# Supplementary material for: Hybrid Bismuth Halide with Rich Polymorphism and Second Harmonic Generation Response
Source: ACS Mater Lett. 2025 Jul 7;7(8):2814–21. doi: 10.1021/acsmaterialslett.5c00784 (PMC12326387; doi:10.1021/acsmaterialslett.5c00784)
Supplement: Supplementary file 2 [file tz5c00784_si_002.cif]

data_1
_audit_creation_date               2024-12-17
_audit_creation_method
;
Olex2 1.5
(compiled 2024.02.16 svn.r378c4104 for OlexSys, GUI svn.r6928)
;
_shelx_SHELXL_version_number       '2018/3'
_audit_contact_author_address      ?
_audit_contact_author_email        ?
_audit_contact_author_name         ''
_audit_contact_author_phone        ?
_publ_contact_author_id_orcid      ?
_publ_section_references
;
Dolomanov, O.V., Bourhis, L.J., Gildea, R.J, Howard, J.A.K. & Puschmann, H.
 (2009), J. Appl. Cryst. 42, 339-341.

Sheldrick, G.M. (2015). Acta Cryst. A71, 3-8.

Sheldrick, G.M. (2015). Acta Cryst. C71, 3-8.
;
_chemical_name_common              ?
_chemical_name_systematic          ?
_chemical_formula_moiety           '2(Bi2 Br9), 6(C6 H16 N)'
_chemical_formula_sum              'C36 H96 Bi4 Br18 N6'
_chemical_formula_weight           2887.48
_chemical_melting_point            ?
loop_
  _atom_type_symbol
  _atom_type_description
  _atom_type_scat_dispersion_real
  _atom_type_scat_dispersion_imag
  _atom_type_scat_source
 'C' 'C' 0.0033 0.0016 'International Tables Vol C Tables 4.2.6.8 and 6.1.1.4'
 'H' 'H' 0.0000 0.0000 'International Tables Vol C Tables 4.2.6.8 and 6.1.1.4'
 'Bi' 'Bi' -4.1077 10.2566
 'International Tables Vol C Tables 4.2.6.8 and 6.1.1.4'
 'Br' 'Br' -0.2901 2.4595
 'International Tables Vol C Tables 4.2.6.8 and 6.1.1.4'
 'N' 'N' 0.0061 0.0033 'International Tables Vol C Tables 4.2.6.8 and 6.1.1.4'

_shelx_space_group_comment
;
The symmetry employed for this shelxl refinement is uniquely defined
by the following loop, which should always be used as a source of
symmetry information in preference to the above space-group names.
They are only intended as comments.
;
_space_group_crystal_system        'monoclinic'
_space_group_IT_number             14
_space_group_name_H-M_alt          'P 1 21/c 1'
_space_group_name_Hall             '-P 2ybc'
loop_
  _space_group_symop_operation_xyz
 'x, y, z'
 '-x, y+1/2, -z+1/2'
 '-x, -y, -z'
 'x, -y-1/2, z-1/2'

_cell_length_a                     23.216(3)
_cell_length_b                     20.304(2)
_cell_length_c                     17.6748(19)
_cell_angle_alpha                  90
_cell_angle_beta                   109.648(4)
_cell_angle_gamma                  90
_cell_volume                       7846.6(15)
_cell_formula_units_Z              4
_cell_measurement_reflns_used      9968
_cell_measurement_temperature      299.00
_cell_measurement_theta_max        25.01
_cell_measurement_theta_min        2.21
_shelx_estimated_absorpt_T_max     ?
_shelx_estimated_absorpt_T_min     ?
_exptl_absorpt_coefficient_mu      18.137
_exptl_absorpt_correction_T_max    0.7461
_exptl_absorpt_correction_T_min    0.2786
_exptl_absorpt_correction_type     multi-scan
_exptl_absorpt_process_details
;
SADABS-2016/2 (Bruker,2016/2) was used for absorption correction.
wR2(int) was 0.1605 before and 0.0860 after correction.
The Ratio of minimum to maximum transmission is 0.3734.
The \l/2 correction factor is Not present.
;
_exptl_absorpt_special_details     ?
_exptl_crystal_colour              ?
_exptl_crystal_density_diffrn      2.444
_exptl_crystal_density_meas        ?
_exptl_crystal_density_method      ?
_exptl_crystal_description         'block'
_exptl_crystal_F_000               5264
_exptl_crystal_size_max            0.2
_exptl_crystal_size_mid            0.16
_exptl_crystal_size_min            0.08
_exptl_transmission_factor_max     ?
_exptl_transmission_factor_min     ?
_diffrn_reflns_av_R_equivalents    0.1555
_diffrn_reflns_av_unetI/netI       0.0681
_diffrn_reflns_Laue_measured_fraction_full  0.999
_diffrn_reflns_Laue_measured_fraction_max  0.999
_diffrn_reflns_limit_h_max         27
_diffrn_reflns_limit_h_min         -27
_diffrn_reflns_limit_k_max         24
_diffrn_reflns_limit_k_min         -24
_diffrn_reflns_limit_l_max         21
_diffrn_reflns_limit_l_min         -21
_diffrn_reflns_number              172030
_diffrn_reflns_point_group_measured_fraction_full  0.999
_diffrn_reflns_point_group_measured_fraction_max  0.999
_diffrn_reflns_theta_full          25.000
_diffrn_reflns_theta_max           25.000
_diffrn_reflns_theta_min           2.212
_diffrn_ambient_temperature        299.00
_diffrn_detector_area_resol_mean   ?
_diffrn_measured_fraction_theta_full  0.999
_diffrn_measured_fraction_theta_max  0.999
_diffrn_measurement_device_type    'Bruker APEX-II CCD'
_diffrn_measurement_method         '\f and \w scans'
_diffrn_radiation_type             MoK\a
_diffrn_radiation_wavelength       0.71073
_diffrn_source                     ?
_diffrn_standards_number           0
_reflns_Friedel_coverage           0.000
_reflns_Friedel_fraction_full      .
_reflns_Friedel_fraction_max       .
_reflns_number_gt                  9267
_reflns_number_total               13813
_reflns_special_details
;
 Reflections were merged by SHELXL according to the crystal
 class for the calculation of statistics and refinement.
 
 _reflns_Friedel_fraction is defined as the number of unique
 Friedel pairs measured divided by the number that would be
 possible theoretically, ignoring centric projections and
 systematic absences.
;
_reflns_threshold_expression       'I > 2\s(I)'
_computing_cell_refinement         ?
_computing_data_collection         ?
_computing_data_reduction          ?
_computing_molecular_graphics      'Olex2 1.5 (Dolomanov et al., 2009)'
_computing_publication_material    'Olex2 1.5 (Dolomanov et al., 2009)'
_computing_structure_refinement    'SHELXL 2018/3 (Sheldrick, 2015)'
_computing_structure_solution      'SHELXT 2018/2 (Sheldrick, 2018)'
_refine_diff_density_max           1.994
_refine_diff_density_min           -2.473
_refine_diff_density_rms           0.198
_refine_ls_extinction_coef         .
_refine_ls_extinction_method       none
_refine_ls_goodness_of_fit_ref     1.042
_refine_ls_hydrogen_treatment      constr
_refine_ls_matrix_type             full
_refine_ls_number_parameters       595
_refine_ls_number_reflns           13813
_refine_ls_number_restraints       0
_refine_ls_R_factor_all            0.0995
_refine_ls_R_factor_gt             0.0512
_refine_ls_restrained_S_all        1.042
_refine_ls_shift/su_max            0.001
_refine_ls_shift/su_mean           0.000
_refine_ls_structure_factor_coef   Fsqd
_refine_ls_weighting_details      
 'w=1/[\s^2^(Fo^2^)+(0.0359P)^2^+67.0071P] where P=(Fo^2^+2Fc^2^)/3'
_refine_ls_weighting_scheme        calc
_refine_ls_wR_factor_gt            0.0905
_refine_ls_wR_factor_ref           0.1095
_refine_special_details            ?
_olex2_refinement_description
;
1. Fixed Uiso
 At 1.2 times of:
  All C(H,H) groups, All N(H) groups
 At 1.5 times of:
  All C(H,H,H) groups
2.a Ternary CH refined with riding coordinates:
 N3(H3), N1(H1), N6(H6), N5(H5), N2(H2), N4(H4)
2.b Secondary CH2 refined with riding coordinates:
 C17(H17A,H17B), C15(H15A,H15B), C13(H13A,H13B), C1(H1A,H1B), C3(H3A,H3B),
 C5(H5A,H5B), C33(H33A,H33B), C31(H31A,H31B), C35(H35A,H35B), C25(H25A,H25B),
 C27(H27A,H27B), C29(H29A,H29B), C11(H11A,H11B), C7(H7A,H7B), C9(H9A,H9B),
 C19(H19A,H19B), C21(H21A,H21B), C23(H23A,H23B)
2.c Idealised Me refined as rotating group:
 C14(H14A,H14B,H14C), C16(H16A,H16B,H16C), C18(H18A,H18B,H18C), C2(H2A,H2B,
 H2C), C4(H4A,H4B,H4C), C6(H6A,H6B,H6C), C36(H36A,H36B,H36C), C32(H32A,H32B,
 H32C), C34(H34A,H34B,H34C), C28(H28A,H28B,H28C), C26(H26A,H26B,H26C), C30(H30A,
 H30B,H30C), C12(H12A,H12B,H12C), C10(H10A,H10B,H10C), C8(H8A,H8B,H8C),
 C20(H20A,H20B,H20C), C24(H24A,H24B,H24C), C22(H22A,H22B,H22C)
;
_atom_sites_solution_hydrogens     geom
_atom_sites_solution_primary       dual
_atom_sites_solution_secondary     ?
loop_
  _atom_site_label
  _atom_site_type_symbol
  _atom_site_fract_x
  _atom_site_fract_y
  _atom_site_fract_z
  _atom_site_U_iso_or_equiv
  _atom_site_adp_type
  _atom_site_occupancy
  _atom_site_site_symmetry_order
  _atom_site_calc_flag
  _atom_site_refinement_flags_posn
  _atom_site_refinement_flags_adp
  _atom_site_refinement_flags_occupancy
  _atom_site_disorder_assembly
  _atom_site_disorder_group
 Bi2 Bi 0.43035(2) 0.62472(2) 0.70677(3) 0.03510(12) Uani 1 1 d . . . . .
 Bi1 Bi 0.29491(2) 0.74725(2) 0.69679(3) 0.04008(13) Uani 1 1 d . . . . .
 Br1 Br 0.17587(6) 0.71324(9) 0.64151(10) 0.0741(5) Uani 1 1 d . . . . .
 Br8 Br 0.52374(6) 0.65053(7) 0.65104(8) 0.0530(3) Uani 1 1 d . . . . .
 Br3 Br 0.27369(9) 0.86703(8) 0.62410(10) 0.0803(5) Uani 1 1 d . . . . .
 Br7 Br 0.50554(7) 0.58583(7) 0.85950(8) 0.0602(4) Uani 1 1 d . . . . .
 Br2 Br 0.28763(6) 0.79525(7) 0.83908(8) 0.0537(4) Uani 1 1 d . . . . .
 Br9 Br 0.42140(8) 0.49971(7) 0.64675(10) 0.0713(4) Uani 1 1 d . . . . .
 Br5 Br 0.32706(6) 0.61255(7) 0.77353(8) 0.0547(4) Uani 1 1 d . . . . .
 Br4 Br 0.32860(6) 0.67623(7) 0.56724(7) 0.0562(4) Uani 1 1 d . . . . .
 Br6 Br 0.43307(6) 0.76499(7) 0.76135(8) 0.0525(3) Uani 1 1 d . . . . .
 Bi3 Bi 0.20043(2) 0.21277(2) 0.77833(3) 0.04061(13) Uani 1 1 d . . . . .
 Bi4 Bi 0.06352(2) 0.10928(2) 0.80469(3) 0.04325(13) Uani 1 1 d . . . . .
 Br11 Br 0.20614(7) 0.23754(8) 0.62505(8) 0.0658(4) Uani 1 1 d . . . . .
 Br12 Br 0.22432(7) 0.34108(8) 0.82681(10) 0.0672(4) Uani 1 1 d . . . . .
 Br10 Br 0.32090(6) 0.17914(7) 0.83809(9) 0.0620(4) Uani 1 1 d . . . . .
 Br18 Br -0.01165(7) 0.16247(9) 0.87383(10) 0.0764(5) Uani 1 1 d . . . . .
 Br15 Br 0.16050(6) 0.07579(7) 0.72342(9) 0.0577(4) Uani 1 1 d . . . . .
 Br17 Br 0.07652(11) -0.00395(8) 0.89435(12) 0.0987(6) Uani 1 1 d . . . . .
 Br13 Br 0.17865(6) 0.17167(7) 0.92489(8) 0.0571(4) Uani 1 1 d . . . . .
 Br16 Br -0.02631(8) 0.05863(9) 0.67709(11) 0.0856(5) Uani 1 1 d . . . . .
 Br14 Br 0.06364(6) 0.23314(7) 0.71652(9) 0.0584(4) Uani 1 1 d . . . . .
 N3 N 0.4106(6) 0.6115(6) 0.9836(6) 0.063(3) Uani 1 1 d . . . . .
 H3 H 0.418108 0.606480 0.932532 0.076 Uiso 1 1 calc R U . . .
 C17 C 0.4679(7) 0.5872(7) 1.0485(8) 0.067(4) Uani 1 1 d . . . . .
 H17A H 0.472765 0.540536 1.040346 0.081 Uiso 1 1 calc R U . . .
 H17B H 0.503050 0.609819 1.043063 0.081 Uiso 1 1 calc R U . . .
 C14 C 0.3619(10) 0.4985(11) 0.9523(12) 0.145(10) Uani 1 1 d . . . . .
 H14A H 0.371038 0.499354 0.903226 0.217 Uiso 1 1 calc R U . . .
 H14B H 0.324981 0.473873 0.944237 0.217 Uiso 1 1 calc R U . . .
 H14C H 0.394994 0.477955 0.993709 0.217 Uiso 1 1 calc R U . . .
 C15 C 0.3980(11) 0.6798(10) 0.9902(10) 0.113(8) Uani 1 1 d . . . . .
 H15A H 0.390899 0.687224 1.040535 0.136 Uiso 1 1 calc R U . . .
 H15B H 0.360959 0.691652 0.946836 0.136 Uiso 1 1 calc R U . . .
 C13 C 0.3534(8) 0.5681(10) 0.9771(11) 0.097(6) Uani 1 1 d . . . . .
 H13A H 0.347069 0.567423 1.028556 0.116 Uiso 1 1 calc R U . . .
 H13B H 0.317442 0.587315 0.937862 0.116 Uiso 1 1 calc R U . . .
 C16 C 0.4499(12) 0.7235(8) 0.9867(12) 0.129(9) Uani 1 1 d . . . . .
 H16A H 0.468325 0.704832 0.950430 0.193 Uiso 1 1 calc R U . . .
 H16B H 0.480067 0.726946 1.039345 0.193 Uiso 1 1 calc R U . . .
 H16C H 0.434363 0.766565 0.968179 0.193 Uiso 1 1 calc R U . . .
 C18 C 0.4672(8) 0.5974(8) 1.1327(8) 0.090(6) Uani 1 1 d . . . . .
 H18A H 0.428927 0.582221 1.136051 0.134 Uiso 1 1 calc R U . . .
 H18B H 0.472078 0.643360 1.145911 0.134 Uiso 1 1 calc R U . . .
 H18C H 0.500089 0.573004 1.169853 0.134 Uiso 1 1 calc R U . . .
 N1 N 0.6318(6) 0.5095(6) 0.6582(6) 0.063(3) Uani 1 1 d . . . . .
 H1 H 0.634862 0.557494 0.654748 0.076 Uiso 1 1 calc R U . . .
 C1 C 0.6156(7) 0.4958(7) 0.7324(8) 0.064(4) Uani 1 1 d . . . . .
 H1A H 0.572940 0.506962 0.721821 0.077 Uiso 1 1 calc R U . . .
 H1B H 0.620318 0.449043 0.744342 0.077 Uiso 1 1 calc R U . . .
 C3 C 0.5798(7) 0.4883(7) 0.5837(8) 0.067(4) Uani 1 1 d . . . . .
 H3A H 0.542374 0.508908 0.584483 0.081 Uiso 1 1 calc R U . . .
 H3B H 0.588029 0.504303 0.536617 0.081 Uiso 1 1 calc R U . . .
 C2 C 0.6540(8) 0.5334(8) 0.8038(9) 0.087(5) Uani 1 1 d . . . . .
 H2A H 0.651144 0.579552 0.791564 0.130 Uiso 1 1 calc R U . . .
 H2B H 0.695790 0.519409 0.817857 0.130 Uiso 1 1 calc R U . . .
 H2C H 0.639835 0.525365 0.848181 0.130 Uiso 1 1 calc R U . . .
 C5 C 0.6908(7) 0.4836(9) 0.6636(10) 0.082(5) Uani 1 1 d . . . . .
 H5A H 0.690245 0.436354 0.671284 0.099 Uiso 1 1 calc R U . . .
 H5B H 0.721086 0.501994 0.711079 0.099 Uiso 1 1 calc R U . . .
 C4 C 0.5702(7) 0.4161(8) 0.5760(10) 0.082(5) Uani 1 1 d . . . . .
 H4A H 0.536391 0.406640 0.528192 0.123 Uiso 1 1 calc R U . . .
 H4B H 0.561566 0.399744 0.621981 0.123 Uiso 1 1 calc R U . . .
 H4C H 0.606445 0.395294 0.572818 0.123 Uiso 1 1 calc R U . . .
 C6 C 0.7110(9) 0.4968(11) 0.5926(12) 0.120(8) Uani 1 1 d . . . . .
 H6A H 0.683524 0.475393 0.545935 0.180 Uiso 1 1 calc R U . . .
 H6B H 0.751607 0.479952 0.603326 0.180 Uiso 1 1 calc R U . . .
 H6C H 0.710728 0.543357 0.583220 0.180 Uiso 1 1 calc R U . . .
 N6 N 0.1000(6) 0.1118(6) 0.5063(7) 0.068(3) Uani 1 1 d . . . . .
 H6 H 0.123314 0.134791 0.555952 0.082 Uiso 1 1 calc R U . . .
 C36 C 0.0710(9) 0.1232(9) 0.3566(10) 0.101(6) Uani 1 1 d . . . . .
 H36A H 0.071811 0.152909 0.314731 0.152 Uiso 1 1 calc R U . . .
 H36B H 0.029346 0.114489 0.352184 0.152 Uiso 1 1 calc R U . . .
 H36C H 0.090696 0.082664 0.351519 0.152 Uiso 1 1 calc R U . . .
 C33 C 0.1289(8) 0.0455(8) 0.5096(9) 0.080(5) Uani 1 1 d . . . . .
 H33A H 0.107128 0.021309 0.461089 0.097 Uiso 1 1 calc R U . . .
 H33B H 0.125204 0.021152 0.554921 0.097 Uiso 1 1 calc R U . . .
 C31 C 0.0371(8) 0.1049(12) 0.5070(11) 0.110(7) Uani 1 1 d . . . . .
 H31A H 0.014234 0.077708 0.461741 0.132 Uiso 1 1 calc R U . . .
 H31B H 0.038436 0.081834 0.555595 0.132 Uiso 1 1 calc R U . . .
 C32 C 0.0040(11) 0.1668(13) 0.5031(13) 0.155(11) Uani 1 1 d . . . . .
 H32A H -0.009052 0.183340 0.449049 0.232 Uiso 1 1 calc R U . . .
 H32B H 0.030379 0.198375 0.538500 0.232 Uiso 1 1 calc R U . . .
 H32C H -0.031102 0.159216 0.519027 0.232 Uiso 1 1 calc R U . . .
 C35 C 0.1042(7) 0.1538(9) 0.4373(10) 0.084(5) Uani 1 1 d . . . . .
 H35A H 0.086898 0.196861 0.439898 0.101 Uiso 1 1 calc R U . . .
 H35B H 0.146898 0.159824 0.442867 0.101 Uiso 1 1 calc R U . . .
 C34 C 0.1969(10) 0.0501(11) 0.5177(12) 0.133(8) Uani 1 1 d . . . . .
 H34A H 0.200456 0.054512 0.465391 0.199 Uiso 1 1 calc R U . . .
 H34B H 0.217710 0.010862 0.542988 0.199 Uiso 1 1 calc R U . . .
 H34C H 0.214963 0.087692 0.549848 0.199 Uiso 1 1 calc R U . . .
 N5 N 0.1484(8) 0.0323(9) 1.1063(13) 0.127(7) Uani 1 1 d . . . . .
 H5 H 0.128240 0.020515 1.049761 0.152 Uiso 1 1 calc R U . . .
 C28 C 0.2356(12) -0.0177(18) 1.0793(17) 0.215(19) Uani 1 1 d . . . . .
 H28A H 0.220603 -0.012853 1.021900 0.322 Uiso 1 1 calc R U . . .
 H28B H 0.223128 -0.059730 1.093421 0.322 Uiso 1 1 calc R U . . .
 H28C H 0.279411 -0.015088 1.098549 0.322 Uiso 1 1 calc R U . . .
 C25 C 0.1238(14) 0.0941(12) 1.1097(15) 0.151(10) Uani 1 1 d . . . . .
 H25A H 0.145819 0.110937 1.163023 0.181 Uiso 1 1 calc R U . . .
 H25B H 0.135936 0.121430 1.072621 0.181 Uiso 1 1 calc R U . . .
 C27 C 0.2125(11) 0.0308(17) 1.113(2) 0.186(15) Uani 1 1 d . . . . .
 H27A H 0.220988 0.072024 1.091153 0.224 Uiso 1 1 calc R U . . .
 H27B H 0.236078 0.031002 1.169816 0.224 Uiso 1 1 calc R U . . .
 C26 C 0.0641(12) 0.1085(14) 1.0962(18) 0.182(14) Uani 1 1 d . . . . .
 H26A H 0.039665 0.091396 1.044729 0.272 Uiso 1 1 calc R U . . .
 H26B H 0.058997 0.155358 1.096810 0.272 Uiso 1 1 calc R U . . .
 H26C H 0.051376 0.088779 1.137354 0.272 Uiso 1 1 calc R U . . .
 C29 C 0.1298(12) -0.0232(12) 1.1480(19) 0.150(11) Uani 1 1 d . . . . .
 H29A H 0.139625 -0.064418 1.127362 0.180 Uiso 1 1 calc R U . . .
 H29B H 0.085758 -0.021758 1.135376 0.180 Uiso 1 1 calc R U . . .
 C30 C 0.1597(13) -0.0223(13) 1.2370(17) 0.163(12) Uani 1 1 d . . . . .
 H30A H 0.202659 -0.014107 1.250050 0.244 Uiso 1 1 calc R U . . .
 H30B H 0.153754 -0.063997 1.258820 0.244 Uiso 1 1 calc R U . . .
 H30C H 0.141872 0.011971 1.259466 0.244 Uiso 1 1 calc R U . . .
 N2 N 0.3539(6) 0.2769(6) 0.6365(8) 0.071(4) Uani 1 1 d . . . . .
 H2 H 0.311157 0.271889 0.633254 0.085 Uiso 1 1 calc R U . . .
 C12 C 0.3609(9) 0.3555(10) 0.7493(12) 0.110(7) Uani 1 1 d . . . . .
 H12A H 0.359792 0.393764 0.717006 0.165 Uiso 1 1 calc R U . . .
 H12B H 0.385042 0.364591 0.804105 0.165 Uiso 1 1 calc R U . . .
 H12C H 0.320068 0.344046 0.746258 0.165 Uiso 1 1 calc R U . . .
 C10 C 0.4154(7) 0.3346(8) 0.5617(10) 0.085(5) Uani 1 1 d . . . . .
 H10A H 0.412187 0.364998 0.518911 0.127 Uiso 1 1 calc R U . . .
 H10B H 0.428408 0.292432 0.548764 0.127 Uiso 1 1 calc R U . . .
 H10C H 0.444778 0.350679 0.610577 0.127 Uiso 1 1 calc R U . . .
 C11 C 0.3879(8) 0.3009(8) 0.7198(9) 0.078(5) Uani 1 1 d . . . . .
 H11A H 0.392562 0.264171 0.756509 0.094 Uiso 1 1 calc R U . . .
 H11B H 0.428628 0.313943 0.721894 0.094 Uiso 1 1 calc R U . . .
 C7 C 0.3747(9) 0.2119(7) 0.6229(11) 0.092(6) Uani 1 1 d . . . . .
 H7A H 0.370952 0.182053 0.663829 0.111 Uiso 1 1 calc R U . . .
 H7B H 0.417560 0.214279 0.628079 0.111 Uiso 1 1 calc R U . . .
 C9 C 0.3541(7) 0.3276(7) 0.5725(9) 0.074(5) Uani 1 1 d . . . . .
 H9A H 0.323985 0.314833 0.521679 0.089 Uiso 1 1 calc R U . . .
 H9B H 0.341932 0.370094 0.587375 0.089 Uiso 1 1 calc R U . . .
 C8 C 0.3395(9) 0.1853(9) 0.5427(12) 0.112(7) Uani 1 1 d . . . . .
 H8A H 0.343769 0.214173 0.501937 0.168 Uiso 1 1 calc R U . . .
 H8B H 0.297109 0.182040 0.537657 0.168 Uiso 1 1 calc R U . . .
 H8C H 0.354805 0.142435 0.536626 0.168 Uiso 1 1 calc R U . . .
 N4 N 0.1417(5) 0.7837(6) 0.8342(7) 0.060(3) Uani 1 1 d . . . . .
 H4 H 0.182442 0.785377 0.829071 0.072 Uiso 1 1 calc R U . . .
 C19 C 0.1274(8) 0.7132(7) 0.8382(10) 0.080(5) Uani 1 1 d . . . . .
 H19A H 0.124640 0.692441 0.787665 0.095 Uiso 1 1 calc R U . . .
 H19B H 0.087716 0.709301 0.844784 0.095 Uiso 1 1 calc R U . . .
 C20 C 0.1731(9) 0.6772(9) 0.9044(12) 0.120(8) Uani 1 1 d . . . . .
 H20A H 0.166750 0.630675 0.896227 0.180 Uiso 1 1 calc R U . . .
 H20B H 0.168621 0.689346 0.954661 0.180 Uiso 1 1 calc R U . . .
 H20C H 0.213499 0.688344 0.905318 0.180 Uiso 1 1 calc R U . . .
 C24 C 0.0877(8) 0.8185(8) 0.9295(10) 0.085(5) Uani 1 1 d . . . . .
 H24A H 0.054293 0.834538 0.884775 0.127 Uiso 1 1 calc R U . . .
 H24B H 0.091778 0.845002 0.975978 0.127 Uiso 1 1 calc R U . . .
 H24C H 0.080067 0.773603 0.940319 0.127 Uiso 1 1 calc R U . . .
 C21 C 0.0983(7) 0.8151(8) 0.7585(8) 0.069(4) Uani 1 1 d . . . . .
 H21A H 0.091488 0.784552 0.714162 0.083 Uiso 1 1 calc R U . . .
 H21B H 0.059317 0.822807 0.765825 0.083 Uiso 1 1 calc R U . . .
 C22 C 0.1209(8) 0.8780(9) 0.7372(12) 0.103(6) Uani 1 1 d . . . . .
 H22A H 0.093771 0.892783 0.685992 0.155 Uiso 1 1 calc R U . . .
 H22B H 0.161113 0.871721 0.734225 0.155 Uiso 1 1 calc R U . . .
 H22C H 0.122598 0.910455 0.777356 0.155 Uiso 1 1 calc R U . . .
 C23 C 0.1463(7) 0.8221(7) 0.9097(8) 0.065(4) Uani 1 1 d . . . . .
 H23A H 0.179767 0.804709 0.954438 0.078 Uiso 1 1 calc R U . . .
 H23B H 0.155348 0.867841 0.902384 0.078 Uiso 1 1 calc R U . . .

loop_
  _atom_site_aniso_label
  _atom_site_aniso_U_11
  _atom_site_aniso_U_22
  _atom_site_aniso_U_33
  _atom_site_aniso_U_23
  _atom_site_aniso_U_13
  _atom_site_aniso_U_12
 Bi2 0.0315(3) 0.0384(3) 0.0352(3) 0.0004(2) 0.0109(2) -0.0033(2)
 Bi1 0.0295(3) 0.0481(3) 0.0405(3) -0.0027(2) 0.0089(2) -0.0024(2)
 Br1 0.0344(8) 0.1015(13) 0.0781(11) -0.0255(9) 0.0082(8) -0.0166(8)
 Br8 0.0394(8) 0.0638(9) 0.0595(8) 0.0033(7) 0.0215(7) -0.0046(7)
 Br3 0.0926(13) 0.0612(10) 0.0752(11) 0.0152(8) 0.0127(10) 0.0036(9)
 Br7 0.0559(9) 0.0687(9) 0.0491(8) 0.0124(7) 0.0084(7) 0.0109(8)
 Br2 0.0381(8) 0.0714(9) 0.0478(8) -0.0157(7) 0.0095(6) -0.0034(7)
 Br9 0.0852(12) 0.0475(9) 0.0813(11) -0.0167(8) 0.0280(10) -0.0152(8)
 Br5 0.0528(9) 0.0611(9) 0.0557(8) 0.0077(7) 0.0255(7) -0.0112(7)
 Br4 0.0560(9) 0.0737(10) 0.0350(7) -0.0010(7) 0.0102(6) -0.0027(7)
 Br6 0.0368(8) 0.0511(8) 0.0648(9) -0.0115(7) 0.0108(7) -0.0120(6)
 Bi3 0.0295(3) 0.0510(3) 0.0407(3) -0.0015(2) 0.0109(2) 0.0007(2)
 Bi4 0.0325(3) 0.0437(3) 0.0516(3) -0.0015(2) 0.0115(2) -0.0012(2)
 Br11 0.0621(10) 0.0897(11) 0.0457(8) 0.0025(8) 0.0181(7) -0.0130(9)
 Br12 0.0642(10) 0.0618(9) 0.0759(10) -0.0140(8) 0.0238(8) -0.0095(8)
 Br10 0.0312(8) 0.0720(10) 0.0789(10) 0.0000(8) 0.0134(7) 0.0086(7)
 Br18 0.0601(10) 0.0941(12) 0.0827(11) -0.0022(9) 0.0343(9) 0.0178(9)
 Br15 0.0509(9) 0.0573(9) 0.0630(9) -0.0117(7) 0.0168(7) 0.0081(7)
 Br17 0.1361(18) 0.0521(10) 0.1057(15) 0.0183(9) 0.0379(13) 0.0067(11)
 Br13 0.0504(9) 0.0797(10) 0.0386(7) 0.0003(7) 0.0114(6) -0.0035(8)
 Br16 0.0626(11) 0.0995(13) 0.0860(12) -0.0340(10) 0.0133(9) -0.0326(10)
 Br14 0.0356(8) 0.0565(9) 0.0729(10) 0.0117(7) 0.0049(7) 0.0053(7)
 N3 0.086(10) 0.065(8) 0.038(7) 0.012(6) 0.020(7) 0.028(7)
 C17 0.071(11) 0.061(10) 0.071(11) 0.003(8) 0.024(9) 0.018(8)
 C14 0.13(2) 0.14(2) 0.108(17) 0.042(15) -0.042(14) -0.056(17)
 C15 0.16(2) 0.105(16) 0.058(11) 0.010(11) 0.022(13) 0.079(16)
 C13 0.079(14) 0.119(17) 0.091(14) 0.019(12) 0.028(11) -0.007(13)
 C16 0.23(3) 0.044(11) 0.093(15) -0.014(10) 0.035(17) -0.009(14)
 C18 0.114(15) 0.094(13) 0.046(10) 0.005(9) 0.008(10) 0.003(11)
 N1 0.080(10) 0.050(7) 0.049(7) 0.004(6) 0.008(7) -0.002(7)
 C1 0.068(11) 0.071(10) 0.050(9) 0.015(8) 0.015(8) 0.009(8)
 C3 0.053(10) 0.076(11) 0.053(9) 0.001(8) -0.009(8) 0.014(8)
 C2 0.122(16) 0.090(13) 0.051(10) -0.011(9) 0.031(10) -0.010(11)
 C5 0.066(12) 0.090(13) 0.089(13) -0.024(10) 0.024(10) 0.011(10)
 C4 0.073(12) 0.068(11) 0.087(12) -0.009(9) 0.003(10) 0.001(9)
 C6 0.098(16) 0.16(2) 0.126(17) -0.043(15) 0.071(14) -0.024(14)
 N6 0.070(9) 0.080(9) 0.044(7) -0.015(6) 0.006(6) -0.011(8)
 C36 0.107(16) 0.121(16) 0.066(12) 0.032(11) 0.018(11) -0.018(13)
 C33 0.106(15) 0.072(12) 0.045(9) -0.003(8) 0.001(9) -0.004(11)
 C31 0.072(14) 0.18(2) 0.076(13) 0.021(13) 0.021(11) 0.007(14)
 C32 0.13(2) 0.21(3) 0.112(18) -0.014(18) 0.024(15) 0.09(2)
 C35 0.058(11) 0.085(12) 0.098(14) 0.015(11) 0.011(10) -0.011(9)
 C34 0.108(19) 0.16(2) 0.112(17) 0.009(16) 0.013(14) 0.036(17)
 N5 0.082(13) 0.086(12) 0.22(2) 0.023(13) 0.067(14) -0.003(10)
 C28 0.09(2) 0.39(6) 0.15(3) 0.06(3) 0.022(18) 0.12(3)
 C25 0.20(3) 0.096(19) 0.13(2) -0.014(15) 0.02(2) 0.01(2)
 C27 0.066(18) 0.27(4) 0.22(3) 0.06(3) 0.05(2) 0.00(2)
 C26 0.15(3) 0.18(3) 0.21(3) -0.03(2) 0.06(2) 0.09(2)
 C29 0.13(2) 0.103(18) 0.26(3) -0.02(2) 0.11(3) -0.031(16)
 C30 0.22(3) 0.14(2) 0.18(3) 0.00(2) 0.14(3) 0.00(2)
 N2 0.060(8) 0.055(8) 0.099(11) 0.013(7) 0.029(8) -0.010(7)
 C12 0.122(18) 0.112(16) 0.120(17) -0.024(13) 0.071(15) -0.021(14)
 C10 0.068(12) 0.088(13) 0.096(13) 0.015(10) 0.025(10) -0.020(10)
 C11 0.076(12) 0.094(13) 0.063(11) 0.002(9) 0.021(10) 0.001(10)
 C7 0.109(16) 0.046(10) 0.116(16) 0.023(10) 0.031(13) 0.013(10)
 C9 0.073(12) 0.049(9) 0.081(11) 0.004(8) 0.001(9) 0.001(8)
 C8 0.100(16) 0.076(13) 0.127(18) -0.022(12) -0.005(13) -0.010(12)
 N4 0.028(6) 0.065(8) 0.081(9) 0.008(7) 0.012(6) 0.005(6)
 C19 0.097(14) 0.057(10) 0.082(12) -0.005(9) 0.027(11) -0.012(10)
 C20 0.093(15) 0.095(15) 0.139(18) 0.061(14) -0.004(13) -0.011(12)
 C24 0.090(14) 0.088(12) 0.082(12) 0.000(10) 0.035(11) 0.010(10)
 C21 0.051(10) 0.091(12) 0.053(9) -0.001(8) 0.001(8) 0.008(9)
 C22 0.082(14) 0.093(14) 0.128(17) 0.015(12) 0.027(13) 0.007(11)
 C23 0.058(10) 0.067(10) 0.054(9) 0.003(8) -0.004(8) -0.009(8)

_geom_special_details
;
 All esds (except the esd in the dihedral angle between two l.s. planes)
 are estimated using the full covariance matrix.  The cell esds are taken
 into account individually in the estimation of esds in distances, angles
 and torsion angles; correlations between esds in cell parameters are only
 used when they are defined by crystal symmetry.  An approximate (isotropic)
 treatment of cell esds is used for estimating esds involving l.s. planes.
;
loop_
  _geom_bond_atom_site_label_1
  _geom_bond_atom_site_label_2
  _geom_bond_distance
  _geom_bond_site_symmetry_2
  _geom_bond_publ_flag
 Bi2 Br8 2.7169(13) . ?
 Bi2 Br7 2.7909(14) . ?
 Bi2 Br9 2.7319(15) . ?
 Bi2 Br5 3.0176(13) . ?
 Bi2 Br4 2.9730(15) . ?
 Bi2 Br6 3.0008(14) . ?
 Bi1 Br1 2.6932(15) . ?
 Bi1 Br3 2.7172(16) . ?
 Bi1 Br2 2.7549(13) . ?
 Bi1 Br5 3.0325(15) . ?
 Bi1 Br4 3.0229(14) . ?
 Bi1 Br6 3.0428(14) . ?
 Bi3 Br11 2.8021(14) . ?
 Bi3 Br12 2.7404(16) . ?
 Bi3 Br10 2.7235(14) . ?
 Bi3 Br15 2.9887(15) . ?
 Bi3 Br13 2.9228(14) . ?
 Bi3 Br14 3.0194(14) . ?
 Bi4 Br18 2.6719(15) . ?
 Bi4 Br15 3.1256(14) . ?
 Bi4 Br17 2.7508(18) . ?
 Bi4 Br13 3.0730(15) . ?
 Bi4 Br16 2.7074(17) . ?
 Bi4 Br14 2.9591(15) . ?
 N3 H3 0.9800 . ?
 N3 C17 1.518(17) . ?
 N3 C15 1.429(19) . ?
 N3 C13 1.57(2) . ?
 C17 H17A 0.9700 . ?
 C17 H17B 0.9700 . ?
 C17 C18 1.508(18) . ?
 C14 H14A 0.9600 . ?
 C14 H14B 0.9600 . ?
 C14 H14C 0.9600 . ?
 C14 C13 1.51(3) . ?
 C15 H15A 0.9700 . ?
 C15 H15B 0.9700 . ?
 C15 C16 1.52(3) . ?
 C13 H13A 0.9700 . ?
 C13 H13B 0.9700 . ?
 C16 H16A 0.9600 . ?
 C16 H16B 0.9600 . ?
 C16 H16C 0.9600 . ?
 C18 H18A 0.9600 . ?
 C18 H18B 0.9600 . ?
 C18 H18C 0.9600 . ?
 N1 H1 0.9800 . ?
 N1 C1 1.509(16) . ?
 N1 C3 1.519(17) . ?
 N1 C5 1.438(18) . ?
 C1 H1A 0.9700 . ?
 C1 H1B 0.9700 . ?
 C1 C2 1.488(19) . ?
 C3 H3A 0.9700 . ?
 C3 H3B 0.9700 . ?
 C3 C4 1.481(19) . ?
 C2 H2A 0.9600 . ?
 C2 H2B 0.9600 . ?
 C2 H2C 0.9600 . ?
 C5 H5A 0.9700 . ?
 C5 H5B 0.9700 . ?
 C5 C6 1.50(2) . ?
 C4 H4A 0.9600 . ?
 C4 H4B 0.9600 . ?
 C4 H4C 0.9600 . ?
 C6 H6A 0.9600 . ?
 C6 H6B 0.9600 . ?
 C6 H6C 0.9600 . ?
 N6 H6 0.9800 . ?
 N6 C33 1.497(19) . ?
 N6 C31 1.47(2) . ?
 N6 C35 1.517(18) . ?
 C36 H36A 0.9600 . ?
 C36 H36B 0.9600 . ?
 C36 H36C 0.9600 . ?
 C36 C35 1.51(2) . ?
 C33 H33A 0.9700 . ?
 C33 H33B 0.9700 . ?
 C33 C34 1.54(2) . ?
 C31 H31A 0.9700 . ?
 C31 H31B 0.9700 . ?
 C31 C32 1.46(3) . ?
 C32 H32A 0.9600 . ?
 C32 H32B 0.9600 . ?
 C32 H32C 0.9600 . ?
 C35 H35A 0.9700 . ?
 C35 H35B 0.9700 . ?
 C34 H34A 0.9600 . ?
 C34 H34B 0.9600 . ?
 C34 H34C 0.9600 . ?
 N5 H5 0.9800 . ?
 N5 C25 1.39(3) . ?
 N5 C27 1.45(3) . ?
 N5 C29 1.49(3) . ?
 C28 H28A 0.9600 . ?
 C28 H28B 0.9600 . ?
 C28 H28C 0.9600 . ?
 C28 C27 1.35(4) . ?
 C25 H25A 0.9700 . ?
 C25 H25B 0.9700 . ?
 C25 C26 1.36(3) . ?
 C27 H27A 0.9700 . ?
 C27 H27B 0.9700 . ?
 C26 H26A 0.9600 . ?
 C26 H26B 0.9600 . ?
 C26 H26C 0.9600 . ?
 C29 H29A 0.9700 . ?
 C29 H29B 0.9700 . ?
 C29 C30 1.49(3) . ?
 C30 H30A 0.9600 . ?
 C30 H30B 0.9600 . ?
 C30 H30C 0.9600 . ?
 N2 H2 0.9800 . ?
 N2 C11 1.499(18) . ?
 N2 C7 1.453(18) . ?
 N2 C9 1.530(17) . ?
 C12 H12A 0.9600 . ?
 C12 H12B 0.9600 . ?
 C12 H12C 0.9600 . ?
 C12 C11 1.45(2) . ?
 C10 H10A 0.9600 . ?
 C10 H10B 0.9600 . ?
 C10 H10C 0.9600 . ?
 C10 C9 1.51(2) . ?
 C11 H11A 0.9700 . ?
 C11 H11B 0.9700 . ?
 C7 H7A 0.9700 . ?
 C7 H7B 0.9700 . ?
 C7 C8 1.48(2) . ?
 C9 H9A 0.9700 . ?
 C9 H9B 0.9700 . ?
 C8 H8A 0.9600 . ?
 C8 H8B 0.9600 . ?
 C8 H8C 0.9600 . ?
 N4 H4 0.9800 . ?
 N4 C19 1.477(17) . ?
 N4 C21 1.518(17) . ?
 N4 C23 1.519(17) . ?
 C19 H19A 0.9700 . ?
 C19 H19B 0.9700 . ?
 C19 C20 1.48(2) . ?
 C20 H20A 0.9600 . ?
 C20 H20B 0.9600 . ?
 C20 H20C 0.9600 . ?
 C24 H24A 0.9600 . ?
 C24 H24B 0.9600 . ?
 C24 H24C 0.9600 . ?
 C24 C23 1.52(2) . ?
 C21 H21A 0.9700 . ?
 C21 H21B 0.9700 . ?
 C21 C22 1.48(2) . ?
 C22 H22A 0.9600 . ?
 C22 H22B 0.9600 . ?
 C22 H22C 0.9600 . ?
 C23 H23A 0.9700 . ?
 C23 H23B 0.9700 . ?

loop_
  _geom_angle_atom_site_label_1
  _geom_angle_atom_site_label_2
  _geom_angle_atom_site_label_3
  _geom_angle
  _geom_angle_site_symmetry_1
  _geom_angle_site_symmetry_3
  _geom_angle_publ_flag
 Br8 Bi2 Br7 95.13(5) . . ?
 Br8 Bi2 Br9 90.24(5) . . ?
 Br8 Bi2 Br5 173.45(4) . . ?
 Br8 Bi2 Br4 98.03(4) . . ?
 Br8 Bi2 Br6 90.02(4) . . ?
 Br7 Bi2 Br5 85.38(4) . . ?
 Br7 Bi2 Br4 165.02(4) . . ?
 Br7 Bi2 Br6 91.08(4) . . ?
 Br9 Bi2 Br7 93.09(5) . . ?
 Br9 Bi2 Br5 96.26(5) . . ?
 Br9 Bi2 Br4 93.97(5) . . ?
 Br9 Bi2 Br6 175.78(5) . . ?
 Br4 Bi2 Br5 80.73(4) . . ?
 Br4 Bi2 Br6 81.82(4) . . ?
 Br6 Bi2 Br5 83.43(4) . . ?
 Br1 Bi1 Br3 93.28(6) . . ?
 Br1 Bi1 Br2 92.95(5) . . ?
 Br1 Bi1 Br5 89.96(5) . . ?
 Br1 Bi1 Br4 95.63(5) . . ?
 Br1 Bi1 Br6 171.94(5) . . ?
 Br3 Bi1 Br2 93.32(5) . . ?
 Br3 Bi1 Br5 175.56(5) . . ?
 Br3 Bi1 Br4 96.93(5) . . ?
 Br3 Bi1 Br6 94.13(5) . . ?
 Br2 Bi1 Br5 89.55(4) . . ?
 Br2 Bi1 Br4 166.21(4) . . ?
 Br2 Bi1 Br6 89.79(4) . . ?
 Br5 Bi1 Br6 82.48(4) . . ?
 Br4 Bi1 Br5 79.70(4) . . ?
 Br4 Bi1 Br6 80.33(4) . . ?
 Bi2 Br5 Bi1 81.93(3) . . ?
 Bi2 Br4 Bi1 82.83(3) . . ?
 Bi2 Br6 Bi1 82.04(3) . . ?
 Br11 Bi3 Br15 87.90(5) . . ?
 Br11 Bi3 Br13 170.62(5) . . ?
 Br11 Bi3 Br14 90.66(5) . . ?
 Br12 Bi3 Br11 93.52(5) . . ?
 Br12 Bi3 Br15 173.91(5) . . ?
 Br12 Bi3 Br13 94.10(5) . . ?
 Br12 Bi3 Br14 93.47(5) . . ?
 Br10 Bi3 Br11 92.51(5) . . ?
 Br10 Bi3 Br12 92.50(5) . . ?
 Br10 Bi3 Br15 93.35(4) . . ?
 Br10 Bi3 Br13 92.62(5) . . ?
 Br10 Bi3 Br14 173.06(5) . . ?
 Br15 Bi3 Br14 80.58(4) . . ?
 Br13 Bi3 Br15 83.97(4) . . ?
 Br13 Bi3 Br14 83.42(4) . . ?
 Br18 Bi4 Br15 168.60(5) . . ?
 Br18 Bi4 Br17 92.08(6) . . ?
 Br18 Bi4 Br13 93.85(5) . . ?
 Br18 Bi4 Br16 95.50(6) . . ?
 Br18 Bi4 Br14 90.79(5) . . ?
 Br17 Bi4 Br15 97.27(5) . . ?
 Br17 Bi4 Br13 92.57(6) . . ?
 Br17 Bi4 Br14 173.93(6) . . ?
 Br13 Bi4 Br15 79.28(4) . . ?
 Br16 Bi4 Br15 90.38(5) . . ?
 Br16 Bi4 Br17 93.84(6) . . ?
 Br16 Bi4 Br13 168.46(5) . . ?
 Br16 Bi4 Br14 91.21(5) . . ?
 Br14 Bi4 Br15 79.31(4) . . ?
 Br14 Bi4 Br13 81.90(4) . . ?
 Bi3 Br15 Bi4 80.85(3) . . ?
 Bi3 Br13 Bi4 82.79(4) . . ?
 Bi4 Br14 Bi3 83.11(4) . . ?
 C17 N3 H3 106.3 . . ?
 C17 N3 C13 112.2(12) . . ?
 C15 N3 H3 106.3 . . ?
 C15 N3 C17 114.0(13) . . ?
 C15 N3 C13 111.1(15) . . ?
 C13 N3 H3 106.3 . . ?
 N3 C17 H17A 108.8 . . ?
 N3 C17 H17B 108.8 . . ?
 H17A C17 H17B 107.7 . . ?
 C18 C17 N3 113.8(12) . . ?
 C18 C17 H17A 108.8 . . ?
 C18 C17 H17B 108.8 . . ?
 H14A C14 H14B 109.5 . . ?
 H14A C14 H14C 109.5 . . ?
 H14B C14 H14C 109.5 . . ?
 C13 C14 H14A 109.5 . . ?
 C13 C14 H14B 109.5 . . ?
 C13 C14 H14C 109.5 . . ?
 N3 C15 H15A 109.2 . . ?
 N3 C15 H15B 109.2 . . ?
 N3 C15 C16 112.1(17) . . ?
 H15A C15 H15B 107.9 . . ?
 C16 C15 H15A 109.2 . . ?
 C16 C15 H15B 109.2 . . ?
 N3 C13 H13A 109.4 . . ?
 N3 C13 H13B 109.4 . . ?
 C14 C13 N3 111.0(16) . . ?
 C14 C13 H13A 109.4 . . ?
 C14 C13 H13B 109.4 . . ?
 H13A C13 H13B 108.0 . . ?
 C15 C16 H16A 109.5 . . ?
 C15 C16 H16B 109.5 . . ?
 C15 C16 H16C 109.5 . . ?
 H16A C16 H16B 109.5 . . ?
 H16A C16 H16C 109.5 . . ?
 H16B C16 H16C 109.5 . . ?
 C17 C18 H18A 109.5 . . ?
 C17 C18 H18B 109.5 . . ?
 C17 C18 H18C 109.5 . . ?
 H18A C18 H18B 109.5 . . ?
 H18A C18 H18C 109.5 . . ?
 H18B C18 H18C 109.5 . . ?
 C1 N1 H1 106.3 . . ?
 C1 N1 C3 110.0(11) . . ?
 C3 N1 H1 106.3 . . ?
 C5 N1 H1 106.3 . . ?
 C5 N1 C1 112.6(11) . . ?
 C5 N1 C3 114.5(12) . . ?
 N1 C1 H1A 109.0 . . ?
 N1 C1 H1B 109.0 . . ?
 H1A C1 H1B 107.8 . . ?
 C2 C1 N1 112.9(12) . . ?
 C2 C1 H1A 109.0 . . ?
 C2 C1 H1B 109.0 . . ?
 N1 C3 H3A 108.7 . . ?
 N1 C3 H3B 108.7 . . ?
 H3A C3 H3B 107.6 . . ?
 C4 C3 N1 114.3(12) . . ?
 C4 C3 H3A 108.7 . . ?
 C4 C3 H3B 108.7 . . ?
 C1 C2 H2A 109.5 . . ?
 C1 C2 H2B 109.5 . . ?
 C1 C2 H2C 109.5 . . ?
 H2A C2 H2B 109.5 . . ?
 H2A C2 H2C 109.5 . . ?
 H2B C2 H2C 109.5 . . ?
 N1 C5 H5A 108.3 . . ?
 N1 C5 H5B 108.3 . . ?
 N1 C5 C6 115.8(15) . . ?
 H5A C5 H5B 107.4 . . ?
 C6 C5 H5A 108.3 . . ?
 C6 C5 H5B 108.3 . . ?
 C3 C4 H4A 109.5 . . ?
 C3 C4 H4B 109.5 . . ?
 C3 C4 H4C 109.5 . . ?
 H4A C4 H4B 109.5 . . ?
 H4A C4 H4C 109.5 . . ?
 H4B C4 H4C 109.5 . . ?
 C5 C6 H6A 109.5 . . ?
 C5 C6 H6B 109.5 . . ?
 C5 C6 H6C 109.5 . . ?
 H6A C6 H6B 109.5 . . ?
 H6A C6 H6C 109.5 . . ?
 H6B C6 H6C 109.5 . . ?
 C33 N6 H6 106.7 . . ?
 C33 N6 C35 112.8(12) . . ?
 C31 N6 H6 106.7 . . ?
 C31 N6 C33 110.3(14) . . ?
 C31 N6 C35 113.1(13) . . ?
 C35 N6 H6 106.7 . . ?
 H36A C36 H36B 109.5 . . ?
 H36A C36 H36C 109.5 . . ?
 H36B C36 H36C 109.5 . . ?
 C35 C36 H36A 109.5 . . ?
 C35 C36 H36B 109.5 . . ?
 C35 C36 H36C 109.5 . . ?
 N6 C33 H33A 109.1 . . ?
 N6 C33 H33B 109.1 . . ?
 N6 C33 C34 112.4(15) . . ?
 H33A C33 H33B 107.8 . . ?
 C34 C33 H33A 109.1 . . ?
 C34 C33 H33B 109.1 . . ?
 N6 C31 H31A 108.5 . . ?
 N6 C31 H31B 108.5 . . ?
 H31A C31 H31B 107.5 . . ?
 C32 C31 N6 115(2) . . ?
 C32 C31 H31A 108.5 . . ?
 C32 C31 H31B 108.5 . . ?
 C31 C32 H32A 109.5 . . ?
 C31 C32 H32B 109.5 . . ?
 C31 C32 H32C 109.5 . . ?
 H32A C32 H32B 109.5 . . ?
 H32A C32 H32C 109.5 . . ?
 H32B C32 H32C 109.5 . . ?
 N6 C35 H35A 109.2 . . ?
 N6 C35 H35B 109.2 . . ?
 C36 C35 N6 112.2(13) . . ?
 C36 C35 H35A 109.2 . . ?
 C36 C35 H35B 109.2 . . ?
 H35A C35 H35B 107.9 . . ?
 C33 C34 H34A 109.5 . . ?
 C33 C34 H34B 109.5 . . ?
 C33 C34 H34C 109.5 . . ?
 H34A C34 H34B 109.5 . . ?
 H34A C34 H34C 109.5 . . ?
 H34B C34 H34C 109.5 . . ?
 C25 N5 H5 101.7 . . ?
 C25 N5 C27 116(2) . . ?
 C25 N5 C29 118(2) . . ?
 C27 N5 H5 101.7 . . ?
 C27 N5 C29 114(2) . . ?
 C29 N5 H5 101.7 . . ?
 H28A C28 H28B 109.5 . . ?
 H28A C28 H28C 109.5 . . ?
 H28B C28 H28C 109.5 . . ?
 C27 C28 H28A 109.5 . . ?
 C27 C28 H28B 109.5 . . ?
 C27 C28 H28C 109.5 . . ?
 N5 C25 H25A 105.7 . . ?
 N5 C25 H25B 105.7 . . ?
 H25A C25 H25B 106.1 . . ?
 C26 C25 N5 127(3) . . ?
 C26 C25 H25A 105.7 . . ?
 C26 C25 H25B 105.7 . . ?
 N5 C27 H27A 106.9 . . ?
 N5 C27 H27B 106.9 . . ?
 C28 C27 N5 122(3) . . ?
 C28 C27 H27A 106.9 . . ?
 C28 C27 H27B 106.9 . . ?
 H27A C27 H27B 106.7 . . ?
 C25 C26 H26A 109.5 . . ?
 C25 C26 H26B 109.5 . . ?
 C25 C26 H26C 109.5 . . ?
 H26A C26 H26B 109.5 . . ?
 H26A C26 H26C 109.5 . . ?
 H26B C26 H26C 109.5 . . ?
 N5 C29 H29A 108.8 . . ?
 N5 C29 H29B 108.8 . . ?
 N5 C29 C30 114(2) . . ?
 H29A C29 H29B 107.7 . . ?
 C30 C29 H29A 108.8 . . ?
 C30 C29 H29B 108.8 . . ?
 C29 C30 H30A 109.5 . . ?
 C29 C30 H30B 109.5 . . ?
 C29 C30 H30C 109.5 . . ?
 H30A C30 H30B 109.5 . . ?
 H30A C30 H30C 109.5 . . ?
 H30B C30 H30C 109.5 . . ?
 C11 N2 H2 106.3 . . ?
 C11 N2 C9 112.1(12) . . ?
 C7 N2 H2 106.3 . . ?
 C7 N2 C11 111.3(13) . . ?
 C7 N2 C9 113.9(13) . . ?
 C9 N2 H2 106.3 . . ?
 H12A C12 H12B 109.5 . . ?
 H12A C12 H12C 109.5 . . ?
 H12B C12 H12C 109.5 . . ?
 C11 C12 H12A 109.5 . . ?
 C11 C12 H12B 109.5 . . ?
 C11 C12 H12C 109.5 . . ?
 H10A C10 H10B 109.5 . . ?
 H10A C10 H10C 109.5 . . ?
 H10B C10 H10C 109.5 . . ?
 C9 C10 H10A 109.5 . . ?
 C9 C10 H10B 109.5 . . ?
 C9 C10 H10C 109.5 . . ?
 N2 C11 H11A 108.1 . . ?
 N2 C11 H11B 108.1 . . ?
 C12 C11 N2 116.8(15) . . ?
 C12 C11 H11A 108.1 . . ?
 C12 C11 H11B 108.1 . . ?
 H11A C11 H11B 107.3 . . ?
 N2 C7 H7A 109.1 . . ?
 N2 C7 H7B 109.1 . . ?
 N2 C7 C8 112.6(15) . . ?
 H7A C7 H7B 107.8 . . ?
 C8 C7 H7A 109.1 . . ?
 C8 C7 H7B 109.1 . . ?
 N2 C9 H9A 108.9 . . ?
 N2 C9 H9B 108.9 . . ?
 C10 C9 N2 113.2(12) . . ?
 C10 C9 H9A 108.9 . . ?
 C10 C9 H9B 108.9 . . ?
 H9A C9 H9B 107.8 . . ?
 C7 C8 H8A 109.5 . . ?
 C7 C8 H8B 109.5 . . ?
 C7 C8 H8C 109.5 . . ?
 H8A C8 H8B 109.5 . . ?
 H8A C8 H8C 109.5 . . ?
 H8B C8 H8C 109.5 . . ?
 C19 N4 H4 106.2 . . ?
 C19 N4 C21 110.9(12) . . ?
 C19 N4 C23 114.0(11) . . ?
 C21 N4 H4 106.2 . . ?
 C21 N4 C23 112.8(11) . . ?
 C23 N4 H4 106.2 . . ?
 N4 C19 H19A 108.8 . . ?
 N4 C19 H19B 108.8 . . ?
 N4 C19 C20 113.8(14) . . ?
 H19A C19 H19B 107.7 . . ?
 C20 C19 H19A 108.8 . . ?
 C20 C19 H19B 108.8 . . ?
 C19 C20 H20A 109.5 . . ?
 C19 C20 H20B 109.5 . . ?
 C19 C20 H20C 109.5 . . ?
 H20A C20 H20B 109.5 . . ?
 H20A C20 H20C 109.5 . . ?
 H20B C20 H20C 109.5 . . ?
 H24A C24 H24B 109.5 . . ?
 H24A C24 H24C 109.5 . . ?
 H24B C24 H24C 109.5 . . ?
 C23 C24 H24A 109.5 . . ?
 C23 C24 H24B 109.5 . . ?
 C23 C24 H24C 109.5 . . ?
 N4 C21 H21A 108.8 . . ?
 N4 C21 H21B 108.8 . . ?
 H21A C21 H21B 107.7 . . ?
 C22 C21 N4 113.7(13) . . ?
 C22 C21 H21A 108.8 . . ?
 C22 C21 H21B 108.8 . . ?
 C21 C22 H22A 109.5 . . ?
 C21 C22 H22B 109.5 . . ?
 C21 C22 H22C 109.5 . . ?
 H22A C22 H22B 109.5 . . ?
 H22A C22 H22C 109.5 . . ?
 H22B C22 H22C 109.5 . . ?
 N4 C23 H23A 109.2 . . ?
 N4 C23 H23B 109.2 . . ?
 C24 C23 N4 112.0(12) . . ?
 C24 C23 H23A 109.2 . . ?
 C24 C23 H23B 109.2 . . ?
 H23A C23 H23B 107.9 . . ?

loop_
  _geom_torsion_atom_site_label_1
  _geom_torsion_atom_site_label_2
  _geom_torsion_atom_site_label_3
  _geom_torsion_atom_site_label_4
  _geom_torsion
  _geom_torsion_site_symmetry_1
  _geom_torsion_site_symmetry_2
  _geom_torsion_site_symmetry_3
  _geom_torsion_site_symmetry_4
  _geom_torsion_publ_flag
 C17 N3 C15 C16 58.8(18) . . . . ?
 C17 N3 C13 C14 -63.4(17) . . . . ?
 C15 N3 C17 C18 57.5(19) . . . . ?
 C15 N3 C13 C14 167.8(15) . . . . ?
 C13 N3 C17 C18 -69.8(17) . . . . ?
 C13 N3 C15 C16 -173.3(15) . . . . ?
 C1 N1 C3 C4 -68.2(16) . . . . ?
 C1 N1 C5 C6 -178.6(14) . . . . ?
 C3 N1 C1 C2 -161.9(13) . . . . ?
 C3 N1 C5 C6 54.7(19) . . . . ?
 C5 N1 C1 C2 69.0(17) . . . . ?
 C5 N1 C3 C4 59.9(18) . . . . ?
 C33 N6 C31 C32 -179.4(15) . . . . ?
 C33 N6 C35 C36 62.0(18) . . . . ?
 C31 N6 C33 C34 -174.2(14) . . . . ?
 C31 N6 C35 C36 -64(2) . . . . ?
 C35 N6 C33 C34 58.3(17) . . . . ?
 C35 N6 C31 C32 -52(2) . . . . ?
 C25 N5 C27 C28 -152(3) . . . . ?
 C25 N5 C29 C30 -76(3) . . . . ?
 C27 N5 C25 C26 172(3) . . . . ?
 C27 N5 C29 C30 65(3) . . . . ?
 C29 N5 C25 C26 -47(4) . . . . ?
 C29 N5 C27 C28 65(4) . . . . ?
 C11 N2 C7 C8 176.7(15) . . . . ?
 C11 N2 C9 C10 72.0(17) . . . . ?
 C7 N2 C11 C12 -163.1(15) . . . . ?
 C7 N2 C9 C10 -55.5(18) . . . . ?
 C9 N2 C11 C12 68.1(18) . . . . ?
 C9 N2 C7 C8 -55(2) . . . . ?
 C19 N4 C21 C22 -161.7(14) . . . . ?
 C19 N4 C23 C24 -58.3(16) . . . . ?
 C21 N4 C19 C20 171.9(15) . . . . ?
 C21 N4 C23 C24 69.3(15) . . . . ?
 C23 N4 C19 C20 -59.5(19) . . . . ?
 C23 N4 C21 C22 69.1(16) . . . . ?

_shelx_res_file
;
TITL 1_a.res in P2(1)/c
    1.res
    created by SHELXL-2018/3 at 17:42:28 on 17-Dec-2024
REM Old TITL 1 in P2(1)/c
REM SHELXT solution in P2(1)/c: R1 0.180, Rweak 0.027, Alpha 0.076
REM <I/s> 0.308 for 482 systematic absences, Orientation as input
REM Formula found by SHELXT: C30 N8 Br18 Bi4
CELL 0.71073 23.2159 20.3045 17.6748 90 109.648 90
ZERR 4 0.0027 0.0023 0.0019 0 0.004 0
LATT 1
SYMM -X,0.5+Y,0.5-Z
SFAC C H Bi Br N
UNIT 144 384 16 72 24

SIZE 0.2 0.16 0.08
L.S. 4 0 0
PLAN  10
TEMP 25.85
CONF
list 4
MORE -1
BOND $H
fmap 2 53
acta
OMIT -4 50
OMIT 0 0 2
REM <olex2.extras>
REM <HklSrc "%.\\VAD107_no_twin.hkl">
REM </olex2.extras>

WGHT    0.035900   67.007103
FVAR       0.07327
BI2   3    0.430347    0.624722    0.706769    11.00000    0.03151    0.03840 =
         0.03515    0.00037    0.01091   -0.00328
BI1   3    0.294913    0.747247    0.696791    11.00000    0.02948    0.04812 =
         0.04047   -0.00266    0.00891   -0.00241
BR1   4    0.175872    0.713243    0.641509    11.00000    0.03441    0.10152 =
         0.07813   -0.02551    0.00818   -0.01658
BR8   4    0.523736    0.650527    0.651037    11.00000    0.03937    0.06378 =
         0.05955    0.00332    0.02150   -0.00457
BR3   4    0.273692    0.867030    0.624100    11.00000    0.09263    0.06119 =
         0.07523    0.01524    0.01270    0.00363
BR7   4    0.505542    0.585834    0.859498    11.00000    0.05589    0.06866 =
         0.04906    0.01241    0.00837    0.01092
BR2   4    0.287630    0.795246    0.839081    11.00000    0.03805    0.07138 =
         0.04785   -0.01571    0.00955   -0.00338
BR9   4    0.421397    0.499709    0.646750    11.00000    0.08518    0.04746 =
         0.08134   -0.01674    0.02802   -0.01519
BR5   4    0.327063    0.612552    0.773533    11.00000    0.05277    0.06106 =
         0.05568    0.00767    0.02545   -0.01119
BR4   4    0.328597    0.676235    0.567238    11.00000    0.05596    0.07372 =
         0.03502   -0.00098    0.01020   -0.00270
BR6   4    0.433071    0.764987    0.761351    11.00000    0.03684    0.05111 =
         0.06482   -0.01150    0.01085   -0.01199
BI3   3    0.200430    0.212772    0.778329    11.00000    0.02946    0.05100 =
         0.04071   -0.00154    0.01093    0.00068
BI4   3    0.063524    0.109281    0.804685    11.00000    0.03246    0.04369 =
         0.05162   -0.00154    0.01154   -0.00122
BR11  4    0.206139    0.237540    0.625049    11.00000    0.06208    0.08973 =
         0.04573    0.00246    0.01814   -0.01305
BR12  4    0.224323    0.341081    0.826813    11.00000    0.06422    0.06179 =
         0.07589   -0.01404    0.02381   -0.00951
BR10  4    0.320898    0.179138    0.838090    11.00000    0.03116    0.07200 =
         0.07892   -0.00001    0.01336    0.00860
BR18  4   -0.011645    0.162467    0.873826    11.00000    0.06015    0.09411 =
         0.08268   -0.00216    0.03431    0.01780
BR15  4    0.160500    0.075787    0.723416    11.00000    0.05092    0.05728 =
         0.06302   -0.01171    0.01684    0.00806
BR17  4    0.076523   -0.003946    0.894353    11.00000    0.13613    0.05210 =
         0.10574    0.01833    0.03790    0.00666
BR13  4    0.178649    0.171670    0.924885    11.00000    0.05043    0.07973 =
         0.03860    0.00031    0.01145   -0.00348
BR16  4   -0.026309    0.058626    0.677094    11.00000    0.06261    0.09949 =
         0.08597   -0.03398    0.01332   -0.03260
BR14  4    0.063640    0.233141    0.716516    11.00000    0.03562    0.05650 =
         0.07288    0.01174    0.00488    0.00535
N3    5    0.410644    0.611543    0.983598    11.00000    0.08576    0.06474 =
         0.03779    0.01163    0.01966    0.02756
AFIX  13
H3    2    0.418108    0.606480    0.932532    11.00000   -1.20000
AFIX   0
C17   1    0.467882    0.587155    1.048541    11.00000    0.07085    0.06059 =
         0.07058    0.00305    0.02436    0.01782
AFIX  23
H17A  2    0.472765    0.540536    1.040346    11.00000   -1.20000
H17B  2    0.503050    0.609819    1.043063    11.00000   -1.20000
AFIX   0
C14   1    0.361887    0.498463    0.952296    11.00000    0.12872    0.13506 =
         0.10775    0.04221   -0.04212   -0.05590
AFIX 137
H14A  2    0.371038    0.499354    0.903226    11.00000   -1.50000
H14B  2    0.324981    0.473873    0.944237    11.00000   -1.50000
H14C  2    0.394994    0.477955    0.993709    11.00000   -1.50000
AFIX   0
C15   1    0.397987    0.679783    0.990169    11.00000    0.16495    0.10488 =
         0.05836    0.00996    0.02201    0.07859
AFIX  23
H15A  2    0.390899    0.687224    1.040535    11.00000   -1.20000
H15B  2    0.360959    0.691652    0.946836    11.00000   -1.20000
AFIX   0
C13   1    0.353448    0.568148    0.977070    11.00000    0.07855    0.11924 =
         0.09121    0.01945    0.02751   -0.00654
AFIX  23
H13A  2    0.347069    0.567423    1.028556    11.00000   -1.20000
H13B  2    0.317442    0.587315    0.937862    11.00000   -1.20000
AFIX   0
C16   1    0.449949    0.723544    0.986714    11.00000    0.23478    0.04358 =
         0.09268   -0.01369    0.03536   -0.00940
AFIX 137
H16A  2    0.468325    0.704832    0.950430    11.00000   -1.50000
H16B  2    0.480067    0.726946    1.039345    11.00000   -1.50000
H16C  2    0.434363    0.766565    0.968179    11.00000   -1.50000
AFIX   0
C18   1    0.467180    0.597362    1.132739    11.00000    0.11407    0.09410 =
         0.04648    0.00499    0.00816    0.00283
AFIX 137
H18A  2    0.428927    0.582221    1.136051    11.00000   -1.50000
H18B  2    0.472078    0.643360    1.145911    11.00000   -1.50000
H18C  2    0.500089    0.573004    1.169853    11.00000   -1.50000
AFIX   0

N1    5    0.631847    0.509516    0.658165    11.00000    0.07965    0.05020 =
         0.04944    0.00375    0.00771   -0.00236
AFIX  13
H1    2    0.634862    0.557494    0.654748    11.00000   -1.20000
AFIX   0
C1    1    0.615558    0.495769    0.732448    11.00000    0.06809    0.07100 =
         0.04977    0.01527    0.01506    0.00936
AFIX  23
H1A   2    0.572940    0.506962    0.721821    11.00000   -1.20000
H1B   2    0.620318    0.449043    0.744342    11.00000   -1.20000
AFIX   0
C3    1    0.579849    0.488266    0.583700    11.00000    0.05315    0.07580 =
         0.05327    0.00082   -0.00883    0.01401
AFIX  23
H3A   2    0.542374    0.508908    0.584483    11.00000   -1.20000
H3B   2    0.588029    0.504303    0.536617    11.00000   -1.20000
AFIX   0
C2    1    0.653991    0.533358    0.803846    11.00000    0.12178    0.08960 =
         0.05053   -0.01069    0.03061   -0.01021
AFIX 137
H2A   2    0.651144    0.579552    0.791564    11.00000   -1.50000
H2B   2    0.695790    0.519409    0.817857    11.00000   -1.50000
H2C   2    0.639835    0.525365    0.848181    11.00000   -1.50000
AFIX   0
C5    1    0.690781    0.483625    0.663618    11.00000    0.06613    0.09047 =
         0.08894   -0.02410    0.02395    0.01063
AFIX  23
H5A   2    0.690245    0.436354    0.671284    11.00000   -1.20000
H5B   2    0.721086    0.501994    0.711079    11.00000   -1.20000
AFIX   0
C4    1    0.570216    0.416146    0.575995    11.00000    0.07344    0.06779 =
         0.08698   -0.00950    0.00257    0.00117
AFIX 137
H4A   2    0.536391    0.406640    0.528192    11.00000   -1.50000
H4B   2    0.561566    0.399744    0.621981    11.00000   -1.50000
H4C   2    0.606445    0.395294    0.572818    11.00000   -1.50000
AFIX   0
C6    1    0.710988    0.496771    0.592601    11.00000    0.09815    0.16228 =
         0.12561   -0.04338    0.07129   -0.02355
AFIX 137
H6A   2    0.683524    0.475393    0.545935    11.00000   -1.50000
H6B   2    0.751607    0.479952    0.603326    11.00000   -1.50000
H6C   2    0.710728    0.543357    0.583220    11.00000   -1.50000
AFIX   0

N6    5    0.100040    0.111842    0.506298    11.00000    0.07012    0.08039 =
         0.04392   -0.01474    0.00588   -0.01107
AFIX  13
H6    2    0.123314    0.134791    0.555952    11.00000   -1.20000
AFIX   0
C36   1    0.070998    0.123182    0.356595    11.00000    0.10702    0.12112 =
         0.06625    0.03244    0.01772   -0.01766
AFIX 137
H36A  2    0.071811    0.152909    0.314731    11.00000   -1.50000
H36B  2    0.029346    0.114489    0.352184    11.00000   -1.50000
H36C  2    0.090696    0.082664    0.351519    11.00000   -1.50000
AFIX   0
C33   1    0.128943    0.045512    0.509590    11.00000    0.10592    0.07201 =
         0.04488   -0.00260    0.00081   -0.00370
AFIX  23
H33A  2    0.107128    0.021309    0.461089    11.00000   -1.20000
H33B  2    0.125204    0.021152    0.554921    11.00000   -1.20000
AFIX   0
C31   1    0.037091    0.104918    0.506982    11.00000    0.07161    0.17937 =
         0.07592    0.02104    0.02141    0.00655
AFIX  23
H31A  2    0.014234    0.077708    0.461741    11.00000   -1.20000
H31B  2    0.038436    0.081834    0.555595    11.00000   -1.20000
AFIX   0
C32   1    0.003988    0.166770    0.503052    11.00000    0.12998    0.21080 =
         0.11169   -0.01370    0.02415    0.08780
AFIX 137
H32A  2   -0.009052    0.183340    0.449049    11.00000   -1.50000
H32B  2    0.030379    0.198375    0.538500    11.00000   -1.50000
H32C  2   -0.031102    0.159216    0.519027    11.00000   -1.50000
AFIX   0
C35   1    0.104214    0.153795    0.437282    11.00000    0.05781    0.08518 =
         0.09835    0.01481    0.01096   -0.01143
AFIX  23
H35A  2    0.086898    0.196861    0.439898    11.00000   -1.20000
H35B  2    0.146898    0.159824    0.442867    11.00000   -1.20000
AFIX   0
C34   1    0.196905    0.050073    0.517718    11.00000    0.10800    0.16043 =
         0.11162    0.00932    0.01304    0.03611
AFIX 137
H34A  2    0.200456    0.054512    0.465391    11.00000   -1.50000
H34B  2    0.217710    0.010862    0.542988    11.00000   -1.50000
H34C  2    0.214963    0.087692    0.549848    11.00000   -1.50000
AFIX   0

N5    5    0.148399    0.032255    1.106314    11.00000    0.08225    0.08595 =
         0.22379    0.02261    0.06673   -0.00317
AFIX  13
H5    2    0.128240    0.020515    1.049761    11.00000   -1.20000
AFIX   0
C28   1    0.235573   -0.017742    1.079262    11.00000    0.09399    0.38967 =
         0.14719    0.05587    0.02226    0.11503
AFIX 137
H28A  2    0.220603   -0.012853    1.021900    11.00000   -1.50000
H28B  2    0.223128   -0.059730    1.093421    11.00000   -1.50000
H28C  2    0.279411   -0.015088    1.098549    11.00000   -1.50000
AFIX   0
C25   1    0.123800    0.094145    1.109734    11.00000    0.19959    0.09555 =
         0.13266   -0.01383    0.02204    0.01053
AFIX  23
H25A  2    0.145819    0.110937    1.163023    11.00000   -1.20000
H25B  2    0.135936    0.121430    1.072621    11.00000   -1.20000
AFIX   0
C27   1    0.212451    0.030756    1.112932    11.00000    0.06631    0.27029 =
         0.22178    0.06241    0.04749    0.00104
AFIX  23
H27A  2    0.220988    0.072024    1.091153    11.00000   -1.20000
H27B  2    0.236078    0.031002    1.169816    11.00000   -1.20000
AFIX   0
C26   1    0.064098    0.108466    1.096166    11.00000    0.14718    0.18443 =
         0.21317   -0.03383    0.06063    0.09323
AFIX 137
H26A  2    0.039665    0.091396    1.044729    11.00000   -1.50000
H26B  2    0.058997    0.155358    1.096810    11.00000   -1.50000
H26C  2    0.051376    0.088779    1.137354    11.00000   -1.50000
AFIX   0
C29   1    0.129756   -0.023221    1.147964    11.00000    0.12851    0.10258 =
         0.25558   -0.02384    0.11218   -0.03109
AFIX  23
H29A  2    0.139625   -0.064418    1.127362    11.00000   -1.20000
H29B  2    0.085758   -0.021758    1.135376    11.00000   -1.20000
AFIX   0
C30   1    0.159676   -0.022252    1.237008    11.00000    0.22427    0.13600 =
         0.18166    0.00292    0.14001   -0.00493
AFIX 137
H30A  2    0.202659   -0.014107    1.250050    11.00000   -1.50000
H30B  2    0.153754   -0.063997    1.258820    11.00000   -1.50000
H30C  2    0.141872    0.011971    1.259466    11.00000   -1.50000
AFIX   0

N2    5    0.353910    0.276945    0.636530    11.00000    0.05973    0.05509 =
         0.09866    0.01309    0.02914   -0.01009
AFIX  13
H2    2    0.311157    0.271889    0.633254    11.00000   -1.20000
AFIX   0
C12   1    0.360917    0.355452    0.749300    11.00000    0.12185    0.11156 =
         0.12007   -0.02415    0.07071   -0.02056
AFIX 137
H12A  2    0.359792    0.393764    0.717006    11.00000   -1.50000
H12B  2    0.385042    0.364591    0.804105    11.00000   -1.50000
H12C  2    0.320068    0.344046    0.746258    11.00000   -1.50000
AFIX   0
C10   1    0.415421    0.334566    0.561714    11.00000    0.06838    0.08810 =
         0.09633    0.01495    0.02492   -0.02021
AFIX 137
H10A  2    0.412187    0.364998    0.518911    11.00000   -1.50000
H10B  2    0.428408    0.292432    0.548764    11.00000   -1.50000
H10C  2    0.444778    0.350679    0.610577    11.00000   -1.50000
AFIX   0
C11   1    0.387935    0.300891    0.719829    11.00000    0.07633    0.09426 =
         0.06321    0.00209    0.02138    0.00122
AFIX  23
H11A  2    0.392562    0.264171    0.756509    11.00000   -1.20000
H11B  2    0.428628    0.313943    0.721894    11.00000   -1.20000
AFIX   0
C7    1    0.374668    0.211932    0.622896    11.00000    0.10930    0.04611 =
         0.11605    0.02336    0.03108    0.01303
AFIX  23
H7A   2    0.370952    0.182053    0.663829    11.00000   -1.20000
H7B   2    0.417560    0.214279    0.628079    11.00000   -1.20000
AFIX   0
C9    1    0.354066    0.327644    0.572522    11.00000    0.07266    0.04949 =
         0.08056    0.00444    0.00118    0.00113
AFIX  23
H9A   2    0.323985    0.314833    0.521679    11.00000   -1.20000
H9B   2    0.341932    0.370094    0.587375    11.00000   -1.20000
AFIX   0
C8    1    0.339502    0.185309    0.542747    11.00000    0.10009    0.07587 =
         0.12734   -0.02177   -0.00531   -0.01006
AFIX 137
H8A   2    0.343769    0.214173    0.501937    11.00000   -1.50000
H8B   2    0.297109    0.182040    0.537657    11.00000   -1.50000
H8C   2    0.354805    0.142435    0.536626    11.00000   -1.50000
AFIX   0

N4    5    0.141726    0.783669    0.834190    11.00000    0.02762    0.06550 =
         0.08122    0.00807    0.01208    0.00510
AFIX  13
H4    2    0.182442    0.785377    0.829071    11.00000   -1.20000
AFIX   0
C19   1    0.127413    0.713162    0.838220    11.00000    0.09728    0.05729 =
         0.08192   -0.00517    0.02744   -0.01155
AFIX  23
H19A  2    0.124640    0.692441    0.787665    11.00000   -1.20000
H19B  2    0.087716    0.709301    0.844784    11.00000   -1.20000
AFIX   0
C20   1    0.173084    0.677224    0.904425    11.00000    0.09297    0.09549 =
         0.13867    0.06085   -0.00384   -0.01120
AFIX 137
H20A  2    0.166750    0.630675    0.896227    11.00000   -1.50000
H20B  2    0.168621    0.689346    0.954661    11.00000   -1.50000
H20C  2    0.213499    0.688344    0.905318    11.00000   -1.50000
AFIX   0
C24   1    0.087745    0.818483    0.929508    11.00000    0.08964    0.08761 =
         0.08225   -0.00035    0.03506    0.00995
AFIX 137
H24A  2    0.054293    0.834538    0.884775    11.00000   -1.50000
H24B  2    0.091778    0.845002    0.975978    11.00000   -1.50000
H24C  2    0.080067    0.773603    0.940319    11.00000   -1.50000
AFIX   0
C21   1    0.098344    0.815120    0.758503    11.00000    0.05131    0.09107 =
         0.05277   -0.00087    0.00116    0.00789
AFIX  23
H21A  2    0.091488    0.784552    0.714162    11.00000   -1.20000
H21B  2    0.059317    0.822807    0.765825    11.00000   -1.20000
AFIX   0
C22   1    0.120934    0.878026    0.737150    11.00000    0.08234    0.09263 =
         0.12846    0.01496    0.02699    0.00668
AFIX 137
H22A  2    0.093771    0.892783    0.685992    11.00000   -1.50000
H22B  2    0.161113    0.871721    0.734225    11.00000   -1.50000
H22C  2    0.122598    0.910455    0.777356    11.00000   -1.50000
AFIX   0
C23   1    0.146294    0.822123    0.909703    11.00000    0.05786    0.06718 =
         0.05367    0.00309   -0.00416   -0.00942
AFIX  23
H23A  2    0.179767    0.804709    0.954438    11.00000   -1.20000
H23B  2    0.155348    0.867841    0.902384    11.00000   -1.20000
AFIX   0
HKLF 4


REM  1_a.res in P2(1)/c
REM wR2 = 0.1095, GooF = S = 1.042, Restrained GooF = 1.042 for all data
REM R1 = 0.0512 for 9267 Fo > 4sig(Fo) and 0.0995 for all 13813 data
REM 595 parameters refined using 0 restraints

END

WGHT      0.0358     67.1374

REM Highest difference peak  1.994,  deepest hole -2.473,  1-sigma level  0.198
Q1    1   0.4408  0.6247  0.6563  11.00000  0.05    1.99
Q2    1   0.4205  0.6252  0.7597  11.00000  0.05    1.89
Q3    1   0.2054  0.2157  0.7236  11.00000  0.05    1.58
Q4    1   0.3029  0.7433  0.6432  11.00000  0.05    1.58
Q5    1   0.0551  0.1069  0.8572  11.00000  0.05    1.53
Q6    1   0.2817  0.7385  0.7449  11.00000  0.05    1.44
Q7    1   0.0781  0.1115  0.7558  11.00000  0.05    1.37
Q8    1   0.0573 -0.0170  0.8420  11.00000  0.05    1.29
Q9    1   0.1904  0.2172  0.8297  11.00000  0.05    1.20
Q10   1   0.4573  0.6623  0.7025  11.00000  0.05    1.15
;
_shelx_res_checksum                58626
_shelx_hkl_file
;
   0   0   2   -0.40    0.80
   0   0   2    0.60    0.60
   0   0  -2    0.40    0.70
   0   0   3   -1.60    2.80
   0   0  -3    1.50    2.60
   0   0  -3   -1.20    2.90
   0   0  -3    1.70    1.20
   0   0  -3    2.50    4.00
   0   0   3    5.20    2.80
   0   0   3    4.30    4.10
   0   0   4  273.57   18.60
   0   0  -4  271.27   17.80
   0   0  -4  275.97   19.80
   0   0  -4  293.57   19.30
   0   0  -4  268.47   18.60
   0   0   4  286.57   19.90
   0   0   4  298.87   19.20
   0   0   5    2.00    4.90
   0   0  -5    9.20    7.20
   0   0   5    1.00    4.00
   0   0   5    7.60    7.10
   0   0  -5    3.40    4.90
   0   0  -5   -4.60    4.80
   0   0  -5    1.30    2.30
   0   0   6  370.86   24.90
   0   0   6  347.87   23.90
   0   0   6  354.56   26.40
   0   0  -6  351.06   23.90
   0   0  -6  324.47   27.10
   0   0  -6  340.27   22.60
   0   0  -6  362.56   26.30
   0   0   7   -2.80    6.80
   0   0  -7   -2.80    3.30
   0   0  -7    6.70   10.90
   0   0  -7  -15.00    6.60
   0   0   7    0.90    6.30
   0   0  -7    3.00    7.40
   0   0  -7    1.40    9.60
   0   0   7    6.50   10.20
   0   0  -8  254.47   23.30
   0   0   8  223.18   23.50
   0   0  -8  210.18   18.40
   0   0  -8  195.98   15.80
   0   0  -8  190.88   14.60
   0   0   8  234.88   19.40
   0   0  -8  211.98   22.20
   0   0   8  194.08   20.10
   0   0  -8  250.87   21.60
   0   0  -9   -9.00    4.60
   0   0  -9  -10.30    8.90
   0   0  -9  -10.50   16.30
   0   0  -9   -0.80   10.70
   0   0  -9   -1.10   15.10
   0   0  -9    7.80   12.50
   0   0   9    7.80   13.40
   0   0   9   -9.60    8.80
   0   0  -9    4.50    3.60
   0   0   9    5.30    8.30
   0   0 -10  287.77   26.70
   0   0 -10  205.58   16.70
   0   0 -10  221.18   31.20
   0   0  10  284.57   23.80
   0   0 -10  266.97   29.20
   0   0  10  266.67   28.80
   0   0 -10  243.68   21.20
   0   0 -10  255.37   26.60
   0   0  10  239.08   22.00
   0   0 -10  186.58   18.30
   0   0 -11   12.20   14.00
   0   0 -11    0.80    5.00
   0   0 -11   -1.60   15.70
   0   0  11   -7.80   10.90
   0   0  11  -13.90    9.90
   0   0 -11   -7.80   22.20
   0   0 -11  -11.90   11.30
   0   0 -11  -11.30    6.00
   0   0 -11   20.60   20.70
   0   0  11   14.40   18.20
   0   0 -12  542.35   47.50
   0   0 -12  533.95   39.50
   0   0  12  631.14   42.50
   0   0  12  555.34   40.10
   0   0 -12  561.54   35.90
   0   0 -12  502.75   49.70
   0   0  12  587.74   47.70
   0   0 -12  513.75   45.30
   0   0  13   30.70   23.40
   0   0 -13   16.30   20.20
   0   0 -13   11.90   20.40
   0   0 -13  -24.50   13.50
   0   0 -13    1.20    6.00
   0   0  13   -3.70   12.10
   0   0  13   -4.00   12.70
   0   0 -13   -7.20   26.80
   0   0 -13   -3.50   24.60
   0   0 -14  832.32   56.39
   0   0  14  930.81   62.39
   0   0 -14  789.22   66.29
   0   0 -14  807.42   68.19
   0   0  14  892.31   58.69
   0   0 -14  865.71   54.39
   0   0 -14  798.72   70.59
   0   0  14  910.51   67.89
   0   0 -14  928.41   58.89
   0   0  15   16.80   14.50
   0   0 -15   -1.40   33.60
   0   0 -15   -7.20   16.30
   0   0  15   55.99   31.30
   0   0 -15   14.10    6.40
   0   0 -15   14.50   27.00
   0   0 -15   -6.00   25.20
   0   0 -15   -8.30    9.00
   0   0 -16   15.90   36.40
   0   0  16   45.80   32.40
   0   0  16   -1.40   15.10
   0   0 -16  -31.90   17.50
   0   0 -16   -0.70   31.00
   0   0 -17  -31.70   18.70
   0   0  17    1.60   17.00
   0   0 -17   54.29   39.20
   0   0 -17  -26.70   31.70
   0   0  17   11.50   36.10
   0   0 -18   11.90   37.00
   0   0  18    2.10   52.39
   0   0 -18   48.20   47.30
   0   0 -18    8.60   21.90
   0   0  18   16.20   17.20
   0   0 -19    7.40   45.20
   0   0 -19  -47.40   21.80
   0   0  19   -8.70   17.50
   0   0  19   17.60   42.70
   0   0 -19   -6.40   40.20
   0   0  20   11.40   46.60
   0   0 -20   35.50   50.99
   0   0  20  -14.10   17.60
   0   0 -20  -17.00   41.70
   0   0  21   11.50   20.30
   0   0  21    6.00   54.39
   0   0 -21    2.20   44.90
   0   0 -21   87.39   61.09
   0   0  22   -3.50   21.00
   0   0 -22   11.10   49.70
   0   0  22   22.10   60.89
   0   0 -22   76.29   74.69
   0   0 -23    1.80   79.39
   0   0 -23  -79.79   51.29
   0   0  23  -31.20   60.49
   0   1   3 1499.45   95.19
   0   1   3 1509.95   94.89
   0   1  -3 1573.34   95.39
   0   1  -3 1521.15   94.59
   0   1   3 1678.43   95.29
   0   1  -3 1609.24   95.19
   0   1  -3 1564.44   94.59
   0  -1   3 1601.74   94.59
   0  -1  -3 1537.55   94.89
   0  -1  -3 1557.84   95.29
   0  -1  -3 1566.04   95.29
   0  -1   3 1532.75   95.09
   0  -1  -3 1490.45   94.49
   0  -1   3 1506.55   95.39
   0  -1   3 1501.35   94.59
   0   1  -4 1874.41  114.89
   0   1   4 2027.90  115.79
   0   1  -4 1868.51  114.89
   0   1   4 1854.51  115.19
   0   1  -4 1915.91  115.69
   0   1  -4 1881.81  115.89
   0   1   4 1834.22  115.69
   0  -1   4 1870.81  115.89
   0  -1  -4 1886.91  115.19
   0  -1   4 1883.21  114.59
   0  -1  -4 1927.61  115.89
   0  -1   4 1907.71  115.59
   0  -1  -4 1768.92  114.69
   0  -1   4 1827.42  114.89
   0  -1  -4 1885.01  115.69
   0   1   5   74.39   11.50
   0   1  -5   65.89    6.60
   0   1  -5   77.39   11.70
   0   1  -5   80.89    9.80
   0   1   5   67.19    9.20
   0   1  -5   42.60    6.20
   0   1   5   75.29    7.50
   0  -1   5   52.19    5.20
   0  -1  -5   66.29   10.90
   0  -1  -5   64.19    5.60
   0  -1   5   67.69    8.90
   0  -1  -5   48.20    7.20
   0  -1  -5   65.59    7.50
   0  -1  -5   60.39    5.90
   0  -1   5   67.69   12.80
   0  -1   5   59.09    8.10
   0   1   6 1263.37   71.29
   0   1   6 1116.19   70.29
   0   1  -6 1156.38   69.89
   0   1  -6 1168.78   71.79
   0   1   6 1109.59   71.59
   0   1  -6 1150.78   71.29
   0   1  -6 1091.49   69.59
   0  -1  -6 1136.49   70.39
   0  -1   6 1167.18   70.99
   0  -1   6 1108.49   69.99
   0  -1  -6 1140.09   71.29
   0  -1   6 1058.69   69.09
   0  -1  -6 1103.99   69.49
   0  -1  -6 1066.19   69.29
   0  -1   6 1115.59   71.89
   0   1  -7  448.96   29.50
   0   1  -7  448.76   32.80
   0   1  -7  486.85   33.60
   0   1  -7  449.66   31.90
   0   1   7  439.66   32.60
   0   1   7  438.66   30.30
   0   1   7  489.65   31.30
   0   1  -7  385.26   28.70
   0  -1   7  465.05   33.40
   0  -1  -7  436.96   32.20
   0  -1   7  443.66   30.90
   0  -1   7  430.26   29.80
   0  -1  -7  467.05   32.40
   0  -1  -7  440.46   28.20
   0  -1  -7  476.55   33.30
   0  -1  -7  437.76   30.30
   0  -1  -7  412.66   28.50
   0   1  -8  336.07   26.90
   0   1  -8  339.87   28.30
   0   1   8  355.46   25.50
   0   1  -8  330.97   28.40
   0   1   8  294.47   24.60
   0   1   8  330.17   28.10
   0   1  -8  270.97   22.10
   0   1  -8  321.77   23.50
   0  -1   8  331.37   28.50
   0  -1  -8  365.06   26.90
   0  -1  -8  320.67   24.40
   0  -1  -8  335.47   21.50
   0  -1  -8  367.06   28.70
   0  -1  -8  308.37   22.00
   0  -1  -8  305.07   27.30
   0  -1   8  331.77   25.20
   0   1  -9    0.40   10.60
   0   1  -9   -1.20   15.00
   0   1   9   -3.50    9.30
   0   1   9    2.70   13.80
   0   1  -9   -5.00    5.10
   0   1  -9  -18.50   16.20
   0   1  -9  -14.60    8.60
   0   1   9    8.40    8.70
   0   1  -9   -3.10   13.50
   0  -1  -9    7.90   10.50
   0  -1   9   -2.10    9.10
   0  -1  -9   -8.40   15.40
   0  -1  -9    0.00   13.20
   0  -1   9    5.40   14.40
   0  -1  -9   -0.90    4.10
   0  -1   9   -0.90    8.00
   0  -1  -9   15.90   15.40
   0  -1  -9  -16.60    9.40
   0  -1  -9   -0.10    4.70
   0   1 -10   83.99   12.10
   0   1  10  100.89   14.10
   0   1  10  130.69   18.60
   0   1 -10   97.99   18.50
   0   1 -10   73.49   21.60
   0   1  10   79.19   12.90
   0   1 -10  129.09   23.00
   0  -1 -10   96.59   17.60
   0  -1  10   96.79   13.50
   0  -1  10  117.79   19.60
   0  -1 -10  111.89   22.30
   0  -1 -10   72.79   15.10
   0  -1 -10   81.09   13.10
   0  -1 -10   61.99    8.80
   0  -1 -10   93.09   10.50
   0  -1 -10   51.39   21.10
   0  -1  10   99.89   13.00
   0   1  11   31.70   11.80
   0   1 -11    6.10   16.40
   0   1 -11   34.30   11.70
   0   1  11   55.59   18.60
   0   1 -11   41.00    5.70
   0   1 -11   42.90   21.30
   0   1  11   54.49   12.60
   0   1 -11   23.90   23.80
   0   1 -11   47.50   17.50
   0   1 -11   16.90    7.60
   0  -1 -11   38.00    6.70
   0  -1  11   45.50   12.00
   0  -1 -11   47.60   23.10
   0  -1 -11   54.69   15.90
   0  -1  11   65.19   19.20
   0  -1 -11   40.10   21.10
   0  -1 -11   24.50    7.20
   0  -1 -11   49.10   16.80
   0  -1  11   41.00   11.40
   0   1 -12   22.00   19.50
   0   1 -12   21.20   18.60
   0   1 -12    9.00    5.30
   0   1 -12   14.20   22.60
   0   1 -12    3.30    7.40
   0   1 -12   -6.70   12.60
   0   1  12   14.10   12.30
   0   1  12   34.00   21.00
   0   1 -12   14.70   22.30
   0  -1 -12   19.20    6.40
   0  -1 -12   62.79   23.80
   0  -1  12   22.50   19.70
   0  -1 -12   12.00   16.90
   0  -1 -12   -3.10   15.90
   0  -1 -12  -18.40   12.70
   0  -1  12   11.80   12.40
   0  -1 -12    9.60    7.40
   0  -1  12    4.30   12.10
   0  -1 -12   14.70   22.90
   0   1 -13   -3.20    7.60
   0   1 -13   18.40   27.90
   0   1 -13   11.80   25.10
   0   1 -13    6.00   21.90
   0   1 -13  -12.90   13.30
   0   1  13   10.10   13.10
   0   1 -13    6.70    5.30
   0   1  13   22.70   22.90
   0   1 -13   19.80   20.00
   0  -1  13   50.19   24.00
   0  -1 -13    7.50    6.80
   0  -1 -13   -0.80   18.40
   0  -1 -13   -2.20    8.00
   0  -1  13   -1.80   13.20
   0  -1 -13    0.90   13.60
   0  -1 -13   10.10   26.20
   0  -1  13    5.70   11.80
   0  -1 -13   -2.10   19.30
   0  -1 -13    5.50   24.90
   0   1 -14  275.67   39.50
   0   1  14  407.46   44.30
   0   1  14  306.97   30.90
   0   1 -14  365.06   43.00
   0   1 -14  308.87   30.10
   0   1 -14  283.57   45.80
   0  -1 -14  239.78   25.90
   0  -1 -14  245.98   30.60
   0  -1 -14  268.27   41.80
   0  -1 -14  329.57   23.50
   0  -1  14  355.66   33.70
   0  -1  14  391.06   44.40
   0  -1 -14  309.67   45.20
   0  -1 -14  291.77   39.20
   0  -1  14  327.37   30.20
   0   1 -15   84.39   18.70
   0   1 -15  126.49   44.20
   0   1  15  127.09   18.70
   0   1 -15   37.10   28.50
   0   1 -15  114.39   36.00
   0   1  15  142.39   31.50
   0  -1 -15   70.39   33.70
   0  -1 -15   50.39   11.90
   0  -1 -15   81.79   18.50
   0  -1 -15   71.19   27.50
   0  -1  15   85.19   18.20
   0  -1 -15   54.09   27.40
   0  -1  15   98.89   16.80
   0  -1  15  134.29   31.50
   0  -1 -15   72.59    9.90
   0   1 -16  262.27   51.79
   0   1 -16  219.88   36.90
   0   1  16  318.07   31.30
   0   1  16  295.07   49.40
   0   1 -16  257.27   30.70
   0  -1 -16  247.08   21.10
   0  -1  16  292.07   49.30
   0  -1  16  305.27   29.70
   0  -1 -16  306.87   51.99
   0  -1 -16  186.08   24.70
   0  -1  16  288.07   33.70
   0  -1 -16  222.18   31.20
   0   1  17  100.49   18.90
   0   1 -17   80.19   20.60
   0   1 -17   74.29   35.50
   0   1 -17   87.49   41.90
   0   1  17  122.69   38.60
   0  -1  17  111.89   18.90
   0  -1 -17  100.19   41.30
   0  -1 -17   66.89   20.80
   0  -1 -17   17.30   33.10
   0  -1  17  115.59   38.90
   0   1  18   21.30   17.40
   0   1 -18   47.30   47.70
   0   1  18   46.10   58.09
   0   1 -18  -25.70   35.30
   0   1 -18  -10.20   21.70
   0  -1 -18   63.99   46.90
   0  -1 -18    5.00   21.70
   0  -1 -18   -3.20   34.90
   0  -1  18   28.80   18.10
   0  -1  18   44.40   43.00
   0   1  19   48.40   45.60
   0   1  19   49.30   19.10
   0   1 -19   50.09   51.89
   0   1 -19   65.99   49.50
   0   1 -19  -12.40   22.10
   0  -1  19   29.50   18.90
   0  -1 -19   26.10   48.40
   0  -1 -19   -7.70   39.80
   0  -1  19   41.10   45.00
   0  -1 -19   32.30   23.80
   0   1 -20  -20.50   42.70
   0   1  20   15.50   19.40
   0   1  20    5.00   46.10
   0   1 -20   29.50   51.99
   0  -1 -20   41.30   51.69
   0  -1  20   52.99   49.30
   0  -1  20    9.00   18.80
   0  -1 -20   22.20   42.80
   0   1 -21   33.00   58.79
   0   1  21    9.40   53.29
   0   1  21  -25.20   19.70
   0   1 -21  -44.90   44.90
   0  -1 -21    2.50   55.69
   0  -1  21  -18.60   53.39
   0  -1 -21    2.80   44.90
   0  -1  21   -9.50   19.20
   0   1  22    7.80   21.40
   0   1 -22  -51.19   49.40
   0   1  22   22.40   57.59
   0   1 -22  -12.00   74.59
   0  -1  22    2.20   59.49
   0  -1 -22  -11.70   48.90
   0  -1  22  -39.70   19.60
   0  -1 -22   65.99   73.69
   0   1  23   13.30   22.90
   0   1 -23   68.69   56.89
   0   1 -23  -32.60   79.49
   0   1  23   31.30   61.79
   0  -1  23   20.10   64.29
   0  -1 -23    6.50   51.19
   0  -1 -23   84.69   78.19
   0   2  -2 1731.63  103.39
   0   2  -2 1655.53  103.39
   0  -2   2 1600.94  103.59
   0  -2  -2 1787.52  103.49
   0  -2  -2 1734.33  103.59
   0  -2  -2 1675.13  103.79
   0  -2   2 1683.83  103.39
   0   2   3  982.00   59.89
   0   2  -3  954.10   58.99
   0   2   3 1002.00   58.99
   0   2  -3  955.80   60.19
   0   2  -3  988.80   58.89
   0   2   3  922.61   59.39
   0   2  -3  925.21   59.49
   0  -2  -3  993.50   59.89
   0  -2   3  943.61   60.09
   0  -2  -3  908.11   59.49
   0  -2   3  941.41   58.89
   0  -2  -3 1050.19   59.09
   0  -2   3  918.41   58.99
   0   2  -4  217.88   15.40
   0   2  -4  211.88   16.80
   0   2  -4  201.38   12.90
   0   2   4  193.38   15.80
   0   2  -4  192.48   13.40
   0   2   4  178.58   14.60
   0  -2   4  182.48   13.50
   0  -2   4  208.88   16.30
   0  -2  -4  176.38   14.60
   0  -2  -4  201.28   15.60
   0  -2   4  181.68   13.00
   0  -2  -4  166.08   14.70
   0  -2  -4  211.98   13.00
   0  -2   4  190.58   14.00
   0   2   5   59.29   10.10
   0   2  -5   32.30    8.90
   0   2   5   51.19    7.20
   0   2  -5   58.39   10.00
   0   2  -5   53.99    5.80
   0   2  -5   62.89    6.40
   0  -2  -5   39.20    5.70
   0  -2   5   37.10    5.40
   0  -2  -5   41.00    7.10
   0  -2  -5   52.59    7.50
   0  -2  -5   61.59    9.40
   0  -2   5   47.30    6.20
   0  -2   5   48.30    6.10
   0   2  -6   21.20   10.60
   0   2   6    5.40    6.60
   0   2   6    5.10    9.60
   0   2  -6    6.20    5.60
   0   2  -6    9.80    3.50
   0   2  -6    8.50    8.40
   0   2  -6   16.60    9.80
   0  -2   6    6.90    2.70
   0  -2   6   13.90   10.40
   0  -2  -6    4.30    7.10
   0  -2   6    4.90    5.10
   0  -2  -6    8.10    3.20
   0  -2   6    5.80    5.60
   0  -2  -6   13.30    7.20
   0  -2  -6   12.50    8.60
   0   2  -7  285.27   25.70
   0   2  -7  292.37   21.00
   0   2  -7  300.77   20.00
   0   2  -7  325.17   25.60
   0   2   7  278.97   25.10
   0  -2  -7  326.17   25.00
   0  -2  -7  270.57   19.80
   0  -2  -7  295.47   24.50
   0  -2   7  280.87   19.10
   0  -2   7  310.77   22.50
   0  -2  -7  264.17   22.50
   0  -2  -7  310.37   19.80
   0  -2   7  287.07   21.40
   0  -2  -7  308.67   24.40
   0  -2   7  306.87   26.90
   0   2   8   54.19   14.00
   0   2  -8   65.29    9.10
   0   2   8   60.99   10.40
   0   2  -8   58.19   13.90
   0   2  -8   22.00   12.00
   0   2  -8   70.69   16.60
   0   2  -8   37.70    5.90
   0  -2   8   60.39   15.10
   0  -2  -8   31.50   10.40
   0  -2  -8   35.60    5.80
   0  -2  -8   37.10   10.00
   0  -2  -8   56.29   15.10
   0  -2  -8   51.99    7.80
   0  -2   8   46.30    6.00
   0  -2  -8   81.49   14.50
   0   2  -9  375.56   33.40
   0   2  -9  393.16   26.20
   0   2  -9  382.46   27.60
   0   2   9  377.16   33.20
   0   2   9  395.46   29.40
   0   2  -9  406.86   34.10
   0  -2   9  412.06   34.40
   0  -2  -9  375.06   31.80
   0  -2   9  403.26   29.70
   0  -2  -9  397.76   33.90
   0  -2  -9  351.86   29.10
   0  -2   9  379.16   28.40
   0  -2  -9  430.26   26.10
   0  -2  -9  358.16   26.50
   0  -2  -9  388.76   33.70
   0  -2  -9  399.56   32.10
   0   2  10    5.00   10.90
   0   2 -10  -12.40   20.50
   0   2  10   11.30   16.40
   0   2 -10    0.10   15.20
   0   2 -10   -2.50    5.60
   0   2 -10   13.90   18.00
   0   2 -10    3.70    9.40
   0   2 -10   15.30   15.20
   0  -2  10   29.10   10.10
   0  -2 -10    3.90    5.40
   0  -2 -10    7.20   15.40
   0  -2 -10   -2.60   18.40
   0  -2  10   -3.10    9.80
   0  -2 -10    4.90    5.60
   0  -2 -10  -13.00   10.80
   0  -2 -10   12.80   17.80
   0  -2  10   16.10   16.40
   0  -2 -10   10.90   12.00
   0   2 -11  283.87   23.90
   0   2 -11  266.97   20.40
   0   2 -11  322.47   34.00
   0   2  11  257.07   26.00
   0   2  11  290.27   32.90
   0   2 -11  245.08   34.80
   0   2 -11  262.67   31.50
   0  -2  11  304.47   33.30
   0  -2 -11  315.27   20.90
   0  -2 -11  289.57   33.20
   0  -2 -11  256.67   33.60
   0  -2 -11  313.57   31.00
   0  -2 -11  249.08   30.50
   0  -2  11  266.47   25.10
   0  -2 -11  254.67   21.80
   0  -2 -11  253.37   25.40
   0  -2  11  274.27   25.60
   0   2 -12   34.40   21.10
   0   2 -12   67.79   28.10
   0   2 -12   88.09   24.80
   0   2 -12   55.49    9.10
   0   2 -12   94.59   22.80
   0   2 -12   79.89   11.30
   0   2 -12   54.09    8.80
   0   2  12  125.89   22.70
   0   2 -12   80.49   14.40
   0   2  12   93.49   15.40
   0  -2 -12   81.69   26.40
   0  -2  12  106.09   23.60
   0  -2 -12  122.39   26.10
   0  -2 -12   73.29   19.20
   0  -2  12   85.39   13.80
   0  -2 -12   79.39   15.40
   0  -2  12   91.79   15.20
   0  -2 -12   57.09    9.80
   0  -2 -12   74.69   20.00
   0  -2 -12   67.29    8.90
   0   2  13  605.44   43.90
   0   2  13  617.24   52.29
   0   2 -13  629.14   52.79
   0   2 -13  548.35   54.69
   0   2 -13  505.25   36.90
   0   2 -13  603.44   42.10
   0   2 -13  566.24   50.69
   0  -2 -13  568.94   53.49
   0  -2 -13  626.44   39.10
   0  -2 -13  659.43   50.99
   0  -2 -13  571.04   49.10
   0  -2  13  656.43   53.49
   0  -2 -13  581.04   43.10
   0  -2 -13  546.75   51.49
   0  -2  13  620.94   44.90
   0  -2  13  550.04   42.20
   0   2 -14   91.99   28.10
   0   2 -14  128.79   17.90
   0   2  14  174.18   30.00
   0   2 -14  159.58   33.40
   0   2 -14  109.99   35.60
   0   2 -14  144.29   29.00
   0   2  14  162.48   19.90
   0  -2 -14  140.69   34.50
   0  -2 -14  114.29   25.70
   0  -2  14  162.78   18.10
   0  -2 -14  113.89   19.60
   0  -2 -14   76.79   24.60
   0  -2 -14  127.29   32.50
   0  -2  14  222.78   40.00
   0  -2 -14  116.59   16.50
   0  -2  14   92.79   17.90
   0   2 -15  196.18   34.30
   0   2 -15  155.38   38.90
   0   2 -15  283.87   28.40
   0   2  15  302.57   45.10
   0   2  15  257.07   30.10
   0  -2 -15  276.97   22.00
   0  -2  15  240.78   31.40
   0  -2  15  308.27   46.30
   0  -2 -15  195.28   39.40
   0  -2 -15  205.68   28.70
   0  -2 -15  234.58   31.70
   0  -2 -15  205.08   39.20
   0  -2  15  270.67   28.10
   0   2 -16    6.70   16.50
   0   2  16   24.20   30.60
   0   2  16    2.60   16.20
   0   2 -16   27.00   38.40
   0   2 -16   -5.00   29.80
   0  -2  16   27.30   15.20
   0  -2 -16   22.70   28.20
   0  -2  16   44.20   34.00
   0  -2 -16    8.00    9.10
   0  -2 -16    0.30   11.20
   0  -2 -16    7.90   34.20
   0  -2 -16  -28.10   16.90
   0   2 -17   38.30   40.60
   0   2  17   34.30   34.80
   0   2 -17    9.80   32.60
   0   2  17   38.10   18.30
   0   2 -17    4.20   19.50
   0  -2 -17   -9.20   11.00
   0  -2 -17   -9.40   31.10
   0  -2 -17   38.20   40.90
   0  -2 -17    9.60    9.20
   0  -2  17   15.30   16.00
   0  -2  17   62.39   39.50
   0  -2 -17   18.40   19.50
   0   2 -18   31.60   36.10
   0   2 -18  -21.50   20.00
   0   2 -18    1.90   43.00
   0   2  18    3.60   18.00
   0  -2  18   38.10   43.50
   0  -2  18   -2.40   16.10
   0  -2 -18   25.90   34.80
   0  -2 -18   65.59   44.00
   0  -2 -18  -31.20   20.80
   0   2  19   29.50   42.80
   0   2  19   28.70   19.50
   0   2 -19   60.89   52.09
   0   2 -19   16.70   70.89
   0   2 -19  -19.20   21.30
   0  -2 -19  -61.69   36.50
   0  -2  19   -2.50   45.40
   0  -2 -19   19.20   22.70
   0  -2 -19   -0.70   49.20
   0  -2  19    9.30   17.60
   0   2 -20   75.89   53.49
   0   2 -20   35.80   42.90
   0   2  20   24.00   48.90
   0   2  20   13.00   20.80
   0  -2  20   34.60   49.99
   0  -2 -20   17.00   51.89
   0  -2 -20   -5.30   44.10
   0  -2  20   12.50   18.50
   0   2  21   17.60   20.90
   0   2  21   39.00   52.59
   0   2 -21  -22.20   47.10
   0   2 -21   64.09   57.89
   0  -2 -21   26.60   55.49
   0  -2  21    0.50   52.39
   0  -2 -21  -28.10   45.30
   0  -2  21   -7.00   19.40
   0   2  22   15.40   20.80
   0   2 -22  -24.40   77.89
   0   2 -22  -68.49   50.59
   0  -2  22   -4.60   19.70
   0  -2 -22   12.80   48.70
   0  -2  22   52.79   56.29
   0  -2 -22  142.39   73.59
   0   2 -23  -69.09   54.99
   0   2 -23   48.20   84.09
   0  -2 -23   -3.80   50.39
   0  -2 -23   61.59   79.19
   0  -2  23   -8.40   61.79
   0   3   0    0.60    0.80
   0   3   0   -3.00    5.00
   0   3   0   -0.10    0.60
   0   3   0    2.60    2.70
   0  -3   0    2.60    1.60
   0  -3   0   -0.30    1.10
   0  -3   0   -4.60    4.70
   0  -3   0    3.50    1.60
   0   3  -1  245.28   17.60
   0   3   1  203.48   15.20
   0   3  -1  210.98   15.50
   0   3  -1  242.68   15.70
   0   3   1  247.88   16.50
   0   3  -1  244.58   15.60
   0  -3  -1  265.27   15.60
   0  -3  -1  261.97   16.80
   0  -3   1  244.38   15.50
   0  -3   1  223.48   17.10
   0  -3   1  268.07   15.60
   0  -3  -1  258.87   15.40
   0   3  -2   12.10    5.70
   0   3  -2    5.50    3.20
   0   3  -2    3.00    1.90
   0   3  -2    7.70    3.00
   0   3   2    3.20    2.00
   0   3   2    1.50    2.70
   0  -3  -2    8.60    3.60
   0  -3  -2    3.70    2.40
   0  -3   2    6.90    2.80
   0  -3  -2    3.80    4.40
   0  -3   2    4.60    3.10
   0  -3   2   10.30    5.20
   0  -3  -2    3.20    1.90
   0  -3   2    7.90    1.80
   0   3  -3  814.62   51.19
   0   3  -3  816.32   50.69
   0   3   3  904.31   50.79
   0   3   3  789.62   51.29
   0   3  -3  794.82   50.59
   0   3  -3  821.62   52.29
   0  -3  -3  873.71   50.79
   0  -3   3  773.22   51.99
   0  -3  -3  919.51   52.09
   0  -3   3  818.72   50.69
   0  -3   3  836.12   50.59
   0  -3   3  804.32   50.99
   0  -3  -3  792.42   51.29
   0  -3  -3  731.93   50.89
   0   3   4    3.10    5.20
   0   3  -4    5.70    2.40
   0   3  -4    1.10    4.30
   0   3  -4    7.10    8.10
   0   3  -4    5.50    5.40
   0   3   4    1.60    2.40
   0  -3   4    2.60    4.40
   0  -3   4    1.70    2.30
   0  -3  -4    8.50    2.90
   0  -3  -4   -2.90    5.50
   0  -3  -4   -2.30    4.20
   0  -3   4   13.70    7.80
   0  -3   4    3.90    4.10
   0  -3  -4   -1.10    6.70
   0   3  -5  810.42   52.69
   0   3  -5  809.72   51.29
   0   3  -5  862.91   53.89
   0   3  -5  833.62   50.99
   0   3   5  816.42   52.19
   0  -3   5  800.22   51.99
   0  -3  -5  792.92   52.69
   0  -3   5  785.22   51.09
   0  -3  -5  875.11   53.19
   0  -3   5  818.02   53.59
   0  -3   5  829.92   51.39
   0  -3  -5  886.01   51.29
   0  -3  -5  789.62   52.29
   0   3  -6  125.49   17.30
   0   3  -6  114.59   14.70
   0   3  -6  126.79   16.20
   0   3  -6  135.39    9.80
   0   3  -6  114.39   11.40
   0   3   6  116.09   16.40
   0  -3  -6  114.59   15.50
   0  -3  -6  125.89   10.30
   0  -3  -6  109.49   12.20
   0  -3  -6   81.39   11.80
   0  -3   6  126.59   17.10
   0  -3   6  107.29    9.80
   0  -3  -6  145.79   15.60
   0  -3   6  111.29   11.70
   0  -3   6  125.79   12.50
   0   3   7  993.60   64.89
   0   3  -7  975.40   65.69
   0   3  -7  967.30   62.19
   0   3  -7 1051.39   65.89
   0   3   7  973.40   63.39
   0   3  -7  960.70   64.39
   0   3  -7 1021.60   61.79
   0  -3   7  937.11   62.39
   0  -3  -7 1118.39   62.19
   0  -3   7  944.81   63.29
   0  -3  -7 1020.30   65.39
   0  -3  -7 1002.70   64.59
   0  -3   7  973.70   65.29
   0  -3  -7  927.11   63.39
   0  -3   7 1025.50   61.79
   0  -3  -7 1052.39   64.99
   0   3  -8   24.60   14.80
   0   3  -8   32.00   13.40
   0   3  -8   32.20   15.70
   0   3   8   11.50    9.60
   0   3  -8   30.40    8.00
   0   3   8   36.10   14.10
   0   3  -8   10.20   15.70
   0   3  -8   20.80    4.70
   0  -3  -8   19.10   10.40
   0  -3   8   16.60    7.50
   0  -3  -8   16.70   13.90
   0  -3   8   36.80   14.30
   0  -3  -8   18.90   10.40
   0  -3  -8    5.70   13.10
   0  -3   8   27.80    9.50
   0  -3  -8   14.10    5.00
   0  -3  -8   18.80    4.90
   0  -3  -8   23.90   13.00
   0  -3   8   16.10    3.80
   0   3  -9   64.99   18.90
   0   3  -9   47.50   16.30
   0   3  -9   23.70   17.60
   0   3   9   57.29   16.10
   0   3  -9   50.89    9.50
   0   3   9   46.90   11.70
   0   3  -9   59.39    8.50
   0   3  -9   46.60   15.60
   0  -3  -9   64.19   18.30
   0  -3  -9   46.20   18.30
   0  -3  -9   33.70   12.30
   0  -3  -9   43.20   11.70
   0  -3   9   41.50    9.10
   0  -3   9   36.40    4.90
   0  -3  -9   41.10    6.50
   0  -3   9   38.80    9.90
   0  -3  -9   40.60   14.30
   0  -3   9   82.59   17.90
   0  -3  -9   39.30    6.60
   0   3 -10    1.80    9.20
   0   3 -10    0.80   20.90
   0   3 -10    9.00   18.70
   0   3 -10    7.90   16.60
   0   3  10   11.20   16.70
   0   3 -10   14.20    5.10
   0   3  10   -2.90   11.40
   0   3 -10   18.70   16.80
   0  -3  10   -2.00    9.70
   0  -3 -10   18.40   13.10
   0  -3 -10    1.20   18.90
   0  -3 -10    5.30   14.70
   0  -3 -10    8.90    5.90
   0  -3  10   14.70    9.00
   0  -3  10   23.80   17.70
   0  -3 -10   16.90   19.00
   0  -3  10    7.20    3.40
   0   3 -11   40.30   19.20
   0   3 -11   43.80   22.90
   0   3  11   18.90   18.90
   0   3 -11   21.30    5.70
   0   3 -11   19.90   11.10
   0   3 -11   27.90   22.00
   0   3 -11   44.20   19.50
   0   3  11   32.10   13.20
   0  -3 -11   30.40   21.00
   0  -3 -11    8.50   12.80
   0  -3 -11   21.90    7.90
   0  -3  11   50.19   20.80
   0  -3 -11   22.10   19.80
   0  -3 -11   23.70    7.10
   0  -3 -11   25.30   15.00
   0  -3  11   19.50    9.90
   0  -3 -11   28.30   16.90
   0  -3  11   22.20   11.00
   0   3  12  124.39   23.80
   0   3 -12  100.49   22.50
   0   3 -12   85.59   14.40
   0   3 -12  101.59   26.30
   0   3 -12   52.29   25.40
   0   3 -12   87.59   10.10
   0   3  12   98.09   16.20
   0   3 -12   68.19   22.40
   0  -3  12  113.59   25.40
   0  -3 -12  135.69   27.10
   0  -3  12   73.69   14.00
   0  -3 -12   62.19   15.60
   0  -3 -12   88.49   13.90
   0  -3  12   81.59   13.90
   0  -3 -12   83.99   20.80
   0  -3 -12   69.89   10.70
   0  -3 -12   70.69   18.70
   0  -3 -12   91.19   27.40
   0   3  13  113.39   25.90
   0   3 -13   84.09   30.90
   0   3 -13  102.29   24.30
   0   3 -13   68.59   24.30
   0   3 -13   87.69   28.40
   0   3 -13   82.29   15.80
   0   3  13  100.19   17.20
   0  -3  13  115.09   27.90
   0  -3 -13   63.39   11.10
   0  -3 -13  121.39   28.70
   0  -3 -13   72.59   27.30
   0  -3  13   78.69   15.00
   0  -3 -13   86.49   23.00
   0  -3 -13   69.99   10.30
   0  -3 -13   54.89   20.40
   0  -3 -13   66.89   16.70
   0  -3  13   71.99   15.90
   0   3 -14  105.69   16.90
   0   3 -14   82.59   31.80
   0   3 -14   72.79   26.30
   0   3 -14  110.29   27.90
   0   3  14  115.19   18.60
   0   3 -14  109.89   32.90
   0   3  14  127.09   29.90
   0  -3 -14   68.49   12.60
   0  -3 -14   56.19   17.60
   0  -3  14  123.99   16.30
   0  -3  14  168.68   32.50
   0  -3 -14   86.89   11.70
   0  -3 -14  114.39   31.30
   0  -3 -14   85.29   25.40
   0  -3 -14   90.89   24.20
   0  -3 -14   85.79   32.60
   0  -3  14   92.39   18.10
   0   3  15  101.09   19.40
   0   3 -15  105.69   39.00
   0   3 -15   58.89   28.70
   0   3  15  165.28   32.10
   0   3 -15  106.99   18.90
   0  -3 -15  111.89   17.70
   0  -3 -15  117.99   34.40
   0  -3 -15   88.29   30.30
   0  -3  15  129.19   32.20
   0  -3 -15   93.49   26.60
   0  -3 -15  104.39   19.40
   0  -3  15  110.09   17.00
   0  -3  15   89.29   17.20
   0   3 -16   17.00   35.80
   0   3 -16   23.60   29.80
   0   3  16   11.30   17.40
   0   3 -16  -10.80   16.70
   0   3  16   47.20   32.80
   0  -3  16   13.50   15.10
   0  -3 -16   28.90   27.00
   0  -3  16   12.20   34.70
   0  -3 -16    8.30   18.40
   0  -3 -16   -1.70   11.10
   0  -3 -16    6.40   10.00
   0  -3 -16   33.80   37.30
   0   3 -17   97.29   44.20
   0   3  17   54.19   19.40
   0   3 -17   35.30   18.40
   0   3  17   64.99   35.50
   0   3 -17   53.99   32.20
   0  -3 -17   63.69   39.60
   0  -3  17   68.79   38.30
   0  -3 -17   -1.80   30.60
   0  -3 -17   36.50   11.20
   0  -3  17   54.79   17.10
   0  -3 -17   14.00   19.70
   0  -3 -17   28.50   12.50
   0   3 -18  -17.40   46.40
   0   3  18   41.20   57.99
   0   3 -18   12.10   35.90
   0   3 -18  -20.00   19.20
   0   3  18   16.10   18.70
   0  -3 -18  -11.00   34.00
   0  -3 -18   18.10   11.00
   0  -3 -18  -27.80   20.40
   0  -3  18    0.50   16.60
   0  -3 -18   25.00   45.90
   0  -3  18   51.49   44.00
   0   3  19   59.99   44.10
   0   3 -19   52.69   41.00
   0   3 -19    0.10   22.60
   0   3  19   13.50   18.50
   0   3 -19   59.39   50.59
   0  -3 -19    8.00   22.10
   0  -3  19   13.20   45.90
   0  -3 -19   25.80   37.90
   0  -3 -19   35.10   46.20
   0  -3  19   21.10   17.40
   0   3  20   64.29   47.60
   0   3 -20   21.00   56.79
   0   3  20    7.00   20.60
   0   3 -20    4.80   44.30
   0  -3  20   22.40   50.29
   0  -3 -20   22.00   41.40
   0  -3  20   15.10   17.80
   0  -3 -20   48.80   52.89
   0   3  21   28.20   21.10
   0   3 -21   -6.00   47.10
   0   3 -21   49.90   60.49
   0  -3  21   22.90   57.09
   0  -3  21  -27.70   18.50
   0  -3 -21   13.80   46.00
   0  -3 -21   55.09   59.49
   0   3 -22   34.80   77.49
   0   3 -22  -29.00   51.99
   0  -3  22   34.80   19.70
   0  -3  22   -8.60   60.19
   0  -3 -22    9.90   49.00
   0  -3 -22   28.40   65.09
   0   3 -23  -27.30   83.99
   0   3 -23  -63.19   54.89
   0  -3 -23   87.79   79.59
   0  -3  23   -9.00   62.79
   0  -3 -23  -32.20   50.39
   0   4   0    0.80    3.70
   0   4   0   -5.00    6.40
   0   4   0    6.00    2.30
   0   4   0    6.50    2.30
   0  -4   0    3.80    3.30
   0  -4   0    2.60    2.10
   0  -4   0   -7.20    7.30
   0  -4   0    5.90    2.10
   0   4   1   -0.40    5.30
   0   4  -1    3.80    6.90
   0   4   1    3.80    2.50
   0   4   1    3.00    2.50
   0   4  -1    4.20    3.70
   0   4  -1    4.80    3.10
   0   4  -1    5.70    2.70
   0   4  -1    1.50    2.20
   0  -4  -1    4.40    2.30
   0  -4   1    2.70    3.00
   0  -4   1    6.00    7.00
   0  -4  -1    0.70    5.90
   0  -4  -1    3.20    2.80
   0  -4   1   -0.50    3.50
   0  -4  -1    5.10    2.20
   0  -4  -1    3.70    2.30
   0  -4   1    1.60    1.90
   0   4  -2   50.49    6.30
   0   4  -2   42.50    5.20
   0   4   2   39.00    4.80
   0   4   2   49.20    5.80
   0   4  -2   57.49   10.50
   0   4  -2   44.80    5.30
   0   4  -2   35.80    6.40
   0   4   2   40.10    7.50
   0  -4   2   52.99    8.40
   0  -4  -2   46.10    6.00
   0  -4  -2   44.30    8.40
   0  -4   2   52.29    5.80
   0  -4   2   42.40    5.20
   0  -4   2   40.50    4.90
   0  -4  -2   46.00    5.40
   0  -4  -2   42.90    5.20
   0   4   3  684.53   46.80
   0   4  -3  733.93   46.60
   0   4  -3  720.53   46.40
   0   4  -3  776.82   47.00
   0   4   3  794.52   46.60
   0   4  -3  764.62   48.50
   0  -4  -3  751.82   46.50
   0  -4   3  738.33   46.70
   0  -4   3  716.93   48.20
   0  -4   3  755.62   46.40
   0  -4   3  720.63   46.60
   0  -4  -3  799.92   46.60
   0  -4  -3  765.22   47.20
   0  -4  -3  747.93   47.70
   0   4  -4   13.00    7.50
   0   4   4    7.80    3.30
   0   4  -4   18.40    9.20
   0   4  -4    4.90    5.20
   0   4  -4    7.70    3.00
   0   4   4    0.80    6.30
   0  -4   4   10.10    5.10
   0  -4  -4    9.20    3.20
   0  -4   4    9.70    2.80
   0  -4  -4    0.90    4.40
   0  -4   4    8.90    5.40
   0  -4  -4    7.90    6.40
   0  -4   4   15.30    9.10
   0  -4  -4    8.00    8.30
   0   4  -5   75.39    9.60
   0   4  -5   67.69   13.10
   0   4  -5   69.59    7.50
   0   4  -5   95.19   13.70
   0   4   5   76.09    8.10
   0   4  -5   69.69    9.60
   0  -4  -5   68.29    8.00
   0  -4  -5   87.79   12.40
   0  -4   5   46.00    7.80
   0  -4  -5   59.69    8.10
   0  -4  -5   74.99   11.30
   0  -4   5   69.09    7.30
   0  -4   5   86.89    8.30
   0  -4   5   84.49   15.60
   0  -4  -5   73.89   10.10
   0   4  -6   79.69   10.50
   0   4  -6  102.29   15.20
   0   4  -6   97.69   18.40
   0   4   6   81.49   11.00
   0   4  -6   73.69   10.90
   0   4  -6   80.59    8.30
   0  -4  -6   74.39    9.00
   0  -4  -6   73.59   13.90
   0  -4  -6   68.89    9.70
   0  -4  -6   85.39   12.90
   0  -4   6   92.09   10.80
   0  -4   6   80.89    9.20
   0  -4   6   66.49    8.40
   0  -4   6   98.69   14.60
   0  -4  -6   81.39   11.10
   0   4  -7  210.48   14.60
   0   4  -7  197.18   22.20
   0   4  -7  195.68   20.70
   0   4   7  201.48   19.60
   0   4  -7  204.48   16.40
   0  -4  -7  200.48   21.00
   0  -4   7  185.58   18.50
   0  -4  -7  192.98   21.00
   0  -4  -7  166.28   19.90
   0  -4  -7  205.08   21.20
   0  -4   7  177.98   14.90
   0  -4  -7  213.28   15.40
   0  -4   7  234.68   22.80
   0  -4  -7  187.78   21.30
   0   4  -8  205.98   18.10
   0   4   8  209.38   21.40
   0   4  -8  176.68   25.30
   0   4   8  215.18   24.90
   0   4  -8  203.68   24.80
   0   4  -8  232.58   22.50
   0   4  -8  229.68   15.90
   0   4  -8  230.08   26.70
   0  -4   8  266.27   25.90
   0  -4  -8  212.28   21.60
   0  -4   8  211.78   19.00
   0  -4  -8  242.88   23.70
   0  -4   8  217.98   16.30
   0  -4  -8  221.88   24.00
   0  -4  -8  205.08   22.90
   0  -4  -8  208.28   23.80
   0  -4  -8  225.78   16.90
   0  -4   8  206.58   19.10
   0   4  -9    7.90   16.50
   0   4   9   14.40   15.60
   0   4   9   -1.50   11.10
   0   4  -9   -4.10    8.40
   0   4  -9    8.10    4.50
   0   4  -9    6.30   13.40
   0   4  -9   12.50   16.30
   0   4  -9  -18.80   17.90
   0  -4  -9   -4.70   15.90
   0  -4   9    5.60    8.20
   0  -4  -9    1.70   11.20
   0  -4   9   -1.50    4.10
   0  -4  -9   -8.70   13.10
   0  -4  -9   -1.80   16.00
   0  -4  -9   -3.30    5.50
   0  -4   9   24.40   16.80
   0  -4  -9   11.50   14.50
   0  -4   9   -3.80    8.60
   0   4 -10   49.60   16.50
   0   4 -10   72.09    9.00
   0   4 -10   51.19   23.60
   0   4  10   58.89   18.60
   0   4 -10   62.89   11.30
   0   4 -10   62.29   20.30
   0   4  10   56.99   13.40
   0   4 -10   78.09   22.50
   0  -4  10   42.90   10.50
   0  -4 -10   38.50    7.70
   0  -4 -10   73.19   20.90
   0  -4  10   50.79    5.80
   0  -4 -10   54.59    8.00
   0  -4 -10   40.40   13.80
   0  -4 -10   60.99   17.30
   0  -4 -10   46.80   14.30
   0  -4  10   48.70   11.00
   0  -4 -10   63.29   19.90
   0  -4  10   90.89   21.40
   0   4 -11   15.30   17.40
   0   4 -11   14.50   20.10
   0   4 -11   -1.50   10.90
   0   4 -11   14.40   22.00
   0   4  11   -2.20   12.90
   0   4 -11  -14.80   21.60
   0   4  11   16.30   18.70
   0   4 -11   14.30    5.30
   0  -4 -11   26.90   20.50
   0  -4  11   -2.80   10.80
   0  -4 -11   -1.70   18.10
   0  -4  11    6.80    3.70
   0  -4 -11    5.10    6.90
   0  -4 -11    1.00   19.50
   0  -4 -11   -6.60   13.10
   0  -4  11   27.50   21.40
   0  -4 -11   -8.30   14.90
   0  -4 -11   -0.50    7.10
   0  -4  11    0.30    9.70
   0   4 -12   25.60   22.90
   0   4 -12   47.90   24.70
   0   4 -12   -1.50   12.10
   0   4 -12   17.00    5.50
   0   4 -12   31.50   20.00
   0   4  12   31.40   21.20
   0   4  12   39.30   14.90
   0   4 -12    2.70   24.20
   0  -4 -12   24.70    8.40
   0  -4  12   17.00   12.10
   0  -4 -12   21.50   17.20
   0  -4 -12   15.30   24.40
   0  -4 -12   12.50   19.30
   0  -4 -12   19.10    8.90
   0  -4 -12   17.10   15.00
   0  -4 -12   63.09   24.40
   0  -4  12   26.70   12.20
   0  -4  12   51.39   23.60
   0   4 -13  188.38   28.90
   0   4 -13  141.69   26.60
   0   4  13  229.58   36.70
   0   4 -13  205.68   36.80
   0   4  13  214.98   21.90
   0   4 -13  171.28   19.10
   0   4 -13  177.08   36.40
   0  -4 -13  179.18   24.80
   0  -4 -13  194.38   19.60
   0  -4  13  126.39   18.50
   0  -4 -13  143.09   19.90
   0  -4 -13  167.68   31.60
   0  -4 -13  173.38   21.20
   0  -4  13  223.48   39.70
   0  -4  13  184.68   18.80
   0  -4 -13  175.18   27.60
   0  -4 -13  186.88   34.70
   0   4 -14   37.70   32.30
   0   4 -14   40.30   31.10
   0   4 -14   53.09   15.40
   0   4 -14   46.40   24.40
   0   4  14   51.59   17.40
   0   4  14   71.19   27.20
   0   4 -14   36.50   24.60
   0  -4 -14   28.80   24.40
   0  -4 -14   17.40   16.40
   0  -4  14   76.09   30.50
   0  -4 -14   41.50   29.00
   0  -4 -14   65.69   22.80
   0  -4 -14   22.10   10.00
   0  -4 -14   30.00   10.90
   0  -4  14   42.60   14.40
   0  -4  14   16.40   13.50
   0  -4 -14   52.89   29.40
   0   4  15   90.39   18.90
   0   4 -15   60.29   16.50
   0   4 -15   64.89   28.50
   0   4  15   80.99   30.50
   0   4 -15   67.69   38.10
   0  -4  15  126.49   34.80
   0  -4 -15   86.39   25.10
   0  -4  15   70.49   15.20
   0  -4 -15   38.10   12.10
   0  -4  15   45.00   16.00
   0  -4 -15   91.19   35.60
   0  -4 -15   59.69   11.60
   0  -4 -15   63.39   18.50
   0  -4 -15   44.10   38.80
   0   4 -16   15.80   30.20
   0   4 -16   -8.60   16.50
   0   4  16   15.70   17.80
   0   4  16   50.29   32.10
   0   4 -16   15.40   37.80
   0  -4 -16   16.90   25.80
   0  -4 -16   49.40   34.60
   0  -4  16   28.90   14.80
   0  -4 -16   -2.30   10.80
   0  -4 -16    1.80   11.20
   0  -4  16    7.90   33.50
   0  -4 -16   11.10   18.60
   0   4  17   17.80   19.30
   0   4 -17  -20.30   44.00
   0   4 -17  -24.00   18.10
   0   4 -17  -17.80   32.70
   0   4  17    6.60   37.70
   0  -4  17   16.90   37.00
   0  -4 -17   -6.20   19.40
   0  -4 -17   -2.20   11.70
   0  -4 -17    7.70   11.60
   0  -4 -17   33.70   40.80
   0  -4  17   11.00   15.50
   0  -4 -17   36.30   29.30
   0   4 -18   35.50   47.10
   0   4 -18   18.50   37.00
   0   4 -18   -8.10   19.40
   0   4  18   19.20   18.70
   0  -4 -18    6.00   11.90
   0  -4  18  -10.00   44.90
   0  -4 -18  -10.00   12.00
   0  -4 -18   39.40   43.30
   0  -4  18    1.80   16.70
   0  -4 -18  -15.00   32.80
   0  -4 -18  -19.30   20.10
   0   4  19   61.49   20.10
   0   4 -19   89.19   42.60
   0   4 -19    7.10   53.19
   0   4 -19   15.10   21.00
   0  -4 -19   33.80   47.60
   0  -4 -19    6.80   13.50
   0  -4  19   15.10   17.20
   0  -4 -19   20.30   21.30
   0  -4 -19  -12.60   37.50
   0  -4  19   50.49   45.70
   0   4 -20   16.60   54.99
   0   4 -20   -3.80   44.20
   0   4  20   27.00   21.70
   0  -4 -20   22.90   54.09
   0  -4 -20  -23.00   47.60
   0  -4  20    4.80   54.09
   0  -4  20  -14.00   17.60
   0   4 -21   38.50   61.09
   0   4 -21   -6.60   48.90
   0  -4  21  -28.30   54.49
   0  -4 -21   18.00   41.80
   0  -4 -21   53.89   60.79
   0  -4  21    2.00   19.20
   0   4 -22  -11.40   80.99
   0   4 -22   18.50   52.79
   0  -4  22    6.90   19.10
   0  -4  22    9.30   60.39
   0  -4 -22    8.80   67.09
   0  -4 -22   -2.10   49.50
   0   4 -23  -49.90   57.09
   0   4 -23   -1.10   85.69
   0  -4 -23  125.79   79.89
   0  -4  23   10.00   65.49
   0  -4 -23  -12.60   48.20
   0   5   0    1.50    2.70
   0   5   0  -10.90    8.00
   0   5   0    1.90    2.90
   0   5   0   -3.50    4.60
   0  -5   0    1.00    2.60
   0  -5   0    1.80    4.60
   0  -5   0    2.40    2.50
   0   5  -1 1781.22  115.69
   0   5   1 1954.80  113.39
   0   5   1 1899.61  114.69
   0   5  -1 1780.32  113.59
   0   5  -1 1811.82  113.49
   0   5   1 1797.12  113.69
   0   5  -1 1872.21  113.49
   0  -5  -1 1936.21  115.09
   0  -5  -1 1896.41  113.89
   0  -5  -1 1899.11  113.59
   0  -5   1 1843.72  113.49
   0  -5   1 1899.71  113.39
   0  -5   1 1730.33  113.49
   0  -5  -1 1967.70  113.29
   0  -5   1 1768.92  115.39
   0  -5  -1 1812.82  112.99
   0   5   2 3563.04  213.08
   0   5   2 3597.84  212.58
   0   5  -2 2956.80  212.38
   0   5  -2 3570.74  213.98
   0   5  -2 3548.15  212.28
   0   5  -2 3334.67  212.38
   0   5   2 3620.44  212.18
   0   5  -2 3215.58  212.28
   0   5  -2 3642.64  212.48
   0  -5   2 3290.07  212.28
   0  -5  -2 3220.98  212.38
   0  -5   2 3519.75  213.78
   0  -5  -2 3601.74  213.28
   0  -5  -2 3636.34  212.48
   0  -5   2 3558.24  212.28
   0  -5  -2 3835.72  212.18
   0  -5   2 3410.36  212.28
   0  -5  -2 3535.35  212.18
   0   5   3  873.91   58.19
   0   5  -3  911.81   58.19
   0   5  -3  945.01   58.79
   0   5  -3  955.90   60.59
   0   5  -3  890.21   57.99
   0   5   3  988.60   58.29
   0  -5  -3  925.71   58.69
   0  -5  -3  949.11   57.89
   0  -5  -3  960.80   58.39
   0  -5   3  881.81   58.09
   0  -5  -3  965.90   59.59
   0  -5   3  947.11   57.99
   0  -5   3  923.51   58.19
   0  -5  -3  923.51   58.69
   0  -5   3  899.21   59.99
   0  -5  -3 1025.10   58.29
   0   5  -4  297.77   25.30
   0   5  -4  370.16   28.00
   0   5   4  380.36   23.70
   0   5  -4  362.86   24.80
   0   5   4  311.37   24.50
   0   5  -4  359.36   24.00
   0   5  -4  352.46   23.30
   0  -5  -4  357.36   25.20
   0  -5   4  334.17   27.00
   0  -5   4  369.46   24.00
   0  -5   4  355.76   23.90
   0  -5  -4  323.77   23.50
   0  -5  -4  401.66   23.60
   0  -5   4  369.06   23.10
   0  -5  -4  364.26   25.20
   0   5  -5  449.66   33.30
   0   5  -5  458.25   30.90
   0   5  -5  443.06   30.30
   0   5  -5  461.25   35.30
   0   5  -5  461.65   32.10
   0  -5   5  470.15   31.00
   0  -5  -5  462.65   32.70
   0  -5   5  471.65   30.10
   0  -5  -5  495.35   33.90
   0  -5   5  443.86   34.40
   0  -5  -5  472.45   31.10
   0  -5  -5  501.15   30.60
   0  -5  -5  496.05   33.00
   0  -5   5  494.45   31.60
   0   5  -6  117.19   21.20
   0   5  -6   95.59   17.30
   0   5  -6  111.89   15.50
   0   5   6  113.59   12.70
   0   5   6   99.99   10.50
   0   5  -6  104.79   10.20
   0   5  -6  100.69   12.40
   0  -5   6  101.69   12.90
   0  -5  -6   99.69   11.00
   0  -5  -6   98.69   12.70
   0  -5  -6  101.29   16.90
   0  -5   6   99.39    9.80
   0  -5  -6  109.59   16.10
   0  -5   6  139.49   19.30
   0  -5  -6   88.09   15.40
   0  -5  -6  103.29   10.60
   0   5  -7  226.68   18.80
   0   5  -7  259.87   26.90
   0   5  -7  211.18   23.70
   0   5   7  230.58   21.80
   0   5  -7  233.08   16.80
   0   5  -7  242.58   21.70
   0   5  -7  190.78   24.00
   0  -5  -7  247.78   17.60
   0  -5  -7  203.48   22.30
   0  -5  -7  212.48   22.10
   0  -5  -7  244.48   20.40
   0  -5   7  229.58   19.20
   0  -5  -7  232.48   22.40
   0  -5   7  236.98   19.50
   0  -5   7  259.37   25.60
   0  -5  -7  229.58   23.30
   0  -5   7  222.88   16.90
   0  -5  -7  235.68   22.80
   0   5  -8   50.19    9.30
   0   5  -8   64.89   17.60
   0   5  -8   34.00    5.80
   0   5  -8   42.30   13.00
   0   5  -8   25.80   17.00
   0   5   8   37.40   11.10
   0   5  -8   37.60   16.60
   0  -5  -8   49.00   16.10
   0  -5   8   42.40    9.70
   0  -5  -8   29.40   10.20
   0  -5  -8   28.80    6.50
   0  -5  -8   48.60   16.10
   0  -5   8   32.00    7.80
   0  -5   8   63.39   15.40
   0  -5  -8   27.80   13.60
   0  -5  -8   40.90   13.70
   0  -5   8   24.70    5.70
   0  -5  -8   35.90   11.10
   0   5  -9    7.50   18.70
   0   5  -9    9.40    9.40
   0   5  -9    4.90   17.20
   0   5   9    0.20   11.50
   0   5  -9    8.90    5.30
   0   5  -9   17.40   13.60
   0   5  -9    8.50   17.90
   0  -5  -9   -3.20   12.70
   0  -5   9   10.70   16.80
   0  -5  -9   -4.00    5.90
   0  -5   9    5.40    9.30
   0  -5  -9   11.20   16.10
   0  -5  -9    0.20   11.60
   0  -5  -9    0.90   16.60
   0  -5   9   -4.00    4.80
   0  -5   9   -3.80    7.80
   0  -5  -9   -9.90   14.20
   0   5 -10   26.90   17.80
   0   5  10    5.10   12.60
   0   5 -10   21.60   20.00
   0   5 -10   17.00    5.80
   0   5 -10    4.30    9.90
   0   5 -10   19.70   15.70
   0   5 -10   -9.30   19.60
   0  -5 -10    3.60   13.60
   0  -5 -10    8.70    6.70
   0  -5  10    1.20   10.20
   0  -5 -10   13.70   18.70
   0  -5  10   22.60   20.20
   0  -5 -10    2.40   16.20
   0  -5  10    5.50    8.90
   0  -5 -10   -3.90   13.10
   0  -5 -10  -11.00   11.70
   0  -5  10    0.70    4.90
   0  -5 -10    0.80   18.50
   0   5 -11  549.85   52.49
   0   5 -11  632.14   51.49
   0   5 -11  652.93   49.40
   0   5 -11  609.54   40.40
   0   5 -11  659.03   51.19
   0   5  11  670.53   45.80
   0  -5 -11  601.64   42.50
   0  -5  11  603.54   43.50
   0  -5  11  621.64   40.20
   0  -5 -11  653.03   50.59
   0  -5 -11  614.44   46.10
   0  -5 -11  698.23   42.40
   0  -5 -11  743.93   49.80
   0  -5  11  573.34   44.10
   0  -5 -11  639.94   49.00
   0  -5 -11  612.44   50.09
   0  -5  11  634.64   52.29
   0   5  12  169.88   19.40
   0   5 -12  104.79   30.40
   0   5 -12  147.99   16.20
   0   5 -12  121.39   25.30
   0   5 -12   78.89   22.50
   0   5 -12  132.09   28.30
   0   5 -12  120.99   12.10
   0  -5 -12  101.99   20.40
   0  -5 -12  108.19   17.20
   0  -5  12   95.39   10.60
   0  -5 -12  134.59   26.80
   0  -5  12  116.69   15.30
   0  -5 -12   94.99   12.60
   0  -5  12  148.69   28.00
   0  -5 -12  127.39   23.30
   0  -5  12  112.39   15.80
   0  -5 -12  114.09   18.50
   0  -5 -12  164.98   29.20
   0   5 -13 1051.39   73.79
   0   5 -13 1012.00   75.39
   0   5 -13 1076.69   66.29
   0   5  13 1129.99   68.89
   0   5 -13  936.41   78.19
   0   5 -13 1080.69   76.89
   0  -5 -13  987.40   75.19
   0  -5 -13  992.80   66.49
   0  -5  13  927.71   68.19
   0  -5 -13  981.60   72.69
   0  -5 -13  952.80   68.29
   0  -5 -13 1055.39   76.29
   0  -5  13 1061.29   76.79
   0  -5  13  950.70   66.59
   0  -5 -13 1027.70   66.69
   0   5 -14    9.80   25.80
   0   5 -14   -2.30   14.00
   0   5 -14    4.90   30.10
   0   5 -14   11.20   24.40
   0   5 -14   35.50   32.20
   0   5  14   32.00   17.50
   0  -5 -14  -25.50   20.40
   0  -5 -14  -11.10   22.60
   0  -5 -14  -34.30   16.00
   0  -5 -14    8.60   29.90
   0  -5  14    1.40   13.20
   0  -5 -14    8.00   28.10
   0  -5 -14   -4.40   10.10
   0  -5  14    3.40   13.30
   0  -5  14   31.50   29.20
   0   5 -15  140.09   31.00
   0   5  15  203.28   22.60
   0   5 -15  162.68   43.00
   0   5 -15  158.08   20.20
   0  -5 -15  193.38   38.40
   0  -5 -15  143.99   22.00
   0  -5  15  164.98   19.40
   0  -5 -15  173.88   25.70
   0  -5 -15  188.08   29.30
   0  -5 -15  113.99   16.90
   0  -5  15  226.28   37.90
   0   5  16    7.30   17.80
   0   5 -16   36.20   40.10
   0   5 -16   11.20   29.80
   0   5 -16   -5.20   17.20
   0  -5  16   19.10   34.60
   0  -5 -16  -10.70   12.20
   0  -5 -16   17.80   12.30
   0  -5 -16   13.40   26.30
   0  -5 -16    3.60   18.20
   0  -5 -16    4.10   34.30
   0  -5  16  -10.30   14.10
   0   5 -17   13.70   19.60
   0   5 -17   25.60   46.20
   0   5 -17   25.50   33.80
   0   5  17   65.09   19.60
   0  -5 -17   30.90   28.80
   0  -5 -17   21.60   14.00
   0  -5  17   49.30   39.80
   0  -5 -17   27.50   19.90
   0  -5 -17   21.60   22.50
   0  -5  17   44.20   15.70
   0  -5 -17   14.80   12.80
   0  -5 -17   46.80   42.20
   0   5  18   26.20   20.20
   0   5 -18  -15.40   20.60
   0   5 -18   10.30   48.30
   0  -5  18   18.70   43.40
   0  -5 -18   47.70   32.00
   0  -5  18   -4.20   16.10
   0  -5 -18    6.20   13.10
   0  -5 -18  -13.90   21.00
   0  -5 -18   -0.70   41.30
   0   5 -19  -45.90   23.90
   0   5 -19   17.40   41.30
   0   5 -19   35.80   56.49
   0  -5  19   -1.30   17.20
   0  -5 -19    7.40   13.60
   0  -5  19    8.50   49.90
   0  -5 -19   36.80   49.80
   0  -5 -19    3.70   36.90
   0   5 -20   37.30   57.69
   0   5 -20  -34.80   44.50
   0  -5 -20    8.90   51.49
   0  -5  20    1.50   18.40
   0  -5  20   17.20   49.10
   0  -5 -20   -6.90   53.39
   0   5 -21  -43.40   76.89
   0   5 -21  -14.90   49.40
   0  -5 -21   65.39   61.49
   0  -5  21  -43.10   57.49
   0  -5  21  -25.80   18.60
   0  -5 -21   50.39   42.30
   0   5 -22  -40.50   51.89
   0   5 -22    7.50   79.29
   0  -5 -22   43.40   48.80
   0  -5  22  -48.00   58.29
   0  -5 -22   74.99   72.69
   0   5 -23   21.00   87.29
   0   5 -23  -55.49   56.19
   0  -5  23  -43.20   67.19
   0  -5 -23   30.80   51.09
   0  -5 -23    5.10   73.49
   0   6   0   21.30   10.60
   0   6   0   31.50    4.50
   0   6   0   26.40    6.40
   0   6   0   23.80    4.30
   0  -6   0   32.60    4.20
   0  -6   0   25.90    6.30
   0  -6   0    3.90   12.20
   0  -6   0   35.50    4.50
   0   6  -1    9.50    5.60
   0   6   1   -9.60    8.40
   0   6  -1    6.90    4.00
   0   6  -1   -4.60   11.80
   0   6  -1    2.70    3.90
   0   6   1    4.50    3.50
   0   6   1    9.60    4.00
   0  -6  -1    9.90    4.20
   0  -6  -1    4.60    3.20
   0  -6   1   20.70    6.10
   0  -6  -1    7.90    3.60
   0  -6   1    9.80   11.30
   0  -6   1    3.60    4.20
   0  -6  -1   -7.70    9.90
   0  -6  -1    9.40    6.10
   0  -6   1    5.60    3.00
   0   6   2 2462.85  147.99
   0   6  -2 2459.25  149.39
   0   6  -2 2277.67  147.09
   0   6  -2 2229.38  146.69
   0   6  -2 2078.49  146.99
   0   6  -2 2393.66  146.99
   0   6  -2 2390.66  147.29
   0   6   2 2567.34  146.89
   0  -6   2 2301.57  146.99
   0  -6  -2 2363.36  146.59
   0  -6  -2 2697.73  148.79
   0  -6  -2 2618.24  147.29
   0  -6   2 2535.05  146.99
   0  -6   2 2360.56  146.89
   0  -6   2 2413.26  149.19
   0  -6  -2 2057.99  146.89
   0  -6  -2 2631.04  146.79
   0   6   3  304.07   19.90
   0   6  -3  280.57   24.80
   0   6  -3  266.87   19.50
   0   6  -3  240.48   20.50
   0   6  -3  304.67   20.40
   0   6  -3  273.17   20.30
   0   6   3  288.57   20.00
   0   6  -3  255.77   20.10
   0  -6  -3  267.57   20.20
   0  -6  -3  291.47   23.10
   0  -6  -3  307.37   19.20
   0  -6  -3  279.67   20.60
   0  -6   3  274.77   20.10
   0  -6  -3  308.97   19.60
   0  -6  -3  287.77   19.40
   0  -6   3  265.37   26.30
   0  -6   3  309.07   19.50
   0  -6   3  283.37   19.00
   0   6   4 1883.61  119.29
   0   6   4 2096.49  119.09
   0   6  -4 1888.71  119.39
   0   6  -4 1750.42  119.59
   0   6  -4 1964.00  118.89
   0   6  -4 1966.00  121.39
   0   6  -4 1794.72  119.89
   0   6  -4 1871.21  118.89
   0  -6   4 1920.21  118.89
   0  -6  -4 1927.91  119.79
   0  -6  -4 1968.30  120.69
   0  -6   4 1946.81  118.69
   0  -6   4 1927.21  118.99
   0  -6  -4 2074.39  118.79
   0  -6  -4 2026.10  119.49
   0  -6  -4 1877.51  119.49
   0  -6   4 1841.52  120.89
   0  -6  -4 2075.69  119.09
   0   6  -5    5.80   10.30
   0   6  -5   -4.60   12.30
   0   6  -5   -2.90    7.80
   0   6  -5   -4.30   10.00
   0   6  -5    1.90    4.20
   0   6  -5   -0.80    7.30
   0   6   5    3.10    4.40
   0  -6  -5    4.20    9.30
   0  -6   5    2.70    3.70
   0  -6  -5   -2.00    4.30
   0  -6  -5   -4.10   10.00
   0  -6  -5    2.00   11.40
   0  -6  -5    3.40    8.20
   0  -6  -5   -0.90    5.80
   0  -6   5   13.00   11.60
   0  -6   5    9.00    6.90
   0   6  -6   29.50   13.60
   0   6  -6   36.30    8.80
   0   6  -6   45.30   13.40
   0   6   6   31.50    5.90
   0   6  -6   43.10   10.00
   0   6  -6   31.40    5.90
   0  -6   6   48.60   14.40
   0  -6  -6   61.99   12.50
   0  -6   6   33.60    5.30
   0  -6  -6   66.09   13.10
   0  -6   6   36.70    8.60
   0  -6  -6   27.30    7.80
   0  -6  -6   36.20    6.10
   0  -6  -6   22.60   10.70
   0  -6  -6   39.40   13.30
   0  -6   6   52.39   10.60
   0   6  -7  251.77   28.50
   0   6  -7  231.08   22.80
   0   6  -7  241.28   25.00
   0   6  -7  182.78   25.30
   0   6  -7  227.18   19.40
   0   6  -7  224.58   17.40
   0  -6  -7  237.88   23.60
   0  -6   7  251.57   26.30
   0  -6   7  218.08   17.00
   0  -6  -7  233.38   18.00
   0  -6   7  211.28   18.80
   0  -6   7  230.88   19.80
   0  -6  -7  188.58   24.80
   0  -6  -7  228.18   22.80
   0  -6  -7  246.48   20.00
   0   6  -8   -2.50   16.50
   0   6  -8   14.70   16.90
   0   6  -8   10.20    5.60
   0   6   8   -0.10   11.20
   0   6  -8  -12.40    9.00
   0   6  -8   12.90   16.40
   0   6  -8    8.80   11.90
   0  -6   8   -0.20    4.60
   0  -6  -8   -7.00    9.50
   0  -6  -8    1.30   10.10
   0  -6  -8    2.30    5.90
   0  -6  -8    8.10   14.70
   0  -6   8    7.50    9.50
   0  -6  -8   11.50   14.80
   0  -6   8    5.20    7.70
   0  -6   8   16.30   15.90
   0  -6  -8    6.70   12.60
   0  -6  -8    2.80   13.30
   0   6  -9  190.18   27.30
   0   6  -9  166.28   28.40
   0   6  -9  223.18   24.80
   0   6   9  230.58   24.00
   0   6  -9  189.48   19.90
   0   6  -9  220.28   32.70
   0   6  -9  223.18   17.20
   0  -6  -9  204.78   24.90
   0  -6   9  219.18   21.10
   0  -6   9  198.08   17.20
   0  -6  -9  222.88   26.30
   0  -6   9  201.38   20.50
   0  -6  -9  214.68   25.90
   0  -6   9  221.48   28.90
   0  -6  -9  204.58   25.50
   0  -6  -9  207.88   26.10
   0  -6  -9  179.88   28.90
   0  -6  -9  236.08   18.60
   0   6 -10  403.86   41.80
   0   6 -10  422.96   32.50
   0   6 -10  455.85   42.80
   0   6 -10  414.46   30.10
   0   6  10  497.55   36.20
   0   6 -10  476.75   41.10
   0   6 -10  445.86   37.50
   0  -6 -10  519.45   39.10
   0  -6  10  411.16   33.30
   0  -6 -10  456.95   35.30
   0  -6 -10  454.45   39.00
   0  -6 -10  466.15   38.40
   0  -6 -10  454.15   38.90
   0  -6 -10  447.36   36.90
   0  -6 -10  493.45   32.30
   0  -6  10  448.06   30.70
   0  -6  10  434.46   40.90
   0  -6  10  413.16   33.60
   0   6 -11   42.30   12.90
   0   6 -11   46.90   24.00
   0   6 -11   53.99   25.50
   0   6 -11   38.30   21.70
   0   6  11   60.29   15.70
   0   6 -11   47.70   18.40
   0   6 -11   36.70    7.50
   0  -6 -11   46.70   22.20
   0  -6 -11   50.19   22.00
   0  -6 -11   23.90   16.30
   0  -6 -11   50.49   19.60
   0  -6  11   48.50    7.20
   0  -6 -11   16.80   14.30
   0  -6  11   61.89   12.30
   0  -6  11   65.79   24.30
   0  -6 -11   33.20   16.30
   0  -6  11   37.50   13.00
   0   6 -12  569.04   47.10
   0   6 -12  601.74   50.39
   0   6 -12  519.25   50.69
   0   6 -12  467.55   51.09
   0   6  12  594.54   42.40
   0   6 -12  513.45   38.20
   0   6 -12  476.95   34.60
   0  -6 -12  511.55   47.90
   0  -6  12  569.54   50.99
   0  -6 -12  528.85   47.70
   0  -6 -12  582.84   45.90
   0  -6 -12  521.85   46.20
   0  -6  12  508.55   34.40
   0  -6  12  475.75   38.90
   0  -6 -12  563.94   38.10
   0  -6 -12  577.64   42.50
   0  -6 -12  527.75   42.60
   0  -6  12  473.35   39.40
   0  -6 -12  546.25   38.10
   0   6 -13   14.30   22.40
   0   6 -13    5.30   28.30
   0   6 -13    2.80   14.00
   0   6 -13   16.30   24.70
   0   6 -13   -6.90   28.60
   0   6 -13    6.00    6.10
   0   6  13    2.20   16.10
   0  -6 -13   -9.20   16.90
   0  -6 -13   -0.20    9.70
   0  -6 -13   19.20   16.80
   0  -6  13   18.00   27.10
   0  -6  13    8.80   12.70
   0  -6 -13   -7.70   21.50
   0  -6  13   -5.20   13.10
   0  -6 -13   15.00   26.80
   0  -6 -13    5.50   26.30
   0  -6 -13   -0.10    9.70
   0  -6 -13   -7.70   19.20
   0  -6  13   -3.00    4.40
   0   6 -14   -1.00   14.70
   0   6 -14   -5.00   28.70
   0   6 -14   29.40   24.90
   0   6  14    0.40   16.70
   0   6 -14   11.00   28.30
   0   6 -14   14.90   34.00
   0  -6  14  -16.90   13.90
   0  -6 -14    3.70   11.20
   0  -6 -14  -11.20   17.80
   0  -6 -14   -2.10   24.10
   0  -6 -14   15.70   10.60
   0  -6 -14   14.00   21.40
   0  -6 -14   27.10   28.70
   0  -6 -14   16.80   17.80
   0  -6  14    9.90   12.50
   0  -6  14    6.30   32.00
   0  -6 -14    7.70   27.50
   0   6  15   19.30   17.70
   0   6 -15    7.10   15.90
   0   6 -15   21.40   38.40
   0   6 -15   10.40   27.20
   0  -6 -15    1.60   11.80
   0  -6 -15  -13.20   18.40
   0  -6 -15   13.60   30.70
   0  -6 -15    8.20   11.40
   0  -6  15    9.70   32.40
   0  -6  15    2.70   14.20
   0  -6 -15    5.10   18.90
   0  -6 -15   16.00   23.10
   0   6 -16    4.90   17.10
   0   6  16   24.90   19.30
   0   6 -16   35.90   31.00
   0   6 -16   24.30   40.90
   0  -6 -16   33.90   26.40
   0  -6 -16    7.10   12.70
   0  -6  16   32.30   36.00
   0  -6  16   30.50   15.90
   0  -6 -16   20.50   20.30
   0  -6 -16   25.10   13.80
   0  -6 -16    0.10   18.40
   0  -6 -16   19.80   37.60
   0   6 -17   48.80   48.30
   0   6 -17   24.30   19.50
   0   6 -17   22.40   34.00
   0  -6 -17   56.89   39.60
   0  -6 -17   14.60   14.00
   0  -6 -17   -6.90   29.10
   0  -6  17   -2.20   15.20
   0  -6 -17    2.60   19.60
   0  -6 -17   10.00   21.90
   0  -6 -17    0.90   13.60
   0   6 -18   21.60   21.00
   0   6 -18   46.20   37.50
   0   6 -18   28.50   50.59
   0  -6 -18   10.00   13.50
   0  -6 -18   22.50   14.70
   0  -6  18   35.50   16.90
   0  -6 -18   45.60   44.90
   0  -6  18   22.70   44.20
   0  -6 -18   34.00   21.30
   0  -6 -18   19.80   31.20
   0   6 -19   54.89   58.99
   0   6 -19   44.50   40.90
   0  -6 -19   54.59   15.80
   0  -6 -19  134.29   36.40
   0  -6 -19  102.79   49.80
   0  -6  19  101.89   49.20
   0  -6  19   70.29   19.40
   0   6 -20  -18.10   44.60
   0   6 -20   55.29   60.39
   0  -6 -20   15.10   72.69
   0  -6 -20  -24.00   21.10
   0  -6 -20   12.70   52.69
   0  -6  20   23.00   18.50
   0  -6  20   16.70   53.29
   0   6 -21   57.69   81.09
   0   6 -21   -3.60   48.30
   0  -6 -21   56.39   42.70
   0  -6  21   35.60   61.99
   0  -6  21   32.70   19.50
   0  -6 -21  103.29   63.19
   0   6 -22   13.90   78.49
   0   6 -22  -74.29   52.59
   0  -6  22  -36.30   57.99
   0  -6 -22  -64.59   42.30
   0  -6 -22   -3.30   70.59
   0   6 -23  -58.39   58.59
   0   6 -23   24.30   91.69
   0  -6 -23   -5.10   50.39
   0  -6  23  -33.10   67.09
   0  -6 -23    9.20   73.79
   0   7   0   -3.70    4.30
   0   7   0  -13.90   11.40
   0   7   0    3.10    4.10
   0  -7   0  -16.90   14.30
   0  -7   0   -5.00    3.40
   0  -7   0    2.70    6.90
   0  -7   0   -0.20    3.60
   0   7  -1  385.46   32.20
   0   7  -1  386.76   26.20
   0   7  -1  366.86   25.70
   0   7   1  369.36   29.00
   0   7   1  373.86   25.90
   0   7   1  379.86   25.10
   0  -7   1  415.56   25.10
   0  -7  -1  371.06   26.80
   0  -7  -1  393.66   25.40
   0  -7   1  379.06   25.30
   0  -7  -1  363.66   31.50
   0  -7   1  369.46   26.30
   0  -7  -1  408.76   24.80
   0   7   2    4.60    5.20
   0   7  -2    4.00    5.20
   0   7  -2    8.40    5.00
   0   7   2    4.60    4.80
   0   7  -2   -5.80    7.00
   0   7   2    2.20    9.40
   0   7  -2    2.50   13.10
   0  -7  -2   -5.20   11.90
   0  -7   2    5.70    5.00
   0  -7  -2    3.20    4.20
   0  -7   2    2.00   12.90
   0  -7   2   13.30    3.70
   0  -7  -2    7.90    6.20
   0  -7  -2   -6.30    8.20
   0  -7  -2    8.50    4.30
   0  -7   2    2.80    7.10
   0  -7  -2    5.30    4.20
   0   7  -3  136.89   14.20
   0   7   3  144.19   13.20
   0   7  -3  109.19   14.30
   0   7   3  146.69   16.00
   0   7  -3  129.99   12.70
   0   7   3  141.49   13.40
   0   7  -3  153.58   21.20
   0   7  -3  150.58   13.90
   0  -7   3  145.19   11.80
   0  -7   3  147.19   20.30
   0  -7  -3  150.88   11.90
   0  -7  -3  124.09   13.10
   0  -7   3  155.78   12.70
   0  -7  -3  147.29   19.20
   0  -7  -3  146.09   11.80
   0  -7  -3  160.48   12.60
   0  -7   3  145.79   13.90
   0   7  -4 1294.47   86.09
   0   7  -4 1228.68   86.39
   0   7  -4 1431.76   88.89
   0   7  -4 1415.46   85.59
   0   7   4 1421.36   85.69
   0   7   4 1383.76   85.89
   0   7  -4 1175.18   86.29
   0   7  -4 1353.36   86.09
   0  -7   4 1397.26   85.49
   0  -7   4 1303.27   88.19
   0  -7   4 1425.76   85.19
   0  -7   4 1357.16   85.59
   0  -7  -4 1522.05   85.69
   0  -7  -4 1372.86   86.09
   0  -7  -4 1333.37   86.19
   0  -7  -4 1559.34   85.29
   0  -7  -4 1413.06   85.69
   0  -7  -4 1408.46   87.59
   0   7  -5   30.80    8.70
   0   7  -5   36.30    9.80
   0   7  -5   29.90   11.60
   0   7  -5   47.90   12.60
   0   7   5   26.90    6.20
   0   7  -5   24.60    6.20
   0   7  -5   39.40   15.80
   0  -7  -5   41.30   10.40
   0  -7   5   29.80    8.70
   0  -7   5   29.40    5.20
   0  -7   5   46.50   14.00
   0  -7  -5   26.00    6.90
   0  -7  -5   43.50   11.40
   0  -7  -5   42.80   11.60
   0  -7  -5   32.90   13.10
   0  -7  -5   34.70    5.90
   0   7  -6 1027.70   68.79
   0   7   6 1116.49   69.09
   0   7  -6 1104.49   69.09
   0   7  -6  997.80   71.39
   0   7  -6 1007.00   71.39
   0   7  -6 1089.49   73.59
   0   7  -6 1060.19   70.29
   0  -7   6 1100.59   68.49
   0  -7   6 1072.09   69.59
   0  -7  -6 1112.29   70.39
   0  -7   6 1024.90   72.49
   0  -7  -6 1107.99   70.99
   0  -7   6 1099.79   69.29
   0  -7  -6 1154.68   72.59
   0  -7  -6 1201.58   69.19
   0  -7  -6 1193.88   72.19
   0  -7  -6 1199.58   69.19
   0   7  -7    9.20   11.00
   0   7  -7   15.20    9.40
   0   7  -7   12.10   14.70
   0   7  -7   25.70   15.20
   0   7  -7    9.40   16.90
   0   7  -7   10.70    6.10
   0   7   7   15.40    6.00
   0  -7  -7    1.50   14.50
   0  -7   7   14.00    8.60
   0  -7  -7    8.30    6.10
   0  -7   7   15.10    5.00
   0  -7   7   28.50   15.70
   0  -7  -7    5.70    8.30
   0  -7   7   17.50    9.90
   0  -7  -7   19.80   13.40
   0  -7  -7    5.50   11.70
   0  -7  -7   11.00   11.60
   0   7  -8  151.18   14.90
   0   7  -8  158.88   29.10
   0   7  -8  118.09   23.70
   0   7  -8  158.78   14.90
   0   7  -8  138.29   23.10
   0   7  -8  124.19   17.30
   0  -7   8  149.88   17.90
   0  -7   8  149.19   13.80
   0  -7  -8  146.79   18.20
   0  -7  -8  145.89   21.30
   0  -7   8  139.79   16.40
   0  -7  -8  139.89   23.70
   0  -7  -8  141.89   17.80
   0  -7   8  140.99   26.00
   0  -7  -8  139.89   20.20
   0   7  -9   -5.70   19.00
   0   7  -9   20.70   19.50
   0   7  -9   -7.70   10.40
   0   7  -9    6.70   18.50
   0   7  -9    3.40    6.60
   0   7  -9    7.30   13.60
   0  -7  -9   11.90   14.90
   0  -7  -9    1.40    6.90
   0  -7  -9   -9.50   11.10
   0  -7  -9   -6.70   10.60
   0  -7   9   -1.90    8.40
   0  -7  -9   -0.40   14.80
   0  -7  -9   21.10   17.20
   0  -7   9    6.40    5.50
   0  -7   9    5.90   11.20
   0  -7   9    4.00   19.10
   0  -7  -9  -10.50   16.30
   0   7 -10   57.39   15.40
   0   7 -10   39.20   17.00
   0   7 -10   72.29   22.60
   0   7 -10   53.19   23.80
   0   7 -10   37.50    8.40
   0   7 -10   67.99   23.80
   0  -7 -10   38.30   16.90
   0  -7  10   81.59   21.00
   0  -7 -10   89.39   21.60
   0  -7 -10   59.79    9.80
   0  -7 -10   60.19   19.10
   0  -7 -10   44.30   15.40
   0  -7  10   41.50    8.00
   0  -7  10   59.59   13.30
   0  -7 -10   50.59   14.10
   0  -7  10   54.89   11.70
   0  -7 -10   70.39   19.90
   0   7 -11   18.00   17.70
   0   7 -11   33.10   24.20
   0   7 -11   18.20    7.70
   0   7 -11   15.40   23.10
   0   7 -11   12.50   12.60
   0   7 -11    0.60   24.70
   0  -7 -11    9.70   20.50
   0  -7 -11    5.70    8.60
   0  -7  11    8.40    9.90
   0  -7  11   27.70   22.10
   0  -7  11    8.40    6.70
   0  -7  11    4.80   12.30
   0  -7 -11    0.00   19.50
   0  -7 -11   14.90   16.20
   0  -7 -11   -3.90   17.00
   0  -7 -11   -3.30   14.00
   0  -7 -11   20.70   22.10
   0   7 -12  779.92   69.39
   0   7 -12  942.81   68.39
   0   7 -12  902.61   65.19
   0   7 -12  864.31   69.39
   0   7 -12  853.51   58.19
   0   7 -12  819.12   55.89
   0  -7  12  798.52   58.89
   0  -7 -12  861.71   62.09
   0  -7  12  841.62   59.59
   0  -7 -12  936.71   66.19
   0  -7  12  917.41   56.19
   0  -7 -12 1012.80   65.59
   0  -7 -12  833.22   67.09
   0  -7 -12  956.60   61.69
   0  -7  12  859.61   68.59
   0  -7 -12  931.71   58.49
   0  -7 -12  837.22   64.99
   0   7 -13   16.10   14.40
   0   7 -13   21.50   27.00
   0   7 -13   29.60   22.90
   0   7 -13   38.20   32.00
   0   7 -13   18.30    7.50
   0   7 -13   12.00   29.30
   0  -7  13   15.30   14.40
   0  -7 -13   33.20   26.90
   0  -7 -13    6.40   22.80
   0  -7 -13   24.30   10.90
   0  -7  13   39.90   30.40
   0  -7 -13   12.20   18.60
   0  -7 -13   40.70   28.30
   0  -7  13   38.70   12.90
   0  -7 -13   14.90   16.90
   0  -7  13   17.70    6.10
   0  -7 -13   12.90   19.80
   0  -7 -13   22.50   10.90
   0   7 -14  393.76   47.50
   0   7 -14  420.26   49.90
   0   7 -14  383.46   54.19
   0   7 -14  439.76   34.60
   0  -7 -14  316.87   38.80
   0  -7 -14  442.06   39.60
   0  -7 -14  439.16   34.10
   0  -7 -14  426.96   49.10
   0  -7  14  374.56   34.70
   0  -7  14  382.06   39.20
   0  -7  14  399.16   52.29
   0  -7 -14  385.16   46.40
   0  -7 -14  340.27   44.10
   0  -7 -14  519.15   47.60
   0  -7 -14  423.66   34.60
   0   7 -15   82.49   29.40
   0   7 -15   65.19   40.20
   0   7 -15   87.39   18.10
   0  -7 -15   59.59   14.80
   0  -7 -15  108.09   21.80
   0  -7  15   74.29   16.70
   0  -7 -15   77.29   21.40
   0  -7  15  101.89   36.00
   0  -7 -15  108.19   36.20
   0  -7 -15  104.59   26.10
   0  -7 -15   77.09   14.40
   0   7 -16   58.09   32.10
   0   7 -16  116.09   19.60
   0   7 -16   67.99   46.10
   0  -7  16   95.39   17.20
   0  -7 -16  121.19   28.60
   0  -7 -16   45.80   21.90
   0  -7 -16   51.59   21.70
   0  -7 -16   96.69   16.80
   0  -7  16  148.89   43.00
   0  -7 -16   84.49   15.90
   0  -7 -16  123.99   38.80
   0   7 -17   73.19   20.20
   0   7 -17   79.89   36.70
   0   7 -17   92.69   49.60
   0  -7 -17   55.29   39.60
   0  -7 -17   41.10   29.60
   0  -7 -17   58.89   16.20
   0  -7 -17   56.99   15.50
   0  -7  17   55.79   16.90
   0  -7 -17   27.40   21.10
   0  -7  17   67.69   45.50
   0  -7 -17   15.10   22.70
   0   7 -18   45.10   52.99
   0   7 -18   82.09   22.70
   0   7 -18   41.70   37.40
   0  -7 -18  117.39   49.20
   0  -7 -18   35.30   14.70
   0  -7  18   84.19   46.90
   0  -7 -18   73.29   33.10
   0  -7  18   99.79   18.10
   0  -7 -18   76.59   17.40
   0   7 -19   17.40   58.59
   0   7 -19   -8.80   41.80
   0  -7  19  -44.20   49.00
   0  -7 -19   67.89   35.00
   0  -7 -19   16.30   48.50
   0  -7  19   15.20   17.50
   0  -7 -19    7.20   15.90
   0   7 -20  -37.30   45.90
   0   7 -20   60.59   70.49
   0  -7  20    3.40   54.29
   0  -7 -20   29.80   16.90
   0  -7  20    4.10   18.10
   0  -7 -20   20.20   58.89
   0   7 -21  -51.39   80.29
   0   7 -21    1.10   51.69
   0  -7  21  -56.79   61.49
   0  -7 -21   -2.70   40.90
   0  -7  21   -3.80   19.50
   0  -7 -21   33.90   63.99
   0   7 -22   97.19   86.59
   0   7 -22   52.99   57.49
   0  -7 -22   30.10   43.60
   0  -7  22  -13.90   63.19
   0  -7 -22   68.29   72.99
   0   7 -23  -44.30   59.49
   0   7 -23   39.30   91.69
   0  -7 -23   46.40   77.99
   0  -7 -23    6.80   45.30
   0  -7  23    5.10   66.09
   0   8   0 1951.90  123.69
   0   8   0 2037.50  123.19
   0   8   0 2043.00  126.49
   0  -8   0 1890.31  123.69
   0  -8   0 2051.09  128.19
   0  -8   0 2039.50  122.99
   0  -8   0 2024.30  123.49
   0   8  -1 1221.88   77.49
   0   8  -1 1275.57   81.99
   0   8   1 1234.28   77.49
   0   8  -1 1229.48   77.09
   0   8  -1 1204.38   77.49
   0   8   1 1274.67   79.89
   0  -8  -1 1311.77   76.69
   0  -8  -1 1293.07   77.29
   0  -8   1 1261.37   76.79
   0  -8   1 1240.58   77.09
   0  -8   1 1108.49   81.69
   0  -8   1 1162.58   77.49
   0  -8  -1 1327.47   82.19
   0  -8  -1 1219.58   77.99
   0   8  -2 1643.54  106.09
   0   8  -2 1728.63  107.09
   0   8   2 1733.83  108.59
   0   8  -2 1780.42  111.69
   0   8  -2 1693.93  106.89
   0   8  -2 1658.23  107.19
   0   8   2 1708.03  107.29
   0  -8   2 1616.24  106.99
   0  -8   2 1669.73  106.69
   0  -8  -2 1762.92  107.89
   0  -8   2 1709.83  110.69
   0  -8  -2 1775.62  106.99
   0  -8  -2 1873.41  110.19
   0  -8   2 1814.62  106.69
   0  -8  -2 1823.42  106.39
   0  -8  -2 1720.03  105.99
   0   8  -3  765.52   51.39
   0   8  -3  814.62   51.99
   0   8   3  803.12   53.59
   0   8  -3  814.92   52.09
   0   8  -3  806.62   51.99
   0   8  -3  831.62   56.69
   0   8  -3  696.03   52.09
   0   8   3  823.82   51.99
   0  -8   3  829.82   56.39
   0  -8  -3  878.61   55.49
   0  -8  -3  902.41   51.09
   0  -8   3  767.62   51.99
   0  -8   3  831.22   51.49
   0  -8  -3  887.71   51.79
   0  -8  -3  832.12   50.99
   0  -8   3  836.42   51.39
   0  -8  -3  723.33   51.79
   0   8   4   63.39   10.20
   0   8  -4   74.69   10.60
   0   8  -4   90.19   14.10
   0   8  -4   72.79   10.80
   0   8   4   47.20    7.60
   0   8  -4   60.39   12.30
   0   8  -4   61.49    8.50
   0   8  -4   80.49   17.90
   0  -8  -4   70.39   15.00
   0  -8  -4   62.59    7.80
   0  -8   4   72.99   10.00
   0  -8   4   73.69    9.50
   0  -8  -4   78.19    8.30
   0  -8  -4   70.89   12.50
   0  -8   4   76.89   10.80
   0  -8  -4   65.49   10.20
   0  -8  -4   62.39   11.20
   0  -8   4   90.29   17.20
   0   8  -5   24.00   18.30
   0   8  -5   22.00    6.60
   0   8   5   21.40    9.60
   0   8  -5   12.00    9.60
   0   8  -5   26.50   11.00
   0   8  -5   25.00   11.70
   0   8  -5   28.70   13.10
   0   8   5   33.90    7.10
   0  -8  -5   19.90    7.20
   0  -8   5   29.60    7.50
   0  -8   5   23.40    5.20
   0  -8   5   30.90    9.90
   0  -8  -5   28.30   14.80
   0  -8   5   24.30   15.30
   0  -8  -5   31.90   11.00
   0  -8  -5   34.80   11.70
   0  -8  -5   34.30   10.30
   0   8  -6   17.20   17.90
   0   8   6   -4.50   10.60
   0   8  -6   14.30    6.70
   0   8  -6   15.00    9.80
   0   8  -6   15.10   11.10
   0   8  -6   13.00   13.50
   0   8   6   16.70    6.20
   0   8  -6   17.60   13.90
   0  -8   6   16.00    9.50
   0  -8  -6   -4.40    7.30
   0  -8  -6    6.20    6.00
   0  -8  -6   13.30   15.70
   0  -8  -6   12.50   10.40
   0  -8   6   15.60    5.10
   0  -8  -6   28.20   12.80
   0  -8   6   20.10   16.30
   0  -8   6   20.40    8.10
   0  -8  -6   14.30   10.40
   0   8  -7    6.50   12.80
   0   8  -7    5.00   17.30
   0   8  -7   -4.20   14.70
   0   8  -7   -4.00    9.80
   0   8  -7   11.70    7.00
   0   8  -7    9.10   15.20
   0   8   7    1.00    6.10
   0  -8   7    7.60    9.90
   0  -8   7    1.70    5.00
   0  -8  -7    4.50    6.20
   0  -8  -7   13.70   14.10
   0  -8  -7   -1.80   17.40
   0  -8  -7    4.70    8.50
   0  -8   7   12.10   17.00
   0  -8   7   -4.00    9.40
   0  -8  -7    0.20   11.30
   0  -8  -7  -20.80   15.00
   0  -8  -7    3.20   11.90
   0   8  -8    1.50   10.90
   0   8  -8   14.60   17.50
   0   8  -8   20.50   14.00
   0   8  -8   11.40    7.70
   0   8  -8   16.70   17.30
   0   8  -8   20.70   19.50
   0  -8   8    5.70   10.90
   0  -8  -8    3.30   15.60
   0  -8  -8    7.50   15.40
   0  -8   8    6.60    7.60
   0  -8  -8    1.10    9.90
   0  -8   8   25.20   19.30
   0  -8   8   13.30    5.70
   0  -8  -8   18.60    7.30
   0  -8  -8   -0.30   13.10
   0  -8  -8    9.30   13.20
   0   8  -9   47.70   11.30
   0   8  -9   38.50   21.40
   0   8  -9   82.09   22.50
   0   8  -9   61.89   23.40
   0   8  -9   52.89   12.80
   0   8  -9   34.00   15.70
   0  -8  -9   59.49   16.90
   0  -8  -9   48.00    9.10
   0  -8   9   72.69   11.30
   0  -8  -9   54.79   19.20
   0  -8   9   54.79   13.00
   0  -8   9   39.70    7.50
   0  -8  -9   52.59   12.20
   0  -8   9   53.39   20.40
   0  -8  -9   35.60   15.90
   0  -8  -9   57.39   18.90
   0   8 -10  946.41   62.99
   0   8 -10  949.60   67.49
   0   8 -10 1032.30   70.59
   0   8 -10  932.41   70.79
   0   8 -10  946.81   71.59
   0  -8  10 1001.10   63.99
   0  -8 -10 1016.80   62.99
   0  -8 -10  963.40   67.29
   0  -8 -10 1143.79   64.89
   0  -8 -10  961.00   66.79
   0  -8  10  908.71   70.09
   0  -8 -10  935.81   68.59
   0  -8 -10  941.91   66.99
   0  -8  10  951.70   61.89
   0  -8 -10  979.20   68.19
   0  -8  10  886.21   63.29
   0   8 -11  411.96   33.40
   0   8 -11  408.66   45.20
   0   8 -11  456.05   42.00
   0   8 -11  394.66   43.40
   0   8 -11  376.46   31.90
   0   8 -11  419.56   47.70
   0  -8  11  444.16   31.30
   0  -8 -11  412.96   39.20
   0  -8 -11  463.55   41.30
   0  -8  11  439.96   35.20
   0  -8 -11  472.25   40.50
   0  -8  11  454.35   44.60
   0  -8  11  387.56   33.70
   0  -8 -11  446.86   40.60
   0  -8 -11  468.95   33.10
   0  -8 -11  430.76   41.60
   0  -8 -11  485.55   36.60
   0   8 -12  722.53   50.59
   0   8 -12  812.02   64.09
   0   8 -12  704.73   59.19
   0   8 -12  752.12   52.69
   0   8 -12  733.63   64.99
   0   8 -12  745.33   64.59
   0  -8 -12  713.13   57.29
   0  -8 -12  951.10   60.89
   0  -8 -12  795.42   60.89
   0  -8  12  737.43   53.99
   0  -8  12  799.42   51.19
   0  -8 -12  805.72   53.09
   0  -8 -12  784.72   59.99
   0  -8  12  738.23   63.89
   0  -8  12  798.42   54.19
   0  -8 -12  759.62   62.09
   0  -8 -12  880.41   56.39
   0   8 -13   88.99   28.60
   0   8 -13  123.89   36.50
   0   8 -13  112.59   26.30
   0   8 -13  139.49   32.90
   0   8 -13  114.19   15.80
   0   8 -13  130.29   17.80
   0  -8  13   93.09   16.10
   0  -8 -13  166.18   31.20
   0  -8 -13  125.29   30.80
   0  -8  13  146.09   33.40
   0  -8 -13  110.09   15.00
   0  -8 -13  125.29   24.00
   0  -8 -13  141.09   27.60
   0  -8 -13  108.89   20.90
   0  -8 -13   98.79   23.60
   0  -8 -13  108.69   14.90
   0  -8  13  143.09   18.60
   0  -8  13  125.09   15.50
   0   8 -14   26.60   36.40
   0   8 -14   -0.20   15.70
   0   8 -14   38.00   31.70
   0   8 -14    3.70    7.70
   0   8 -14   19.00   26.50
   0  -8 -14   11.50   28.90
   0  -8 -14   -6.10   11.70
   0  -8  14   13.90   33.00
   0  -8 -14    5.30   25.40
   0  -8  14    5.70    6.00
   0  -8  14   -2.00   15.10
   0  -8 -14   -9.70   20.40
   0  -8 -14    5.00   11.90
   0  -8 -14    8.40   21.90
   0  -8 -14   -6.80   18.30
   0  -8 -14   25.00   29.70
   0   8 -15   34.00   41.30
   0   8 -15   -0.70   27.50
   0   8 -15   18.30   16.70
   0  -8 -15   20.80   20.80
   0  -8 -15   28.30   13.40
   0  -8 -15   35.20   33.90
   0  -8 -15    8.00   24.00
   0  -8 -15   -8.40   12.50
   0  -8  15   36.20   38.00
   0  -8 -15   -0.10   20.30
   0  -8  15   -2.70   15.60
   0   8 -16    5.20   31.60
   0   8 -16   19.80   18.30
   0   8 -16   38.90   44.00
   0  -8 -16   42.60   37.80
   0  -8 -16   20.60   14.90
   0  -8 -16   15.40   14.60
   0  -8 -16   22.10   25.90
   0  -8  16   64.89   39.50
   0  -8 -16   -1.90   21.50
   0  -8 -16   42.30   21.90
   0  -8  16   18.10   15.80
   0   8 -17   32.60   50.69
   0   8 -17    4.50   19.40
   0   8 -17  -15.60   37.70
   0  -8  17    2.30   46.40
   0  -8 -17   49.00   28.70
   0  -8  17  -17.90   16.00
   0  -8 -17  -27.90   23.40
   0  -8 -17   15.20   14.90
   0  -8 -17   17.00   16.00
   0  -8 -17   42.20   39.30
   0   8 -18   65.39   22.30
   0   8 -18   83.99   57.79
   0   8 -18    9.30   38.30
   0  -8 -18  153.98   46.80
   0  -8  18  137.19   51.19
   0  -8 -18   73.69   32.90
   0  -8  18   84.29   19.10
   0  -8 -18   90.99   19.60
   0   8 -19  -41.30   43.20
   0   8 -19   51.09   58.49
   0  -8  19  -16.20   50.79
   0  -8 -19    4.20   17.40
   0  -8 -19   10.60   50.39
   0  -8 -19   20.70   34.10
   0  -8  19    2.40   17.50
   0   8 -20  -15.20   45.00
   0   8 -20  133.69   79.49
   0  -8  20   54.79   56.69
   0  -8  20   79.69   19.60
   0  -8 -20   87.19   65.59
   0  -8 -20  157.88   60.49
   0  -8 -20   62.49   18.80
   0   8 -21   65.49   79.89
   0   8 -21  -41.10   51.49
   0  -8 -21  -12.40   40.60
   0  -8 -21  113.99   68.79
   0  -8  21  -60.49   59.59
   0   8 -22   -5.50   90.39
   0   8 -22  -93.69   54.29
   0  -8 -22   48.90   72.59
   0  -8  22  -80.29   64.59
   0  -8 -22   37.00   44.30
   0   9   0    5.60    5.80
   0   9   0    5.40    6.20
   0   9   0  -20.00   15.40
   0  -9   0   12.90    9.10
   0  -9   0   -2.50    4.70
   0  -9   0  -18.60   19.10
   0  -9   0    5.40    4.70
   0   9   1   42.40    7.10
   0   9  -1   39.30    7.30
   0   9  -1   37.00    9.90
   0   9  -1   23.10   18.10
   0   9  -1   33.50    7.00
   0   9   1   43.20   14.90
   0   9   1   47.80    7.70
   0  -9  -1   35.40   20.00
   0  -9   1   58.79   10.40
   0  -9   1   24.20   19.20
   0  -9  -1   37.70    6.20
   0  -9  -1   50.49    6.30
   0  -9  -1   34.50   10.00
   0  -9   1   52.49    7.40
   0  -9   1   45.90    6.50
   0   9   2  528.55   39.40
   0   9  -2  547.75   36.90
   0   9  -2  462.95   34.10
   0   9  -2  503.25   36.20
   0   9   2  532.65   36.30
   0   9  -2  526.45   36.10
   0   9  -2  591.84   45.50
   0   9   2  570.14   35.80
   0  -9   2  542.95   43.70
   0  -9  -2  554.34   42.80
   0  -9  -2  578.44   34.20
   0  -9   2  551.64   36.90
   0  -9  -2  604.94   35.10
   0  -9   2  550.14   35.50
   0  -9  -2  541.55   37.90
   0  -9   2  536.05   35.50
   0   9  -3 1610.64  103.79
   0   9   3 1574.24   99.39
   0   9  -3 1505.85   98.99
   0   9   3 1612.54  100.69
   0   9  -3 1587.24   99.09
   0   9   3 1673.03   98.79
   0   9  -3 1514.65   99.19
   0   9  -3 1513.05   98.29
   0  -9   3 1600.34   98.69
   0  -9  -3 1626.14   98.09
   0  -9  -3 1370.16   98.79
   0  -9  -3 1759.22  102.59
   0  -9   3 1634.34   99.79
   0  -9   3 1582.24  103.09
   0  -9  -3 1603.94   99.19
   0  -9  -3 1770.32   98.39
   0  -9  -3 1645.54  100.29
   0  -9   3 1499.15   99.09
   0   9  -4  552.94   57.39
   0   9  -4  670.53   44.30
   0   9  -4  619.94   44.10
   0   9  -4  646.64   44.70
   0   9  -4  587.14   45.60
   0   9  -4  683.13   44.40
   0   9   4  760.82   44.70
   0   9   4  682.83   44.10
   0  -9   4  695.23   43.30
   0  -9   4  681.33   49.60
   0  -9   4  655.63   44.50
   0  -9  -4  632.84   44.70
   0  -9  -4  702.33   48.70
   0  -9   4  710.63   43.60
   0  -9  -4  687.43   43.30
   0  -9  -4  784.12   43.30
   0  -9  -4  614.14   44.60
   0  -9  -4  697.83   43.80
   0   9  -5 1538.15  103.79
   0   9  -5 1438.66  104.29
   0   9   5 1683.53  103.19
   0   9  -5 1675.63  103.09
   0   9  -5 1681.23  107.69
   0   9   5 1925.91  104.09
   0   9  -5 1594.74  103.69
   0   9  -5 1617.54  103.19
   0  -9  -5 1749.03  103.09
   0  -9  -5 1580.64  103.69
   0  -9  -5 1887.11  102.69
   0  -9  -5 1687.43  105.99
   0  -9   5 1633.84  102.79
   0  -9  -5 1602.04  104.09
   0  -9   5 1662.03  103.19
   0  -9   5 1679.13  102.49
   0  -9   5 1552.14  106.59
   0  -9  -5 1621.04  104.09
   0   9  -6   48.20   13.30
   0   9   6   41.70   12.50
   0   9  -6   52.79   13.40
   0   9  -6   78.79   17.60
   0   9  -6   44.80   15.20
   0   9  -6   60.29   21.00
   0   9  -6   39.30    8.80
   0   9   6   44.20    8.30
   0  -9  -6   50.09    9.20
   0  -9  -6   59.49   15.40
   0  -9  -6   56.29    8.50
   0  -9  -6   55.69   18.00
   0  -9  -6   66.39   12.50
   0  -9   6   61.49   12.10
   0  -9   6   82.29   20.50
   0  -9   6   70.59   10.50
   0  -9   6   43.90    7.00
   0  -9  -6   48.90   12.60
   0   9  -7  264.97   28.40
   0   9  -7  300.47   36.20
   0   9  -7  222.48   27.10
   0   9   7  288.17   23.20
   0   9  -7  281.17   28.00
   0   9  -7  281.57   23.50
   0   9  -7  285.37   30.00
   0  -9  -7  277.17   24.60
   0  -9   7  271.57   33.20
   0  -9  -7  313.27   27.70
   0  -9   7  293.27   24.60
   0  -9  -7  303.87   32.80
   0  -9  -7  273.87   30.20
   0  -9   7  303.17   21.60
   0  -9  -7  275.97   27.00
   0  -9  -7  310.07   23.00
   0  -9  -7  279.27   22.90
   0  -9   7  274.17   25.10
   0   9  -8    5.30   18.20
   0   9  -8   20.20   19.20
   0   9  -8   21.50   14.70
   0   9  -8   16.10    8.40
   0   9  -8   10.00   11.60
   0   9   8    7.50    7.30
   0   9  -8   19.40   22.20
   0  -9   8   10.30   10.60
   0  -9  -8   12.60   14.10
   0  -9  -8    7.30   20.40
   0  -9  -8    6.30   17.00
   0  -9   8    7.90   11.80
   0  -9   8    7.00    5.90
   0  -9  -8    9.70    7.50
   0  -9  -8    9.40   17.30
   0  -9  -8    8.90   13.20
   0  -9   8   25.30   19.90
   0   9  -9   92.89   15.00
   0   9  -9  126.49   25.20
   0   9  -9   93.19   24.00
   0   9  -9  102.29   26.80
   0   9  -9   79.69   18.90
   0   9  -9  111.19   17.10
   0  -9   9  122.59   26.30
   0  -9  -9  125.39   19.90
   0  -9   9  129.99   16.40
   0  -9   9  108.29   14.10
   0  -9   9   81.59   12.30
   0  -9  -9  103.69   14.80
   0  -9  -9  106.89   26.40
   0  -9  -9  118.89   22.20
   0  -9  -9  112.49   19.30
   0  -9  -9  103.79   16.60
   0  -9  -9  120.89   23.70
   0   9 -10   11.10    9.50
   0   9 -10   46.40   25.70
   0   9 -10  -10.30   23.90
   0   9 -10    1.30   18.30
   0   9 -10  -12.90   12.70
   0   9 -10   -1.70   22.80
   0  -9 -10    4.70   13.60
   0  -9  10    9.10   14.20
   0  -9 -10  -12.90   18.80
   0  -9 -10   -7.90   12.70
   0  -9  10    6.70   24.80
   0  -9 -10    7.30   17.70
   0  -9  10    9.20    9.90
   0  -9 -10    2.60   21.20
   0  -9 -10   -0.40    8.70
   0  -9  10    4.40    6.80
   0  -9 -10   -2.10   17.20
   0   9 -11   21.60   10.10
   0   9 -11   35.60   25.80
   0   9 -11   -0.70   13.80
   0   9 -11    1.50   26.40
   0   9 -11   26.50   28.10
   0   9 -11   13.80   20.70
   0  -9 -11   -1.30   13.90
   0  -9 -11    8.90   20.60
   0  -9 -11   -1.40   19.20
   0  -9  11   31.90   15.00
   0  -9 -11   21.00   21.10
   0  -9 -11   21.20   24.00
   0  -9  11   30.20   24.80
   0  -9 -11    7.60   16.30
   0  -9  11   15.40    8.10
   0  -9  11   21.00   10.70
   0  -9 -11   17.20   10.10
   0   9 -12   70.39   28.00
   0   9 -12   89.19   30.50
   0   9 -12   60.19   12.40
   0   9 -12   47.00   15.60
   0   9 -12   57.49   23.50
   0   9 -12   48.20   31.80
   0  -9  12   74.09   16.50
   0  -9 -12   47.50   12.00
   0  -9 -12   57.39   17.40
   0  -9 -12   59.29   19.70
   0  -9 -12   65.89   24.20
   0  -9 -12   59.59   27.00
   0  -9  12   72.19   29.50
   0  -9  12   57.79   13.90
   0  -9 -12   65.69   24.50
   0  -9 -12   62.39   21.60
   0  -9  12   54.19   10.40
   0   9 -13   40.20   16.80
   0   9 -13   51.29   30.20
   0   9 -13   30.60   15.90
   0   9 -13    6.90   24.70
   0   9 -13   46.80   32.00
   0   9 -13   51.49   35.60
   0  -9  13   51.99   16.50
   0  -9 -13   42.00   21.80
   0  -9 -13   65.89   28.20
   0  -9 -13   44.60   17.90
   0  -9  13   57.99   10.00
   0  -9 -13   46.80   21.40
   0  -9 -13   62.19   27.10
   0  -9 -13   46.50   25.50
   0  -9  13   58.59   17.00
   0  -9 -13   40.70   12.90
   0  -9  13   50.69   30.50
   0   9 -14   77.19   17.80
   0   9 -14  115.29   38.60
   0   9 -14   56.29   10.90
   0   9 -14   71.39   27.70
   0   9 -14   69.59   40.10
   0  -9  14  115.39   37.10
   0  -9 -14  110.19   24.50
   0  -9  14   87.19   10.40
   0  -9 -14   88.89   32.00
   0  -9 -14   71.29   20.70
   0  -9 -14   62.39   14.50
   0  -9 -14  116.29   24.70
   0  -9 -14  125.99   32.90
   0  -9 -14   60.19   14.60
   0  -9 -14   57.49   29.30
   0  -9  14   87.99   18.10
   0   9 -15   -7.50   41.70
   0   9 -15  -21.10   29.60
   0   9 -15    8.70   17.40
   0  -9  15   -0.80    6.00
   0  -9 -15   12.90   32.60
   0  -9 -15  -13.80   19.30
   0  -9 -15    4.10   13.80
   0  -9  15   -8.30   35.70
   0  -9  15   -3.20   16.30
   0  -9 -15   -7.50   23.60
   0  -9 -15   -3.80   13.30
   0  -9 -15  -18.00   21.50
   0   9 -16   73.29   49.00
   0   9 -16   94.29   19.80
   0   9 -16   10.50   32.70
   0  -9 -16   90.19   28.70
   0  -9 -16   57.29   16.50
   0  -9 -16   91.89   25.90
   0  -9 -16  113.49   40.70
   0  -9 -16   68.99   23.00
   0  -9 -16   66.69   17.40
   0  -9  16   74.89   55.59
   0  -9  16   89.49   18.70
   0   9 -17   36.40   51.49
   0   9 -17   23.60   36.40
   0   9 -17   36.70   20.70
   0  -9  17   20.00   48.00
   0  -9 -17   40.50   17.00
   0  -9 -17   38.90   43.30
   0  -9 -17   17.30   25.20
   0  -9  17   40.20   17.50
   0  -9 -17   28.40   16.70
   0  -9 -17   57.09   28.70
   0   9 -18   -0.30   22.70
   0   9 -18  -45.80   38.40
   0   9 -18    4.40   56.89
   0  -9 -18   78.59   44.80
   0  -9 -18   33.50   18.00
   0  -9  18   -5.10   49.40
   0  -9  18   29.70   18.30
   0  -9 -18   38.70   31.50
   0   9 -19  -41.40   41.30
   0   9 -19   22.20   72.79
   0  -9  19   19.40   18.40
   0  -9  19   37.00   51.49
   0  -9 -19   43.60   50.69
   0  -9 -19   32.20   19.90
   0  -9 -19    4.00   33.40
   0   9 -20  -65.59   47.40
   0   9 -20   -0.30   73.79
   0  -9 -20   63.09   61.19
   0  -9  20  -23.20   18.50
   0  -9 -20    3.20   46.10
   0  -9 -20   30.90   18.20
   0  -9  20   49.00   57.09
   0   9 -21   43.90   85.49
   0   9 -21   25.00   50.99
   0  -9 -21   23.90   40.40
   0  -9 -21   62.99   66.89
   0  -9  21  -24.70   59.39
   0  -9  21   26.70   18.90
   0   9 -22  127.39   89.29
   0   9 -22   26.80   56.59
   0  -9 -22  -10.90   72.39
   0  -9 -22   36.90   42.90
   0  -9  22   -2.30   66.19
   0  10   0  155.88   27.40
   0  10   0  215.98   17.30
   0  10   0  195.88   18.10
   0 -10   0  209.18   16.80
   0 -10   0  224.08   29.50
   0 -10   0  209.98   15.80
   0 -10   0  194.38   20.60
   0  10   1  367.36   25.90
   0  10   1  345.37   25.00
   0  10  -1  336.67   25.10
   0  10   1  337.67   31.80
   0  10  -1  339.07   25.80
   0  10  -1  343.37   35.20
   0 -10   1  349.77   27.50
   0 -10   1  274.97   37.10
   0 -10   1  355.86   24.70
   0 -10  -1  384.26   24.10
   0 -10  -1  280.57   38.50
   0 -10  -1  370.26   24.90
   0 -10  -1  356.56   28.30
   0 -10   1  379.36   24.40
   0  10  -2    6.40   10.30
   0  10  -2   17.30    7.50
   0  10  -2   17.80    7.50
   0  10   2   14.50    6.90
   0  10  -2   36.60   22.30
   0  10   2   18.30    8.00
   0  10   2    8.60   14.40
   0 -10  -2   16.90    5.90
   0 -10  -2  -21.10   18.80
   0 -10  -2   14.70   11.90
   0 -10   2   27.80   20.30
   0 -10   2   13.20   10.00
   0 -10  -2   13.80    5.70
   0 -10   2   10.10    6.20
   0  10  -3 1161.28   78.29
   0  10  -3 1229.28   78.79
   0  10  -3 1166.88   77.19
   0  10  -3 1185.48   78.59
   0  10   3 1233.28   78.59
   0  10   3 1267.37   80.69
   0  10  -3 1281.27   85.99
   0  10   3 1335.07   78.09
   0 -10  -3 1335.87   77.39
   0 -10   3 1270.07   83.99
   0 -10  -3 1288.97   76.99
   0 -10  -3 1061.99   77.99
   0 -10   3 1263.17   77.79
   0 -10   3 1204.48   78.59
   0 -10  -3 1278.27   83.19
   0 -10  -3 1312.77   79.99
   0 -10  -3 1283.97   78.19
   0  10  -4    3.40    9.90
   0  10  -4   11.50    7.80
   0  10  -4   -0.20   10.80
   0  10  -4   15.10   12.80
   0  10  -4   10.50   19.10
   0  10   4    2.20    9.10
   0  10   4    4.40    7.10
   0  10  -4    7.70    9.30
   0 -10   4    0.60    7.00
   0 -10   4   15.70   19.20
   0 -10  -4    4.30    6.40
   0 -10  -4   10.50   11.90
   0 -10  -4  -10.70   17.00
   0 -10   4    1.90   10.40
   0 -10   4    2.40    6.20
   0 -10  -4    3.50    8.60
   0 -10  -4   -3.50   12.70
   0 -10  -4   -3.20    7.40
   0 -10  -4    4.70    6.70
   0  10  -5  111.29   24.00
   0  10  -5   87.29   11.80
   0  10  -5  106.29   16.90
   0  10   5  102.39   15.40
   0  10  -5  107.69   14.20
   0  10  -5  135.49   19.30
   0  10   5   90.39   13.60
   0  10  -5  110.39   14.00
   0 -10  -5   99.49   17.40
   0 -10  -5   99.39   15.80
   0 -10   5   91.09   14.10
   0 -10   5  103.79   12.20
   0 -10  -5  107.99   20.40
   0 -10  -5   91.59   13.90
   0 -10   5  101.89   11.50
   0 -10   5  115.69   22.60
   0 -10  -5  110.09   13.50
   0 -10  -5  102.79   14.10
   0  10  -6   18.80    8.50
   0  10  -6    6.40   20.50
   0  10   6  -15.10   11.90
   0  10  -6   18.40   13.30
   0  10  -6    8.50   15.00
   0  10   6    5.10    7.50
   0  10  -6    2.70   11.60
   0  10  -6   10.30   16.80
   0 -10  -6    1.00   10.90
   0 -10   6   -6.90   11.20
   0 -10   6   24.90   19.20
   0 -10   6   12.50    5.80
   0 -10   6   22.20    8.90
   0 -10  -6   15.20   11.00
   0 -10  -6    3.90    8.50
   0 -10  -6    4.00   18.50
   0 -10  -6    9.40   14.30
   0 -10  -6    0.20    6.80
   0  10  -7   83.19   12.20
   0  10  -7   95.09   17.70
   0  10  -7  105.89   15.20
   0  10   7  112.19   16.20
   0  10  -7  108.49   25.40
   0  10  -7  104.89   20.40
   0  10  -7  148.39   22.50
   0 -10  -7  123.99   20.00
   0 -10  -7  104.39   17.10
   0 -10   7  120.29   23.80
   0 -10  -7   91.59   15.70
   0 -10  -7   80.79   11.50
   0 -10   7  116.39   13.80
   0 -10   7  104.49   13.60
   0 -10  -7  120.99   24.00
   0 -10   7  112.99   15.30
   0  10  -8   18.00    9.70
   0  10  -8   31.90   25.50
   0  10   8   24.90    8.60
   0  10  -8   40.40   20.80
   0  10  -8   25.10   16.80
   0  10  -8   24.70   13.10
   0  10  -8   20.80   20.20
   0 -10   8   32.80   24.40
   0 -10   8   22.00   11.30
   0 -10  -8   19.80   19.40
   0 -10  -8   25.50   11.10
   0 -10   8   27.10    7.40
   0 -10  -8   26.90   14.10
   0 -10  -8   38.60   22.60
   0 -10  -8   44.20   15.40
   0 -10  -8   24.20    8.90
   0 -10   8   39.50   13.50
   0 -10  -8   37.10   18.20
   0  10  -9  281.17   36.60
   0  10  -9  282.37   27.30
   0  10  -9  316.57   37.10
   0  10  -9  322.67   33.70
   0  10  -9  328.77   28.80
   0  10  -9  342.17   43.20
   0 -10  -9  364.46   42.50
   0 -10   9  364.26   25.70
   0 -10  -9  346.47   34.10
   0 -10  -9  347.27   27.50
   0 -10   9  335.17   41.10
   0 -10  -9  315.67   32.80
   0 -10  -9  318.97   36.00
   0 -10  -9  343.27   27.60
   0 -10   9  385.06   30.40
   0 -10  -9  326.77   30.60
   0  10 -10   44.50   25.20
   0  10 -10    6.90   25.90
   0  10 -10   28.90   26.50
   0  10 -10   22.80   10.70
   0  10 -10   15.10   20.00
   0  10 -10    5.00   14.00
   0 -10 -10   17.10    9.60
   0 -10 -10   37.60   19.00
   0 -10  10   17.90   15.30
   0 -10 -10   55.49   18.60
   0 -10  10   23.70    7.90
   0 -10  10   17.80   10.90
   0 -10 -10   -2.30   21.70
   0 -10  10   41.60   24.10
   0 -10 -10   33.00   28.20
   0 -10 -10   -0.50   13.10
   0 -10 -10   58.39   22.70
   0  10 -11  661.13   56.59
   0  10 -11  682.13   49.50
   0  10 -11  681.53   61.39
   0  10 -11  664.73   50.29
   0  10 -11  748.43   60.29
   0  10 -11  656.53   62.69
   0 -10 -11  875.51   66.79
   0 -10 -11  650.23   55.19
   0 -10 -11  832.72   52.19
   0 -10 -11  739.33   55.59
   0 -10 -11  676.43   57.09
   0 -10  11  795.42   52.69
   0 -10  11  758.22   48.50
   0 -10  11  714.83   62.39
   0 -10 -11  746.23   50.29
   0 -10  11  661.23   50.39
   0 -10 -11  748.83   58.29
   0 -10 -11  772.62   56.19
   0  10 -12  -12.00   26.90
   0  10 -12    3.70   11.20
   0  10 -12   -4.40   29.80
   0  10 -12  -25.00   14.60
   0  10 -12    8.80   23.60
   0  10 -12    2.60   32.00
   0 -10  12  -17.80   16.30
   0 -10  12    4.60    8.60
   0 -10  12   17.50   28.40
   0 -10 -12    3.70   21.40
   0 -10 -12   -1.90   10.70
   0 -10 -12   -8.80   22.50
   0 -10 -12   -5.50   16.10
   0 -10 -12   11.80   25.30
   0 -10  12  -11.00   11.20
   0 -10 -12   -0.80   17.70
   0 -10 -12   -2.90   22.30
   0  10 -13  113.79   15.80
   0  10 -13  143.49   40.40
   0  10 -13  157.98   20.20
   0  10 -13  171.38   39.50
   0  10 -13   93.59   28.00
   0 -10  13  151.68   35.60
   0 -10 -13  153.18   22.80
   0 -10 -13  141.49   25.30
   0 -10 -13  131.49   29.10
   0 -10  13  182.38   21.50
   0 -10 -13  154.08   26.90
   0 -10 -13  183.58   31.80
   0 -10 -13  177.48   35.50
   0 -10 -13  165.88   23.90
   0 -10  13  176.88   20.30
   0  10 -14   25.90   16.90
   0  10 -14   28.40   28.60
   0  10 -14   48.70   40.40
   0  10 -14   61.69   37.00
   0 -10 -14   24.60   13.60
   0 -10 -14   41.10   20.00
   0 -10  14   27.70   17.20
   0 -10  14   54.79   35.80
   0 -10 -14   30.90   23.40
   0 -10 -14   26.90   23.00
   0 -10 -14   89.39   29.80
   0 -10 -14   35.40   13.90
   0 -10  14   35.20    9.90
   0 -10 -14   50.59   30.90
   0  10 -15   38.80   43.90
   0  10 -15   20.80    9.90
   0  10 -15    6.50   30.20
   0  10 -15   25.80   18.30
   0 -10 -15   61.89   32.10
   0 -10 -15    9.40   24.20
   0 -10  15   46.50   38.70
   0 -10 -15   22.80   14.70
   0 -10 -15    1.60   14.60
   0 -10 -15   29.10   24.60
   0 -10  15   26.00    8.40
   0 -10  15   23.20   17.30
   0 -10 -15    0.80   20.10
   0  10 -16   45.90   40.50
   0  10 -16   70.89   49.60
   0  10 -16   53.59   24.30
   0 -10  16   66.79   18.90
   0 -10  16   71.79   45.20
   0 -10 -16   75.89   37.30
   0 -10 -16  101.19   28.70
   0 -10 -16   41.80   22.30
   0 -10 -16   57.39   18.10
   0 -10 -16   53.79   17.50
   0  10 -17   23.20   53.59
   0  10 -17    8.90   20.80
   0  10 -17  -32.20   36.20
   0 -10 -17   28.10   28.40
   0 -10  17   -1.80   18.40
   0 -10 -17   -8.30   16.50
   0 -10  17   31.60   47.90
   0 -10 -17   10.50   17.70
   0 -10 -17   52.49   50.89
   0  10 -18    1.80   40.80
   0  10 -18  -14.20   66.39
   0 -10  18  -12.40   47.70
   0 -10  18    2.00   18.40
   0 -10 -18   61.59   32.30
   0 -10 -18   35.40   44.90
   0 -10 -18   53.29   19.90
   0  10 -19  -57.89   72.99
   0  10 -19    3.70   44.20
   0 -10 -19   31.40   53.19
   0 -10  19    5.30   19.00
   0 -10 -19   -8.20   19.20
   0 -10 -19    2.00   33.50
   0 -10  19  -23.40   56.39
   0  10 -20    6.80   46.40
   0  10 -20   46.00   78.49
   0 -10  20   11.90   19.40
   0 -10 -20   22.60   60.09
   0 -10 -20   22.00   20.40
   0 -10  20  -54.89   59.49
   0 -10 -20   33.60   39.30
   0  10 -21  -23.20   52.39
   0  10 -21   -3.90   86.99
   0 -10 -21   73.59   37.90
   0 -10  21   -5.00   20.20
   0 -10  21  -37.60   61.39
   0 -10 -21   -2.70   65.39
   0  10 -22  -15.60   93.89
   0  10 -22  -25.80   55.19
   0 -10  22  -40.20   67.29
   0 -10 -22   60.79   72.49
   0 -10 -22  -25.80   43.00
   0  11   0    4.10    7.60
   0  11   0   13.90    8.30
   0 -11   0  -33.00   22.80
   0 -11   0    2.70   12.00
   0 -11   0   -1.70    5.30
   0  11   1  271.57   21.00
   0  11  -1  244.78   34.20
   0  11  -1  246.98   22.30
   0  11  -1  251.27   20.90
   0  11   1  256.07   22.50
   0 -11  -1  254.27   20.30
   0 -11  -1  196.48   38.70
   0 -11   1  258.17   19.80
   0 -11   1  215.28   36.90
   0 -11  -1  276.77   19.40
   0 -11  -1  277.07   25.20
   0 -11   1  271.57   24.20
   0 -11   1  253.67   19.60
   0  11  -2    6.10   11.30
   0  11  -2    2.50    8.20
   0  11  -2   11.70    7.90
   0  11   2    2.60   20.30
   0  11   2   10.70    8.80
   0  11  -2   16.10   22.60
   0  11   2   19.10    7.70
   0 -11   2    5.90   11.30
   0 -11  -2    0.50   12.60
   0 -11  -2    4.60    6.20
   0 -11   2   -7.60   21.50
   0 -11   2   15.00    7.70
   0 -11  -2   18.90    6.30
   0 -11  -2  -31.60   21.80
   0 -11   2    4.20    5.90
   0  11  -3    7.90    9.00
   0  11  -3   12.90   12.00
   0  11  -3   17.80   10.50
   0  11   3    7.50    8.10
   0  11  -3    6.60    8.10
   0  11   3    2.00    9.50
   0  11  -3    2.10    8.00
   0  11  -3  -19.30   23.50
   0  11   3   -7.10   15.00
   0 -11   3   18.80   21.60
   0 -11   3   10.50    7.50
   0 -11  -3   12.40   12.90
   0 -11  -3   18.90   11.50
   0 -11  -3  -31.20   19.10
   0 -11  -3    4.70    6.60
   0 -11  -3    6.00    6.80
   0 -11   3   12.40   11.70
   0 -11  -3    3.80    6.40
   0 -11   3    4.40    6.00
   0  11   4  226.28   24.70
   0  11  -4  218.48   21.80
   0  11  -4  242.28   34.90
   0  11  -4  166.58   21.50
   0  11  -4  225.18   22.80
   0  11   4  239.98   21.10
   0  11  -4  207.18   19.20
   0  11   4  227.88   21.00
   0  11  -4  203.48   21.30
   0 -11   4  222.08   18.50
   0 -11  -4  215.98   31.40
   0 -11  -4  166.18   20.70
   0 -11   4  250.07   33.40
   0 -11  -4  226.68   17.60
   0 -11  -4  206.88   20.90
   0 -11   4  212.08   18.70
   0 -11  -4  225.18   19.00
   0 -11   4  235.38   22.60
   0 -11  -4  218.18   26.00
   0 -11  -4  238.98   18.10
   0  11  -5  374.66   30.00
   0  11  -5  378.26   30.80
   0  11  -5  409.16   41.30
   0  11  -5  381.86   30.00
   0  11   5  416.16   29.80
   0  11  -5  363.76   30.40
   0  11   5  356.56   30.70
   0 -11  -5  378.86   30.10
   0 -11  -5  380.76   27.80
   0 -11   5  393.46   28.00
   0 -11  -5  418.36   27.60
   0 -11  -5  403.46   38.30
   0 -11  -5  356.76   33.10
   0 -11  -5  405.66   28.50
   0 -11   5  386.36   27.30
   0 -11  -5  305.07   30.30
   0 -11   5  372.76   30.90
   0 -11   5  415.36   39.60
   0  11  -6  307.47   26.00
   0  11   6  284.37   24.50
   0  11   6  295.87   28.00
   0  11  -6  287.47   38.60
   0  11  -6  278.17   24.90
   0  11  -6  211.78   29.00
   0  11  -6  279.47   27.30
   0  11  -6  260.47   27.40
   0 -11   6  290.17   36.40
   0 -11   6  287.47   22.10
   0 -11  -6  290.87   23.60
   0 -11  -6  277.17   26.90
   0 -11  -6  257.77   30.80
   0 -11  -6  310.27   34.60
   0 -11   6  298.77   23.70
   0 -11   6  289.27   26.50
   0 -11  -6  289.07   23.60
   0 -11  -6  269.67   26.50
   0  11  -7   44.20   14.30
   0  11   7   46.00    9.90
   0  11   7   48.50   15.90
   0  11  -7   45.50   24.20
   0  11  -7   44.00   16.60
   0  11  -7   54.79   19.10
   0  11  -7   53.39   21.70
   0  11  -7   47.40   11.00
   0 -11  -7   68.29   19.50
   0 -11  -7   55.29   23.00
   0 -11  -7   40.80   11.00
   0 -11  -7   71.59   15.40
   0 -11   7   51.19    8.50
   0 -11   7   58.89   14.30
   0 -11  -7   58.09   13.90
   0 -11  -7   57.19   10.20
   0 -11   7   38.90   23.30
   0 -11   7   65.89   11.30
   0  11   8  348.47   28.10
   0  11  -8  335.87   37.80
   0  11  -8  328.37   30.10
   0  11  -8  331.37   43.00
   0  11  -8  336.57   29.10
   0  11  -8  310.97   32.90
   0  11  -8  309.37   34.60
   0 -11  -8  334.87   31.70
   0 -11  -8  316.57   35.80
   0 -11  -8  333.97   29.20
   0 -11   8  363.06   31.00
   0 -11  -8  403.56   27.90
   0 -11   8  344.47   26.10
   0 -11  -8  366.46   41.80
   0 -11   8  311.57   28.70
   0 -11  -8  338.17   27.50
   0 -11  -8  354.16   33.80
   0 -11   8  321.37   41.80
   0  11  -9   94.99   14.90
   0  11  -9  127.09   30.60
   0  11  -9  120.79   17.70
   0  11  -9   94.99   22.30
   0  11  -9  118.99   27.10
   0  11  -9  163.78   30.60
   0 -11  -9  134.79   26.80
   0 -11   9  138.49   29.40
   0 -11  -9  130.09   29.60
   0 -11  -9  139.29   25.60
   0 -11  -9  147.09   19.40
   0 -11   9  136.49   18.70
   0 -11  -9  129.59   16.20
   0 -11   9  117.19   18.20
   0 -11  -9  124.69   20.90
   0 -11  -9  130.29   22.80
   0  11 -10  295.07   29.10
   0  11 -10  310.87   42.70
   0  11 -10  305.57   29.70
   0  11 -10  308.67   47.30
   0  11 -10  323.37   41.20
   0  11 -10  258.97   37.70
   0 -11 -10  339.67   47.40
   0 -11  10  323.87   32.10
   0 -11 -10  316.17   28.20
   0 -11  10  297.97   28.50
   0 -11 -10  344.57   32.90
   0 -11 -10  392.56   29.80
   0 -11 -10  322.67   36.90
   0 -11  10  309.27   45.00
   0 -11 -10  297.57   35.50
   0 -11 -10  292.57   37.80
   0  11 -11  108.79   26.20
   0  11 -11  147.39   19.10
   0  11 -11  119.09   34.10
   0  11 -11  111.39   16.00
   0  11 -11  111.09   32.90
   0  11 -11  144.39   34.90
   0 -11 -11  211.48   37.50
   0 -11 -11  161.48   19.60
   0 -11  11  164.68   21.40
   0 -11 -11  142.29   21.80
   0 -11 -11  141.79   28.10
   0 -11 -11  145.69   28.20
   0 -11 -11  141.49   29.30
   0 -11 -11  100.79   20.80
   0 -11  11  113.29   15.70
   0 -11  11  117.49   15.90
   0 -11 -11  145.39   24.70
   0 -11  11  182.28   34.60
   0  11 -12   31.50   25.60
   0  11 -12   37.20   32.00
   0  11 -12   16.60   12.40
   0  11 -12   38.40   32.70
   0  11 -12    8.00   15.80
   0  11 -12   59.49   34.10
   0 -11 -12    1.80   11.40
   0 -11 -12   54.49   19.50
   0 -11 -12   25.60   27.60
   0 -11 -12   22.50   22.50
   0 -11  12   31.50    9.50
   0 -11 -12   26.10   24.80
   0 -11 -12   -0.80   36.10
   0 -11 -12   27.10   22.60
   0 -11  12   45.00   31.20
   0 -11 -12   50.89   17.20
   0 -11  12   33.70   18.10
   0  11 -13   -8.40   26.30
   0  11 -13   17.60   34.30
   0  11 -13   13.50   12.60
   0  11 -13   15.90   36.70
   0  11 -13  -19.30   16.40
   0 -11  13    4.90   30.90
   0 -11 -13   20.30   39.70
   0 -11 -13    4.20   23.40
   0 -11 -13   15.60   27.80
   0 -11 -13   10.90   24.60
   0 -11 -13    8.80   12.60
   0 -11 -13   22.90   19.60
   0 -11  13   -2.70   17.70
   0 -11  13   10.90   10.00
   0 -11 -13   -1.50   17.30
   0 -11 -13  -15.30   25.30
   0  11 -14    4.10   29.20
   0  11 -14   14.10   17.20
   0  11 -14    6.90   11.90
   0  11 -14    5.90   40.70
   0  11 -14    9.30   35.70
   0 -11  14   -5.70   10.20
   0 -11  14   19.00   18.50
   0 -11 -14   12.40   22.20
   0 -11 -14   10.10   26.90
   0 -11 -14   -3.20   20.40
   0 -11  14    0.50   37.50
   0 -11 -14   20.30   43.00
   0 -11 -14   -8.50   23.40
   0 -11 -14   19.40   29.60
   0 -11 -14    3.80   13.90
   0  11 -15   27.20   46.30
   0  11 -15  -30.70   30.70
   0  11 -15   -4.30   16.40
   0  11 -15  -20.40   17.20
   0 -11  15   -2.40    9.80
   0 -11 -15  -12.90   20.50
   0 -11 -15  -52.19   47.60
   0 -11 -15    0.50   14.90
   0 -11 -15   19.90   31.30
   0 -11  15   -8.60   18.10
   0 -11  15  -23.70   42.20
   0 -11 -15   32.00   24.20
   0 -11 -15  -12.10   14.70
   0  11 -16   -7.00   35.00
   0  11 -16   30.70   49.99
   0  11 -16  -15.30   19.00
   0 -11 -16  -40.70   51.49
   0 -11 -16   72.59   26.90
   0 -11 -16  -11.00   16.40
   0 -11 -16   49.50   35.70
   0 -11  16    2.50    7.60
   0 -11  16  -19.30   45.00
   0 -11 -16    2.50   23.60
   0 -11 -16   -9.90   16.30
   0 -11  16   12.70   18.30
   0  11 -17   33.80   39.00
   0  11 -17   23.50   70.09
   0  11 -17   26.80   19.60
   0 -11 -17   -6.40   16.30
   0 -11 -17   40.60   19.00
   0 -11  17   13.90   19.10
   0 -11 -17    9.50   29.00
   0 -11  17   68.09   47.50
   0 -11 -17   18.40   59.09
   0  11 -18   79.19   69.69
   0  11 -18  -24.70   42.20
   0 -11  18    5.00   19.60
   0 -11 -18   15.90   30.60
   0 -11 -18   35.80   47.60
   0 -11 -18   28.40   20.40
   0 -11  18  -71.59   52.19
   0  11 -19   21.50   46.90
   0  11 -19   -5.80   76.79
   0 -11 -19  -24.80   66.09
   0 -11 -19   70.89   34.60
   0 -11 -19   65.59   53.89
   0 -11  19  -24.30   55.79
   0 -11  19    4.10   19.70
   0 -11 -19    3.10   21.50
   0  11 -20   39.10   82.89
   0  11 -20  -41.20   49.99
   0 -11 -20   49.70   60.89
   0 -11  20   -3.60   20.50
   0 -11 -20   12.90   37.30
   0 -11 -20  -64.99   70.79
   0 -11  20  -50.69   59.89
   0 -11 -20   -8.70   22.10
   0  11 -21   80.89   54.39
   0  11 -21   72.29   90.89
   0 -11 -21   85.29   68.29
   0 -11 -21   38.60   37.60
   0 -11  21   17.70   70.09
   0 -11 -21  -83.69   75.49
   0  11 -22   88.69  100.69
   0  11 -22  -16.90   58.39
   0 -11 -22  -69.79   41.00
   0 -11 -22  123.39   75.29
   0 -11  22  -31.40   69.69
   0  12   0   89.49   12.50
   0  12   0   81.49   11.50
   0  12   0  123.39   25.20
   0 -12   0   83.89   13.60
   0 -12   0  120.69   17.00
   0 -12   0   60.09   28.90
   0 -12   0  101.09   12.80
   0  12  -1   10.60    9.20
   0  12  -1   11.40    9.10
   0  12  -1   -2.80   22.30
   0  12   1   14.90    9.20
   0  12   1   19.20    8.70
   0  12   1    3.30   19.30
   0 -12  -1   12.00    6.80
   0 -12  -1   17.90   14.10
   0 -12   1    4.20    8.10
   0 -12  -1   13.60    6.80
   0 -12   1  -26.50   25.10
   0 -12  -1  -33.90   27.40
   0 -12   1   16.50   13.40
   0 -12   1   14.30    6.80
   0  12  -2  252.17   24.20
   0  12  -2  315.67   38.60
   0  12   2  271.47   22.00
   0  12  -2  252.57   25.50
   0  12  -2  252.67   22.80
   0  12   2  241.18   23.30
   0  12   2  247.18   29.90
   0 -12  -2  262.77   21.60
   0 -12   2  217.28   38.90
   0 -12   2  266.87   25.50
   0 -12  -2  297.37   36.70
   0 -12   2  264.47   20.90
   0 -12   2  257.97   20.90
   0 -12  -2  270.17   20.10
   0  12   3   12.40    9.20
   0  12   3   -2.70   16.90
   0  12  -3    7.30   12.90
   0  12  -3   12.80    8.50
   0  12  -3   15.90    9.10
   0  12  -3    3.90    9.50
   0  12  -3   29.30   26.10
   0  12  -3   10.90    8.90
   0  12   3   24.70   10.60
   0 -12  -3   11.60    7.40
   0 -12   3    5.30    6.70
   0 -12  -3    6.50    7.40
   0 -12   3    9.80    8.00
   0 -12  -3   -8.90   22.80
   0 -12  -3    1.10   14.10
   0 -12  -3    8.40    7.30
   0 -12  -3    8.90   11.40
   0 -12   3    5.50   12.70
   0 -12   3    3.30   24.10
   0  12  -4  452.45   36.60
   0  12   4  567.24   36.20
   0  12  -4  472.65   34.00
   0  12  -4  532.85   50.69
   0  12  -4  510.25   37.30
   0  12  -4  471.15   36.50
   0  12   4  489.15   39.60
   0  12   4  483.15   35.80
   0 -12   4  496.65   37.60
   0 -12  -4  413.76   35.60
   0 -12   4  469.45   34.30
   0 -12   4  519.95   47.50
   0 -12   4  502.65   34.40
   0 -12  -4  531.25   33.30
   0 -12  -4  476.65   36.20
   0 -12  -4  564.54   34.20
   0 -12  -4  472.25   45.70
   0 -12  -4  509.05   34.80
   0  12  -5   53.09   14.50
   0  12  -5   51.89   17.70
   0  12   5   21.80   12.70
   0  12  -5   25.60   10.70
   0  12   5   30.60    9.90
   0  12  -5   41.30   14.20
   0  12  -5   39.60   12.50
   0  12  -5   42.00   25.30
   0 -12  -5   35.90   12.10
   0 -12   5   43.50   15.00
   0 -12   5   64.49   25.90
   0 -12  -5   24.90    8.00
   0 -12  -5   24.40   21.80
   0 -12  -5   39.50   16.40
   0 -12  -5   19.00   16.10
   0 -12   5   31.10    7.60
   0 -12  -5   44.00   11.10
   0 -12  -5   32.30    9.40
   0 -12   5   44.40    9.50
   0  12  -6   -0.20   24.60
   0  12   6  -21.00   13.00
   0  12  -6   -2.30   10.30
   0  12  -6    4.90   18.50
   0  12  -6    6.00   13.90
   0  12   6   13.60    9.20
   0  12  -6    9.60   16.30
   0  12  -6   -3.70   13.70
   0 -12   6   -6.10   24.30
   0 -12   6   11.40    7.10
   0 -12  -6   -4.50   22.10
   0 -12  -6    6.10   11.40
   0 -12  -6   -1.10    9.30
   0 -12  -6   12.40   17.30
   0 -12  -6   15.80   13.10
   0 -12  -6    5.50    7.40
   0 -12  -6   -5.20   14.80
   0 -12   6    1.50   14.10
   0 -12   6    5.50    9.30
   0  12  -7   50.59   26.90
   0  12  -7   35.00   15.80
   0  12   7   17.50   15.90
   0  12  -7   31.50   21.30
   0  12  -7   22.00   14.60
   0  12  -7   32.20   19.50
   0  12  -7   33.00   11.60
   0  12   7   36.90   10.30
   0 -12  -7   42.50   13.50
   0 -12  -7   28.80   11.00
   0 -12  -7   50.09   14.40
   0 -12   7   44.20   25.60
   0 -12  -7   29.90   24.30
   0 -12   7   43.60   15.80
   0 -12  -7   49.10   20.10
   0 -12  -7   28.70    9.30
   0 -12   7   33.00    8.20
   0 -12   7   28.30   11.10
   0  12   8    8.20    9.70
   0  12  -8   -4.60   17.90
   0  12  -8   -1.20   14.70
   0  12  -8   -4.60   11.40
   0  12  -8    1.00   25.90
   0  12  -8    7.10   23.50
   0  12  -8   10.30   21.30
   0 -12  -8  -15.20   11.10
   0 -12  -8   -1.10   13.80
   0 -12  -8  -17.00   19.60
   0 -12  -8    4.00   14.90
   0 -12  -8    8.10   25.40
   0 -12  -8   16.60   19.60
   0 -12   8    6.70   11.70
   0 -12   8   -2.90   14.30
   0 -12   8   13.10   26.00
   0 -12  -8   -3.10    8.80
   0 -12   8    6.50    7.80
   0  12  -9   45.80   21.00
   0  12  -9   41.50   27.30
   0  12   9   54.49   11.30
   0  12  -9   41.40   26.00
   0  12  -9   54.59   16.00
   0  12  -9   49.20   30.30
   0  12  -9   45.60   13.40
   0 -12  -9   72.99   23.00
   0 -12   9   39.20   12.80
   0 -12   9   66.29   29.60
   0 -12  -9   36.10   10.60
   0 -12   9   53.99    9.70
   0 -12  -9   58.19   17.70
   0 -12  -9   54.69   13.80
   0 -12   9   79.29   17.80
   0 -12  -9   32.20   22.50
   0 -12  -9   60.29   29.50
   0 -12  -9   69.09   18.00
   0  12 -10   84.49   29.40
   0  12 -10   50.69   24.60
   0  12 -10   77.29   14.90
   0  12 -10   94.69   30.60
   0  12 -10   68.79   17.40
   0  12 -10   64.09   33.30
   0 -12 -10   77.59   16.20
   0 -12 -10   65.59   19.70
   0 -12 -10   56.79   12.60
   0 -12 -10   62.09   25.10
   0 -12  10   73.79   11.10
   0 -12 -10  103.39   21.20
   0 -12  10  103.49   31.90
   0 -12  10   59.09   12.30
   0 -12 -10   99.79   26.00
   0 -12  10   94.79   18.90
   0 -12 -10   78.49   32.50
   0  12 -11  -30.30   27.90
   0  12 -11    8.40   15.70
   0  12 -11   14.30   12.90
   0  12 -11   -4.50   29.90
   0  12 -11  -13.50   24.70
   0  12 -11  -11.00   30.30
   0 -12  11   -0.70    8.80
   0 -12  11   15.30   11.50
   0 -12 -11   -3.70   11.00
   0 -12 -11   -4.00   19.90
   0 -12 -11   -4.90   32.80
   0 -12 -11   14.40   23.80
   0 -12 -11   -6.80   15.10
   0 -12 -11  -14.90   19.90
   0 -12  11    9.60   30.90
   0 -12  11   15.40   17.30
   0 -12 -11   -2.10   23.30
   0  12 -12  113.99   18.50
   0  12 -12   83.39   15.70
   0  12 -12  114.19   37.90
   0  12 -12   63.09   27.50
   0  12 -12  135.99   37.10
   0 -12 -12  140.39   40.70
   0 -12 -12   81.29   27.40
   0 -12  12   79.59   35.70
   0 -12 -12   73.39   15.40
   0 -12  12  133.79   21.90
   0 -12 -12  110.19   19.40
   0 -12  12  103.49   12.90
   0 -12 -12  120.19   25.20
   0 -12 -12   76.59   29.90
   0 -12 -12  116.89   25.80
   0 -12 -12   53.19   20.00
   0  12 -13   -0.90   13.50
   0  12 -13   28.80   36.10
   0  12 -13  -10.30   27.90
   0  12 -13   -3.60   17.40
   0  12 -13   -1.10   37.50
   0 -12  13   10.30   19.20
   0 -12 -13    0.60   35.90
   0 -12 -13    4.40   40.90
   0 -12 -13  -15.70   23.20
   0 -12 -13    3.60   17.70
   0 -12 -13   32.20   20.40
   0 -12 -13   10.50   13.70
   0 -12 -13   13.30   24.30
   0 -12  13  -10.10   35.10
   0 -12  13   12.30   14.90
   0 -12 -13   44.20   31.10
   0  12 -14   35.30   36.90
   0  12 -14   26.00   31.90
   0  12 -14   34.90   40.80
   0  12 -14    9.80   13.00
   0  12 -14   26.30   18.90
   0 -12 -14   18.30   20.20
   0 -12 -14   16.60   32.80
   0 -12 -14   -1.40   14.30
   0 -12  14   26.60   12.60
   0 -12 -14   34.80   22.70
   0 -12  14    8.30   19.90
   0 -12 -14   32.70   27.90
   0 -12 -14   17.70   45.70
   0 -12  14   12.90   38.00
   0  12 -15  -16.40   33.40
   0  12 -15    8.20   44.80
   0  12 -15   11.80   12.70
   0  12 -15    7.00   18.80
   0 -12  15   16.80   11.50
   0 -12 -15   30.20   48.60
   0 -12 -15   37.90   32.40
   0 -12 -15   17.20   16.20
   0 -12 -15   20.00   25.10
   0 -12  15   -8.90   19.90
   0 -12 -15   15.00   15.90
   0 -12 -15   12.40   21.90
   0  12 -16   72.49   58.09
   0  12 -16    0.30   36.60
   0  12 -16   47.90   20.60
   0 -12 -16   97.59   66.29
   0 -12 -16   13.00   23.70
   0 -12  16   17.60   45.80
   0 -12 -16   77.19   38.70
   0 -12 -16   38.80   19.40
   0 -12 -16   21.70   18.00
   0 -12  16   78.59   21.10
   0 -12 -16   49.90   27.80
   0 -12  16   61.59   11.00
   0  12 -17   57.69   79.29
   0  12 -17   41.80   26.90
   0  12 -17    9.20   40.70
   0 -12  17    9.70   20.20
   0 -12 -17   83.09   56.99
   0 -12  17  -39.80   49.40
   0 -12 -17   32.10   20.10
   0 -12 -17   47.50   30.20
   0 -12 -17  -40.40   16.00
   0 -12 -17   -2.20   58.49
   0  12 -18   -6.30   41.50
   0  12 -18   46.40   70.29
   0 -12 -18   53.89   31.10
   0 -12 -18   40.90   21.50
   0 -12 -18   90.49   49.30
   0 -12  18   44.50   21.40
   0 -12 -18  -12.30   63.89
   0 -12  18  -18.10   55.69
   0  12 -19    7.20   45.80
   0  12 -19   16.90   76.29
   0 -12 -19   -6.80   33.10
   0 -12  19   -1.00   20.50
   0 -12 -19   -0.60   69.89
   0 -12 -19   42.70   53.99
   0 -12  19  -15.10   57.69
   0 -12 -19    3.70   22.00
   0  12 -20   18.20   84.69
   0  12 -20  -38.00   48.80
   0 -12 -20   -0.70   22.90
   0 -12  20   12.10   21.10
   0 -12  20  -26.50   61.99
   0 -12 -20   -0.70   73.09
   0 -12 -20  114.29   61.99
   0 -12 -20    6.10   35.90
   0  12 -21  -87.49   52.09
   0  12 -21   42.00   94.49
   0 -12 -21   88.89   66.79
   0 -12 -21   38.40   36.90
   0 -12 -21  -64.29   77.69
   0 -12  21  -17.90   73.99
   0  13   0  -35.60   21.90
   0  13   0    3.00    9.90
   0  13   0    7.10   10.10
   0 -13   0   -7.30    7.70
   0 -13   0    9.10    6.70
   0 -13   0   -1.00   15.20
   0  13   1   11.50   10.40
   0  13   1    8.40   10.20
   0  13  -1   14.00    9.50
   0  13  -1  -34.60   24.30
   0  13  -1   -1.10   10.10
   0  13   1  -25.90   20.40
   0 -13  -1  -25.70   31.00
   0 -13  -1  -11.10   15.30
   0 -13   1    4.00    6.50
   0 -13   1   -2.30    8.50
   0 -13   1  -20.80   27.60
   0 -13  -1    4.80    7.40
   0 -13  -1    2.70    7.30
   0 -13   1    0.70   14.00
   0  13   2    4.30   19.40
   0  13  -2   19.60   26.80
   0  13  -2   23.30   10.90
   0  13   2   28.00   10.00
   0  13   2   19.20   11.20
   0  13  -2   18.60   10.80
   0 -13   2   16.70    8.90
   0 -13  -2   30.40    8.40
   0 -13  -2  -37.80   29.30
   0 -13  -2   32.90    8.00
   0 -13  -2   32.10   16.80
   0 -13   2  -30.00   27.50
   0 -13   2   21.90    7.20
   0 -13   2   38.40   15.70
   0  13  -3  199.88   22.40
   0  13   3  211.48   22.60
   0  13  -3  196.98   23.60
   0  13  -3  215.68   41.10
   0  13  -3  197.48   25.00
   0  13   3  235.28   22.30
   0  13   3  183.68   30.60
   0 -13  -3  257.27   35.50
   0 -13   3  222.28   25.50
   0 -13  -3  221.38   18.70
   0 -13   3  184.88   18.90
   0 -13   3  274.77   36.30
   0 -13   3  211.78   19.60
   0 -13  -3  213.48   27.90
   0 -13  -3  180.38   19.30
   0  13  -4    1.80   11.10
   0  13   4   18.50   10.10
   0  13   4   -2.30   17.30
   0  13  -4   13.30   11.90
   0  13   4    6.50   12.10
   0  13  -4   19.60   30.40
   0  13  -4   14.80   14.40
   0  13  -4    9.50   13.40
   0  13  -4   14.20   10.70
   0 -13  -4   11.00   14.20
   0 -13   4   24.30   15.50
   0 -13   4    9.90   26.20
   0 -13  -4    0.10   11.70
   0 -13  -4    4.60    8.20
   0 -13  -4    0.50   16.00
   0 -13  -4    1.40    7.50
   0 -13  -4  -21.60   24.40
   0 -13   4   -3.80    8.80
   0 -13  -4   -1.40    9.30
   0 -13   4    8.40    7.60
   0  13  -5  397.56   34.90
   0  13   5  441.66   34.90
   0  13  -5  431.76   50.99
   0  13  -5  408.16   33.20
   0  13   5  454.35   35.50
   0  13  -5  501.35   36.20
   0  13  -5  444.16   36.10
   0 -13   5  463.35   48.10
   0 -13   5  442.36   31.80
   0 -13  -5  490.35   31.70
   0 -13  -5  426.06   35.20
   0 -13  -5  426.16   46.00
   0 -13  -5  461.55   31.40
   0 -13  -5  407.46   34.80
   0 -13   5  449.95   36.60
   0 -13  -5  419.96   32.50
   0 -13   5  427.56   31.50
   0  13   6   36.60   11.40
   0  13  -6   38.20   12.00
   0  13  -6   21.10   17.50
   0  13  -6   38.20   15.20
   0  13  -6   19.70   27.10
   0  13  -6   25.20   19.80
   0  13   6   14.40   14.70
   0  13  -6   24.10   15.70
   0 -13  -6    7.30   24.80
   0 -13   6   13.50    7.70
   0 -13  -6   32.90   12.60
   0 -13  -6   12.80    8.40
   0 -13  -6   30.60   18.80
   0 -13  -6   17.70   18.00
   0 -13  -6   22.20   14.20
   0 -13   6   26.30   10.50
   0 -13  -6   25.20   10.50
   0 -13   6   30.70   15.60
   0 -13   6   17.50   27.80
   0  13  -7  226.38   25.50
   0  13  -7  178.08   30.10
   0  13  -7  173.58   23.30
   0  13  -7  195.98   27.90
   0  13  -7  230.88   35.90
   0  13   7  235.48   24.40
   0  13  -7  217.88   26.40
   0  13   7  216.28   30.80
   0 -13   7  230.58   27.10
   0 -13  -7  193.28   21.40
   0 -13  -7  219.98   21.40
   0 -13   7  252.17   35.90
   0 -13   7  178.28   21.10
   0 -13  -7  218.28   32.50
   0 -13  -7  201.38   21.80
   0 -13  -7  199.48   26.80
   0 -13   7  204.98   20.10
   0 -13  -7  188.68   24.40
   0 -13  -7  186.48   27.90
   0  13  -8  137.59   23.10
   0  13  -8  200.58   35.70
   0  13   8  187.28   23.90
   0  13  -8  202.28   30.70
   0  13  -8  171.08   20.90
   0  13   8  208.38   25.20
   0  13  -8  217.28   32.00
   0  13  -8  172.38   25.40
   0 -13  -8  190.58   32.50
   0 -13  -8  165.58   22.40
   0 -13  -8  201.58   29.90
   0 -13   8  255.47   37.30
   0 -13   8  163.78   19.90
   0 -13   8  184.58   20.50
   0 -13  -8  198.88   22.10
   0 -13   8  205.58   27.40
   0 -13  -8  169.88   21.40
   0 -13  -8  152.78   21.90
   0  13   9    7.70   11.00
   0  13  -9   11.90   13.30
   0  13  -9   -4.50   30.20
   0  13  -9   -4.60   16.00
   0  13  -9    7.00   23.90
   0  13  -9   13.40   25.80
   0  13  -9    8.10   20.60
   0 -13  -9    4.90   15.70
   0 -13  -9   12.90   23.50
   0 -13   9  -14.60   17.10
   0 -13  -9  -17.00   28.80
   0 -13  -9  -17.00   22.00
   0 -13   9  -20.70   12.90
   0 -13   9   -0.90    8.10
   0 -13  -9    5.80   10.20
   0 -13  -9  -16.70   12.80
   0 -13  -9   -0.10   16.70
   0 -13   9   20.40   29.90
   0  13 -10  582.24   47.60
   0  13 -10  634.04   47.10
   0  13 -10  617.04   62.59
   0  13 -10  623.24   55.49
   0  13 -10  601.04   54.99
   0 -13  10  722.73   49.60
   0 -13 -10  600.34   50.29
   0 -13  10  601.34   62.59
   0 -13  10  678.63   44.50
   0 -13 -10  607.04   53.79
   0 -13 -10  581.74   51.99
   0 -13 -10  610.84   48.00
   0 -13 -10  652.43   46.10
   0 -13 -10  728.13   46.20
   0  13 -11   33.50   15.00
   0  13 -11   13.60   16.30
   0  13 -11   30.90   26.80
   0  13 -11   35.10   31.00
   0  13 -11   60.79   31.70
   0  13 -11   -9.40   44.30
   0 -13 -11   10.30   24.50
   0 -13 -11   19.00   21.00
   0 -13 -11   33.40   36.50
   0 -13 -11   50.29   27.00
   0 -13 -11   11.30   12.10
   0 -13 -11   31.90   20.00
   0 -13 -11    7.00   15.80
   0 -13  11   32.40   19.40
   0 -13  11   24.10    9.90
   0 -13  11   46.00   35.10
   0  13 -12  117.09   36.30
   0  13 -12  101.49   30.10
   0  13 -12  123.79   20.80
   0  13 -12   99.39   18.00
   0  13 -12  149.39   37.50
   0 -13 -12  143.59   26.90
   0 -13  12  166.88   41.80
   0 -13 -12  101.39   16.70
   0 -13  12  165.68   24.10
   0 -13 -12  133.19   29.30
   0 -13 -12  134.29   20.60
   0 -13 -12   83.49   28.80
   0 -13 -12  148.39   41.80
   0 -13  12  147.19   20.90
   0 -13 -12  142.79   34.00
   0 -13 -12   74.59   21.20
   0  13 -13   53.39   32.30
   0  13 -13   50.59   15.90
   0  13 -13   38.60   19.20
   0  13 -13   38.70   42.90
   0  13 -13   75.59   37.10
   0 -13  13   65.59   37.70
   0 -13 -13   66.69   44.10
   0 -13  13   74.49   22.00
   0 -13 -13   48.30   22.10
   0 -13 -13   53.29   20.10
   0 -13  13   59.79   12.30
   0 -13 -13   71.89   32.20
   0 -13 -13   51.09   15.20
   0 -13 -13   55.99   26.20
   0  13 -14   15.00   19.30
   0  13 -14   47.00   47.80
   0  13 -14  -37.70   61.99
   0  13 -14   28.80   14.30
   0  13 -14   40.80   36.90
   0 -13 -14   30.40   20.80
   0 -13  14   27.90   12.40
   0 -13 -14  -14.80   32.20
   0 -13  14   24.30   22.10
   0 -13  14    9.10   42.70
   0 -13 -14   32.80   28.40
   0 -13 -14   28.00   45.80
   0 -13 -14   24.90   23.20
   0 -13 -14   -6.30   15.10
   0  13 -15   15.80   14.20
   0  13 -15  -32.00   36.10
   0  13 -15   47.60   53.99
   0  13 -15    9.80   20.60
   0 -13 -15   -1.20   16.60
   0 -13  15  -14.30   44.30
   0 -13 -15   33.60   50.49
   0 -13 -15   29.20   24.70
   0 -13  15   29.30   21.90
   0 -13 -15    5.80   21.70
   0 -13 -15   57.29   33.30
   0  13 -16  -33.90   20.30
   0  13 -16    6.20   11.90
   0  13 -16   52.09   59.09
   0  13 -16  -50.19   37.20
   0 -13 -16   40.70   37.00
   0 -13  16   -1.30   47.20
   0 -13  16   14.40   12.50
   0 -13  16   -1.60   20.80
   0 -13 -16    1.70   23.90
   0 -13 -16  -22.50   25.90
   0 -13 -16   23.70   61.19
   0 -13 -16   -7.40   18.00
   0  13 -17   11.40   44.00
   0 -13 -17   -7.00   19.70
   0 -13  17   20.60   21.40
   0 -13 -17  -10.70   27.70
   0 -13  17  -35.80   52.39
   0 -13 -17   25.10   44.80
   0 -13 -17   58.49   60.69
   0  13 -18  -11.00   43.60
   0  13 -18   64.29   73.99
   0 -13 -18   32.00   31.30
   0 -13 -18   56.29   47.50
   0 -13 -18  -37.40   65.19
   0 -13  18  -49.30   55.19
   0 -13 -18   15.70   22.00
   0 -13  18   -8.20   21.70
   0  13 -19   62.79   82.39
   0  13 -19  -63.39   49.40
   0 -13  19  -36.80   59.89
   0 -13 -19   33.70   70.39
   0 -13 -19   36.80   33.20
   0 -13 -19    8.40   23.80
   0 -13  19    0.40   22.90
   0 -13 -19   84.09   54.49
   0  13 -20  -37.50   88.89
   0  13 -20   10.30   54.59
   0 -13 -20   36.40   59.49
   0 -13  20   13.70   20.80
   0 -13  20  -93.69   62.19
   0 -13 -20   42.00   24.30
   0 -13 -20   12.70   35.80
   0 -13 -20   -7.20   77.09
   0  13 -21   26.60   98.09
   0  13 -21   18.20   61.09
   0 -13 -21 -109.99   79.29
   0 -13 -21  111.99   68.69
   0 -13 -21   18.30   37.00
   0 -13  21  -61.29   70.49
   0  14   0   19.60   11.40
   0  14   0  -19.80   24.60
   0  14   0   10.60   11.30
   0 -14   0  -55.49   31.10
   0 -14   0    7.80    7.50
   0 -14   0   30.30   17.80
   0 -14   0    1.60    9.20
   0  14  -1   41.60   29.50
   0  14   1   51.79   12.50
   0  14  -1   26.00   12.20
   0  14  -1   39.90   11.80
   0  14   1   46.80   12.60
   0  14   1   13.20   24.10
   0 -14  -1   41.70    9.20
   0 -14   1   61.09   17.50
   0 -14   1   37.60   10.10
   0 -14  -1   16.00   34.00
   0 -14  -1   30.90   17.90
   0 -14  -1   33.80    8.40
   0 -14   1   31.60    8.60
   0 -14   1   -6.70   32.30
   0  14  -2    9.90   11.80
   0  14   2  -19.00   21.00
   0  14   2    2.60   11.20
   0  14   2    4.40   11.80
   0  14  -2   -3.00   29.50
   0  14  -2    5.90   10.80
   0 -14  -2   -2.80    7.20
   0 -14   2   -1.00    9.50
   0 -14  -2   -5.00    7.90
   0 -14   2   -0.60    7.90
   0 -14   2   -4.60   16.30
   0 -14  -2  -22.40   17.70
   0  14   3  297.37   26.70
   0  14  -3  270.97   29.10
   0  14   3  264.97   35.20
   0  14  -3  296.97   27.40
   0  14  -3  297.17   45.90
   0  14   3  293.07   27.90
   0  14  -3  254.97   26.50
   0 -14  -3  299.87   22.80
   0 -14   3  266.07   23.20
   0 -14  -3  271.97   33.30
   0 -14   3  247.88   23.10
   0 -14  -3  337.67   43.10
   0 -14   3  240.28   46.50
   0 -14  -3  276.97   24.20
   0 -14   3  252.07   29.70
   0  14   4  116.49   16.30
   0  14  -4   81.79   15.30
   0  14   4  112.49   22.40
   0  14  -4   85.49   14.80
   0  14   4  107.49   14.60
   0  14  -4  104.59   19.00
   0  14  -4   94.89   15.00
   0  14  -4  137.99   35.30
   0  14  -4   83.39   15.80
   0 -14   4  144.59   33.00
   0 -14  -4   91.29   20.60
   0 -14   4  108.59   13.20
   0 -14  -4   71.69   11.70
   0 -14   4  107.19   16.60
   0 -14   4  151.58   20.10
   0 -14  -4  101.29   30.70
   0 -14  -4  125.49   16.80
   0 -14  -4  139.89   18.80
   0 -14  -4  101.49   12.10
   0 -14  -4  104.09   13.50
   0  14   5  114.89   17.90
   0  14  -5  143.89   19.50
   0  14  -5  134.99   36.10
   0  14   5  143.69   21.20
   0  14  -5   88.09   15.70
   0  14  -5   98.49   18.90
   0  14  -5  102.29   17.10
   0 -14   5  113.59   16.20
   0 -14  -5  107.19   17.40
   0 -14  -5  121.89   21.60
   0 -14  -5  113.39   29.90
   0 -14   5  164.58   33.40
   0 -14   5  113.79   13.10
   0 -14  -5  108.49   16.50
   0 -14  -5  137.79   17.40
   0 -14  -5  113.09   17.80
   0 -14  -5  105.19   21.50
   0 -14   5  147.89   20.30
   0  14  -6   10.30   20.50
   0  14  -6    8.20   26.90
   0  14  -6   13.40   12.90
   0  14  -6  -26.00   30.70
   0  14  -6   27.00   15.10
   0  14   6   11.10   10.60
   0  14  -6   -0.40   16.70
   0  14   6   -8.30   15.50
   0 -14  -6    0.20    9.20
   0 -14   6    1.30   29.00
   0 -14  -6    0.40   18.30
   0 -14  -6   -2.90   10.30
   0 -14  -6   18.80   13.70
   0 -14   6    4.00   16.80
   0 -14  -6   11.40   12.60
   0 -14   6    0.20    8.10
   0 -14  -6   -5.10   26.40
   0 -14  -6    4.00   20.00
   0 -14   6    4.50   10.50
   0  14   7   42.90   18.70
   0  14  -7   71.69   23.90
   0  14  -7   45.60   18.20
   0  14  -7   87.19   33.80
   0  14  -7   52.29   17.50
   0  14  -7   48.90   14.70
   0  14   7   58.29   13.10
   0  14  -7   61.29   21.40
   0 -14   7   69.29   18.50
   0 -14   7   37.60   10.00
   0 -14   7   49.50   12.90
   0 -14  -7   88.49   24.10
   0 -14  -7   68.09   15.10
   0 -14  -7   54.99   12.80
   0 -14  -7   36.60   19.50
   0 -14  -7   44.10   16.70
   0 -14  -7   40.80   10.90
   0 -14   7   76.79   31.40
   0 -14  -7   24.90   28.50
   0  14  -8  483.55   42.70
   0  14   8  551.04   46.10
   0  14  -8  434.36   42.10
   0  14  -8  478.85   39.40
   0  14  -8  488.15   40.30
   0  14   8  502.55   38.80
   0  14  -8  449.26   55.39
   0 -14   8  453.65   54.19
   0 -14   8  517.55   40.70
   0 -14   8  478.55   35.30
   0 -14  -8  430.86   39.60
   0 -14  -8  473.05   37.10
   0 -14   8  436.76   36.90
   0 -14  -8  420.26   42.00
   0 -14  -8  561.64   36.40
   0 -14  -8  507.05   54.19
   0 -14  -8  479.65   36.70
   0  14  -9  115.99   30.50
   0  14   9  170.58   24.50
   0  14  -9  116.59   18.80
   0  14  -9  104.29   24.00
   0  14  -9  134.69   29.70
   0  14  -9  124.29   19.60
   0  14  -9  102.69   34.90
   0 -14  -9  110.39   15.80
   0 -14   9  148.19   23.10
   0 -14   9   97.59   17.00
   0 -14  -9  115.09   26.60
   0 -14  -9  157.08   29.20
   0 -14  -9  133.79   17.20
   0 -14  -9  129.89   34.30
   0 -14  -9  128.49   22.90
   0 -14  -9   93.99   21.60
   0 -14   9  113.09   13.90
   0 -14   9  150.18   36.90
   0 -14  -9   93.49   22.30
   0  14 -10  201.98   38.70
   0  14 -10  171.68   29.90
   0  14 -10  268.17   29.20
   0  14 -10  229.58   30.90
   0  14 -10  208.58   38.90
   0  14 -10  202.98   38.10
   0 -14 -10  255.07   40.60
   0 -14 -10  219.68   35.60
   0 -14  10  273.27   33.00
   0 -14 -10  227.78   32.00
   0 -14  10  245.78   23.90
   0 -14 -10  236.08   27.30
   0 -14  10  244.28   41.90
   0 -14 -10  212.88   28.20
   0 -14 -10  204.38   26.60
   0 -14 -10  151.38   25.00
   0  14 -11   14.80   25.70
   0  14 -11   24.40   33.10
   0  14 -11   35.80   31.50
   0  14 -11   32.50   16.50
   0  14 -11   13.10   18.20
   0 -14 -11   -1.30   12.20
   0 -14 -11   21.60   19.90
   0 -14  11   13.20   10.30
   0 -14 -11   -4.60   24.70
   0 -14 -11   33.10   38.60
   0 -14 -11  -11.20   16.00
   0 -14 -11   46.50   29.00
   0 -14  11   45.40   20.40
   0 -14  11   39.80   38.40
   0  14 -12  -14.10   33.00
   0  14 -12    9.90   28.60
   0  14 -12   32.90   37.40
   0  14 -12  -24.90   18.40
   0  14 -12    9.20   16.00
   0 -14 -12  -10.60   35.20
   0 -14 -12   43.80   31.60
   0 -14 -12   10.40   13.70
   0 -14 -12  -12.60   16.90
   0 -14  12  -10.80   20.60
   0 -14  12  -39.20   37.70
   0 -14 -12    8.00   21.80
   0 -14 -12   25.90   39.90
   0 -14  12    3.60   10.30
   0  14 -13    9.60   19.10
   0  14 -13   22.60   42.70
   0  14 -13   -2.30   15.80
   0  14 -13  -19.20   31.40
   0  14 -13  -16.00   35.90
   0 -14  13    2.10   22.00
   0 -14 -13    8.60   19.20
   0 -14 -13  -11.80   14.90
   0 -14 -13   27.30   25.30
   0 -14  13  -10.80   39.90
   0 -14 -13    8.90   31.50
   0 -14  13    4.20   11.30
   0 -14 -13   46.60   45.10
   0 -14 -13  -14.10   19.70
   0  14 -14   -8.10   33.90
   0  14 -14    5.20   47.20
   0  14 -14   15.20   15.60
   0  14 -14   -8.40   19.70
   0  14 -14   25.40   37.50
   0 -14  14   39.10   13.00
   0 -14 -14   29.00   29.20
   0 -14 -14   -9.10   20.00
   0 -14  14  -11.10   22.00
   0 -14 -14  -15.40   34.20
   0 -14 -14   -6.70   48.60
   0 -14 -14   16.50   22.80
   0 -14  14  -44.80   68.39
   0  14 -15  -19.20   21.30
   0  14 -15  -22.70   37.70
   0  14 -15   37.50   53.79
   0 -14  15  -46.90   45.10
   0 -14 -15    9.50   25.10
   0 -14  15   13.60   13.20
   0 -14 -15  -37.80   22.00
   0 -14 -15   16.00   32.50
   0 -14  15   -1.80   22.90
   0 -14 -15   -7.70   54.29
   0  14 -16   66.09   15.40
   0  14 -16   74.29   23.50
   0  14 -16  212.48   65.19
   0  14 -16   15.20   40.80
   0 -14  16  141.79   26.10
   0 -14 -16   94.09   22.50
   0 -14  16  140.19   53.69
   0 -14 -16   91.59   33.00
   0 -14 -16  111.09   29.90
   0 -14 -16  210.08   63.89
   0  14 -17   13.10   44.70
   0  14 -17  -27.50  125.39
   0 -14 -17    7.10   21.80
   0 -14 -17   88.99   65.59
   0 -14 -17   31.00   42.30
   0 -14  17    4.70   23.50
   0 -14  17 -101.39   53.29
   0 -14 -17   -0.20   28.00
   0  14 -18   72.19   77.09
   0  14 -18  -45.60   48.20
   0 -14 -18   51.99   69.99
   0 -14 -18   95.29   49.00
   0 -14 -18  109.99   33.00
   0 -14  18   13.30   64.49
   0 -14  18   81.89   24.50
   0 -14 -18   50.69   24.70
   0  14 -19   26.30   83.29
   0  14 -19    1.30   49.80
   0 -14 -19   57.99   52.39
   0 -14 -19   12.30   25.20
   0 -14 -19   40.10   77.29
   0 -14  19  -34.00   23.00
   0 -14  19  -72.49   60.29
   0  14 -20  -13.30   93.89
   0  14 -20  -28.00   55.89
   0 -14 -20   -8.30   24.80
   0 -14  20  -84.29   71.69
   0 -14 -20   34.90   35.20
   0 -14 -20   35.20   59.09
   0 -14 -20   45.50   80.99
   0  15   0  -28.90   26.50
   0  15   0  -12.90   12.50
   0  15   0    1.00   12.20
   0 -15   0  -29.50   34.90
   0 -15   0   -8.30    9.00
   0 -15   0    8.30   19.30
   0 -15   0    0.60    8.20
   0  15  -1    5.80   12.90
   0  15   1  -27.50   25.00
   0  15  -1  -26.00   30.20
   0  15   1    1.50   12.80
   0  15   1   13.20   12.10
   0  15  -1    8.20   13.10
   0 -15   1    2.40   18.00
   0 -15  -1  -53.09   36.60
   0 -15   1   -2.20    7.60
   0 -15  -1  -26.20   18.50
   0 -15   1  -68.89   34.80
   0 -15   1   -8.50    9.20
   0 -15  -1   -5.40    7.90
   0 -15  -1   -8.90    9.20
   0  15  -2  168.08   24.20
   0  15  -2  158.88   22.50
   0  15   2  137.89   18.10
   0  15  -2  183.78   37.90
   0  15   2  185.78   29.40
   0  15   2  165.08   24.50
   0 -15  -2  126.39   41.80
   0 -15  -2  141.79   19.20
   0 -15   2  182.28   41.30
   0 -15  -2  149.19   17.90
   0 -15   2  185.48   23.60
   0 -15   2  128.89   18.50
   0 -15   2  135.99   19.20
   0 -15  -2  172.88   25.00
   0  15   3   40.80   12.80
   0  15   3   26.90   14.30
   0  15  -3   34.50   13.20
   0  15  -3   45.70   14.50
   0  15   3   39.70   24.00
   0  15  -3   45.90   32.80
   0 -15  -3    3.90   35.50
   0 -15  -3   42.10   10.40
   0 -15   3   30.00    9.10
   0 -15  -3   28.90    9.80
   0 -15   3   50.59   18.80
   0 -15   3   43.90   10.90
   0 -15  -3   60.49   20.90
   0 -15   3    0.60   33.80
   0  15   4  192.78   25.80
   0  15  -4  220.98   38.50
   0  15  -4  175.18   22.60
   0  15  -4  179.18   27.00
   0  15   4  175.18   20.70
   0  15  -4  195.08   25.50
   0  15   4  192.68   27.30
   0 -15  -4  182.18   20.20
   0 -15  -4  154.48   20.70
   0 -15   4  216.38   25.10
   0 -15  -4  219.08   26.40
   0 -15  -4  158.58   19.30
   0 -15   4  176.68   20.40
   0 -15   4  247.18   40.10
   0 -15   4  144.69   19.10
   0 -15  -4  198.98   39.40
   0  15  -5   24.50   17.40
   0  15   5   20.80   16.20
   0  15  -5   47.10   18.30
   0  15  -5   22.70   13.60
   0  15  -5   17.60   36.90
   0  15   5   42.60   13.50
   0  15  -5   24.90   15.10
   0  15  -5   21.70   15.20
   0 -15   5    3.70   33.50
   0 -15   5   35.50   10.50
   0 -15   5   32.50    9.20
   0 -15  -5   23.00   10.30
   0 -15  -5   28.20   12.70
   0 -15  -5   32.40   19.10
   0 -15  -5   21.20   14.30
   0 -15  -5   22.10   10.60
   0 -15   5   41.40   18.80
   0 -15  -5   33.30   19.60
   0 -15  -5   11.20   30.10
   0  15  -6  142.69   21.40
   0  15  -6  151.58   26.50
   0  15   6  153.18   23.70
   0  15  -6  108.99   20.00
   0  15  -6  191.28   41.00
   0  15  -6  129.69   19.10
   0  15  -6  204.28   31.80
   0  15   6  138.79   21.30
   0 -15  -6  130.49   15.60
   0 -15   6  147.59   16.70
   0 -15  -6  104.39   23.40
   0 -15  -6  150.78   35.10
   0 -15   6  122.89   18.80
   0 -15   6  153.98   37.30
   0 -15  -6  127.09   16.00
   0 -15  -6  142.19   20.40
   0 -15  -6  132.59   25.50
   0 -15   6  199.38   24.30
   0 -15  -6  136.69   21.50
   0  15  -7   17.40   14.80
   0  15  -7  -19.70   17.90
   0  15  -7   13.60   20.90
   0  15   7   -5.50   17.60
   0  15  -7    8.20   33.50
   0  15  -7   19.80   28.50
   0  15   7   23.70   12.30
   0  15  -7   28.60   17.60
   0 -15   7   -3.10    8.70
   0 -15  -7   12.20   11.80
   0 -15   7    7.30   11.90
   0 -15  -7    1.40   19.50
   0 -15  -7   21.30   14.90
   0 -15  -7   -5.10    9.80
   0 -15   7   -8.90   32.70
   0 -15   7  -12.90   18.60
   0 -15  -7   12.40   14.40
   0 -15  -7  -29.20   29.30
   0 -15  -7   13.20   23.40
   0  15  -8   12.70   15.50
   0  15  -8   10.80   24.00
   0  15   8   21.40   12.50
   0  15  -8    5.30   33.70
   0  15  -8    7.40   19.20
   0  15   8   -1.90   20.60
   0  15  -8   11.90   19.10
   0 -15  -8    9.70   21.50
   0 -15  -8   17.80   15.90
   0 -15  -8   26.10   15.70
   0 -15   8  -22.30   34.90
   0 -15   8   24.60   19.00
   0 -15  -8    0.10   10.40
   0 -15   8    1.20   12.20
   0 -15  -8  -13.90   31.50
   0 -15   8   10.20    9.20
   0 -15  -8   25.40   26.40
   0 -15  -8    6.30   12.90
   0  15  -9   22.80   34.00
   0  15  -9   33.60   16.90
   0  15  -9   30.70   28.20
   0  15  -9   48.30   27.20
   0  15   9   32.70   13.10
   0  15  -9   44.00   20.10
   0  15  -9   36.90   21.70
   0 -15  -9   32.20   14.50
   0 -15   9   30.40   37.10
   0 -15  -9   18.80   11.80
   0 -15  -9   23.10   23.80
   0 -15   9   15.70   20.80
   0 -15  -9   25.90   21.50
   0 -15  -9   47.70   17.80
   0 -15  -9   28.70   34.00
   0 -15  -9   49.20   28.20
   0 -15  -9   19.60   18.20
   0 -15   9   33.30   10.60
   0  15 -10   73.49   31.80
   0  15 -10  118.09   33.40
   0  15 -10   75.99   19.30
   0  15 -10   93.89   20.80
   0  15 -10   89.09   26.00
   0 -15 -10   67.69   31.00
   0 -15  10   90.29   40.90
   0 -15 -10   55.59   26.10
   0 -15 -10  112.59   38.50
   0 -15 -10   46.00   14.70
   0 -15 -10   82.19   16.90
   0 -15  10   68.59   12.70
   0 -15 -10  101.39   21.30
   0 -15  10  111.69   23.70
   0 -15 -10   55.29   23.20
   0  15 -11   36.20   18.00
   0  15 -11   57.99   35.40
   0  15 -11   15.60   19.10
   0  15 -11   46.10   33.10
   0  15 -11   -1.90   26.10
   0 -15 -11   29.80   20.80
   0 -15 -11   42.60   29.60
   0 -15 -11   20.10   38.00
   0 -15 -11   -4.80   22.90
   0 -15  11  -27.10   40.50
   0 -15 -11   11.00   16.50
   0 -15 -11    0.80   24.80
   0 -15 -11   12.30   15.30
   0 -15  11   41.00   11.60
   0 -15  11   26.80   22.00
   0  15 -12  120.09   42.00
   0  15 -12    5.60   30.00
   0  15 -12   60.39   20.60
   0  15 -12   88.49   37.40
   0  15 -12   62.49   19.20
   0 -15 -12   81.49   19.90
   0 -15 -12  101.99   25.30
   0 -15 -12   91.39   44.40
   0 -15  12   79.59   43.40
   0 -15  12   88.49   14.20
   0 -15  12   82.99   23.90
   0 -15 -12   91.39   33.30
   0  15 -13   16.00   38.30
   0  15 -13  -39.50   31.40
   0  15 -13   -1.70   17.30
   0  15 -13   36.50   43.30
   0  15 -13   -7.20   19.70
   0 -15 -13    1.20   25.50
   0 -15 -13   31.90   32.30
   0 -15  13  -35.70   45.90
   0 -15 -13  -17.70   18.70
   0 -15  13   13.60   11.90
   0 -15 -13  -18.90   19.90
   0 -15 -13   45.00   47.00
   0 -15  13  -14.30   23.20
   0  15 -14  104.09   23.80
   0  15 -14  100.29   20.50
   0  15 -14  151.18   53.49
   0  15 -14  120.29   41.30
   0  15 -14   80.09   36.30
   0 -15 -14  156.08   33.50
   0 -15 -14  142.69   24.20
   0 -15  14   88.89   47.60
   0 -15  14  180.38   28.00
   0 -15 -14  223.08   56.19
   0 -15  14  177.18   27.00
   0 -15 -14  127.39   43.70
   0 -15 -14   96.89   26.60
   0  15 -15  -25.70   37.40
   0  15 -15  -32.50   21.60
   0  15 -15    9.30   16.80
   0  15 -15   25.30   55.59
   0 -15  15  -69.59   47.10
   0 -15 -15   31.00   32.30
   0 -15 -15   16.50   86.49
   0 -15 -15   36.30   25.40
   0 -15  15   16.60   24.90
   0 -15 -15    0.20   21.70
   0  15 -16   89.39   64.09
   0  15 -16   28.70   41.10
   0 -15 -16  133.69   29.90
   0 -15 -16  162.28   40.40
   0 -15  16   81.69   27.60
   0 -15 -16   99.59   23.40
   0 -15 -16  187.38   65.89
   0 -15  16   36.80   55.59
   0  15 -17   66.19  102.59
   0  15 -17   -3.10   43.70
   0 -15  17    7.40   25.40
   0 -15 -17   16.00   22.50
   0 -15 -17   54.59   42.40
   0 -15 -17   75.19   68.69
   0 -15 -17   19.70   29.10
   0 -15  17  -74.69   54.19
   0  15 -18  -21.30   45.20
   0  15 -18   74.79   79.49
   0 -15  18   33.80   25.10
   0 -15  18 -113.59   58.79
   0 -15 -18  -18.60   31.10
   0 -15 -18   34.60   75.19
   0 -15 -18   11.00   46.70
   0 -15 -18   57.79   32.10
   0  15 -19  -36.40   85.79
   0  15 -19  -84.79   52.09
   0 -15 -19    8.90   37.50
   0 -15 -19   81.49   79.99
   0 -15 -19   -0.20   32.60
   0 -15 -19   44.50   52.89
   0 -15 -19   19.20   27.20
   0 -15  19   43.40   25.00
   0  15 -20  -57.09   51.99
   0  15 -20    1.00   96.59
   0 -15 -20   57.99   84.19
   0 -15 -20  -14.20   33.50
   0 -15 -20   31.30   62.49
   0 -15 -20    8.10   28.70
   0 -15  20  -79.09   69.59
   0 -15 -20  -16.40   34.30
   0  16   0  232.78   29.80
   0  16   0  231.98   25.70
   0  16   0  257.27   39.00
   0 -16   0  193.78   22.60
   0 -16   0  275.87   47.90
   0 -16   0  194.98   21.70
   0 -16   0  271.57   29.30
   0  16   1  155.18   31.70
   0  16  -1  126.49   18.20
   0  16   1  151.38   18.90
   0  16  -1  124.29   35.40
   0  16   1  172.38   25.30
   0  16  -1  131.99   19.10
   0 -16   1  145.49   15.60
   0 -16   1  125.79   19.80
   0 -16  -1  121.79   17.60
   0 -16   1  190.78   24.60
   0 -16  -1  203.78   45.50
   0 -16  -1  184.08   26.60
   0 -16  -1  129.59   19.20
   0 -16   1  158.28   43.30
   0  16   2   59.29   14.20
   0  16   2   58.89   16.10
   0  16  -2   71.89   15.40
   0  16   2   76.99   26.50
   0  16  -2   47.00   15.00
   0  16  -2   40.80   34.00
   0 -16  -2   61.09   11.60
   0 -16   2   -0.40   39.80
   0 -16  -2   46.30   42.40
   0 -16  -2   42.90   10.10
   0 -16   2   39.50   10.40
   0 -16   2   61.19   12.20
   0 -16  -2   63.59   23.00
   0 -16   2   65.99   21.00
   0  16  -3   38.40   15.20
   0  16  -3   35.60   34.80
   0  16   3   20.00   24.60
   0  16   3   41.20   15.70
   0  16  -3   44.30   15.70
   0  16   3   33.80   13.30
   0 -16   3  -23.80   37.60
   0 -16  -3    8.90    9.50
   0 -16   3   40.90   20.10
   0 -16  -3   16.80   10.40
   0 -16   3   27.90   10.40
   0 -16   3   27.00   11.20
   0 -16  -3   60.49   22.60
   0 -16  -3  -25.90   40.50
   0  16  -4   15.10   14.90
   0  16   4   16.50   12.60
   0  16  -4   -0.10   15.40
   0  16  -4   24.60   36.60
   0  16   4   18.50   22.60
   0  16   4   -4.20   15.50
   0 -16  -4   12.90   14.40
   0 -16  -4   -0.30    9.30
   0 -16   4    2.10   35.80
   0 -16  -4  -17.40   38.30
   0 -16   4   -5.10    9.70
   0 -16   4  -10.00   19.50
   0 -16  -4    6.40   10.20
   0 -16   4    9.70    9.40
   0 -16  -4    3.70   23.10
   0  16  -5    7.60   16.60
   0  16  -5   17.60   15.50
   0  16  -5    4.30   37.50
   0  16  -5    1.70   19.40
   0  16   5   22.40   13.60
   0  16   5    9.30   16.40
   0  16  -5   24.70   14.50
   0  16  -5    9.60   16.10
   0 -16   5   17.10   10.70
   0 -16  -5   -8.80    9.00
   0 -16  -5   12.60   15.50
   0 -16   5   27.30   19.90
   0 -16  -5  -30.30   34.70
   0 -16  -5  -15.80   18.10
   0 -16  -5    9.40   21.80
   0 -16   5   -4.10   36.50
   0 -16  -5   11.30   10.70
   0 -16  -5   11.00   12.10
   0 -16   5    5.00    9.20
   0  16  -6    6.00   17.30
   0  16  -6   18.00   15.60
   0  16   6   14.40   18.10
   0  16  -6   15.00   22.10
   0  16  -6    3.60   38.80
   0  16  -6    0.90   19.10
   0  16  -6    6.80   18.50
   0  16   6   17.30   13.30
   0 -16  -6   -8.00   10.80
   0 -16  -6   10.80   15.50
   0 -16  -6    0.80   10.00
   0 -16  -6    2.90   22.20
   0 -16  -6  -28.60   32.00
   0 -16   6  -17.90   37.10
   0 -16   6  -13.40   19.60
   0 -16   6  -21.40   11.20
   0 -16   6    5.10    9.20
   0 -16  -6   -3.00   21.10
   0  16   7   76.69   15.80
   0  16  -7   71.29   20.60
   0  16  -7   83.09   39.70
   0  16   7   63.59   20.90
   0  16  -7   57.59   20.80
   0  16  -7   66.19   27.90
   0  16  -7   78.49   18.50
   0  16  -7   95.79   24.60
   0 -16  -7   44.00   23.40
   0 -16  -7   57.39   18.30
   0 -16  -7   93.59   25.10
   0 -16  -7   53.69   13.30
   0 -16  -7   70.49   14.00
   0 -16  -7   43.40   33.80
   0 -16   7   41.60   14.20
   0 -16   7   68.69   22.20
   0 -16  -7   94.99   18.10
   0 -16   7   75.69   12.30
   0 -16   7   76.39   39.30
   0  16  -8   62.79   23.40
   0  16  -8  125.79   28.10
   0  16  -8  140.39   22.80
   0  16   8  127.89   18.20
   0  16  -8  111.29   20.70
   0  16  -8  145.09   48.00
   0  16  -8  117.59   39.90
   0  16   8  126.49   25.70
   0 -16  -8   93.99   16.00
   0 -16   8  133.09   24.60
   0 -16   8  101.09   43.20
   0 -16  -8   62.69   23.40
   0 -16  -8  145.89   36.90
   0 -16   8   96.39   13.90
   0 -16  -8  109.79   16.30
   0 -16  -8  129.09   23.20
   0  16  -9  122.69   22.90
   0  16  -9  170.38   24.00
   0  16   9  128.69   18.70
   0  16  -9  171.28   40.00
   0  16  -9  115.89   26.50
   0  16  -9  174.38   32.70
   0 -16  -9  115.69   27.20
   0 -16  -9  159.78   19.40
   0 -16   9  226.08   27.20
   0 -16  -9  161.38   25.50
   0 -16  -9  122.59   26.80
   0 -16  -9  160.58   39.10
   0 -16  -9  167.88   32.70
   0 -16   9  146.09   22.60
   0 -16   9  197.38   47.10
   0  16 -10  104.19   23.70
   0  16 -10  179.18   36.50
   0  16 -10  115.49   22.30
   0  16 -10  132.79   29.10
   0  16 -10  161.28   42.50
   0 -16 -10  144.39   19.30
   0 -16 -10  107.49   26.60
   0 -16 -10  161.88   33.70
   0 -16  10  112.69   15.70
   0 -16  10  139.09   45.30
   0 -16 -10  183.58   42.20
   0 -16  10  168.48   26.80
   0 -16 -10  153.78   24.00
   0 -16 -10   96.19   28.10
   0  16 -11   17.00   27.50
   0  16 -11   37.00   19.80
   0  16 -11   76.69   36.50
   0  16 -11   33.90   21.60
   0  16 -11   97.49   45.00
   0 -16 -11   19.00   17.70
   0 -16 -11   63.29   33.80
   0 -16  11   57.09   24.60
   0 -16  11   10.90   44.60
   0 -16  11   37.70   11.90
   0 -16 -11   51.49   22.10
   0 -16 -11   27.10   24.70
   0 -16 -11   49.30   41.40
   0  16 -12   27.50   19.60
   0  16 -12   26.40   21.90
   0  16 -12   59.09   41.20
   0  16 -12    3.00   48.20
   0 -16  12   18.80   24.20
   0 -16  12   -6.20   42.90
   0 -16  12   44.40   12.80
   0 -16 -12   50.09   24.20
   0 -16 -12  101.39   46.20
   0 -16 -12   19.40   18.50
   0 -16 -12   45.60   36.90
   0 -16 -12    6.30   24.00
   0  16 -13   17.80   44.60
   0  16 -13  -21.50   50.99
   0  16 -13   12.40   31.80
   0  16 -13   12.70   19.00
   0  16 -13  -11.30   21.70
   0 -16 -13   -8.30   21.10
   0 -16  13  -16.30   24.70
   0 -16 -13   35.80   48.70
   0 -16 -13  -11.20   36.60
   0 -16  13  -68.19   47.40
   0 -16 -13  -40.00   19.20
   0 -16 -13  -38.20   27.30
   0 -16  13   -8.00   12.70
   0 -16 -13   -0.30   25.40
   0  16 -14   11.40   50.99
   0  16 -14  -32.80   33.50
   0  16 -14   10.50   25.40
   0  16 -14   16.90   51.19
   0  16 -14   -6.70   18.40
   0 -16 -14  -12.50   28.10
   0 -16 -14   -2.00   55.09
   0 -16  14   11.00   13.00
   0 -16  14  -21.30   25.30
   0 -16 -14  -10.40   27.40
   0 -16 -14  -38.30   44.50
   0 -16  14  -76.79   47.30
   0 -16 -14   10.80   23.30
   0 -16 -14  -25.50   20.30
   0  16 -15   -8.20   37.70
   0  16 -15    2.00   17.80
   0  16 -15   30.90   57.29
   0 -16 -15    5.50   32.10
   0 -16  15    0.10   25.40
   0 -16 -15   -4.00   27.80
   0 -16 -15   41.30   25.70
   0 -16  15  -63.79   52.79
   0 -16 -15  -17.40   59.09
   0 -16 -15  -31.00   27.90
   0  16 -16    1.90   41.10
   0  16 -16   27.90   65.29
   0  16 -16   13.20   15.20
   0 -16 -16   29.40   27.20
   0 -16 -16    9.20   37.00
   0 -16 -16  -17.10   29.20
   0 -16 -16   72.69   68.49
   0 -16  16  -76.59   57.29
   0 -16  16  -35.20   25.60
   0  16 -17   50.09   77.99
   0  16 -17  -61.99   44.30
   0 -16 -17   94.89   71.29
   0 -16 -17  -43.00   28.10
   0 -16 -17   71.79   43.50
   0 -16 -17   27.80   31.40
   0 -16  17   31.90   26.30
   0 -16  17  -41.30   61.19
   0 -16 -17   23.70   23.40
   0  16 -18    4.00   47.70
   0  16 -18  -13.00   79.09
   0 -16 -18    9.30   25.40
   0 -16 -18   64.29   48.70
   0 -16 -18   -0.80   32.80
   0 -16  18 -109.89   65.39
   0 -16 -18  104.79   76.09
   0 -16 -18   44.90   32.40
   0 -16  18   27.50   27.10
   0  16 -19   -9.00   47.90
   0  16 -19  -26.20   87.29
   0 -16 -19   -2.50   32.90
   0 -16  19  -97.19   66.89
   0 -16 -19  -27.80   33.90
   0 -16 -19   33.90   53.89
   0 -16 -19   14.20   81.19
   0 -16 -19   18.00   27.30
   0 -16  19   24.70   25.20
   0  17   0  -48.80   30.10
   0  17   0    5.10   15.60
   0  17   0    3.80   13.80
   0 -17   0  -43.10   43.10
   0 -17   0   -6.60   11.00
   0 -17   0   -3.00    9.70
   0 -17   0    1.00   22.60
   0  17   1   62.99   17.00
   0  17   1   32.20   29.60
   0  17  -1   41.00   34.20
   0  17   1   54.09   15.30
   0  17  -1   61.89   16.70
   0  17  -1   54.39   16.10
   0 -17  -1   46.80   11.20
   0 -17  -1   41.10   44.20
   0 -17   1   67.89   13.00
   0 -17  -1   98.09   25.10
   0 -17   1   51.89   43.70
   0 -17   1   88.39   24.00
   0 -17  -1   55.09   11.90
   0 -17   1   48.60   11.40
   0  17   2   20.20   16.40
   0  17  -2    2.70   37.30
   0  17   2   10.00   27.30
   0  17  -2   27.20   16.20
   0  17   2   15.30   14.20
   0  17  -2    4.70   15.70
   0 -17   2    7.80   10.90
   0 -17  -2   13.90   11.10
   0 -17   2   -9.30   21.50
   0 -17   2   -3.30    9.80
   0 -17  -2   26.30   23.40
   0 -17   2  -26.20   41.60
   0 -17  -2   -3.80    9.60
   0 -17  -2   -8.10   44.70
   0  17  -3   58.79   17.00
   0  17  -3   56.39   16.70
   0  17  -3   66.89   38.50
   0  17   3   46.60   17.60
   0  17   3   44.40   15.50
   0  17   3   38.10   27.30
   0 -17  -3   33.50   46.30
   0 -17   3   32.60   11.10
   0 -17   3   25.50   42.60
   0 -17   3   49.99   22.30
   0 -17  -3   92.29   25.70
   0 -17  -3   30.70   11.20
   0 -17   3   43.60   12.80
   0 -17  -3   49.10   11.90
   0  17  -4   12.10   16.80
   0  17   4   12.70   25.10
   0  17   4   -0.10   16.80
   0  17  -4    5.80   16.10
   0  17  -4   16.00   37.20
   0  17   4   14.50   14.80
   0 -17   4   -8.90   11.10
   0 -17  -4    9.10   24.20
   0 -17   4  -19.90   21.10
   0 -17  -4   -8.40    9.40
   0 -17  -4   21.50   14.70
   0 -17  -4    4.20   10.60
   0 -17   4    1.00   10.20
   0 -17  -4  -59.89   41.30
   0 -17   4  -51.19   38.10
   0  17  -5   29.10   40.30
   0  17  -5   20.60   17.80
   0  17   5   -7.90   17.30
   0  17   5   29.00   14.60
   0  17  -5   17.90   16.90
   0 -17   5    2.30    9.80
   0 -17  -5  -24.00   40.10
   0 -17  -5   13.90   23.90
   0 -17   5  -24.50   40.10
   0 -17  -5    6.30   10.70
   0 -17  -5   15.40   16.30
   0 -17   5   -1.50   21.00
   0 -17   5    2.20   10.30
   0 -17  -5    5.40   11.00
   0  17   6   24.60   14.70
   0  17  -6    8.10   20.50
   0  17  -6   29.70   42.00
   0  17  -6   17.50   21.40
   0  17   6    2.40   19.10
   0  17  -6   30.00   17.90
   0  17  -6   17.30   18.10
   0  17  -6    4.60   19.00
   0 -17   6   16.30   22.30
   0 -17  -6   -0.60   14.90
   0 -17   6    0.30   11.40
   0 -17   6  -40.80   39.70
   0 -17  -6   17.70   35.40
   0 -17  -6  -34.30   21.50
   0 -17  -6    4.60   11.40
   0 -17  -6   10.60   23.50
   0 -17   6    5.60   10.30
   0  17  -7   42.90   26.80
   0  17  -7   66.49   21.50
   0  17  -7   45.50   20.30
   0  17   7   53.79   15.40
   0  17  -7   68.19   19.70
   0  17  -7   61.59   25.20
   0  17   7   60.19   22.60
   0  17  -7   65.79   41.20
   0 -17   7   45.10   11.80
   0 -17  -7   27.30   24.60
   0 -17  -7   47.90   36.20
   0 -17  -7   59.99   13.70
   0 -17   7   70.89   43.00
   0 -17  -7   70.39   26.30
   0 -17   7   82.99   24.70
   0 -17  -7   69.79   19.10
   0  17  -8    9.60   18.80
   0  17   8   30.80   15.20
   0  17  -8   30.50   31.00
   0  17  -8   10.70   21.60
   0  17   8   27.40   23.40
   0  17  -8   47.00   21.50
   0  17  -8   -2.80   24.80
   0 -17  -8   -8.80   13.20
   0 -17  -8   19.20   23.90
   0 -17  -8    3.20   18.30
   0 -17  -8   -9.70   35.40
   0 -17   8  -38.70   40.50
   0 -17  -8  -19.60   36.20
   0 -17   8    5.60   10.60
   0 -17   8    5.30   22.90
   0  17  -9   15.10   28.40
   0  17  -9   11.60   19.40
   0  17  -9    5.70   24.30
   0  17  -9   18.70   21.70
   0  17  -9  -10.70   35.50
   0  17   9   21.70   15.80
   0 -17   9  -24.40   43.20
   0 -17   9  -17.70   22.00
   0 -17  -9    8.00   29.20
   0 -17  -9    8.80   19.40
   0 -17  -9   -3.50   14.40
   0 -17  -9   14.90   24.60
   0 -17   9   10.70   11.40
   0 -17  -9   55.69   37.90
   0  17 -10    6.30   32.80
   0  17 -10  -25.80   24.70
   0  17 -10   61.59   41.70
   0  17 -10   30.20   19.80
   0  17 -10   -5.80   22.30
   0 -17 -10   17.50   32.00
   0 -17  10   -7.70   11.60
   0 -17  10  -50.39   23.50
   0 -17 -10   25.70   39.80
   0 -17  10  -63.99   44.60
   0 -17 -10   11.20   20.90
   0 -17 -10  -23.70   16.00
   0 -17 -10   -6.90   24.80
   0  17 -11   54.89   21.50
   0  17 -11   13.40   22.40
   0  17 -11   58.19   38.00
   0  17 -11   68.49   46.30
   0 -17 -11   -3.00   24.20
   0 -17 -11  -10.00   34.20
   0 -17 -11   53.49   23.50
   0 -17 -11   -2.00   16.90
   0 -17  11   32.90   13.10
   0 -17  11   32.20   25.60
   0 -17  11  -31.80   46.60
   0 -17 -11   83.39   44.50
   0  17 -12   29.70   49.99
   0  17 -12   33.50   20.90
   0  17 -12  -25.00   31.20
   0  17 -12   68.69   42.10
   0  17 -12  -26.10   26.20
   0 -17 -12   79.59   49.00
   0 -17  12  -28.20   25.20
   0 -17 -12   38.50   24.50
   0 -17 -12  -29.30   18.00
   0 -17  12   17.70   13.70
   0 -17 -12   18.70   37.60
   0  17 -13   64.29   46.60
   0  17 -13   22.50   21.00
   0  17 -13   19.20   33.70
   0  17 -13   17.30   54.49
   0 -17  13   29.90   14.10
   0 -17  13   -2.10   51.09
   0 -17 -13   68.19   52.59
   0 -17 -13   49.40   20.30
   0 -17 -13   -0.20   37.50
   0 -17 -13   66.59   28.00
   0 -17  13   37.90   27.00
   0 -17 -13   20.30   27.80
   0 -17 -13    9.70   22.00
   0  17 -14   45.20   52.99
   0  17 -14   27.60   21.50
   0  17 -14   20.10   35.40
   0  17 -14   23.10   51.49
   0 -17 -14  107.89   64.69
   0 -17  14  -29.90   49.20
   0 -17  14    7.50   27.60
   0 -17 -14   51.89   30.40
   0 -17 -14   10.60   23.10
   0 -17 -14    2.50   20.10
   0 -17 -14   15.10   48.40
   0 -17 -14   25.20   28.90
   0  17 -15   79.99   59.69
   0  17 -15   26.50   19.40
   0  17 -15   51.99   39.10
   0 -17 -15   56.89   25.70
   0 -17 -15   76.39   35.40
   0 -17 -15  143.39   63.99
   0 -17 -15  -12.80   29.70
   0 -17  15  -57.09   55.09
   0 -17  15   43.00   28.30
   0  17 -16    4.80   21.60
   0  17 -16   53.79   67.49
   0  17 -16   50.09   43.20
   0 -17  16  -12.90   62.19
   0 -17 -16    2.90   31.20
   0 -17 -16   39.30   27.50
   0 -17 -16   43.90   38.20
   0 -17  16  -10.40   28.50
   0 -17 -16   45.90   67.89
   0  17 -17  -40.70   45.50
   0  17 -17   71.89   78.19
   0 -17 -17   36.10   43.40
   0 -17 -17   25.00   29.60
   0 -17  17  -92.89   61.99
   0 -17  17   -4.20   29.90
   0 -17 -17   49.10   32.90
   0 -17 -17   70.79   76.79
   0 -17 -17    6.00   24.70
   0  17 -18   47.80   83.79
   0  17 -18  -59.99   47.90
   0 -17 -18  129.89   85.09
   0 -17 -18   29.70   48.90
   0 -17  18 -126.69   63.69
   0 -17 -18   32.10   26.60
   0 -17 -18   -3.90   33.30
   0 -17  18  -20.90   28.20
   0  17 -19   32.00   91.99
   0  17 -19  -14.50   52.89
   0 -17 -19   25.30   54.39
   0 -17 -19   63.69   89.39
   0 -17 -19  -27.40   27.60
   0 -17 -19  -36.40   32.80
   0  18   0  214.08   28.70
   0  18   0  237.58   33.20
   0  18   0  219.88   42.60
   0 -18   0  260.97   54.29
   0 -18   0  147.59   23.40
   0 -18   0  179.88   23.00
   0 -18   0  247.48   30.70
   0  18  -1   53.39   17.70
   0  18  -1   49.30   17.50
   0  18   1   37.30   15.90
   0  18  -1   22.60   37.10
   0  18   1    6.20   31.70
   0  18   1   40.90   18.20
   0 -18  -1   32.20   12.80
   0 -18   1   28.50   11.20
   0 -18  -1   23.00   46.60
   0 -18  -1   56.09   26.80
   0 -18   1   35.30   25.70
   0 -18   1   -0.80   47.00
   0 -18   1   35.00   13.00
   0 -18  -1   20.90   10.70
   0  18  -2   21.60   17.30
   0  18  -2   29.00   17.10
   0  18   2    2.30   29.50
   0  18   2   27.60   18.10
   0  18   2   32.30   16.50
   0  18  -2    3.90   39.10
   0 -18   2  -49.70   45.70
   0 -18  -2  -40.00   46.30
   0 -18   2    4.60   12.60
   0 -18   2   -3.30   10.80
   0 -18  -2   24.10   27.00
   0 -18  -2  -12.00   11.60
   0 -18   2   19.40   24.00
   0 -18  -2    8.80   11.90
   0  18   3  -34.10   28.50
   0  18  -3   -1.40   17.10
   0  18   3    7.30   18.00
   0  18  -3   23.50   17.90
   0  18   3   20.20   14.90
   0  18  -3  -37.90   37.70
   0 -18   3   -8.40   11.90
   0 -18  -3  -37.50   47.20
   0 -18  -3   -4.30   26.10
   0 -18  -3   -8.20   11.40
   0 -18   3  -48.90   45.20
   0 -18   3   -5.10   22.80
   0 -18   3   -4.90   11.20
   0  18   4   -4.60   26.60
   0  18  -4   31.30   18.50
   0  18   4   -1.70   18.20
   0  18  -4    8.60   17.60
   0  18  -4   47.40   39.80
   0  18   4   14.10   14.70
   0 -18  -4   27.60   25.70
   0 -18   4    4.10   11.90
   0 -18  -4  -16.20   11.20
   0 -18   4  -44.20   43.30
   0 -18   4   -5.90   23.30
   0 -18   4  -11.30   10.20
   0 -18  -4  -31.40   46.40
   0  18  -5    6.80   40.10
   0  18  -5   -4.50   18.80
   0  18   5   10.40   18.90
   0  18   5   15.80   14.70
   0  18  -5   27.90   19.20
   0 -18  -5  -26.50   44.80
   0 -18   5   -2.00   10.00
   0 -18  -5   49.99   26.70
   0 -18   5    6.20   23.10
   0 -18  -5  -13.20   11.50
   0 -18   5  -13.30   11.10
   0 -18   5  -16.10   43.90
   0  18   6    0.70   21.20
   0  18   6   36.40   16.40
   0  18  -6    4.30   20.70
   0  18  -6   23.10   19.20
   0  18  -6   48.50   41.70
   0 -18   6  -71.29   43.80
   0 -18   6  -10.10   24.00
   0 -18   6   -3.30   10.30
   0 -18  -6   -8.40   42.20
   0 -18  -6   -5.80   12.30
   0 -18  -6    9.80   26.40
   0  18  -7   55.39   26.10
   0  18  -7   74.29   21.60
   0  18   7   75.59   17.10
   0  18  -7   49.20   22.60
   0  18  -7   94.09   33.70
   0  18   7   69.69   24.50
   0  18  -7   62.99   24.10
   0 -18   7   54.99   13.00
   0 -18  -7   86.29   41.30
   0 -18  -7  100.59   22.50
   0 -18  -7   71.89   27.30
   0 -18  -7   40.40   14.20
   0 -18  -7  100.59   26.70
   0 -18   7   72.79   25.80
   0 -18   7   80.69   48.80
   0  18  -8   13.80   20.50
   0  18  -8   34.30   28.20
   0  18  -8   13.70   23.30
   0  18   8   24.50   24.90
   0  18  -8  -10.40   24.00
   0  18   8   17.10   16.00
   0  18  -8  -19.90   30.20
   0 -18   8   -6.10   10.70
   0 -18  -8   15.30   26.20
   0 -18  -8  -12.30   13.80
   0 -18  -8   13.00   39.70
   0 -18  -8  -25.50   27.80
   0 -18   8   -9.10   24.30
   0 -18   8  -52.79   44.70
   0 -18  -8    6.20   19.80
   0  18   9   83.69   29.10
   0  18  -9  108.89   38.40
   0  18  -9   66.99   29.00
   0  18   9   75.09   18.20
   0  18  -9   68.99   26.20
   0  18  -9  104.19   23.40
   0  18  -9  141.29   33.10
   0 -18   9   95.49   49.10
   0 -18  -9   71.49   32.60
   0 -18  -9   83.59   42.90
   0 -18   9   78.09   14.90
   0 -18   9   81.39   27.20
   0 -18  -9  119.19   24.30
   0 -18  -9   90.29   17.90
   0 -18  -9   57.89   26.40
   0  18 -10   15.10   34.00
   0  18 -10  -10.00   21.30
   0  18 -10    2.90   42.00
   0  18 -10   19.10   41.00
   0 -18 -10   62.59   42.70
   0 -18 -10   16.90   31.60
   0 -18  10  -48.10   47.20
   0 -18 -10   20.80   22.00
   0 -18 -10   -6.40   25.40
   0 -18  10    3.10   12.30
   0 -18 -10  -27.20   15.80
   0 -18  10  -24.80   26.40
   0  18 -11   34.70   22.00
   0  18 -11   -1.00   39.00
   0  18 -11  -16.70   45.70
   0  18 -11   31.00   31.30
   0 -18 -11   60.99   46.60
   0 -18 -11   -6.50   17.10
   0 -18 -11   15.70   29.00
   0 -18 -11    2.90   24.00
   0 -18  11   -2.40   12.30
   0 -18 -11  -14.00   36.20
   0 -18  11   17.30   27.40
   0  18 -12   52.19   44.20
   0  18 -12  -14.70   32.10
   0  18 -12   24.60   22.50
   0  18 -12   31.20   49.00
   0 -18  12  -70.59   51.89
   0 -18 -12   11.50   26.70
   0 -18 -12   24.50   25.90
   0 -18 -12  -16.10   18.30
   0 -18  12  -16.20   26.90
   0 -18 -12   14.10   38.00
   0 -18  12    1.90   13.50
   0 -18 -12   57.19   49.60
   0  18 -13   29.60   48.50
   0  18 -13   33.50   48.00
   0  18 -13    1.70   22.50
   0  18 -13  -26.30   34.40
   0 -18 -13   16.00   27.90
   0 -18 -13  -22.50   27.10
   0 -18  13    4.30   12.10
   0 -18  13  -27.10   27.50
   0 -18 -13  -11.90   17.90
   0 -18 -13  -49.10   43.00
   0 -18  13  -50.29   52.49
   0  18 -14   -5.70   22.40
   0  18 -14  -35.50   35.70
   0  18 -14    3.70   54.29
   0 -18  14  -98.79   54.49
   0 -18  14  -24.40   29.70
   0 -18 -14   -7.50   27.90
   0 -18 -14    0.70   22.90
   0 -18 -14   56.99   59.69
   0 -18 -14  -13.40   30.60
   0  18 -15  -21.90   38.80
   0  18 -15    5.50   20.00
   0  18 -15   89.49   61.89
   0 -18  15  -49.60   28.40
   0 -18 -15   34.90   65.09
   0 -18 -15   46.20   30.00
   0 -18 -15   38.80   35.30
   0 -18 -15   -9.10   24.60
   0 -18  15  -96.59   54.49
   0  18 -16  -41.30   43.30
   0  18 -16   26.40   70.29
   0 -18 -16   27.20   30.50
   0 -18  16  -24.80   29.30
   0 -18 -16  104.99   72.79
   0 -18 -16   18.20   28.60
   0 -18  16  -41.60   61.59
   0 -18 -16   45.80   40.50
   0  18 -17   -4.10   80.19
   0  18 -17  -36.60   43.20
   0 -18 -17   -4.50   29.70
   0 -18 -17   27.50   32.30
   0 -18 -17    1.30   25.10
   0 -18  17 -115.39   62.79
   0 -18  17  -49.20   31.00
   0 -18 -17   43.00   43.20
   0 -18 -17   54.99   76.59
   0  18 -18   94.69   91.99
   0  18 -18  -59.69   46.20
   0 -18 -18  -28.50   27.50
   0 -18 -18   18.40   49.00
   0 -18 -18   -5.70   31.10
   0 -18  18   -4.30   34.10
   0 -18 -18    3.80   32.80
   0 -18 -18  -13.60   82.69
   0  19   0    3.00   16.50
   0  19   0   14.20   18.40
   0 -19   0   -9.20   26.50
   0 -19   0   -9.50   12.90
   0 -19   0  -27.30   49.99
   0  19   1   45.30   17.30
   0  19   1   81.59   20.40
   0  19   1   -6.20   33.80
   0  19  -1   32.90   19.20
   0  19  -1   67.09   19.50
   0  19  -1    6.70   37.80
   0 -19  -1    4.60   51.79
   0 -19   1   24.90   51.49
   0 -19  -1   40.10   27.70
   0 -19   1   38.40   14.20
   0 -19   1   54.69   29.50
   0 -19  -1   33.80   13.80
   0  19   2   -7.00   32.70
   0  19  -2    9.60   18.10
   0  19   2   19.90   19.30
   0  19   2   25.70   17.10
   0  19  -2   32.40   18.10
   0  19  -2   33.70   40.00
   0 -19   2  -65.39   50.19
   0 -19   2  -38.80   25.40
   0 -19  -2   -9.70   16.20
   0 -19  -2  -30.00   49.80
   0 -19  -2   17.70   28.80
   0 -19   2  -13.30   13.00
   0  19  -3   82.49   20.90
   0  19   3   98.29   32.70
   0  19  -3  133.89   44.60
   0  19  -3   85.89   21.50
   0  19   3   90.59   21.60
   0  19   3  107.89   19.60
   0 -19   3   83.99   15.30
   0 -19   3  113.69   30.30
   0 -19   3   42.00   51.29
   0 -19  -3   84.19   15.00
   0 -19  -3  128.29   54.89
   0 -19  -3  124.89   30.70
   0  19   4   53.79   29.20
   0  19  -4   44.00   40.60
   0  19   4   24.70   17.70
   0  19  -4   13.20   19.40
   0  19  -4   36.10   19.90
   0  19   4    3.60   19.40
   0 -19  -4  -64.69   51.59
   0 -19  -4    6.20   12.70
   0 -19   4    5.60   13.60
   0 -19  -4    6.20   28.60
   0 -19   4   -4.40   13.10
   0 -19   4  -45.10   48.00
   0 -19   4  -17.30   25.10
   0  19  -5   20.90   21.50
   0  19   5   21.00   17.80
   0  19   5    0.10   20.70
   0  19  -5   14.30   19.60
   0  19  -5    5.10   61.99
   0 -19   5  -11.90   25.00
   0 -19  -5    6.80   12.90
   0 -19   5  -27.00   47.80
   0 -19  -5    4.50   28.60
   0 -19   5   -1.00   11.00
   0 -19  -5  -49.30   49.80
   0  19  -6   10.20   22.20
   0  19  -6   -0.10   20.10
   0  19   6   38.20   17.10
   0  19   6   19.80   22.90
   0 -19   6  -44.10   50.49
   0 -19   6   -9.90   10.60
   0 -19  -6   39.50   28.70
   0 -19  -6   -2.90   13.30
   0 -19  -6   15.20   48.90
   0 -19   6   -5.40   25.40
   0  19  -7   41.40   25.00
   0  19  -7   25.90   22.20
   0  19   7   38.60   17.40
   0  19  -7   25.90   21.10
   0  19   7   11.50   24.70
   0  19  -7   -6.40   24.20
   0 -19  -7   19.60   17.90
   0 -19  -7   32.90   28.30
   0 -19  -7    6.80   13.90
   0 -19  -7  -25.50   24.20
   0 -19  -7   77.59   48.30
   0 -19   7    7.60   26.40
   0 -19   7   10.90   11.90
   0 -19   7   23.20   51.69
   0  19   8   32.60   27.00
   0  19  -8  -49.10   29.50
   0  19  -8   -1.40   21.50
   0  19   8   32.20   17.90
   0  19  -8   10.70   28.30
   0  19  -8    3.70   25.50
   0 -19  -8    6.40   27.60
   0 -19  -8   10.30   14.60
   0 -19  -8  -34.70   28.10
   0 -19   8  -46.80   49.00
   0 -19  -8   14.30   43.30
   0 -19   8   -4.90   11.50
   0 -19  -8   17.90   21.00
   0 -19   8  -36.60   26.40
   0  19  -9   41.30   22.90
   0  19  -9   41.60   33.80
   0  19   9   46.80   19.40
   0  19   9    7.10   28.80
   0 -19  -9   -1.20   38.30
   0 -19   9  -15.00   52.09
   0 -19  -9   52.59   23.50
   0 -19   9   10.90   12.50
   0 -19  -9  -11.60   14.80
   0 -19  -9   46.40   44.50
   0 -19   9   31.60   27.20
   0  19 -10  -30.30   40.60
   0  19 -10    9.90   23.50
   0  19 -10   12.30   30.20
   0  19 -10    5.50   36.60
   0 -19  10  -11.70   11.70
   0 -19 -10  -40.00   33.60
   0 -19  10  -41.50   27.90
   0 -19 -10   19.60   46.60
   0 -19 -10  -21.30   16.30
   0 -19 -10   -5.30   26.10
   0 -19  10  -47.70   66.99
   0 -19 -10   15.30   24.80
   0  19 -11   54.99   41.20
   0  19 -11   11.10   32.00
   0  19 -11   30.80   24.80
   0  19 -11  -14.60   44.00
   0 -19 -11   48.50   26.60
   0 -19  11   42.70   13.30
   0 -19  11    0.70   55.09
   0 -19 -11   68.69   29.00
   0 -19 -11   84.39   49.90
   0 -19  11   21.00   29.20
   0 -19 -11   32.40   17.70
   0 -19 -11   26.20   34.70
   0  19 -12   23.10   25.00
   0  19 -12   -2.30   44.10
   0  19 -12  -18.10   33.70
   0 -19  12  -18.70   29.30
   0 -19 -12   11.20   27.80
   0 -19  12  -50.99   58.99
   0 -19  12   26.80   12.90
   0 -19 -12   85.89   57.89
   0 -19 -12   10.60   27.10
   0 -19 -12   -3.20   16.90
   0  19 -13   -9.80   24.40
   0  19 -13   18.80   50.59
   0  19 -13  -51.39   35.70
   0 -19  13  -88.29   54.99
   0 -19 -13   44.30   30.30
   0 -19 -13    6.60   28.80
   0 -19 -13   65.79   56.69
   0 -19  13    0.70   29.90
   0  19 -14  -11.60   22.90
   0  19 -14  -38.00   37.90
   0  19 -14  -32.10   56.29
   0 -19 -14   42.20   60.29
   0 -19  14  -96.89   59.59
   0 -19 -14   -9.00   22.80
   0 -19  14  -43.40   31.10
   0 -19 -14  -28.90   27.10
   0 -19 -14    6.50   32.40
   0  19 -15  -35.00   40.50
   0  19 -15   -5.70   65.09
   0  19 -15  -23.40   20.30
   0 -19 -15   26.10   36.10
   0 -19 -15   10.60   28.40
   0 -19  15 -107.19   62.29
   0 -19  15  -26.70   31.50
   0 -19 -15  110.19   67.59
   0 -19 -15   38.20   26.40
   0  19 -16   28.20   75.39
   0  19 -16 -109.29   41.50
   0 -19 -16   11.10   28.20
   0 -19  16  -99.89   68.59
   0 -19 -16    8.00   40.70
   0 -19 -16  130.29   77.89
   0 -19 -16  -12.40   29.10
   0  19 -17  -32.80   84.39
   0  19 -17  -28.10   47.20
   0 -19 -17  -22.40   25.60
   0 -19  17  -63.19   31.20
   0 -19 -17   -4.50   43.80
   0 -19  17 -114.49   68.39
   0 -19 -17   10.30   30.60
   0 -19 -17  133.89   81.39
   0  19 -18   51.09   93.69
   0  19 -18  -21.90   50.69
   0 -19  18    2.60   29.90
   0 -19 -18   -7.10   31.50
   0 -19  18 -131.09   71.49
   0 -19 -18  -56.79   47.00
   0  20   0  -26.30   35.80
   0  20   0  -12.80   20.10
   0  20   0   21.20   19.50
   0 -20   0  -10.30   12.90
   0 -20   0  -52.89   54.29
   0 -20   0   -8.00   29.20
   0  20   1   64.29   21.40
   0  20  -1   47.00   39.50
   0  20   1   36.60   36.40
   0  20   1   83.99   20.50
   0  20  -1   68.79   22.00
   0  20  -1   89.19   20.80
   0 -20  -1   81.99   15.90
   0 -20  -1  117.39   32.70
   0 -20  -1  112.09   58.89
   0 -20   1  112.29   32.50
   0 -20   1   71.19   59.29
   0 -20   1   76.99   15.80
   0  20   2    9.10   20.70
   0  20   2   14.00   18.60
   0  20   2  -31.80   31.70
   0  20  -2  -70.39   37.00
   0  20  -2  -15.20   20.10
   0  20  -2   29.80   20.10
   0 -20  -2  -18.50   17.10
   0 -20   2  -24.60   27.90
   0 -20  -2  -25.30   53.79
   0 -20  -2  -28.10   30.10
   0 -20   2  -11.80   13.80
   0  20  -3   44.60   21.50
   0  20   3   86.99   21.40
   0  20  -3   49.30   21.50
   0  20   3   82.19   22.00
   0  20   3   32.90   32.60
   0  20  -3  118.59   74.59
   0 -20  -3   45.20   18.20
   0 -20   3   -4.30   55.39
   0 -20  -3   64.69   32.50
   0 -20  -3   52.59   56.59
   0 -20   3   63.39   29.50
   0  20   4   63.29   18.90
   0  20   4    4.00   21.00
   0  20  -4   21.10   20.90
   0  20  -4   34.10   21.60
   0  20   4   40.90   29.70
   0 -20  -4   12.90   14.20
   0 -20   4   -9.80   53.49
   0 -20  -4   36.20   58.49
   0 -20   4   17.00   28.00
   0 -20  -4    7.70   31.10
   0  20  -5   21.00   23.10
   0  20   5   33.50   17.50
   0  20   5   33.50   23.10
   0  20  -5   35.80   22.10
   0 -20   5   25.30   52.89
   0 -20   5   28.90   29.40
   0 -20  -5   44.80   32.30
   0 -20  -5   31.70   14.20
   0 -20  -5   51.59   58.29
   0  20  -6   72.69   25.40
   0  20  -6   49.99   23.50
   0  20   6   84.69   19.50
   0  20   6   42.00   25.70
   0 -20  -6   71.19   55.59
   0 -20   6  -15.00   54.19
   0 -20  -6   55.99   15.30
   0 -20  -6   60.49   32.20
   0 -20   6   38.40   29.00
   0  20   7   24.80   22.40
   0  20  -7   28.70   22.80
   0  20   7   13.40   26.20
   0  20  -7    4.80   25.50
   0 -20   7  -28.20   53.19
   0 -20  -7    8.40   14.60
   0 -20  -7   -5.10   52.89
   0 -20   7  -16.90   28.00
   0  20   8   34.80   23.90
   0  20  -8   -3.00   27.40
   0  20   8   -6.80   27.90
   0  20  -8  -17.10   29.30
   0  20  -8   28.10   23.90
   0 -20  -8   -2.40   15.00
   0 -20   8  -52.19   52.99
   0 -20   8  -45.30   28.10
   0 -20  -8    4.20   29.00
   0 -20  -8  -28.20   28.60
   0 -20  -8   13.30   27.60
   0 -20  -8   -1.40   50.39
   0  20  -9  -13.40   32.50
   0  20  -9   -5.30   28.30
   0  20   9   14.50   30.50
   0  20  -9  -14.00   32.20
   0  20  -9   -2.00   23.90
   0 -20  -9   -5.50   15.60
   0 -20  -9   39.80   48.20
   0 -20  -9   -5.00   23.70
   0 -20   9  -88.79   78.29
   0 -20   9  -16.40   28.20
   0 -20  -9  -40.40   33.50
   0 -20  -9   -7.40   28.00
   0  20 -10  -29.00   25.00
   0  20 -10  -25.60   31.60
   0  20 -10  -19.80   37.10
   0  20 -10  -55.79   37.90
   0 -20 -10   35.80   49.50
   0 -20  10  -32.00   30.20
   0 -20  10  -60.39   58.79
   0 -20 -10    9.50   26.30
   0 -20 -10   -2.50   28.60
   0 -20 -10  -28.00   16.30
   0  20 -11   23.10   44.60
   0  20 -11  -16.30   26.00
   0  20 -11  -29.90   31.70
   0 -20 -11    4.30   16.40
   0 -20 -11    8.50   54.39
   0 -20 -11   -2.90   27.70
   0 -20  11  -62.79   58.59
   0 -20 -11   29.20   28.30
   0 -20  11  -46.50   30.50
   0  20 -12    6.60   26.50
   0  20 -12    0.30   47.30
   0  20 -12  -21.60   34.60
   0 -20  12  -96.99   59.99
   0 -20 -12   47.70   56.49
   0 -20 -12   37.80   30.40
   0 -20 -12   -1.20   28.30
   0 -20  12  -49.40   30.30
   0  20 -13  -47.80   35.90
   0  20 -13   -4.80   54.79
   0  20 -13  -11.90   26.00
   0 -20 -13   14.80   32.20
   0 -20 -13   -6.40   28.10
   0 -20 -13   82.49   60.29
   0 -20  13  -39.60   61.49
   0 -20  13  -51.09   31.90
   0  20 -14   -7.20   41.30
   0  20 -14   -9.70   60.79
   0  20 -14  -25.10   24.40
   0 -20 -14  146.89   65.29
   0 -20  14  -87.19   65.69
   0 -20 -14   17.90   24.70
   0 -20 -14   18.10   35.20
   0 -20 -14    6.90   30.40
   0  20 -15   31.30   69.89
   0  20 -15   -6.10   28.20
   0  20 -15  -39.10   44.00
   0 -20 -15   -4.90   29.30
   0 -20  15 -122.29   63.09
   0 -20 -15  -25.50   25.60
   0 -20  15  -44.00   33.30
   0 -20 -15    7.60   38.80
   0 -20 -15   47.40   68.09
   0  20 -16   -0.20   77.99
   0  20 -16  -32.70   45.00
   0 -20  16  -52.99   33.90
   0 -20  16  -89.69   69.19
   0 -20 -16   31.70   28.10
   0 -20 -16   18.20   44.50
   0 -20 -16  -34.10   29.80
   0 -20 -16   91.49   75.19
   0  20 -17  -45.50   50.79
   0  20 -17   65.59   99.39
   0 -20 -17   92.09   80.79
   0 -20  17  -19.60   32.90
   0 -20 -17  -20.80   31.70
   0 -20 -17  -17.10   48.70
   0 -20 -17  -35.50   26.70
   0  21   0   20.70   22.00
   0  21   0    4.90   20.80
   0 -21   0  -19.40   15.30
   0 -21   0  -30.90   32.40
   0 -21   0  -32.90   59.69
   0  21  -1   26.60   20.20
   0  21   1   13.00   20.10
   0  21  -1   27.20   22.50
   0  21   1   19.80   22.70
   0 -21  -1  -15.60   13.80
   0 -21   1  -34.80   31.10
   0 -21   1  -71.49   60.59
   0 -21  -1  -43.30   32.70
   0 -21  -1  -51.39   58.89
   0  21  -2    7.00   20.40
   0  21   2    7.30   19.70
   0  21  -2    6.90   22.20
   0  21   2   -7.60   22.70
   0 -21   2  -28.20   30.80
   0 -21  -2    4.60   33.80
   0 -21   2  -82.19   59.49
   0 -21  -2   -7.90   17.80
   0 -21  -2  -27.80   60.39
   0  21  -3   17.70   21.70
   0  21   3   19.90   22.80
   0  21   3   37.20   21.70
   0  21  -3   29.00   22.80
   0 -21   3  -69.29   57.69
   0 -21  -3    9.50   60.09
   0 -21  -3    5.90   35.40
   0 -21  -3  -36.80   18.60
   0 -21   3  -44.30   30.20
   0  21  -4   51.59   24.90
   0  21   4   68.69   24.50
   0  21  -4   77.39   24.90
   0 -21   4   73.29   31.50
   0 -21   4  -33.10   57.79
   0 -21  -4   43.30   61.99
   0 -21  -4   23.50   15.20
   0  21   5   37.00   24.90
   0  21  -5    5.80   22.80
   0  21  -5  -13.80   22.90
   0  21   5   23.10   22.40
   0 -21  -5   10.70   61.89
   0 -21   5    1.70   30.60
   0 -21  -5  -17.50   14.50
   0 -21   5  -61.79   56.59
   0 -21  -5   -5.30   36.30
   0  21  -6   32.00   24.70
   0  21   6   64.69   22.40
   0  21  -6    6.00   25.90
   0  21   6   29.20   27.00
   0 -21   6  -60.89   58.39
   0 -21  -6   22.30   60.49
   0 -21   6    0.70   31.20
   0 -21  -6   36.30   34.10
   0 -21  -6   30.90   15.60
   0  21   7   68.59   22.90
   0  21   7   50.79   28.80
   0  21  -7    6.50   32.60
   0  21  -7   46.30   26.00
   0 -21  -7   28.30   16.20
   0 -21   7  -27.90   58.39
   0 -21  -7   69.79   33.00
   0 -21  -7   55.09   59.19
   0 -21   7   61.09   32.80
   0  21  -8   -2.20   25.60
   0  21   8   21.90   20.60
   0  21   8    6.40   29.50
   0  21  -8    2.70   28.60
   0 -21  -8  -18.90   15.70
   0 -21   8  -36.10   30.30
   0 -21  -8   -5.90   30.90
   0 -21  -8   20.80   57.09
   0  21  -9   27.80   31.00
   0  21  -9   17.30   27.00
   0  21   9   67.69   32.40
   0 -21   9  -37.20   61.59
   0 -21   9    3.30   31.40
   0 -21  -9  -19.10   31.20
   0 -21  -9  -11.80   16.00
   0 -21  -9   20.40   23.60
   0 -21  -9   88.89   57.89
   0  21 -10  -47.20   32.20
   0  21 -10  -22.20   26.60
   0  21 -10   23.20   36.70
   0 -21  10    0.60   33.40
   0 -21 -10  -21.20   30.20
   0 -21 -10   13.60   26.50
   0 -21 -10  -31.90   18.20
   0 -21  10 -116.89   61.39
   0 -21 -10    1.20   61.49
   0  21 -11  -28.70   33.90
   0  21 -11   14.00   42.80
   0  21 -11   -4.90   28.00
   0 -21  11  -76.29   61.39
   0 -21 -11   52.59   56.49
   0 -21 -11   14.60   29.50
   0 -21 -11    8.20   29.00
   0  21 -12    8.60   28.50
   0  21 -12   29.30   50.39
   0  21 -12  -49.60   36.70
   0 -21 -12   69.39   59.49
   0 -21 -12   21.90   30.40
   0 -21 -12   33.90   31.40
   0 -21  12  -22.40   35.60
   0 -21  12  -34.50   66.39
   0  21 -13  -28.10   38.70
   0  21 -13   -7.90   27.40
   0  21 -13   41.90   55.79
   0 -21 -13   38.20   32.10
   0 -21  13  -38.70   34.40
   0 -21  13  -55.89   62.59
   0 -21 -13   40.10   62.69
   0 -21 -13   46.10   31.10
   0  21 -14   -3.80   43.10
   0  21 -14    3.40   27.00
   0  21 -14   34.70   64.59
   0 -21 -14   33.90   26.10
   0 -21 -14   26.60   40.40
   0 -21 -14    2.10   30.20
   0 -21  14  -66.79   67.99
   0 -21 -14   91.19   68.09
   0 -21  14  -53.59   35.10
   0  21 -15  -26.80   46.50
   0 -21  15  -56.09   68.49
   0 -21 -15  -22.00   25.60
   0 -21  15  -39.80   37.10
   0 -21 -15   71.99   71.99
   0 -21 -15  -33.20   31.60
   0  21 -16   -5.40   49.30
   0 -21 -16  149.29   81.09
   0 -21  16  -37.80   35.10
   0 -21 -16   -2.20   32.00
   0  22   0   43.40   30.10
   0  22   0   69.19   25.30
   0 -22   0   85.59   68.09
   0  22   1   65.59   26.50
   0  22  -1   48.40   25.50
   0  22   1   64.89   24.60
   0 -22   1   64.29   68.19
   0 -22  -1   99.19   66.59
   0 -22  -1   84.79   47.50
   0  22   2   80.09   24.00
   0  22   2   82.09   26.70
   0  22  -2   93.79   26.20
   0  22  -2  122.09   34.30
   0 -22   2   58.29   49.50
   0 -22  -2  149.09   38.80
   0 -22  -2  188.38   69.79
   0 -22   2  112.19   68.99
   0  22   3    9.50   25.50
   0  22  -3   26.60   25.20
   0  22  -3  -15.70   24.30
   0  22   3   33.30   21.80
   0 -22  -3  -10.50   63.09
   0 -22   3  -80.59   63.79
   0 -22   3  -35.10   43.80
   0 -22  -3   77.99   37.10
   0  22   4    2.90   26.10
   0  22  -4   48.50   25.00
   0  22   4   51.39   22.80
   0  22  -4   16.20   24.30
   0 -22   4  -34.50   62.39
   0 -22   4   43.20   38.90
   0 -22  -4   32.70   39.00
   0 -22  -4  -42.70   26.60
   0 -22  -4   69.09   64.89
   0  22   5   24.10   27.30
   0  22  -5   44.60   26.40
   0  22   5   51.99   22.00
   0  22  -5   31.60   32.60
   0 -22   5  -27.50   45.80
   0 -22   5  -43.00   62.19
   0 -22  -5    7.40   19.50
   0 -22  -5   42.80   67.29
   0 -22  -5   29.90   37.80
   0  22   6   27.50   29.50
   0  22  -6   27.70   27.00
   0  22  -6   19.50   26.70
   0  22   6   44.70   21.20
   0 -22  -6  -16.50   18.90
   0 -22  -6  -11.40   36.40
   0 -22  -6   84.29   67.59
   0 -22   6  -24.30   65.29
   0  22   7   36.80   22.00
   0  22   7    0.20   30.40
   0  22  -7   -5.60   27.40
   0  22  -7   23.20   27.50
   0 -22  -7   96.99   66.29
   0 -22  -7   -0.90   33.50
   0 -22   7  -61.09   70.19
   0 -22  -7  -20.60   19.20
   0  22  -8    6.20   31.50
   0  22   8   54.19   22.80
   0  22   8   57.19   32.60
   0  22  -8   45.90   28.60
   0 -22  -8   67.29   35.40
   0 -22   8   48.40   38.30
   0 -22   8   -7.00   63.49
   0 -22  -8   92.69   65.09
   0  22   9  -21.80   34.60
   0  22  -9  -47.40   31.00
   0  22  -9  -13.30   29.00
   0 -22   9  -97.49   61.39
   0 -22  -9   -9.90   33.30
   0 -22   9  -43.50   33.00
   0  22 -10   33.10   34.50
   0  22 -10   30.20   31.00
   0 -22 -10   53.79   31.10
   0 -22  10   -4.40   36.40
   0 -22 -10   94.29   64.39
   0 -22  10  -53.59   67.39
   0  22 -11  -10.50   29.70
   0  22 -11  -24.00   36.70
   0 -22 -11   87.99   60.29
   0 -22  11  -54.79   35.50
   0 -22 -11  -18.20   32.80
   0 -22  11  -89.49   65.49
   0  22 -12  -54.79   38.40
   0  22 -12  -28.40   29.90
   0 -22  12  -67.09   35.90
   0 -22  12 -110.79   70.59
   0 -22 -12   51.69   62.59
   0 -22 -12   29.70   33.60
   0  22 -13  -11.80   40.80
   0  22 -13    6.80   30.70
   0 -22 -13   10.70   31.70
   0 -22  13  -13.60   36.50
   0 -22  13  -34.10   68.69
   0 -22 -13   76.69   67.69
   0  22 -14  -46.40   27.10
   0 -22  14  -68.59   73.09
   0 -22 -14  153.08   72.69
   0 -22  14  -69.39   36.80
   0 -22 -14   29.30   31.10
   0 -22 -14  -15.20   24.90
   0  22 -15  -53.29   46.10
   0 -22 -15  140.49   78.89
   0 -22  15  -24.10   38.20
   0 -22 -15   24.70   31.50
   0  23   0  -25.70   25.80
   0  23   0  -16.80   22.80
   0 -23   0  -48.60   71.99
   0 -23   0  -72.79   35.80
   0  23  -1   11.20   24.90
   0  23   1    9.70   24.80
   0  23  -1   -3.80   26.30
   0  23   1   14.50   26.80
   0 -23   1  -66.99   36.60
   0 -23  -1   -8.60   41.50
   0 -23  -1    9.50   70.39
   0 -23   1  -72.29   70.49
   0  23   2   46.50   28.10
   0  23  -2   46.60   27.40
   0  23   2   17.20   22.90
   0  23  -2   27.20   26.20
   0 -23   2   22.30   72.09
   0 -23  -2   24.70   71.39
   0 -23  -2   -4.20   42.10
   0 -23   2  -17.10   37.10
   0  23   3   33.50   22.80
   0  23  -3   11.00   25.70
   0  23  -3    6.30   27.50
   0  23   3  -32.80   26.60
   0 -23   3  -85.49   35.40
   0 -23  -3   22.20   40.10
   0 -23   3  -89.39   68.09
   0 -23  -3   19.70   70.19
   0  23   4   64.59   25.80
   0  23  -4   68.49   29.50
   0  23   4   76.19   29.70
   0  23  -4   38.10   31.40
   0 -23  -4  123.39   70.89
   0 -23   4   12.90   70.49
   0 -23   4   43.10   37.10
   0 -23  -4   62.99   41.60
   0  23  -5   -1.00   27.80
   0  23   5  -14.60   29.00
   0  23  -5   21.10   28.20
   0  23   5   19.30   22.60
   0 -23   5  -60.69   36.90
   0 -23  -5  -15.10   39.00
   0 -23  -5   68.59   69.69
   0  23  -6   74.89   30.20
   0  23   6  107.49   33.60
   0  23   6   96.99   27.00
   0  23  -6   39.30   29.90
   0 -23  -6   46.60   40.20
   0 -23  -6  135.59   73.29
   0 -23   6  -10.10   36.90
   0 -23   6   43.70   72.19
   0  23  -7    3.10   30.20
   0  23  -7    4.30   29.40
   0  23   7   34.70   25.30
   0  23   7   24.70   32.40
   0 -23   7  -54.69   34.60
   0 -23   7 -126.19   68.09
   0 -23  -7  -34.80   35.10
   0 -23  -7   84.69   84.99
   0  23  -8  -43.30   31.30
   0  23  -8   29.20   31.80
   0  23   8   13.20   35.60
   0 -23   8 -100.39   70.19
   0 -23  -8   96.19   76.79
   0 -23  -8   24.10   35.50
   0 -23   8    3.90   36.90
   0  23  -9   -0.50   33.80
   0  23   9    8.30   38.00
   0  23  -9   24.90   32.70
   0 -23   9  -76.19   68.29
   0 -23  -9   20.50   32.50
   0 -23   9  -59.79   35.20
   0 -23  -9   78.49   70.49
   0  23 -10  -42.70   34.60
   0  23 -10   24.80   32.20
   0 -23 -10   -2.60   30.20
   0 -23 -10   69.99   69.89
   0 -23  10  -64.39   37.70
   0  23 -11  -13.40   32.40
   0  23 -11   29.70   40.50
   0 -23  11  -46.40   73.09
   0 -23 -11  174.78   71.19
   0 -23  11   -1.50   38.90
   0 -23 -11   20.60   31.60
   0  23 -12  -27.50   32.10
   0  23 -12  -26.60   41.80
   0 -23 -12  132.99   72.99
   0 -23  12  -68.09   37.90
   0 -23 -12   -6.90   31.00
   0 -23  12 -129.89   72.29
   0  23 -13   -7.40   44.40
   0  23 -13  -22.10   32.30
   0 -23 -13  -17.70   31.30
   0 -23  13  -57.49   72.29
   0 -23  13  -43.20   38.60
   0 -23 -13   79.69   69.99
   0  23 -14   -5.10   45.30
   0 -23  14 -127.99   76.09
   0 -23 -14  -37.30   32.90
   0 -23  14  -52.39   39.90
   0 -23 -14   95.79   74.19
   0  24   0  102.39   28.40
   0  24   0   82.19   30.20
   0 -24   0  179.58   81.39
   0 -24   0  111.69   42.70
   0  24  -1   20.60   26.20
   0  24  -1    3.90   33.70
   0  24   1   -2.50   29.20
   0  24   1    2.70   25.30
   0 -24  -1   -7.80   40.60
   0 -24   1  -42.60   80.29
   0 -24   1  -28.10   41.30
   0 -24  -1   46.30   78.39
   0  24   2   35.80   30.20
   0  24  -2   -3.20   32.90
   0  24   2   42.80   25.90
   0  24  -2   47.30   27.50
   0 -24   2  -33.70   40.20
   0 -24  -2   70.59   76.49
   0 -24  -2   41.00   41.90
   0  24  -3    9.90   29.00
   0  24   3    1.00   29.50
   0  24   3   32.80   24.60
   0  24  -3  -17.10   28.70
   0 -24  -3   28.40   42.80
   0 -24   3 -116.89   83.29
   0 -24  -3  -10.80   76.09
   0 -24   3  -18.10   38.70
   0  24   4   27.90   24.90
   0  24   4  -13.90   30.30
   0  24  -4   -0.70   28.90
   0  24  -4   -4.80   27.90
   0 -24  -4  -43.70   40.50
   0 -24  -4   37.10   85.89
   0 -24   4  -42.60   37.60
   0 -24   4 -145.19   71.99
   0  24  -5   -8.50   29.60
   0  24   5   34.60   24.90
   0  24   5   15.50   33.10
   0  24  -5   18.20   29.30
   0 -24   5 -128.39   73.89
   0 -24   5   -6.90   39.00
   0 -24  -5   33.10   40.40
   0  24   6   31.20   35.40
   0  24   6   24.40   24.60
   0  24  -6  -49.70   29.10
   0  24  -6  -10.80   31.10
   0 -24   6  -58.49   38.40
   0 -24  -6   68.69   77.89
   0 -24  -6   -7.20   40.60
   0 -24   6  -24.30   76.69
   0  24  -7   21.30   33.40
   0  24  -7   -1.10   31.20
   0  24   7   30.30   36.10
   0  24   7   20.10   24.90
   0 -24  -7   46.20   38.10
   0 -24  -7   53.89   76.69
   0 -24   7 -146.89   71.89
   0 -24   7  -63.79   38.00
   0  24   8    0.80   37.70
   0  24  -8    9.90   33.80
   0  24  -8    0.40   33.00
   0 -24  -8   82.99   77.19
   0 -24  -8  -40.70   35.70
   0 -24   8  -21.60   38.90
   0  24   9   53.99   40.50
   0  24  -9  -22.10   32.80
   0  24  -9   -3.60   36.10
   0 -24  -9  121.59   77.79
   0 -24  -9   22.70   35.20
   0 -24   9 -100.99   37.50
   0 -24   9  -86.09   70.79
   0  24 -10  -18.00   37.90
   0  24 -10  -10.70   33.00
   0 -24 -10   22.60   35.70
   0 -24 -10   79.69   76.19
   0 -24  10  -70.49   74.89
   0 -24  10  -67.89   40.60
   0  24 -11  -26.20   41.30
   0  24 -11  -32.50   33.60
   0 -24 -11   38.00   31.80
   0 -24  11  -64.09   75.89
   0 -24 -11   73.99   77.09
   0 -24  11  -11.30   42.50
   0  24 -12   43.50   36.00
   0  24 -12  -89.49   42.20
   0 -24  12 -140.99   76.89
   0 -24 -12   33.60   31.20
   0 -24 -12  167.28   78.99
   0 -24  12    1.80   41.80
   0  24 -13  -18.70   46.60
   0  24 -13   22.90   34.80
   0 -24 -13   28.30   30.80
   0 -24 -13  196.68   80.49
   0 -24  13 -130.49   74.49
   0 -24  13  -82.29   41.00
   0  25   0   20.50   28.60
   0  25   0   25.80   32.20
   0 -25   0  -54.89   42.80
   0 -25   0  -29.30   82.89
   0  25   1   47.10   28.10
   0  25   1   31.20   47.70
   0  25  -1   -0.10   28.50
   0  25  -1    3.00   30.90
   0 -25  -1    9.00   84.99
   0 -25   1  -68.59   44.60
   0 -25  -1  -41.10   43.10
   0 -25   1   -9.20   81.59
   0  25  -2   -4.10   29.50
   0  25   2   -0.30   48.90
   0  25  -2   -9.90   30.50
   0  25   2  -38.90   27.10
   0 -25   2  -61.19   42.20
   0 -25   2  -59.59   80.49
   0 -25  -2  -22.60   47.30
   0 -25  -2   42.00   82.49
   0  25   3   28.60   34.50
   0  25  -3   18.60   30.30
   0  25  -3   -2.50   29.70
   0  25   3   27.30   26.80
   0 -25   3  -52.49   40.90
   0 -25  -3  -53.19   43.70
   0 -25  -3   81.09   82.19
   0 -25   3  -84.79   79.69
   0  25  -4   19.20   31.50
   0  25   4   44.00   35.20
   0  25  -4   11.90   31.60
   0  25   4   38.40   26.30
   0 -25  -4   94.19   82.49
   0 -25   4   -6.10   42.10
   0 -25   4  -81.89   79.09
   0 -25  -4    6.60   43.90
   0  25  -5  -37.30   31.60
   0  25   5    4.10   28.20
   0  25  -5   18.90   32.30
   0  25   5    5.30   35.30
   0 -25   5  -23.10   41.30
   0 -25   5 -104.69   79.79
   0 -25  -5   16.20   43.10
   0 -25  -5  -37.20   75.99
   0  25   6   61.49   38.40
   0  25   6   34.80   27.50
   0  25  -6  -25.30   31.80
   0  25  -6   27.20   33.30
   0 -25  -6   47.70   43.10
   0 -25  -6  175.88   80.29
   0 -25   6  -32.00   39.90
   0 -25   6  -24.70   81.79
   0  25  -7   38.10   34.00
   0  25   7   50.29   39.10
   0  25  -7  -31.40   34.00
   0 -25   7  -30.30   41.20
   0 -25  -7  100.79   81.29
   0 -25   7 -128.89   78.49
   0 -25  -7  -15.20   40.60
   0  25   8  101.19   43.10
   0  25  -8    0.10   36.40
   0  25  -8   -5.70   34.20
   0 -25  -8  130.19   83.39
   0 -25  -8   75.09   38.50
   0 -25   8   20.30   78.79
   0 -25   8  -22.00   41.80
   0  25  -9  -58.79   34.30
   0  25  -9    9.50   39.70
   0  25   9  -14.30   45.60
   0 -25   9 -102.99   41.40
   0 -25  -9  167.78   85.09
   0 -25  -9   32.70   35.80
   0  25 -10   15.80   40.80
   0  25 -10   21.20   37.20
   0 -25 -10  157.78   85.19
   0 -25 -10   36.00   38.30
   0 -25  10  -53.69   44.70
   0 -25  10 -108.79   80.29
   0  25 -11   24.10   37.90
   0  25 -11    1.50   41.90
   0 -25  11    7.20   45.70
   0 -25 -11    8.50   34.00
   0 -25 -11  154.98   85.89
   0 -25  11  -68.19   80.19
   0  25 -12  -24.80   36.50
   0  25 -12  -80.59   43.00
   0 -25  12  -52.89   44.30
   0 -25 -12   -1.20   33.20
   0 -25  12  -76.19   84.49
   0  26   0    3.50   30.70
   0  26   0   13.00   34.00
   0 -26   0  -78.79   86.59
   0 -26   0 -114.19   47.70
   0  26   1   12.30   28.50
   0  26  -1    3.90   33.40
   0  26  -1   10.10   30.70
   0  26   1  -11.40   34.20
   0 -26  -1   13.90   89.49
   0 -26  -1  -31.30   47.60
   0 -26   1  -14.50   87.59
   0 -26   1  -35.60   46.30
   0  26  -2  -17.00   33.00
   0  26  -2   13.40   30.90
   0  26   2   17.10   30.50
   0  26   2   22.50   35.00
   0 -26  -2  -40.90   88.39
   0 -26   2  -54.79   87.19
   0 -26  -2 -113.09   44.60
   0 -26   2  -69.59   43.20
   0  26   3    1.90   35.70
   0  26  -3   12.30   32.90
   0  26   3    8.30   28.40
   0  26  -3   24.40   34.10
   0 -26  -3  -22.00   86.19
   0 -26  -3  -28.40   49.40
   0 -26   3  -13.50   45.70
   0 -26   3 -108.79   84.39
   0  26  -4  -15.00   33.90
   0  26   4   -4.00   37.90
   0  26  -4    7.20   31.80
   0  26   4  -10.00   28.40
   0 -26  -4    3.30   49.90
   0 -26   4 -136.39   84.09
   0 -26   4  -21.80   47.60
   0 -26  -4   97.09   88.39
   0  26   5  -46.50   39.40
   0  26  -5   11.30   33.70
   0  26  -5   13.70   33.40
   0  26   5    9.80   29.00
   0 -26  -5   97.39   85.69
   0 -26   5 -125.79   85.59
   0 -26   5  -36.30   44.20
   0 -26  -5    2.00   46.60
   0  26  -6   -9.80   34.90
   0  26   6   -4.00   40.60
   0  26  -6   26.00   36.50
   0 -26   6 -162.68   82.09
   0 -26  -6   43.90   45.50
   0 -26   6  -53.89   44.30
   0 -26  -6   49.30   83.89
   0  26   7   45.10   42.70
   0  26  -7    3.40   36.50
   0  26  -7  -42.00   36.00
   0 -26   7 -127.69   82.69
   0 -26   7  -32.70   44.30
   0 -26  -7  151.78   85.19
   0 -26  -7   14.30   42.00
   0  26   8    1.10   45.60
   0  26  -8    2.20   39.10
   0  26  -8  -60.59   36.10
   0 -26   8  -18.80   45.20
   0 -26   8  -88.79   82.49
   0 -26  -8  189.08   88.89
   0 -26  -8   -5.10   39.60
   0  26  -9  -67.29   36.90
   0  26  -9   50.09   40.10
   0  26   9   20.40   47.20
   0 -26   9  -36.10   45.70
   0 -26  -9   -5.60   38.90
   0 -26  -9  191.68   89.29
   0 -26   9  -96.39   83.19
   0  26 -10  -67.99   42.30
   0  26 -10  -11.60   38.40
   0 -26  10  -68.89   48.00
   0 -26 -10   14.60   38.20
   0  27   0   -7.30   31.60
   0  27   0   25.20   36.90
   0 -27   0  -48.80   93.19
   0 -27   0  -45.90   48.50
   0  27  -1   -6.20   31.40
   0  27   1  -32.50   30.70
   0  27   1    7.50   37.40
   0  27  -1   -4.40   37.10
   0 -27  -1  -66.59   47.80
   0 -27  -1  -45.00   94.19
   0 -27   1   18.80   94.69
   0 -27   1 -122.99   47.10
   0  27   2  -42.30   37.50
   0  27   2  -27.30   30.60
   0  27  -2  -35.40   35.00
   0  27  -2  -35.50   34.60
   0 -27   2  -60.49   46.70
   0 -27  -2  -74.49   50.59
   0 -27   2  -19.30   94.99
   0 -27  -2  -34.50   94.29
   0  27  -3   11.60   36.40
   0  27  -3    9.00   34.40
   0  27   3   -7.90   31.80
   0  27   3   21.10   39.10
   0 -27   3    0.70   93.99
   0 -27   3  -72.79   49.99
   0 -27  -3   23.60   91.99
   0 -27  -3   -6.30   51.59
   0  27   4    5.70   30.60
   0  27   4   10.80   41.70
   0  27  -4  -17.20   36.20
   0  27  -4  -15.80   35.40
   0 -27  -4   24.60   91.19
   0 -27   4  -59.49   91.09
   0 -27  -4  -55.29   51.49
   0 -27   4  -26.70   47.70
   0  27   5   -0.30   30.80
   0  27  -5  -41.30   36.60
   0  27   5   37.60   44.50
   0  27  -5    4.40   37.10
   0 -27   5   -1.40   48.50
   0 -27  -5   13.10   52.99
   0 -27  -5  -13.00   90.99
   0 -27   5  -43.30   93.19
   0  27  -6   15.90   39.30
   0  27  -6    4.00   38.40
   0  27   6    0.00   43.80
   0 -27   6 -149.99   86.79
   0 -27  -6   71.29   90.09
   0 -27   6 -133.19   46.10
   0 -27  -6   14.70   46.30
   0  27  -7  -37.10   37.50
   0  27   7   86.29   47.40
   0  27  -7   -2.50   39.40
   0 -27  -7    0.00   44.70
   0 -27   7  -92.29   89.99
   0 -27   7   29.60   47.20
   0 -27  -7   75.49   88.69
   0  27  -8   33.40   41.70
   0  27   8   86.89   48.30
   0  27  -8  -24.80   39.50
   0 -27   8  -30.90   47.10
   0 -27   8  -56.69   88.99
   0 -27  -8   48.90   90.99
   0 -27  -8   37.20   42.70
   0 -27  -9   30.30   40.40
   0 -27   9  -80.39   47.20
   0  28   0   13.80   40.30
   0  28   0   -6.60   35.00
   0 -28   0  -79.69   98.19
   0 -28   0  -26.20   51.29
   0  28   1   -5.40   39.80
   0  28   1  -11.70   36.40
   0  28  -1   17.90   36.10
   0  28  -1   40.40   40.60
   0 -28  -1  -39.10   97.99
   0 -28   1  -51.49   98.19
   0 -28   1  -58.59   48.50
   0 -28  -1  -34.80   55.49
   0  28  -2  -51.29   38.90
   0  28   2    9.90   34.10
   0  28  -2   32.10   37.30
   0  28   2  -66.59   41.80
   0 -28  -2  -86.89   50.69
   0 -28   2  -14.40   99.59
   0 -28   2  -42.60   50.79
   0 -28  -2  -49.99   97.99
   0  28   3  -29.80   34.40
   0  28  -3   12.30   39.10
   0  28  -3   35.70   38.80
   0  28   3   21.20   44.00
   0 -28   3  -47.20   51.69
   0 -28   3 -144.29   96.79
   0 -28  -3  -64.99   98.49
   0 -28  -3  -73.39   51.59
   0  28   4    6.00   32.90
   0  28  -4  -38.90   37.00
   0  28   4   54.29   45.40
   0  28  -4  -85.99   38.00
   0 -28   4  -24.60   50.19
   0 -28   4 -131.89   96.69
   0 -28  -4  -22.20   53.29
   0 -28  -4  -34.50   96.29
   0  28   5   27.60   47.70
   0  28  -5   28.60   40.00
   0  28  -5  -19.50   38.60
   0 -28   5 -104.19   48.00
   0 -28   5 -118.59  100.09
   0 -28  -5   60.49   97.79
   0 -28  -5 -111.79   54.69
   0  28  -6  -14.10   41.50
   0  28  -6    4.90   40.90
   0  28   6  -46.40   47.80
   0 -28   6  -44.10   49.80
   0 -28  -6   15.30   98.99
   0 -28   6  -57.59   94.59
   0 -28  -6  -28.30   51.59
   0 -29   0   69.59  107.99
   0 -29   0  -69.19   56.39
   0  29  -1    5.60   39.80
   0  29   1  -55.09   34.90
   0 -29   1   59.59   54.99
   0 -29  -1   -0.80   54.49
   0 -29  -1  -92.59  103.99
   0 -29   1 -149.69  104.89
   0  29  -2  -21.10   39.40
   0  29   2   -8.30   35.80
   0 -29   2  -81.59   52.69
   0 -29   2   -3.60  103.99
   0 -29  -2   10.80   57.09
   0 -29  -3 -107.79   56.19
   0 -29   3  -59.19   53.99
   1   0 -24   37.00   86.99
  -1   0  24    0.60   63.99
   1   0 -24   22.80   52.69
  -1   0  23   39.30   61.49
  -1   0  23   -0.50   23.20
   1   0 -23  -57.99   49.20
   1   0 -23   38.30   80.29
   1   0 -22   85.79   48.20
   1   0 -22   64.79   74.39
  -1   0  22   69.49   23.80
  -1   0  22   96.49   59.79
   1   0 -21   22.80   42.40
  -1   0  21   16.20   20.90
  -1   0  21   43.80   51.59
   1   0 -21   60.69   66.29
   1   0 -20   76.09   54.29
   1   0 -20   31.00   45.50
  -1   0  20   51.79   20.90
  -1   0  20   79.99   49.80
   1   0 -20   21.30   26.80
   1   0 -19   -1.10   22.50
   1   0 -19  -15.70   35.30
  -1   0  19  -22.20   18.20
  -1   0  19   64.89   44.10
   1   0 -19    9.90   45.40
   1   0 -18   24.70   33.90
  -1   0  18   15.40   18.40
   1   0 -18  -23.70   20.70
   1   0 -17   27.00   37.20
   1   0 -17  -57.49   30.30
  -1   0  17   27.40   35.80
  -1   0  17   17.70   16.80
   1   0 -17  -20.90   18.90
  -1   0  16  423.06   37.30
   1   0 -16  405.86   38.00
  -1   0  16  457.15   53.39
   1   0 -16  366.26   56.79
  -1   0  15   16.70   15.10
   1   0 -15    3.40   23.40
  -1   0  15   36.00   27.90
   1   0 -15   -2.20   33.40
   1   0 -15    1.90   24.50
   1   0 -15  -34.00   16.10
  -1   0  15   20.80   15.60
   1   0 -15   19.60   30.60
  -1   0  14 1709.33  105.99
  -1   0  14 1803.22  108.29
  -1   0  14 1636.54  111.69
   1   0 -14 1741.63  105.89
   1   0 -14 1629.54  112.89
   1   0 -14 1478.65  110.19
   1   0 -14 1654.83  114.39
  -1   0  13    9.20   12.60
  -1   0  13  -12.60   21.10
  -1   0  13  -12.90   13.50
   1   0 -13    9.10   19.90
   1   0 -13   24.50   25.50
   1   0 -13   11.90    4.90
   1   0 -13    9.30   25.70
   1   0 -13    6.80   20.90
   1   0 -13  -32.50   13.40
   1   0 -12  103.89   26.90
  -1   0  12  127.59   22.00
   1   0 -12  104.89   20.60
   1   0 -12   94.89   15.30
   1   0 -12  127.99   26.60
  -1   0  12  116.99   15.80
  -1   0  12   92.29   14.50
   1   0 -12   36.60   19.30
   1   0 -11   -5.50   14.90
  -1   0  11    2.90    9.70
  -1   0  11   -3.60   10.90
   1   0 -11  -22.40   14.30
   1   0 -11   14.70   14.30
  -1   0  11   10.10   17.50
   1   0 -11    4.60    4.30
   1   0 -11   10.80   20.50
   1   0 -11  -11.00    5.20
   1   0 -11   14.60   19.70
  -1   0  10 1240.38   72.59
   1   0 -10 1112.59   73.89
   1   0 -10 1172.18   68.79
  -1   0  10 1100.29   71.29
   1   0 -10  940.31   69.19
  -1   0  10 1117.09   74.49
   1   0 -10 1156.98   71.19
   1   0 -10 1111.69   76.09
   1   0  -9  -19.90    8.90
  -1   0   9   -8.40    9.00
   1   0  -9    3.00    3.30
   1   0  -9   -3.30   14.60
   1   0  -9    0.30   12.40
   1   0  -9    4.40    9.80
   1   0  -9   -7.70    3.80
  -1   0   9    1.50   13.40
  -1   0   8   76.89   13.60
   1   0  -8   64.39   10.50
   1   0  -8   68.59   16.90
  -1   0   8   66.89   10.30
  -1   0   8   51.79    8.80
   1   0  -8   55.19   10.00
   1   0  -8   60.49   14.30
   1   0  -8   69.59    6.60
  -1   0   7   -6.80    7.20
   1   0  -7   -9.30    6.90
   1   0  -7    1.10    7.00
   1   0  -7   -1.50    9.80
  -1   0   7   12.20    9.70
   1   0  -7    2.20    9.60
   1   0  -7    2.80    2.30
  -1   0   7    0.70    5.50
   1   0  -7   -0.40    2.70
   1   0  -6  444.96   31.70
   1   0  -6  419.56   28.50
  -1   0   6  494.95   30.70
  -1   0   6  453.85   31.80
   1   0  -6  455.15   28.30
   1   0  -6  458.05   30.20
   1   0  -6  482.45   30.80
  -1   0   6  446.96   30.20
   1   0  -6  470.05   32.40
   1   0  -5    6.80    4.50
   1   0  -5   -1.70    1.50
  -1   0   5    5.20    3.70
  -1   0   5   -6.20    4.60
  -1   0   5    8.00    6.70
   1   0  -5   -5.50    4.90
   1   0  -5    6.50    6.30
   1   0  -5    1.80    1.50
   1   0  -5    2.50    6.90
  -1   0   4   20.60    4.40
  -1   0   4   24.00    3.90
  -1   0   4   26.80    6.00
   1   0  -4   23.40    5.90
   1   0  -4   20.20    4.60
   1   0  -4   27.70    4.20
   1   0  -4   23.70    6.20
   1   0  -4   15.30    2.40
   1   0  -4   24.20    2.40
  -1   0   3   -3.20    2.70
   1   0  -3   -2.80    3.00
  -1   0   3    2.60    3.50
   1   0  -3    3.20    2.30
   1   0  -3   -0.60    3.70
   1   0  -3    2.30    0.80
  -1   0   3    2.10    3.50
   1   0  -3    0.60    3.60
  -1   0   3    1.20    2.20
  -1   0  -1    0.30    0.50
  -1   0  -2   52.79    6.60
  -1   0  -2   47.30    4.10
   1   0   2   45.20    5.20
   1   0   2   45.10    4.00
  -1   0  -2   41.90    5.90
   1   0   3    4.70    5.90
  -1   0  -3    6.30    5.70
   1   0   3   -1.80    2.70
  -1   0  -3   -3.00    2.80
   1   0   3    4.30    4.90
  -1   0  -3    0.70    4.40
   1   0   3    3.50    3.10
   1   0   3    0.00    1.60
  -1   0  -3    0.40    1.90
  -1   0  -3   -2.60    3.40
  -1   0  -4  113.09    9.70
   1   0   4  120.89   11.10
   1   0   4  124.59   12.50
  -1   0  -4  120.09    9.10
   1   0   4  116.89    8.70
  -1   0  -4  145.99   12.90
  -1   0  -4  115.99   11.90
  -1   0  -4  128.19   11.70
   1   0   4  111.09    9.60
  -1   0  -5   -3.20    3.00
   1   0   5    1.80    5.20
   1   0   5    0.90    9.80
  -1   0  -5    6.70    7.30
  -1   0  -5   -3.00    5.80
  -1   0  -5    5.90    8.60
   1   0   5   -4.80    4.50
  -1   0  -5   -8.90    4.50
   1   0   5   -0.20    2.30
  -1   0  -6   65.99   12.60
  -1   0  -6   27.50    4.90
  -1   0  -6   42.80    6.90
  -1   0  -6   44.80    9.90
   1   0   6   51.99   10.70
  -1   0  -6   36.40    9.10
   1   0   6   40.30    7.50
   1   0   6   44.50    6.70
  -1   0  -7   -4.30    4.10
   1   0   7   -0.10    6.90
  -1   0  -7  -10.50    8.40
   1   0   7   -7.40    6.40
  -1   0  -7    1.40   10.40
  -1   0  -7    7.80   11.90
   1   0   7    2.40   10.50
  -1   0  -7  -13.30    6.70
  -1   0  -8   -6.00    7.70
  -1   0  -8   10.30   10.00
  -1   0  -8   -5.10    4.70
   1   0   8   -7.00    7.90
  -1   0  -8   19.20   13.60
   1   0   8    3.20   12.00
  -1   0  -8   -0.90   11.00
  -1   0  -9   -6.20   15.80
   1   0   9   -8.60    8.80
  -1   0  -9   -2.80    5.60
  -1   0  -9   -0.60   13.20
  -1   0  -9   -2.20   11.50
  -1   0  -9  -13.90    8.90
   1   0   9    9.40   14.40
   1   0   9   -2.90    8.70
  -1   0 -10   24.10   14.50
   1   0  10   65.29   11.70
  -1   0 -10   59.09   19.60
   1   0  10   88.89   18.40
   1   0  10   66.29   12.50
  -1   0 -10   51.69   16.30
  -1   0 -10   54.29   11.20
   1   0  11  -11.30   10.50
  -1   0 -11  -13.70   10.60
   1   0  11    8.00   10.50
   1   0  11   12.40   17.90
  -1   0 -11   13.30   16.80
  -1   0 -11   11.80   16.00
  -1   0 -11    4.70    5.60
  -1   0 -11   -4.10   20.20
  -1   0 -11   -7.20    7.00
   1   0  12  132.99   24.70
  -1   0 -12  140.19   28.40
  -1   0 -12   94.79   13.60
  -1   0 -12   60.89   25.20
  -1   0 -12  126.89   23.20
  -1   0 -12  108.89   21.70
  -1   0 -12   87.29   27.60
   1   0  12  133.19   17.70
   1   0  12  114.99   15.40
   1   0  13    3.00   12.50
  -1   0 -13   36.00   26.10
  -1   0 -13   -9.00   26.20
  -1   0 -13    8.10   20.00
  -1   0 -13   -9.20    9.20
  -1   0 -13    7.50    7.20
  -1   0 -13   15.30   22.40
  -1   0 -13  -12.00   14.00
   1   0  13   26.50   23.70
   1   0  13    6.70   13.40
  -1   0 -14  280.37   39.20
  -1   0 -14  257.87   46.70
   1   0  14  415.96   44.40
  -1   0 -14  314.77   40.60
  -1   0 -14  309.17   23.70
  -1   0 -14  280.87   29.70
   1   0  14  328.87   29.60
  -1   0 -14  282.07   27.50
   1   0  15   34.30   14.50
  -1   0 -15   -0.30   29.20
  -1   0 -15    0.50   32.50
  -1   0 -15  -17.70   16.50
  -1   0 -15   -7.40   11.40
  -1   0 -15    0.90    8.10
   1   0  15   42.10   31.60
   1   0  16  110.99   37.20
  -1   0 -16   54.79   31.90
  -1   0 -16   54.49    9.60
  -1   0 -16   56.19   18.90
   1   0  16  105.79   17.10
  -1   0 -16   43.50   36.80
  -1   0 -16   42.10   13.20
   1   0  17    6.30   16.00
   1   0  17    6.60   36.00
  -1   0 -17   24.50   38.20
  -1   0 -17   -6.50   35.20
  -1   0 -17  -14.50   19.50
  -1   0 -18  -32.20   20.40
   1   0  18   14.00   16.30
  -1   0 -18   12.00   44.00
  -1   0 -18   25.80   38.70
   1   0  18   14.00   39.90
  -1   0 -19  -32.40   21.40
   1   0  19   -5.80   17.10
  -1   0 -19  -23.00   49.50
   1   0  19    3.90   44.50
  -1   0 -19   34.40   50.59
   1   0  20   40.60   51.69
  -1   0 -20   13.40   46.80
   1   0  20   27.60   17.70
  -1   0 -20   14.40   55.39
   1   0  21  -11.90   18.80
   1   0  21    9.70   56.49
  -1   0 -21   24.30   61.49
  -1   0 -21    5.50   49.30
   1   0  22   50.79   61.09
  -1   0 -22   27.40   53.89
   1   0  22    6.70   18.20
  -1   0 -22   25.20   64.79
  -1   0 -23   37.70   81.69
   1   0  23  -26.70   62.59
  -1   0 -23  -62.09   55.89
   1   1 -24  118.09   91.49
   1   1 -24  -37.10   53.39
   1  -1 -24   40.70   53.49
  -1  -1  24    8.20   68.09
   1  -1 -24   -5.40   82.29
   1   1 -23   55.39   80.19
  -1   1  23   -8.60   22.40
   1   1 -23   46.60   52.49
  -1   1  23    5.10   59.59
   1  -1 -23   17.90   48.90
  -1  -1  23   24.80   22.70
  -1  -1  23  -53.19   60.79
   1  -1 -23   56.79   76.09
  -1   1  22   53.09   23.20
  -1   1  22   65.79   60.19
   1   1 -22   10.50   48.10
   1   1 -22   66.99   76.19
   1  -1 -22   80.79   72.69
   1  -1 -22   44.10   45.60
  -1  -1  22   32.80   22.40
  -1  -1  22   65.39   58.49
   1   1 -21   60.59   68.49
   1   1 -21   -7.10   43.40
  -1   1  21   50.19   50.69
  -1   1  21   45.80   23.50
   1  -1 -21   72.39   64.49
  -1  -1  21   27.40   50.99
  -1  -1  21   46.60   20.30
   1  -1 -21   63.19   42.40
   1   1 -20  144.59   42.10
   1   1 -20  201.68   59.19
   1   1 -20  187.48   43.90
  -1   1  20  252.27   26.80
  -1   1  20  264.57   55.49
  -1  -1  20  281.07   54.49
   1  -1 -20  166.08   29.10
  -1  -1  20  204.68   25.80
   1  -1 -20  162.08   58.49
   1   1 -19   50.19   47.60
   1   1 -19   15.50   36.30
  -1   1  19   48.70   19.30
  -1   1  19   74.39   43.10
   1   1 -19   16.30   22.50
   1  -1 -19   53.29   46.20
  -1  -1  19   38.90   18.70
   1  -1 -19   28.70   37.00
  -1  -1  19   60.19   46.80
   1  -1 -19    3.40   22.90
   1   1 -18  160.18   36.40
   1   1 -18  175.78   27.00
   1   1 -18  132.19   92.89
  -1   1  18  239.78   25.40
  -1  -1  18  215.88   24.30
   1  -1 -18  182.98   26.70
   1  -1 -18  201.98   38.50
   1   1 -17   19.20   30.00
  -1   1  17    9.90   17.80
   1   1 -17  -20.10   19.20
   1   1 -17   22.90   38.20
  -1   1  17   14.60   35.70
  -1  -1  17   26.40   17.40
   1  -1 -17   15.70   19.50
   1  -1 -17   -5.50   30.00
   1  -1 -17    9.30   38.30
  -1  -1  17   -9.20   34.50
   1   1 -16  112.79   31.30
   1   1 -16  127.89   39.50
  -1   1  16  200.88   37.70
  -1   1  16  159.38   21.30
   1   1 -16  151.78   21.90
   1  -1 -16  108.39   22.20
  -1  -1  16  165.98   21.10
  -1  -1  16  179.28   36.10
   1  -1 -16  153.98   39.50
  -1  -1  16  139.99   20.10
   1  -1 -16   94.39   29.60
   1   1 -15  -37.10   25.40
  -1   1  15    8.80   15.90
   1   1 -15   13.50   29.60
  -1   1  15   17.90   30.00
   1   1 -15    4.20   25.50
   1   1 -15   11.50   32.80
   1   1 -15  -11.50   16.40
   1  -1 -15   17.80   16.40
   1  -1 -15   -9.00    8.00
   1  -1 -15   39.00   30.80
   1  -1 -15   14.10   31.40
  -1  -1  15   13.10   15.30
   1  -1 -15    9.40   24.90
   1  -1 -15  -10.10   22.80
   1  -1 -15    7.10    6.40
  -1  -1  15   39.30   30.80
  -1  -1  15   -8.30   14.80
   1   1 -14   51.89   22.90
  -1   1  14   53.99   27.10
   1   1 -14   62.29   31.90
   1   1 -14   49.90   28.80
   1   1 -14   41.60   24.70
   1   1 -14   15.80   15.20
  -1   1  14   40.20   15.80
   1  -1 -14    9.40   23.10
   1  -1 -14   47.30    7.50
   1  -1 -14   43.00   22.70
   1  -1 -14   44.70   31.40
  -1  -1  14   39.60   15.00
   1  -1 -14   61.49   29.30
  -1  -1  14   30.80   14.90
  -1  -1  14   57.89   25.90
   1  -1 -14    7.40   15.90
  -1   1  13  100.29   16.30
  -1   1  13  143.69   17.70
   1   1 -13  112.99   25.50
   1   1 -13   86.09   23.00
   1   1 -13  133.99   29.70
  -1   1  13  130.99   26.50
   1   1 -13   87.29   16.50
   1   1 -13  102.09   30.70
   1  -1 -13  112.39   12.40
   1  -1 -13  106.59   24.10
   1  -1 -13   66.19   16.50
   1  -1 -13  125.29   29.30
  -1  -1  13  118.39   16.30
   1  -1 -13  106.89   30.20
  -1  -1  13   90.49   15.10
  -1  -1  13  140.99   26.10
  -1   1  12   -2.80   11.40
   1   1 -12   -4.80   22.90
   1   1 -12   -6.00   18.00
  -1   1  12   27.30   19.30
   1   1 -12  -15.60   12.30
   1   1 -12   -3.70   21.40
  -1   1  12   -6.00   12.20
   1   1 -12   -0.90   18.90
   1  -1 -12   21.40   22.20
  -1  -1  12   -3.90   11.80
  -1  -1  12   14.40   19.60
   1  -1 -12   14.40   23.50
   1  -1 -12    7.00   17.50
   1  -1 -12  -30.40   12.60
   1  -1 -12   -2.80    6.00
   1  -1 -12   22.50   15.00
  -1  -1  12    2.40   10.90
   1  -1 -12    6.10    5.50
  -1   1  11   -5.40   11.40
  -1   1  11   23.60   18.70
   1   1 -11    4.20   20.60
  -1   1  11    7.20   10.10
   1   1 -11   25.50   15.90
   1   1 -11    6.70   19.60
   1   1 -11   16.40   16.20
  -1  -1  11   -4.70    9.90
   1  -1 -11  -10.40   18.70
   1  -1 -11   -6.40    5.40
   1  -1 -11    2.40   19.10
   1  -1 -11    1.50    4.90
   1  -1 -11    0.10   16.10
   1  -1 -11    7.60   12.90
  -1  -1  11   22.30   17.80
   1  -1 -11  -12.90   11.90
  -1  -1  11   -0.40   10.90
   1   1 -10   11.70   14.00
   1   1 -10    5.10    3.20
   1   1 -10    6.30   13.60
   1   1 -10   -1.20   10.30
  -1   1  10   14.40    9.40
   1   1 -10   12.10   16.80
  -1   1  10    7.70   15.10
  -1   1  10    0.60   11.00
  -1  -1  10   -2.80   10.30
   1  -1 -10   10.70   14.20
  -1  -1  10   13.10   16.10
   1  -1 -10    5.90   16.20
  -1  -1  10    9.50    8.60
   1  -1 -10  -21.80   10.70
   1  -1 -10    8.50   10.90
   1  -1 -10    0.80    4.80
   1  -1 -10    7.80    4.40
   1   1  -9   72.09   11.00
  -1   1   9   61.39   10.50
   1   1  -9   61.49    6.40
  -1   1   9   81.99   11.90
   1   1  -9   81.59   18.80
  -1   1   9   87.69   15.40
   1   1  -9   89.49   14.90
  -1  -1   9   60.59   10.00
   1  -1  -9   89.79   19.20
  -1  -1   9   84.59   11.40
   1  -1  -9   47.90    6.60
   1  -1  -9   84.89   16.00
   1  -1  -9   58.59   11.80
   1  -1  -9   75.99    8.10
  -1  -1   9   88.59   16.20
   1  -1  -9   61.99   11.90
   1   1  -8  116.29   19.80
   1   1  -8  106.79   14.10
  -1   1   8  145.39   15.70
   1   1  -8  123.79   18.50
  -1   1   8  132.09   19.00
  -1   1   8  125.09   15.80
   1   1  -8  100.59    8.80
  -1  -1   8  104.69   15.00
   1  -1  -8  144.09   16.60
   1  -1  -8  113.99   10.40
   1  -1  -8  150.28   19.50
  -1  -1   8  159.78   19.90
   1  -1  -8  151.58   10.10
   1  -1  -8  108.19   15.30
  -1  -1   8  143.69   14.90
   1  -1  -8  141.69   19.40
   1   1  -7   54.49    8.30
   1   1  -7   39.60    4.50
   1   1  -7   70.89   11.80
   1   1  -7   21.60    9.30
   1   1  -7   50.59   12.90
  -1   1   7   56.79    8.50
  -1   1   7   79.09   12.10
   1  -1  -7   47.30    8.70
   1  -1  -7   46.60    9.20
  -1  -1   7   56.09    8.00
  -1  -1   7   58.19    8.40
   1  -1  -7   40.60    6.20
   1  -1  -7   61.79    6.10
  -1  -1   7   59.79   12.10
   1  -1  -7   72.69   12.10
   1  -1  -7   70.49   13.70
   1   1  -6  403.36   30.40
  -1   1   6  450.45   28.60
   1   1  -6  400.66   29.70
  -1   1   6  395.16   28.20
   1   1  -6  424.46   27.60
  -1   1   6  385.16   29.60
  -1  -1   6  431.86   30.10
   1  -1  -6  437.56   29.70
   1  -1  -6  428.06   30.30
   1  -1  -6  431.26   28.70
  -1  -1   6  392.36   27.70
   1  -1  -6  395.96   28.20
  -1  -1   6  418.46   28.20
   1  -1  -6  460.65   26.40
   1   1  -5  332.57   24.20
  -1   1   5  350.36   23.10
   1   1  -5  349.96   24.40
  -1   1   5  329.67   24.10
  -1   1   5  316.17   22.80
   1   1  -5  332.17   22.40
   1  -1  -5  329.17   23.00
  -1  -1   5  345.77   24.50
   1  -1  -5  333.37   23.10
   1  -1  -5  336.27   24.10
   1  -1  -5  359.96   24.40
  -1  -1   5  311.87   22.40
   1  -1  -5  366.16   21.30
  -1  -1   5  340.07   22.80
   1   1  -4  246.38   16.50
  -1   1   4  220.18   14.80
  -1   1   4  233.18   17.30
   1   1  -4  227.78   15.80
  -1   1   4  234.28   16.20
   1   1  -4  234.78   17.20
  -1   1   4  220.88   16.30
   1   1  -4  235.68   17.50
  -1  -1   4  233.18   15.90
   1  -1  -4  228.68   16.50
  -1  -1   4  229.88   15.80
   1  -1  -4  236.08   17.30
  -1  -1   4  235.18   17.50
   1  -1  -4  252.27   14.90
   1  -1  -4  234.58   17.10
   1  -1  -4  240.18   16.20
  -1   1   3   20.70    4.90
   1   1  -3   20.40    3.50
  -1   1   3   16.50    3.00
  -1   1   3   10.50    3.50
   1   1  -3   16.30    4.40
   1   1  -3   17.60    4.80
   1   1  -3   16.00    3.30
  -1   1   3   23.10    4.60
   1  -1  -3   17.10    2.50
  -1  -1   3    8.50    3.20
   1  -1  -3   24.90    4.70
  -1  -1   3   18.90    4.10
   1  -1  -3   14.70    2.90
  -1  -1   3   16.50    4.60
   1  -1  -3   12.00    4.70
   1  -1  -3   13.00    4.00
  -1  -1   3   15.30    3.10
  -1   1   2    0.10    0.80
   1   1  -2    0.20    0.80
   1   1  -2    0.00    1.90
   1   1  -2    2.60    2.90
  -1   1   2    0.10    0.30
  -1   1   2    0.80    2.30
  -1   1   2   -0.30    1.40
   1   1  -2   -0.50    0.60
  -1  -1   2    2.40    2.40
   1  -1  -2   -2.20    3.10
   1  -1  -2    1.90    1.00
   1  -1  -2    0.10    1.30
  -1  -1   2   -0.60    0.80
   1  -1  -2    1.20    2.40
  -1  -1   2    0.90    0.70
  -1  -1   2    0.80    1.70
   1  -1  -2   -0.30    0.70
  -1   1  -2    0.50    1.20
   1   1   2    0.20    1.80
   1   1   2   -0.60    1.80
  -1   1  -2   -0.30    1.80
   1   1   2   -1.10    1.40
  -1   1  -2    4.90    4.00
  -1   1  -2    0.70    4.40
  -1  -1  -2    5.20    4.20
   1  -1   2   -0.30    1.60
   1  -1   2    0.90    1.90
   1  -1   2    1.50    2.00
  -1  -1  -2    1.30    2.90
  -1  -1  -2    1.00    2.50
  -1  -1  -2    0.00    1.30
   1  -1   2    1.00    2.80
  -1   1  -3   18.90    2.90
   1   1   3   32.40    6.70
   1   1   3   26.80    5.20
  -1   1  -3   27.20    6.30
   1   1   3   22.30    3.80
  -1   1  -3   13.80    2.90
  -1   1  -3   29.30    7.00
  -1   1  -3   17.10    4.00
   1  -1   3   29.40    6.10
   1  -1   3   11.80    3.30
  -1  -1  -3   18.40    2.60
  -1  -1  -3   20.90    3.90
  -1  -1  -3   21.80    6.30
  -1  -1  -3   22.90    5.20
   1  -1   3   29.00    6.20
  -1  -1  -3   12.30    4.10
   1  -1   3   17.70    2.80
  -1   1  -4    8.00    2.90
  -1   1  -4   12.90    3.60
  -1   1  -4   20.30    7.10
  -1   1  -4    7.40    4.60
   1   1   4   18.40    6.30
   1   1   4    7.80    4.20
  -1   1  -4   11.60    6.90
  -1  -1  -4   12.80    6.00
  -1  -1  -4    9.00    2.70
  -1  -1  -4    5.50    4.30
   1  -1   4    7.70    3.90
   1  -1   4   17.90    6.70
   1  -1   4   10.20    3.70
   1  -1   4    9.10    2.50
  -1  -1  -4   19.80    7.80
  -1  -1  -4    7.00    5.30
   1   1   5  411.16   29.60
  -1   1  -5  401.16   29.70
  -1   1  -5  455.65   30.40
  -1   1  -5  407.26   27.00
   1   1   5  452.65   28.90
  -1   1  -5  420.96   27.30
   1   1   5  390.56   27.40
   1  -1   5  385.46   27.10
   1  -1   5  442.36   26.80
  -1  -1  -5  455.95   29.70
   1  -1   5  455.55   28.60
  -1  -1  -5  399.66   27.60
  -1  -1  -5  443.36   30.30
  -1  -1  -5  396.96   28.90
  -1  -1  -5  428.26   27.00
  -1   1  -6    3.00    7.10
  -1   1  -6   -3.10    9.50
   1   1   6    1.50    8.60
  -1   1  -6   -8.70    3.70
   1   1   6    1.00    5.70
  -1   1  -6   -5.10    5.10
  -1   1  -6    4.50   11.00
   1   1   6   -7.30    5.40
  -1  -1  -6   -0.50    3.20
   1  -1   6    7.00   10.40
   1  -1   6    0.60    2.80
  -1  -1  -6    4.90    7.60
   1  -1   6    5.70    5.70
  -1  -1  -6   -1.30    8.70
   1  -1   6   -4.10    5.50
  -1  -1  -6   -7.50    6.10
  -1  -1  -6    4.80   10.40
  -1   1  -7   13.50   11.10
   1   1   7   13.00    7.40
  -1   1  -7   12.40    8.50
   1   1   7   15.50   10.90
  -1   1  -7   11.60   12.60
  -1   1  -7    0.00    4.50
  -1   1  -7    3.40    6.50
   1   1   7   11.80    7.10
  -1  -1  -7    6.70    4.30
  -1  -1  -7   15.20   12.00
   1  -1   7   10.70    3.30
   1  -1   7   -1.20    6.70
  -1  -1  -7    6.00   10.70
  -1  -1  -7   -5.90    7.20
   1  -1   7   18.30   12.00
   1  -1   7    2.90    6.40
  -1  -1  -7    1.10    8.80
  -1   1  -8   28.50    6.50
  -1   1  -8   49.60   15.10
  -1   1  -8   42.50   12.00
   1   1   8   57.09   14.20
  -1   1  -8   59.59   16.40
   1   1   8   29.20   10.10
  -1   1  -8   36.50    8.50
  -1  -1  -8   31.70    6.00
   1  -1   8   49.70   15.30
  -1  -1  -8   43.40    9.50
   1  -1   8   38.40    4.80
  -1  -1  -8   57.39   13.40
  -1  -1  -8   38.70   11.70
  -1  -1  -8   75.99   15.70
   1  -1   8   33.70    9.00
   1  -1   8   51.39    8.90
   1   1   9   59.69   10.60
  -1   1  -9   55.69   18.80
  -1   1  -9   30.70    7.20
  -1   1  -9   36.80    9.50
  -1   1  -9   46.80   15.70
   1   1   9   66.09   16.60
  -1   1  -9   24.00   12.30
   1   1   9   46.30   10.30
   1  -1   9   47.40   16.30
  -1  -1  -9   60.09   15.10
  -1  -1  -9   41.80   12.70
  -1  -1  -9   27.40   10.10
  -1  -1  -9   71.39   18.80
  -1  -1  -9   37.20    5.90
   1  -1   9   41.10    9.70
   1  -1   9   47.10   10.30
  -1  -1  -9   28.80    6.90
  -1   1 -10   43.50   15.70
  -1   1 -10   35.40    8.50
  -1   1 -10   84.49   18.70
  -1   1 -10   88.69   21.70
  -1   1 -10   68.79   11.20
   1   1  10   85.79   12.20
   1   1  10   83.09   19.50
  -1  -1 -10   42.90   11.50
   1  -1  10   67.29   11.80
  -1  -1 -10   49.60   15.60
  -1  -1 -10   42.90    8.60
  -1  -1 -10   68.79   20.10
  -1  -1 -10   79.09   17.90
  -1  -1 -10   55.29    7.20
   1  -1  10   78.09   19.20
   1  -1  10   71.49   11.50
  -1   1 -11    6.00   15.70
   1   1  11   21.10   18.30
  -1   1 -11   24.80   17.60
  -1   1 -11   -1.20   11.10
  -1   1 -11    8.00    7.90
   1   1  11    7.10   11.00
  -1   1 -11   32.10   20.80
  -1  -1 -11   12.30    6.50
   1  -1  11   14.10   10.70
   1  -1  11   32.60   18.80
  -1  -1 -11   20.40   16.90
  -1  -1 -11    7.60   11.80
  -1  -1 -11   12.40   16.10
  -1  -1 -11   11.50    7.60
   1  -1  11   13.40   11.00
  -1  -1 -11    6.60   20.20
  -1   1 -12   15.90   23.10
   1   1  12   18.20   12.60
  -1   1 -12   39.20   24.70
  -1   1 -12    4.20   19.00
  -1   1 -12    0.70    9.10
  -1   1 -12   19.30    6.50
   1   1  12   51.69   21.10
  -1   1 -12   29.60   21.00
  -1   1 -12   18.60   19.70
   1  -1  12   12.60   11.90
  -1  -1 -12   10.70   24.10
  -1  -1 -12   13.20    8.80
   1  -1  12   -0.60   11.90
  -1  -1 -12    3.20   13.00
  -1  -1 -12   33.30   18.60
  -1  -1 -12   29.50   24.20
  -1  -1 -12   19.00   19.10
   1  -1  12   55.29   23.30
  -1  -1 -12   10.40    7.30
  -1   1 -13   40.30    7.80
  -1   1 -13    5.30   27.70
  -1   1 -13   -4.80   23.40
  -1   1 -13   69.79   27.30
  -1   1 -13   25.70   10.60
   1   1  13   49.20   14.60
  -1   1 -13   71.09   23.80
  -1   1 -13   36.80   13.90
   1   1  13   69.99   26.00
  -1  -1 -13   37.60   26.60
  -1  -1 -13   12.40   13.40
  -1  -1 -13   28.20   14.40
   1  -1  13   93.19   25.50
  -1  -1 -13   52.19   22.50
  -1  -1 -13   43.20    9.10
   1  -1  13   61.09   14.00
   1  -1  13   55.39   14.90
  -1  -1 -13   35.60   21.50
  -1  -1 -13   51.99   29.90
  -1   1 -14  -14.00   10.20
  -1   1 -14  -10.30    7.20
  -1   1 -14   20.80   23.60
   1   1  14   -3.60   14.70
  -1   1 -14    4.00   29.10
  -1   1 -14    7.80   26.60
  -1   1 -14    4.30   15.20
  -1   1 -14   41.80   27.30
   1   1  14   33.80   27.40
  -1  -1 -14    0.20    8.40
  -1  -1 -14   -2.50   24.60
  -1  -1 -14   -3.70   22.50
  -1  -1 -14  -15.20   29.70
   1  -1  14   50.79   27.20
  -1  -1 -14  -25.30   14.40
   1  -1  14   16.50   13.60
   1  -1  14   16.80   15.00
  -1  -1 -14   36.10   27.00
  -1   1 -15   14.70   30.20
  -1   1 -15   21.10   32.10
  -1   1 -15   -7.60   10.50
   1   1  15   25.10   29.40
  -1   1 -15  -21.80   15.60
   1   1  15   15.50   14.80
  -1   1 -15    3.10    7.10
  -1  -1 -15    2.60   31.30
   1  -1  15    8.60   13.60
  -1  -1 -15    5.20   26.20
   1  -1  15   -2.40   15.10
  -1  -1 -15  -16.50   16.30
   1  -1  15   30.70   29.70
  -1  -1 -15   -1.20    8.80
   1   1  16   48.50   34.60
   1   1  16   16.00   15.30
  -1   1 -16  -17.70   17.00
  -1   1 -16  -30.90   32.00
  -1   1 -16    7.60   36.40
   1  -1  16   45.50   34.50
   1  -1  16   19.40   14.90
  -1  -1 -16   20.10   31.50
  -1  -1 -16    9.70    9.20
  -1  -1 -16    4.40   35.10
  -1  -1 -16    5.80   14.20
  -1  -1 -16    1.10   17.20
  -1   1 -17  -19.40   18.70
  -1   1 -17   22.70   40.10
   1   1  17   50.99   36.00
   1   1  17   10.50   15.70
  -1   1 -17    1.70   36.00
   1  -1  17    7.10   15.90
  -1  -1 -17  -22.10   18.50
  -1  -1 -17  -14.00   12.10
  -1  -1 -17  -24.60   32.90
  -1  -1 -17   -1.00    9.00
   1  -1  17    5.80   38.70
  -1  -1 -17  -12.30   38.10
  -1   1 -18   -8.60   20.50
   1   1  18   12.30   16.90
  -1   1 -18   23.70   43.10
  -1   1 -18   -0.70   39.60
   1   1  18   59.69   42.60
  -1  -1 -18    5.40   41.90
  -1  -1 -18  -61.99   37.20
   1  -1  18   12.70   43.50
   1  -1  18    8.90   16.90
  -1  -1 -18  -26.00   20.80
   1   1  19   38.10   17.90
  -1   1 -19  -11.50   21.20
  -1   1 -19   10.70   49.20
  -1   1 -19   -3.00   41.80
   1   1  19   27.50   44.30
  -1  -1 -19  -13.90   21.30
  -1  -1 -19    8.60   47.40
   1  -1  19   10.30   48.00
   1  -1  19    5.40   16.80
   1   1  20   33.00   18.00
   1   1  20   29.50   48.40
  -1   1 -20   38.20   55.69
  -1   1 -20  -51.09   45.10
   1  -1  20   24.70   18.40
  -1  -1 -20   38.00   46.60
   1  -1  20   21.50   51.79
  -1  -1 -20   13.00   53.59
   1   1  21   36.40   55.19
  -1   1 -21   71.09   50.49
  -1   1 -21   36.00   61.19
   1   1  21  -16.40   18.50
  -1  -1 -21   41.90   60.99
  -1  -1 -21   15.30   49.70
   1  -1  21    7.30   56.59
   1  -1  21   22.40   18.70
   1   1  22   20.50   57.89
  -1   1 -22   13.20   65.39
  -1   1 -22   82.39   54.99
   1  -1  22    7.60   17.90
   1  -1  22   30.40   61.79
  -1  -1 -22  -39.50   51.89
  -1  -1 -22  -10.70   63.79
   1   1  23  -46.70   61.79
  -1   1 -23  -25.90   56.59
  -1   1 -23   13.40   84.49
  -1  -1 -23    7.70   56.59
   1  -1  23  -14.00   64.89
  -1  -1 -23   27.20   80.89
   1   2 -24   13.00   88.99
   1   2 -24   16.10   55.69
   1  -2 -24   45.80   82.39
  -1  -2  24    2.10   66.69
   1  -2 -24   12.90   51.39
   1   2 -23   34.10   80.89
   1   2 -23   43.90   51.99
  -1   2  23  -13.30   22.60
   1  -2 -23   79.49   77.89
  -1  -2  23    5.00   20.50
  -1  -2  23   -7.50   61.39
   1  -2 -23  -45.80   45.90
   1   2 -22   -2.40   48.50
   1   2 -22   29.40   78.09
  -1   2  22   57.89   23.10
  -1  -2  22   39.30   22.30
   1  -2 -22   67.29   70.09
   1  -2 -22   -4.80   44.30
  -1  -2  22   37.10   57.19
   1   2 -21   74.19   45.70
   1   2 -21   40.10   66.79
  -1   2  21   27.80   51.19
  -1   2  21   11.30   23.30
  -1  -2  21  -21.30   19.80
  -1  -2  21   -5.20   51.69
   1  -2 -21   67.19   61.49
   1  -2 -21   -2.80   40.60
  -1   2  20   46.00   46.40
   1   2 -20   84.49   40.90
  -1   2  20   75.89   23.20
   1   2 -20   65.19   53.99
   1  -2 -20    5.20   56.09
   1  -2 -20   89.99   50.79
  -1  -2  20   24.50   20.30
   1  -2 -20  -30.20   28.30
  -1  -2  20   92.79   49.30
   1   2 -19    4.50   37.00
  -1   2  19   29.90   42.30
  -1   2  19    5.80   20.20
   1   2 -19   -4.20   23.40
   1   2 -19   68.89   48.20
  -1  -2  19   -9.90   17.40
   1  -2 -19    4.00   37.10
  -1  -2  19   48.60   45.20
   1  -2 -19   -2.80   46.80
   1  -2 -19   -3.60   22.30
  -1   2  18   10.10   18.20
   1   2 -18   43.40   32.20
   1   2 -18  -20.50   20.80
   1   2 -18   56.99   75.29
  -1  -2  18   -6.10   17.00
   1  -2 -18  -14.70   20.20
  -1  -2  18   74.19   60.69
   1  -2 -18  -42.90   32.20
   1  -2 -18   32.80   73.39
  -1   2  17   61.29   36.30
   1   2 -17   25.90   30.70
  -1   2  17   22.00   18.40
   1   2 -17   28.10   19.70
   1   2 -17   39.40   42.50
   1  -2 -17    6.10   18.90
  -1  -2  17   43.50   36.80
   1  -2 -17    3.70   29.30
   1  -2 -17   85.29   42.10
  -1  -2  17   24.70   17.60
   1   2 -16   27.60   27.90
  -1   2  16   51.39   31.00
   1   2 -16    0.90   17.20
  -1   2  16   21.20   17.40
   1   2 -16   27.90   35.90
   1  -2 -16   34.30   36.30
   1  -2 -16    8.80   27.10
  -1  -2  16   64.49   32.40
   1  -2 -16    6.50    9.00
   1  -2 -16    2.40   17.80
  -1  -2  16   33.70   15.80
  -1  -2  16   16.90   15.00
   1  -2 -16   27.70    8.40
  -1   2  15  220.58   22.90
  -1   2  15  226.58   34.10
   1   2 -15  175.68   36.80
   1   2 -15  152.38   29.00
   1   2 -15  147.69   32.40
   1   2 -15  192.78   21.50
   1   2 -15  132.29   37.80
   1  -2 -15  127.09   18.80
   1  -2 -15  163.18   21.50
   1  -2 -15  184.08   36.20
   1  -2 -15   69.49   26.80
   1  -2 -15  167.08   35.90
  -1  -2  15  159.38   21.40
   1  -2 -15  169.68   17.20
   1  -2 -15  117.59   27.30
  -1  -2  15  241.98   35.90
  -1  -2  15  205.68   20.50
   1   2 -14  206.48   30.50
   1   2 -14  160.28   28.30
   1   2 -14  198.98   39.00
  -1   2  14  224.38   22.80
   1   2 -14  211.78   42.30
   1   2 -14  206.78   21.60
  -1   2  14  205.58   39.40
   1  -2 -14  165.88   24.80
   1  -2 -14  161.18   21.90
   1  -2 -14  187.08   30.70
   1  -2 -14  220.48   41.20
  -1  -2  14  236.18   39.90
  -1  -2  14  190.28   25.40
   1  -2 -14  204.78   17.70
   1  -2 -14  185.88   37.30
  -1  -2  14  196.88   27.70
   1  -2 -14  146.19   19.00
  -1   2  13  126.29   25.40
   1   2 -13   73.29   27.60
   1   2 -13   54.59   22.50
   1   2 -13   87.69   22.60
  -1   2  13   97.69   16.80
   1   2 -13   68.39   15.40
   1   2 -13  115.39   30.80
   1  -2 -13  124.19   29.00
  -1  -2  13   99.39   16.20
   1  -2 -13   85.19   23.10
  -1  -2  13  108.19   15.60
   1  -2 -13   60.59   10.20
   1  -2 -13   96.19   27.00
  -1  -2  13  136.69   25.40
   1  -2 -13  104.69   13.20
   1  -2 -13   78.39   19.50
   1  -2 -13   90.39   16.80
   1   2 -12  114.49   26.70
   1   2 -12  100.99   21.40
   1   2 -12  119.49   22.10
  -1   2  12  142.79   17.10
  -1   2  12  144.59   23.50
   1   2 -12  115.19   15.40
   1  -2 -12  110.59   12.90
  -1  -2  12  121.99   15.70
   1  -2 -12   94.29   18.50
   1  -2 -12   76.89   10.30
  -1  -2  12   86.39   14.40
   1  -2 -12   89.99   23.90
  -1  -2  12  148.59   24.90
   1  -2 -12  103.59   21.20
   1  -2 -12  108.69   25.90
   1  -2 -12   94.79   16.20
  -1   2  11   22.00   17.70
   1   2 -11   17.40   20.10
   1   2 -11   15.00   18.20
  -1   2  11   -1.00   11.70
   1   2 -11   -1.90   18.80
   1   2 -11   22.60   16.60
   1  -2 -11   -1.60    5.40
   1  -2 -11   -9.10   15.10
  -1  -2  11   -2.30   10.90
   1  -2 -11   22.00   18.80
   1  -2 -11   12.30   12.80
   1  -2 -11   -2.90    5.60
  -1  -2  11   -3.00    9.30
  -1  -2  11   15.80   18.50
   1  -2 -11    1.10   18.70
   1  -2 -11  -17.10   12.00
  -1   2  10   98.59   14.40
   1   2 -10  116.59   21.20
   1   2 -10  109.79   17.30
  -1   2  10  125.09   20.10
   1   2 -10  117.49   22.90
   1   2 -10  131.79   19.10
   1   2 -10  105.29   13.30
   1  -2 -10   78.39   12.00
   1  -2 -10   81.99   14.50
  -1  -2  10  122.69   13.70
   1  -2 -10  121.19   19.10
   1  -2 -10  144.79   22.50
  -1  -2  10  149.29   25.30
   1  -2 -10  129.49   23.10
  -1  -2  10   94.29   12.80
   1  -2 -10  112.99   11.40
   1   2  -9   15.80   13.50
   1   2  -9   -4.20    8.60
   1   2  -9   11.00   15.30
  -1   2   9   22.70   14.70
   1   2  -9   20.20   13.50
  -1   2   9    4.00    9.80
   1  -2  -9   12.70    9.90
  -1  -2   9   18.90   13.80
   1  -2  -9    5.30    4.50
   1  -2  -9    7.10    4.40
  -1  -2   9    0.40    9.00
   1  -2  -9   -6.50   10.20
   1  -2  -9    7.60   14.00
   1  -2  -9    5.90   12.70
  -1  -2   9    6.90    7.00
   1   2  -8   72.49   12.90
   1   2  -8   78.69   14.20
   1   2  -8   63.89   16.20
  -1   2   8   77.89   14.40
  -1   2   8   66.69   11.10
   1   2  -8   84.29   10.00
   1  -2  -8   63.79    8.10
   1  -2  -8   51.39   10.50
   1  -2  -8   64.69   11.30
   1  -2  -8   59.39    7.90
  -1  -2   8   93.89   15.50
  -1  -2   8   58.69    9.70
   1  -2  -8   49.50   14.50
  -1  -2   8   60.79    9.10
   1  -2  -8   98.89   16.90
   1   2  -7    7.90   10.90
  -1   2   7   19.00   10.90
   1   2  -7   18.30   11.00
   1   2  -7    6.80    6.70
   1   2  -7   15.50    9.30
  -1   2   7    3.50    7.90
  -1  -2   7    4.20    6.70
  -1  -2   7   16.10   11.30
   1  -2  -7   10.30    3.50
   1  -2  -7    4.20    8.20
   1  -2  -7    7.10   10.30
   1  -2  -7    3.70   10.70
  -1  -2   7    6.60    5.80
   1  -2  -7   13.40    8.90
   1   2  -6   48.50   10.50
   1   2  -6   47.80   11.50
  -1   2   6   41.20    8.00
   1   2  -6   40.10    6.80
   1   2  -6   53.39    9.30
  -1   2   6   44.40   10.20
  -1  -2   6   47.90   11.30
  -1  -2   6   45.30    6.90
   1  -2  -6   44.40    5.90
   1  -2  -6   38.20    7.30
   1  -2  -6   44.00    9.80
   1  -2  -6   37.50   10.00
  -1  -2   6   42.70    6.30
   1  -2  -6   43.60    8.50
  -1   2   5    7.20    7.90
   1   2  -5   14.50    6.00
  -1   2   5    6.40    5.50
   1   2  -5   10.50    8.20
   1   2  -5    1.60    4.60
   1   2  -5   12.50    8.20
  -1   2   5    6.60    2.40
   1  -2  -5   -1.50    6.00
   1  -2  -5    9.00    6.80
   1  -2  -5   10.30    2.50
  -1  -2   5    8.70    4.60
   1  -2  -5    9.70    7.50
  -1  -2   5   16.80    8.40
  -1  -2   5   10.20    4.20
   1  -2  -5    4.30    4.70
  -1  -2   5    6.30    2.00
   1   2  -4   37.00    7.00
   1   2  -4   37.90    4.90
  -1   2   4   37.90    6.00
  -1   2   4   33.30    7.20
  -1   2   4   33.50    4.30
   1   2  -4   41.00    5.30
   1   2  -4   29.50    3.10
   1   2  -4   43.30    7.50
  -1  -2   4   29.00    5.10
   1  -2  -4   36.20    4.30
   1  -2  -4   20.10    4.60
  -1  -2   4   37.70    5.00
  -1  -2   4   32.30    3.50
   1  -2  -4   27.90    5.90
  -1  -2   4   45.40    7.60
   1  -2  -4   36.60    7.40
   1  -2  -4   42.20    7.70
  -1   2   3   26.50    4.80
   1   2  -3   31.10    5.90
   1   2  -3   28.20    2.90
   1   2  -3   36.60    4.30
   1   2  -3   33.50    4.20
  -1   2   3   28.80    3.70
   1   2  -3   36.50    6.10
   1  -2  -3   30.10    6.20
   1  -2  -3   25.70    4.80
  -1  -2   3   32.30    4.10
   1  -2  -3   21.70    3.80
   1  -2  -3   28.00    5.50
  -1  -2   3   43.90    7.40
  -1  -2   3   36.80    2.90
  -1  -2   3   38.70    5.00
   1  -2  -3   32.50    3.70
   1   2  -2  124.79    9.50
  -1   2   2  123.29    8.50
   1   2  -2  101.19    7.50
  -1  -2   2  110.89    7.50
   1  -2  -2  121.69    8.40
  -1  -2   2  111.59    8.30
  -1  -2   2  126.09    8.10
  -1  -2   2   91.19    8.70
   1  -2  -2  129.49    7.90
   1   2  -1   10.90    2.40
  -1   2   1   16.40    2.60
  -1   2   1   12.20    3.40
   1   2  -1   19.60    3.50
   1  -2  -1   14.50    1.70
   1  -2  -1   17.70    2.50
   1  -2  -1   11.80    2.00
  -1  -2   1   19.70    2.00
  -1  -2   1   14.00    1.70
  -1  -2   1   15.40    2.50
   1  -2  -1   16.40    2.70
  -1   2   0    8.20    4.50
   1   2   0   16.60    4.00
  -1   2   0   12.50    4.70
   1  -2   0    5.50    2.70
  -1  -2   0   11.60    3.50
  -1   2  -1    2.10    3.80
  -1   2  -1    5.40    1.90
  -1   2  -1    1.80    4.10
  -1  -2  -1    0.80    1.00
  -1  -2  -1    5.90    3.90
   1  -2   1    4.60    2.30
  -1  -2  -1    3.30    2.00
   1  -2   1    2.60    3.10
  -1  -2  -1    3.00    1.40
   1  -2   1    3.60    1.50
  -1   2  -2   29.20    4.60
  -1   2  -2   32.90    4.10
   1   2   2   34.20    6.00
   1   2   2   37.70    4.50
  -1   2  -2   41.70    7.40
  -1   2  -2   38.30    4.60
   1   2   2   46.20    6.40
  -1   2  -2   38.30    6.60
   1  -2   2   30.80    3.60
  -1  -2  -2   40.50    5.10
  -1  -2  -2   39.10    3.90
  -1  -2  -2   32.00    4.20
  -1  -2  -2   38.50    5.80
  -1  -2  -2   42.90    6.50
   1  -2   2   33.90    5.90
   1  -2   2   38.30    7.00
   1  -2   2   35.30    4.30
   1  -2   2   31.30    3.90
  -1   2  -3    5.70    4.10
  -1   2  -3    2.90    6.30
   1   2   3    3.00    3.70
  -1   2  -3   -0.50    2.50
   1   2   3    2.50    5.10
  -1   2  -3    4.90    6.20
  -1   2  -3    0.10    3.00
  -1  -2  -3    0.20    1.80
   1  -2   3    7.80    6.50
   1  -2   3    2.60    2.80
  -1  -2  -3    1.60    4.70
   1  -2   3    4.20    3.00
  -1  -2  -3    1.90    4.00
  -1  -2  -3    2.00    5.70
   1  -2   3    0.20    2.30
  -1   2  -4  235.68   16.10
  -1   2  -4  241.38   17.50
  -1   2  -4  247.98   18.90
   1   2   4  219.88   16.60
   1   2   4  227.98   17.80
  -1   2  -4  237.38   19.10
  -1   2  -4  232.28   15.50
  -1  -2  -4  225.48   17.40
   1  -2   4  215.48   15.60
  -1  -2  -4  239.38   15.40
  -1  -2  -4  206.28   16.70
  -1  -2  -4  251.87   18.60
   1  -2   4  246.58   18.70
   1  -2   4  235.98   16.70
  -1  -2  -4  240.78   17.70
   1  -2   4  240.38   15.90
   1   2   5   70.69   10.40
  -1   2  -5   57.19    7.90
  -1   2  -5   84.19   12.00
   1   2   5   66.09    7.60
  -1   2  -5   54.09    7.40
  -1   2  -5   58.89    8.90
  -1   2  -5   73.39   12.10
   1  -2   5   60.99    7.20
   1  -2   5   71.49    6.60
  -1  -2  -5   56.09    6.90
  -1  -2  -5   62.19   11.40
  -1  -2  -5   62.19    7.90
  -1  -2  -5   42.20    8.10
   1  -2   5   45.90    7.00
  -1  -2  -5   59.39    6.50
   1  -2   5   81.49   11.70
  -1  -2  -5   63.09   12.40
  -1   2  -6   45.10   12.70
   1   2   6   42.10   10.50
  -1   2  -6   28.10    5.20
  -1   2  -6   31.40    6.00
  -1   2  -6   35.00    9.00
   1   2   6   33.40    7.40
  -1   2  -6   46.70   12.10
  -1  -2  -6   27.80    7.50
   1  -2   6   34.80    6.80
  -1  -2  -6   29.50    4.60
  -1  -2  -6   42.20   10.30
   1  -2   6   34.00    6.20
  -1  -2  -6   24.10    8.80
  -1  -2  -6   41.70   11.80
  -1  -2  -6   26.10    4.20
   1  -2   6   29.60    4.40
  -1   2  -7   28.80   13.30
  -1   2  -7   19.80   12.70
  -1   2  -7    9.80    5.30
   1   2   7   21.30    9.10
  -1   2  -7   22.60    9.20
   1   2   7   25.10   11.60
  -1   2  -7    7.90    6.40
  -1  -2  -7   15.00    4.20
  -1  -2  -7   27.20   10.80
   1  -2   7   17.10    3.90
  -1  -2  -7   37.90   13.70
   1  -2   7   23.50   13.00
   1  -2   7    8.10    6.80
  -1  -2  -7   15.50    9.40
  -1  -2  -7   14.70    4.70
  -1  -2  -7   12.20    8.40
   1  -2   7   18.70    6.80
   1   2   8  111.59   20.00
  -1   2  -8  123.19   13.10
   1   2   8  132.49   13.40
  -1   2  -8  175.98   18.90
  -1   2  -8  127.39   21.30
  -1   2  -8  122.59   20.60
  -1   2  -8   90.99   12.90
  -1  -2  -8   92.79   14.20
  -1  -2  -8  115.59   13.20
  -1  -2  -8  112.09   18.70
   1  -2   8  119.49   15.90
   1  -2   8  106.19   10.30
  -1  -2  -8  134.79   20.30
  -1  -2  -8  114.89   11.00
   1  -2   8  120.59   22.70
  -1  -2  -8  107.99   11.90
   1  -2   8  132.59   11.80
   1   2   9  265.77   29.40
  -1   2  -9  333.07   31.00
  -1   2  -9  323.97   22.80
  -1   2  -9  283.97   22.50
   1   2   9  309.07   24.90
  -1   2  -9  304.47   30.10
   1  -2   9  282.17   20.30
  -1  -2  -9  275.17   22.10
  -1  -2  -9  332.97   21.70
   1  -2   9  296.87   23.60
  -1  -2  -9  299.37   28.20
  -1  -2  -9  319.37   29.40
  -1  -2  -9  293.57   30.10
  -1  -2  -9  276.47   24.30
   1  -2   9  320.67   31.50
   1  -2   9  309.87   25.50
  -1   2 -10   36.00   20.10
  -1   2 -10   28.10    9.70
  -1   2 -10   14.60   15.70
  -1   2 -10   23.30    7.80
   1   2  10   26.20   11.60
  -1   2 -10   41.00   16.70
   1   2  10   41.60   17.30
   1  -2  10   35.80   11.40
   1  -2  10   45.30   10.80
  -1  -2 -10   59.39   20.60
  -1  -2 -10   27.90   14.60
  -1  -2 -10   20.50    8.30
  -1  -2 -10   35.10   15.50
  -1  -2 -10   34.10    6.70
  -1  -2 -10   34.10   11.50
   1  -2  10   56.79   19.00
   1   2  11   54.89   12.70
  -1   2 -11   51.19   19.80
  -1   2 -11   19.30   18.30
  -1   2 -11   31.50   24.60
  -1   2 -11   63.59   23.80
  -1   2 -11   28.70    8.70
   1   2  11   60.69   20.80
  -1   2 -11   39.50   11.50
  -1  -2 -11   57.39   22.60
   1  -2  11   46.20   11.30
  -1  -2 -11   28.80   23.40
  -1  -2 -11   38.60    7.80
  -1  -2 -11   42.70   16.00
   1  -2  11   61.79   20.80
  -1  -2 -11   45.70   18.60
   1  -2  11   42.10   11.70
  -1  -2 -11   41.80   23.70
  -1   2 -12  498.15   49.90
   1   2  12  552.24   40.00
   1   2  12  565.14   48.10
  -1   2 -12  526.65   47.70
  -1   2 -12  530.05   48.90
  -1   2 -12  578.54   37.90
  -1   2 -12  493.25   39.00
  -1  -2 -12  615.64   37.20
   1  -2  12  580.04   48.40
   1  -2  12  541.65   39.00
  -1  -2 -12  553.84   50.59
  -1  -2 -12  508.45   44.60
  -1  -2 -12  641.84   48.20
  -1  -2 -12  496.45   38.20
  -1  -2 -12  516.55   47.90
  -1  -2 -12  516.55   39.60
   1  -2  12  553.34   41.40
  -1   2 -13   22.90   24.50
   1   2  13   76.59   25.10
  -1   2 -13   51.39   32.40
  -1   2 -13   37.60   13.80
   1   2  13   50.19   14.50
  -1   2 -13   24.00    7.10
  -1   2 -13   66.59   23.20
  -1   2 -13   49.10   28.20
  -1   2 -13   20.60    9.80
  -1  -2 -13   69.49   26.40
  -1  -2 -13   21.50   10.00
   1  -2  13   46.70   13.30
   1  -2  13   88.49   25.70
  -1  -2 -13   28.40   29.20
  -1  -2 -13   35.40    9.00
  -1  -2 -13   38.80   21.20
  -1  -2 -13   22.60   21.40
  -1  -2 -13   34.20   14.80
   1  -2  13   30.40   14.00
   1   2  14  973.30   63.89
  -1   2 -14 1042.70   62.89
  -1   2 -14  864.61   72.49
  -1   2 -14  962.10   71.59
  -1   2 -14  892.41   75.89
   1   2  14 1053.69   73.39
  -1   2 -14  796.62   59.39
  -1   2 -14  984.50   61.09
  -1  -2 -14  864.91   62.69
  -1  -2 -14  942.51   63.89
  -1  -2 -14  911.51   70.19
  -1  -2 -14 1032.30   61.39
   1  -2  14 1033.60   74.39
   1  -2  14  967.80   62.89
   1  -2  14 1026.40   66.79
  -1  -2 -14  867.61   71.59
  -1  -2 -14  918.51   75.99
  -1   2 -15   55.99   30.70
   1   2  15   79.99   16.70
  -1   2 -15   39.40    9.60
  -1   2 -15   65.89   37.20
   1   2  15   97.19   31.20
  -1   2 -15   42.30   16.50
  -1  -2 -15   68.29   26.90
  -1  -2 -15   59.39   36.50
   1  -2  15   50.09   16.50
  -1  -2 -15   50.09   17.20
   1  -2  15   67.19   15.40
  -1  -2 -15   27.90   12.10
  -1  -2 -15   47.50   10.70
   1  -2  15  106.69   31.50
   1   2  16  214.58   37.40
  -1   2 -16  144.39   37.10
   1   2  16  203.18   21.70
  -1   2 -16  113.89   43.10
  -1   2 -16  181.08   22.00
  -1  -2 -16  151.48   20.30
   1  -2  16  185.68   19.90
   1  -2  16  222.08   42.20
  -1  -2 -16  169.68   44.70
  -1  -2 -16  115.69   17.20
  -1  -2 -16  159.98   22.20
  -1  -2 -16  175.48   34.30
   1   2  17   20.40   16.40
   1   2  17   27.20   35.50
  -1   2 -17   25.40   40.00
  -1   2 -17   18.70   36.20
  -1   2 -17  -17.30   18.10
  -1  -2 -17   -4.50   14.20
   1  -2  17   24.20   37.60
  -1  -2 -17    5.10   19.10
  -1  -2 -17   21.90   34.40
  -1  -2 -17   19.70   40.90
  -1  -2 -17    1.90   10.20
   1  -2  17    9.30   15.20
  -1   2 -18  -17.70   37.20
  -1   2 -18  -17.70   19.70
   1   2  18   14.20   17.60
  -1   2 -18   33.00   44.70
   1   2  18    0.20   41.30
  -1  -2 -18   -7.40   22.20
  -1  -2 -18   -5.80   10.60
  -1  -2 -18   45.80   43.00
   1  -2  18   13.10   15.60
   1  -2  18   29.80   41.50
  -1  -2 -18    8.20   38.30
   1   2  19   53.09   18.90
  -1   2 -19   -1.30   48.90
  -1   2 -19   43.60   23.00
   1   2  19   53.29   44.00
  -1   2 -19   -7.30   42.10
   1  -2  19   26.10   17.40
   1  -2  19   38.00   48.60
  -1  -2 -19   26.30   20.60
  -1  -2 -19   79.49   48.70
  -1  -2 -19   32.30   53.59
  -1   2 -20  -55.79   45.60
   1   2  20   27.00   48.50
  -1   2 -20  -16.10   50.99
   1   2  20   -3.60   18.20
   1  -2  20    3.10   52.89
   1  -2  20  -14.50   16.40
  -1  -2 -20  -20.30   44.10
  -1  -2 -20    1.40   51.39
   1   2  21   61.79   54.39
  -1   2 -21   59.39   50.79
  -1   2 -21   49.10   58.29
   1  -2  21   -7.80   18.30
  -1  -2 -21    3.60   55.49
   1  -2  21   36.10   55.89
  -1  -2 -21  -15.30   49.50
  -1   2 -22   11.40   54.39
  -1   2 -22   10.00   63.79
   1   2  22   25.20   59.39
  -1  -2 -22  -87.29   52.09
  -1  -2 -22   -9.20   58.99
   1  -2  22   12.30   56.99
   1  -2  22   -5.40   20.10
  -1   2 -23  -55.99   85.99
  -1   2 -23    3.90   57.39
  -1  -2 -23   36.00   77.79
   1  -2  23  -18.90   64.19
  -1  -2 -23 -114.19   54.29
   1   3 -24  -91.79   54.99
  -1  -3  24 -106.69   64.09
   1  -3 -24   -7.00   50.09
   1   3 -23   90.49   88.19
   1   3 -23   -8.20   53.89
   1  -3 -23   25.70   46.60
  -1  -3  23   12.30   21.80
   1  -3 -23   47.70   75.29
  -1  -3  23   14.80   61.69
  -1   3  22  -17.00   22.30
   1   3 -22   17.00   49.10
   1   3 -22   27.20   73.99
   1  -3 -22  103.79   68.49
   1  -3 -22  -74.89   42.70
  -1  -3  22   17.40   57.39
  -1  -3  22    3.60   22.30
  -1   3  21   33.90   22.50
   1   3 -21   11.70   43.70
   1   3 -21   57.09   72.19
  -1  -3  21   27.50   55.39
   1  -3 -21   42.70   61.99
  -1  -3  21   36.50   20.90
   1  -3 -21   18.30   42.10
   1   3 -20   -7.20   40.90
  -1   3  20   29.60   22.00
   1   3 -20   39.00   62.49
   1  -3 -20   42.50   41.20
  -1  -3  20   58.99   53.59
   1  -3 -20   48.40   55.69
  -1  -3  20   17.60   19.10
   1   3 -19   96.69   52.29
   1   3 -19   42.50   22.80
  -1   3  19   93.79   22.30
  -1   3  19   76.29   46.10
   1  -3 -19   66.49   46.30
   1  -3 -19   37.50   35.40
   1  -3 -19   59.59   24.10
  -1  -3  19   94.29   47.60
  -1  -3  19   53.69   19.10
   1   3 -18   32.40   33.30
  -1   3  18   89.59   21.10
   1   3 -18   50.39   22.90
   1   3 -18   80.09   66.49
  -1  -3  18   80.89   43.80
   1  -3 -18   49.00   61.19
   1  -3 -18   26.20   20.40
   1  -3 -18   33.50   11.40
   1  -3 -18   52.09   33.30
  -1  -3  18   42.40   18.00
   1   3 -17   67.89   42.10
  -1   3  17   89.79   20.10
   1   3 -17   35.20   19.90
   1   3 -17   21.10   30.60
  -1   3  17   79.89   35.70
   1  -3 -17    0.10   30.00
   1  -3 -17   29.50   11.00
  -1  -3  17   52.69   37.00
   1  -3 -17   35.40   10.30
   1  -3 -17   37.90   19.90
  -1  -3  17   59.39   17.80
   1  -3 -17   39.10   37.40
  -1   3  16  164.08   36.10
   1   3 -16  157.78   21.40
   1   3 -16  167.18   42.10
   1   3 -16  113.69   29.70
  -1   3  16  172.78   22.40
   1  -3 -16   61.29   28.10
   1  -3 -16  111.49   21.90
  -1  -3  16   99.09   21.40
  -1  -3  16  194.78   39.30
   1  -3 -16  117.19   17.90
   1  -3 -16  130.39   38.40
  -1  -3  16  167.88   19.90
   1   3 -15   15.10   35.20
   1   3 -15   21.90   25.30
   1   3 -15   32.20   31.10
  -1   3  15   15.70   26.40
   1   3 -15   28.30   16.60
  -1   3  15    7.10   16.80
  -1  -3  15   14.00   14.80
   1  -3 -15   -1.40   23.70
   1  -3 -15   -8.60   16.80
   1  -3 -15   13.20   22.00
  -1  -3  15   -4.30   13.60
   1  -3 -15   20.60   30.60
  -1  -3  15   40.10   29.80
   1  -3 -15   17.60    9.20
   1  -3 -15   14.10   32.00
  -1   3  14  224.38   29.70
   1   3 -14  222.78   38.70
   1   3 -14  208.88   32.30
   1   3 -14  196.68   29.20
   1   3 -14  221.48   22.50
  -1   3  14  207.28   39.00
   1   3 -14  217.58   41.50
   1  -3 -14  268.17   41.90
  -1  -3  14  266.17   42.10
   1  -3 -14  205.88   37.50
   1  -3 -14  202.58   27.40
   1  -3 -14  206.88   23.30
   1  -3 -14  229.28   20.30
  -1  -3  14  181.68   21.90
  -1  -3  14  210.38   26.40
   1  -3 -14  222.18   31.30
   1   3 -13   12.90   27.60
  -1   3  13   23.20   21.80
   1   3 -13   -2.10   21.80
   1   3 -13    1.40   20.40
   1   3 -13  -13.30   13.20
  -1   3  13   -7.50   14.90
   1   3 -13   20.30   26.20
   1  -3 -13    2.50    7.30
   1  -3 -13   29.70   25.80
   1  -3 -13   15.60   17.50
   1  -3 -13  -14.50   14.70
  -1  -3  13    6.00   12.10
   1  -3 -13   12.80   25.20
  -1  -3  13  -21.40   12.90
   1  -3 -13   -4.70   19.70
  -1  -3  13   30.20   23.80
   1   3 -12  216.18   34.60
   1   3 -12  190.68   22.20
   1   3 -12  216.88   33.30
   1   3 -12  192.78   32.40
  -1   3  12  229.18   26.70
   1   3 -12  249.68   30.20
  -1   3  12  245.28   32.80
   1  -3 -12  234.78   28.70
   1  -3 -12  176.68   24.60
   1  -3 -12  169.08   29.50
   1  -3 -12  232.88   18.50
   1  -3 -12  219.18   31.00
  -1  -3  12  191.18   23.40
   1  -3 -12  148.89   24.60
  -1  -3  12  174.68   23.50
  -1  -3  12  264.77   35.20
   1  -3 -12  223.28   32.80
   1   3 -11   11.30   15.90
   1   3 -11    8.60   16.90
   1   3 -11   10.30   20.00
   1   3 -11  -12.30   21.70
  -1   3  11    6.80   17.00
  -1   3  11  -21.00   12.30
   1   3 -11    2.00   19.80
  -1  -3  11   -3.90   10.60
  -1  -3  11   22.80   18.70
   1  -3 -11    3.70   12.80
   1  -3 -11   12.40   19.60
   1  -3 -11    4.30   17.10
   1  -3 -11    2.30   17.90
   1  -3 -11   -0.60    6.00
  -1  -3  11    6.10    8.90
   1  -3 -11   -7.10   12.70
   1  -3 -11   -0.40    6.20
  -1   3  10   22.10   16.30
  -1   3  10  -10.10   11.50
   1   3 -10   19.40   17.30
   1   3 -10    0.60   15.60
   1   3 -10   14.20   14.20
   1   3 -10   -1.20   17.20
   1   3 -10   -3.70    9.20
   1  -3 -10    2.30    5.40
  -1  -3  10   14.70   17.30
  -1  -3  10  -11.50    9.50
   1  -3 -10  -24.10   11.60
   1  -3 -10   27.10   17.60
   1  -3 -10    0.50   17.10
   1  -3 -10   -6.00   14.80
   1  -3 -10    7.90    5.30
   1  -3 -10    1.70   11.10
  -1  -3  10   12.90    8.60
  -1   3   9   48.20   14.70
  -1   3   9   33.00   11.40
   1   3  -9   27.30    9.30
   1   3  -9   34.50   12.80
   1   3  -9   13.60   16.50
   1   3  -9   44.30   14.90
  -1  -3   9   39.50    9.50
   1  -3  -9   33.80    5.90
  -1  -3   9   21.30    8.20
   1  -3  -9   37.90   11.90
  -1  -3   9   58.79   16.70
   1  -3  -9   33.90   15.00
   1  -3  -9   28.90   14.40
   1  -3  -9   27.30   11.10
   1   3  -8  430.56   33.40
  -1   3   8  399.26   30.20
  -1   3   8  401.36   32.40
   1   3  -8  386.26   33.60
   1   3  -8  415.96   28.10
   1   3  -8  407.76   25.70
   1   3  -8  423.86   30.80
  -1  -3   8  442.66   34.00
   1  -3  -8  415.66   32.60
   1  -3  -8  451.35   27.10
  -1  -3   8  385.46   28.70
   1  -3  -8  420.76   30.80
   1  -3  -8  401.86   30.40
   1  -3  -8  394.36   31.90
  -1  -3   8  373.76   25.70
   1   3  -7  153.28   10.00
   1   3  -7  147.39   19.60
  -1   3   7  142.39   18.80
  -1   3   7  139.99   16.50
   1   3  -7  129.19   13.40
   1   3  -7  116.99   18.60
   1   3  -7  165.08   15.90
  -1  -3   7  183.18   20.40
   1  -3  -7  148.19   11.70
   1  -3  -7  144.59   18.00
   1  -3  -7  132.89   17.50
   1  -3  -7  124.89   16.20
  -1  -3   7  145.69   13.70
  -1  -3   7  127.29   10.40
   1   3  -6  433.26   33.50
   1   3  -6  470.95   31.90
   1   3  -6  476.05   34.10
  -1   3   6  485.15   29.90
  -1   3   6  478.05   33.70
   1   3  -6  476.65   29.20
  -1   3   6  437.66   33.40
   1   3  -6  469.95   30.60
  -1  -3   6  488.85   34.00
   1  -3  -6  449.95   32.10
  -1  -3   6  458.25   31.10
  -1  -3   6  490.25   30.80
   1  -3  -6  456.45   32.10
   1  -3  -6  502.25   30.10
   1  -3  -6  484.45   33.40
  -1  -3   6  432.26   29.50
   1  -3  -6  474.55   32.90
  -1   3   5   15.40    3.30
   1   3  -5   12.40    2.40
   1   3  -5   12.40    7.90
   1   3  -5   17.60    5.40
   1   3  -5   17.50    9.00
  -1   3   5   13.70    6.90
   1  -3  -5    9.70    7.00
   1  -3  -5    8.40    5.30
  -1  -3   5   11.90    5.70
  -1  -3   5   14.90    2.50
   1  -3  -5   18.30    7.70
   1  -3  -5    8.90    8.40
   1  -3  -5   14.60    3.30
  -1  -3   5   17.30    5.30
  -1   3   4   58.89    7.70
   1   3  -4   70.49   11.70
   1   3  -4   60.29    5.30
  -1   3   4   66.79    6.40
   1   3  -4   60.29    9.00
   1   3  -4   59.89    6.60
   1   3  -4   62.79    7.80
   1  -3  -4   59.09    6.20
  -1  -3   4   65.69    5.30
   1  -3  -4   56.79    7.60
   1  -3  -4   75.09    9.70
   1  -3  -4   59.79    8.60
   1  -3  -4   52.79    6.40
  -1  -3   4   60.89    7.70
  -1  -3   4   74.49   10.90
  -1  -3   4   57.89    7.80
   1   3  -3    7.50    6.20
  -1   3   3   -7.70    4.30
   1   3  -3    5.30    3.80
   1   3  -3    2.20    1.80
   1   3  -3    1.00    4.30
   1   3  -3    4.50    4.00
  -1   3   3    2.50    2.10
   1  -3  -3    1.40    2.70
  -1  -3   3    8.30    6.10
   1  -3  -3   -3.60    4.40
  -1  -3   3    1.40    3.70
  -1  -3   3    2.00    3.10
   1  -3  -3    8.00    4.30
  -1  -3   3    1.80    1.50
   1  -3  -3    3.20    2.10
   1   3  -2    3.60    1.70
  -1   3   2    1.00    2.10
   1   3  -2    2.50    3.10
  -1   3   2    1.90    1.80
   1   3  -2    4.80    3.00
   1   3  -2    5.50    5.00
  -1   3   2    5.00    4.10
  -1   3   2    2.40    3.10
   1   3  -2    0.30    3.20
  -1   3   2   -1.60    3.80
   1  -3  -2    0.60    1.70
  -1  -3   2    3.90    4.60
   1  -3  -2    0.50    2.90
   1  -3  -2   -1.80    4.70
  -1  -3   2    0.20    3.30
  -1  -3   2    5.40    2.70
   1  -3  -2   -1.90    3.70
   1  -3  -2    0.40    1.90
  -1  -3   2    3.10    2.90
  -1  -3   2    1.50    1.40
   1   3  -1  186.78   12.00
   1   3  -1  164.68   11.60
  -1   3   1  188.28   11.50
  -1   3   1  148.59   11.20
  -1   3   1  174.08   13.50
   1   3  -1  181.68   13.50
   1  -3  -1  185.78   11.50
   1  -3  -1  168.78   12.10
  -1  -3   1  185.48   11.60
  -1  -3   1  176.18   13.00
  -1  -3   1  182.28   11.40
   1  -3  -1  185.28   11.30
   1  -3  -1  189.88   11.80
   1  -3  -1  152.58   13.30
  -1  -3   1  188.38   11.60
  -1   3   0   30.20    3.40
  -1   3   0   27.50    4.70
   1   3   0   49.90    4.80
   1   3   0   39.50    6.30
  -1   3   0   43.50    7.40
  -1   3   0   37.40    3.20
   1  -3   0   20.60    6.00
  -1  -3   0   37.40    4.80
   1   3   1  162.98   11.00
   1   3   1  158.78   10.40
   1   3   1  160.78   10.40
  -1   3  -1  154.78   13.40
  -1   3  -1  152.98   10.60
  -1   3  -1  150.88   10.50
  -1   3  -1  147.89   10.50
  -1   3  -1  124.39   11.20
   1  -3   1  155.88   10.50
  -1  -3  -1  157.58   11.40
  -1  -3  -1  171.98   10.50
   1  -3   1  126.89   11.00
   1  -3   1  152.38   13.30
   1  -3   1  156.98   10.50
  -1  -3  -1  163.38   11.30
  -1  -3  -1  169.78   10.50
   1  -3   1  142.39   10.40
  -1  -3  -1  153.88   10.90
  -1   3  -2   71.89   10.00
  -1   3  -2   66.99    7.00
  -1   3  -2   55.99    8.40
  -1   3  -2   67.89    6.20
   1   3   2   69.69    5.80
  -1   3  -2   61.99    6.20
   1   3   2   57.49    6.90
   1   3   2   83.59    8.20
   1  -3   2   55.59    7.70
  -1  -3  -2   75.89    8.30
   1  -3   2   65.09    6.10
   1  -3   2   64.69    9.60
   1  -3   2   72.39    7.20
  -1  -3  -2   66.69    6.00
   1  -3   2   63.89    6.00
  -1  -3  -2   73.59    6.60
  -1   3  -3    0.50    3.60
  -1   3  -3    6.50    2.80
  -1   3  -3    9.40    7.00
  -1   3  -3    8.70    5.40
  -1   3  -3    4.50    7.00
  -1  -3  -3    2.20    2.40
  -1  -3  -3    1.50    3.80
  -1  -3  -3    8.70    6.50
  -1  -3  -3    5.90    4.50
   1  -3   3    7.80    3.40
   1  -3   3    3.50    2.50
  -1  -3  -3    2.00    5.50
   1  -3   3    9.50    6.80
   1  -3   3    3.50    3.10
   1   3   4   10.60    5.30
  -1   3  -4   18.80    9.20
  -1   3  -4   16.10    8.20
   1   3   4   10.20    7.60
  -1   3  -4    7.20    3.40
  -1   3  -4   10.90    4.50
  -1   3  -4    2.60    6.90
   1  -3   4    8.60    3.20
  -1  -3  -4    7.10    3.00
  -1  -3  -4   12.00    6.90
  -1  -3  -4    7.80    5.10
   1  -3   4   10.50    4.50
   1  -3   4   12.70    8.80
  -1  -3  -4   25.20    8.30
  -1  -3  -4    6.10    5.90
   1  -3   4   11.20    4.20
  -1   3  -5  134.49   16.90
  -1   3  -5  128.09   15.30
   1   3   5  114.99   12.30
  -1   3  -5  111.79   14.20
  -1   3  -5  117.19   10.40
  -1   3  -5  114.89   10.30
   1  -3   5  116.69   16.10
   1  -3   5  113.29   11.80
  -1  -3  -5  114.29   13.90
  -1  -3  -5  120.79    9.60
   1  -3   5  108.49   10.70
  -1  -3  -5  133.69   14.70
   1  -3   5  101.39   10.10
  -1  -3  -5   91.99   12.70
  -1   3  -6  465.55   30.00
  -1   3  -6  449.66   29.50
   1   3   6  470.55   31.00
  -1   3  -6  457.95   34.40
   1   3   6  462.75   33.10
  -1   3  -6  403.86   33.40
   1  -3   6  468.45   29.70
  -1  -3  -6  458.05   33.00
  -1  -3  -6  488.25   29.60
   1  -3   6  478.75   33.90
  -1  -3  -6  472.65   33.40
   1  -3   6  440.16   29.70
  -1  -3  -6  412.66   31.20
   1  -3   6  432.86   31.00
  -1  -3  -6  469.05   32.40
  -1   3  -7   16.70   13.60
  -1   3  -7    5.60    6.60
  -1   3  -7   15.90   27.00
  -1   3  -7    4.20   11.10
  -1   3  -7    2.50    5.20
   1   3   7    0.00   11.80
   1   3   7   14.00    8.40
  -1  -3  -7   12.70   10.80
  -1  -3  -7    8.30    4.40
   1  -3   7    3.60    4.00
   1  -3   7   16.90   12.80
  -1  -3  -7   19.50   13.40
  -1  -3  -7   -5.00    8.80
  -1  -3  -7    5.00    4.40
   1  -3   7    4.30    6.20
  -1  -3  -7    8.10    9.00
   1   3   8  611.04   41.00
   1   3   8  600.54   43.90
  -1   3  -8  628.24   39.70
  -1   3  -8  646.14   45.30
  -1   3  -8  612.64   39.40
  -1   3  -8  587.34   44.60
  -1  -3  -8  531.45   40.40
  -1  -3  -8  595.74   42.80
   1  -3   8  638.44   38.90
   1  -3   8  591.74   39.80
   1  -3   8  600.74   41.10
  -1  -3  -8  612.44   44.70
  -1  -3  -8  649.14   39.30
   1  -3   8  594.24   45.00
  -1  -3  -8  589.14   41.20
  -1  -3  -8  657.73   44.20
  -1   3  -9   76.09    9.80
  -1   3  -9   42.50    8.00
  -1   3  -9   74.99   20.00
   1   3   9   77.19   17.90
  -1   3  -9   57.19   16.90
  -1   3  -9   37.40   15.80
   1   3   9   60.09   11.70
  -1  -3  -9   56.09    7.50
  -1  -3  -9   49.30   11.80
  -1  -3  -9   49.99   14.40
   1  -3   9   63.89   10.30
  -1  -3  -9   60.49   15.00
   1  -3   9   75.19   18.50
   1  -3   9   57.99   10.50
  -1  -3  -9   75.89   19.50
  -1  -3  -9   40.40    8.80
   1  -3   9   45.00    6.20
  -1   3 -10   90.69   20.20
  -1   3 -10  132.39   13.50
  -1   3 -10  140.59   26.90
  -1   3 -10  147.49   22.80
   1   3  10  145.39   16.00
  -1   3 -10  112.59   14.80
   1   3  10  159.98   22.20
  -1  -3 -10  154.78   25.20
  -1  -3 -10  125.79   19.60
   1  -3  10  171.58   23.60
  -1  -3 -10  126.39   16.00
   1  -3  10  134.79   14.10
   1  -3  10  139.39   16.00
  -1  -3 -10  100.09   15.10
  -1  -3 -10  125.09   14.30
  -1  -3 -10  134.69   19.70
  -1   3 -11   -0.30    9.90
  -1   3 -11    7.10    7.70
  -1   3 -11   19.20   19.30
   1   3  11   32.00   19.90
  -1   3 -11    6.90   19.00
  -1   3 -11   -7.10   21.10
  -1   3 -11    4.50   22.70
   1   3  11   21.00   12.10
   1  -3  11    6.00   10.70
  -1  -3 -11   -9.30   22.30
  -1  -3 -11    5.50   16.70
  -1  -3 -11    4.50    7.10
  -1  -3 -11   18.10   16.50
  -1  -3 -11   -6.90   12.10
  -1  -3 -11    1.10    7.70
   1  -3  11   10.20   11.10
   1  -3  11   21.10   21.00
  -1  -3 -11    6.20   21.20
   1  -3  11   10.50    4.40
   1   3  12    5.70   21.40
  -1   3 -12   20.70   23.00
  -1   3 -12   -3.60    8.00
   1   3  12    8.30   13.00
  -1   3 -12    7.20   20.20
  -1   3 -12    1.50   23.80
  -1   3 -12   -2.70   12.00
  -1   3 -12  -15.10   25.60
  -1  -3 -12   -5.70   13.40
  -1  -3 -12    0.80    7.70
  -1  -3 -12    0.40   27.00
   1  -3  12   16.20   21.90
   1  -3  12    1.60   11.50
  -1  -3 -12   -5.40   18.20
   1  -3  12    4.90   12.20
  -1  -3 -12   18.60   24.20
  -1  -3 -12  -16.80   17.50
  -1  -3 -12   -2.10    8.30
  -1   3 -13   -4.40   26.20
   1   3  13    8.50   14.30
  -1   3 -13  -28.60   24.80
  -1   3 -13   -4.40   21.40
   1   3  13   25.60   24.20
  -1   3 -13  -10.60   12.80
  -1   3 -13   15.90   26.00
  -1   3 -13    2.70    8.10
  -1  -3 -13    5.90   25.50
  -1  -3 -13   -0.80   20.20
  -1  -3 -13    5.50   20.90
   1  -3  13   33.70   26.10
  -1  -3 -13    1.40    9.40
  -1  -3 -13   -5.10   27.50
   1  -3  13    1.20   12.10
   1  -3  13   -8.60   12.60
  -1  -3 -13    0.30   14.60
  -1  -3 -13   -0.30    8.60
  -1   3 -14    3.60   28.30
  -1   3 -14    9.50   27.30
  -1   3 -14   -3.80   13.90
  -1   3 -14    9.00   30.70
  -1   3 -14   20.20   23.70
   1   3  14   -4.40   15.20
   1   3  14   53.99   26.30
  -1  -3 -14   11.80   30.60
  -1  -3 -14   15.30   22.30
   1  -3  14    1.70   12.70
  -1  -3 -14    8.40   10.70
  -1  -3 -14   20.30   27.10
  -1  -3 -14  -25.80   15.40
   1  -3  14   24.80   12.70
   1  -3  14   57.19   29.70
  -1  -3 -14    1.50   23.50
  -1  -3 -14   15.20    9.80
   1   3  15   38.00   16.10
  -1   3 -15    2.10   34.50
   1   3  15   33.70   28.80
  -1   3 -15    4.60   30.00
  -1   3 -15   33.70   16.20
  -1  -3 -15   27.40   17.20
  -1  -3 -15    3.30   31.20
  -1  -3 -15    8.90   11.10
  -1  -3 -15   43.80   26.40
   1  -3  15   12.80   15.50
   1  -3  15   64.89   31.60
  -1  -3 -15   16.40   10.20
   1  -3  15   17.50   14.10
   1   3  16   32.10   34.30
   1   3  16   18.40   16.40
  -1   3 -16    9.40   37.40
  -1   3 -16   -2.10   16.30
  -1   3 -16  -12.80   31.80
   1  -3  16   33.00   34.80
  -1  -3 -16   -6.50   28.30
  -1  -3 -16    1.00   35.50
   1  -3  16   16.40   14.80
  -1  -3 -16  -21.90   17.50
  -1  -3 -16   -3.90   11.70
  -1  -3 -16  -14.70   10.50
  -1   3 -17   45.50   43.70
   1   3  17    0.20   36.30
  -1   3 -17  -40.40   18.00
   1   3  17   -5.20   16.20
  -1   3 -17  -13.00   35.00
  -1  -3 -17    1.60   11.10
  -1  -3 -17   -0.10   12.20
   1  -3  17    1.00   14.90
   1  -3  17   31.90   41.30
  -1  -3 -17   15.10   38.80
  -1  -3 -17  -25.10   19.30
  -1  -3 -17   -0.90   31.00
   1   3  18  170.38   44.80
  -1   3 -18  100.69   52.19
  -1   3 -18   76.39   42.20
  -1   3 -18   82.59   22.70
  -1  -3 -18   80.99   16.00
  -1  -3 -18   69.99   14.10
  -1  -3 -18  137.69   48.80
  -1  -3 -18  114.19   23.30
  -1  -3 -18   37.70   37.70
   1  -3  18  120.49   18.20
   1  -3  18  143.39   45.90
   1   3  19   69.09   47.10
   1   3  19   22.00   19.00
  -1   3 -19   45.20   53.79
  -1   3 -19   18.70   42.50
   1  -3  19   24.60   17.10
   1  -3  19   -6.70   49.10
  -1  -3 -19   48.00   41.30
  -1  -3 -19   73.19   52.69
  -1  -3 -19   14.00   26.70
  -1  -3 -19   20.00   20.30
  -1   3 -20  111.69   48.10
   1   3  20  177.78   53.09
  -1   3 -20  103.69   58.39
  -1  -3 -20  134.79   59.29
   1  -3  20  137.29   21.10
  -1  -3 -20   69.39   44.50
   1  -3  20  126.69   54.19
  -1   3 -21   36.30   50.59
  -1   3 -21  -39.50   57.29
   1  -3  21   16.20   55.59
   1  -3  21   -2.30   18.00
  -1  -3 -21    6.20   45.50
  -1  -3 -21   57.49   59.79
  -1   3 -22  -18.70   60.99
  -1   3 -22  -44.40   53.89
  -1  -3 -22  -23.40   51.89
   1  -3  22  -31.00   61.79
  -1  -3 -22   18.90   60.39
  -1   3 -23  -20.20   86.39
  -1   3 -23  -94.29   57.19
  -1  -3 -23   33.30   73.29
   1  -3  23   27.70   64.29
  -1  -3 -23    5.00   52.69
   1   4 -23   53.49   83.39
   1   4 -23 -117.59   53.09
  -1  -4  23   23.10   63.89
   1  -4 -23   65.49   76.79
   1  -4 -23  -77.79   44.90
   1   4 -22  -22.20   50.59
   1   4 -22   22.80   81.09
  -1  -4  22   14.80   21.60
   1  -4 -22   53.69   67.89
  -1  -4  22    9.70   62.69
   1  -4 -22  -17.60   42.00
  -1   4  21    3.00   21.90
   1   4 -21   83.39   70.19
   1   4 -21  -32.30   45.40
   1  -4 -21   23.10   63.39
  -1  -4  21   20.10   53.59
   1  -4 -21   43.30   42.60
  -1  -4  21   29.20   20.00
   1   4 -20   -8.20   40.60
  -1   4  20   37.00   22.20
   1   4 -20   32.30   68.29
  -1  -4  20   40.10   19.10
   1  -4 -20   11.00   37.80
  -1  -4  20   60.39   50.79
   1  -4 -20   88.09   55.79
   1   4 -19   14.80   51.49
  -1   4  19   13.40   21.90
   1   4 -19   15.40   38.00
   1   4 -19  -16.30   21.50
   1  -4 -19    4.20   23.90
   1  -4 -19   -1.20   13.70
   1  -4 -19   36.10   35.50
  -1  -4  19   -7.40   17.80
   1  -4 -19   43.10   49.80
  -1  -4  19   16.80   48.70
   1  -4 -19    7.90   15.60
   1   4 -18   30.60   21.40
   1   4 -18   65.39   85.79
   1   4 -18   96.89   35.10
  -1   4  18   84.59   22.30
   1  -4 -18   34.20   13.20
  -1  -4  18   99.69   43.10
   1  -4 -18   30.30   21.00
   1  -4 -18   41.30   12.50
  -1  -4  18   50.09   18.30
   1  -4 -18   61.39   45.30
   1  -4 -18   10.50   32.40
   1   4 -17   24.20   29.50
   1   4 -17   40.70   43.40
  -1   4  17   29.00   19.70
   1   4 -17   -8.00   19.10
   1  -4 -17    4.10   11.10
  -1  -4  17   13.70   16.30
   1  -4 -17   19.60   19.50
  -1  -4  17   27.60   38.50
   1  -4 -17   -8.40   27.90
   1  -4 -17   21.90   37.90
   1  -4 -17   21.00   11.30
  -1   4  16   22.40   18.90
   1   4 -16   -2.30   16.90
   1   4 -16   12.50   39.20
   1   4 -16   30.70   28.10
   1  -4 -16   33.50   23.90
   1  -4 -16  -15.80   18.30
  -1  -4  16   57.19   32.20
   1  -4 -16   33.70   34.90
  -1  -4  16    7.40   14.80
   1  -4 -16    3.70   10.70
   1  -4 -16   15.90   10.00
   1   4 -15   13.50   25.30
  -1   4  15   13.00   17.70
  -1   4  15    3.80   28.60
   1   4 -15   -8.70   34.90
   1   4 -15    8.70   32.90
   1   4 -15  -19.00   15.60
   1  -4 -15    4.00    9.90
  -1  -4  15   13.80   31.70
   1  -4 -15   19.70   33.30
  -1  -4  15   -3.50   15.10
   1  -4 -15   -2.90    9.60
   1  -4 -15  -36.90   26.10
   1  -4 -15  -21.90   17.20
   1  -4 -15   31.00   32.60
   1  -4 -15  -20.00   21.20
  -1  -4  15    4.00   12.90
   1   4 -14   37.00   28.60
  -1   4  14   -3.40   15.80
   1   4 -14    4.30   24.90
   1   4 -14   38.30   31.80
   1   4 -14    3.20   14.60
  -1   4  14   20.70   26.80
   1   4 -14  -13.20   22.20
   1  -4 -14   -2.10   26.50
  -1  -4  14    6.70   13.30
  -1  -4  14    0.00   13.70
   1  -4 -14  -42.50   23.10
   1  -4 -14   -6.30   16.00
   1  -4 -14   -7.70    8.70
   1  -4 -14  -13.90   19.00
   1  -4 -14   16.70   28.80
   1  -4 -14   -0.50    8.50
  -1  -4  14   18.30   27.30
   1   4 -13   20.00   28.60
   1   4 -13  -26.10   13.00
   1   4 -13   21.30   26.70
  -1   4  13   -0.80   15.30
   1   4 -13    8.80   20.10
   1   4 -13   20.50   23.50
  -1   4  13   10.00   22.80
   1  -4 -13    9.00   25.60
  -1  -4  13    6.90   11.40
   1  -4 -13  -16.00   19.80
   1  -4 -13   16.00   25.40
   1  -4 -13   -1.40   17.00
  -1  -4  13   18.80   24.70
   1  -4 -13    0.60    7.90
   1  -4 -13  -16.40   15.20
  -1  -4  13   -9.20   12.70
   1  -4 -13   -8.40    8.30
   1   4 -12  -11.60   11.80
   1   4 -12   -6.00   17.40
   1   4 -12   -4.00   24.80
   1   4 -12   12.80   20.50
   1   4 -12   22.00   23.50
  -1   4  12   -3.30   14.20
  -1   4  12   18.10   20.70
   1  -4 -12   -4.70    7.50
   1  -4 -12   15.60   20.90
  -1  -4  12   25.40   22.20
  -1  -4  12    6.80   12.40
   1  -4 -12  -16.00   14.40
   1  -4 -12    7.60    7.50
   1  -4 -12   -6.50   21.90
  -1  -4  12    4.70    9.50
   1  -4 -12    7.00   18.50
   1  -4 -12   -9.40   14.50
   1   4 -11   20.80   21.80
   1   4 -11   48.70   20.20
  -1   4  11   21.50   13.90
   1   4 -11   41.40   12.20
  -1   4  11   52.59   19.10
   1   4 -11   37.40   22.60
   1   4 -11   32.40   15.90
   1  -4 -11   59.09   21.60
  -1  -4  11   25.80   10.30
   1  -4 -11   35.70   14.30
  -1  -4  11   39.20   11.80
   1  -4 -11   27.90   13.60
  -1  -4  11   47.80   21.30
   1  -4 -11   31.30    7.60
   1  -4 -11   34.40   17.50
   1  -4 -11   24.20   19.00
   1  -4 -11   27.00    7.40
   1   4 -10   54.89   21.30
   1   4 -10   79.09   19.50
   1   4 -10   72.59   15.50
  -1   4  10   78.49   18.70
   1   4 -10   93.39   21.70
  -1   4  10   60.39   14.00
   1   4 -10   79.39   11.90
   1  -4 -10   62.09   13.70
   1  -4 -10   85.09   19.10
  -1  -4  10   68.49   11.80
   1  -4 -10   73.39   18.10
   1  -4 -10   75.59   19.70
  -1  -4  10   76.79   19.70
  -1  -4  10   57.49   10.50
   1  -4 -10   69.89    8.50
   1  -4 -10   47.70   14.30
   1   4  -9  980.90   66.99
   1   4  -9  984.80   65.09
   1   4  -9 1021.90   62.69
  -1   4   9  979.60   64.39
   1   4  -9  915.61   67.49
   1   4  -9  956.80   60.89
   1  -4  -9 1086.19   62.29
  -1  -4   9  980.00   63.09
   1  -4  -9 1008.30   66.09
   1  -4  -9 1056.79   65.69
  -1  -4   9 1002.80   61.09
  -1  -4   9  927.91   63.69
  -1  -4   9 1019.20   67.39
   1  -4  -9  854.11   67.09
   1  -4  -9 1026.20   66.69
   1   4  -8  156.38   22.70
   1   4  -8  180.28   16.60
  -1   4   8  146.39   19.90
   1   4  -8  216.18   24.00
   1   4  -8  216.18   19.70
   1   4  -8  178.98   12.90
   1  -4  -8  144.09   20.00
  -1  -4   8  214.78   24.30
   1  -4  -8  179.88   21.80
   1  -4  -8  217.18   20.90
   1  -4  -8  167.18   21.20
  -1  -4   8  173.18   13.40
  -1  -4   8  186.88   17.20
  -1  -4   8  179.28   17.50
   1  -4  -8  192.88   14.90
  -1   4   7 1316.27   84.09
   1   4  -7 1360.46   86.19
   1   4  -7 1310.57   81.99
   1   4  -7 1283.47   82.89
  -1   4   7 1448.56   82.69
   1   4  -7 1371.36   84.39
   1   4  -7 1249.97   85.69
   1  -4  -7 1460.65   82.79
  -1  -4   7 1332.77   83.19
  -1  -4   7 1255.17   82.19
   1  -4  -7 1399.86   85.49
  -1  -4   7 1298.97   85.39
   1  -4  -7 1304.17   84.29
  -1  -4   7 1289.67   83.49
   1  -4  -7 1358.96   85.19
   1   4  -6   10.00    3.00
  -1   4   6    6.80    8.50
   1   4  -6   10.40    7.40
   1   4  -6    3.80    6.40
   1   4  -6   27.40   12.00
   1   4  -6    8.30   10.40
  -1   4   6    8.70    3.70
  -1  -4   6   25.40   10.90
   1  -4  -6   -0.40    6.10
  -1  -4   6   12.10    6.70
   1  -4  -6    6.30    8.50
  -1  -4   6   12.90    6.90
   1  -4  -6   21.40    9.70
  -1  -4   6   10.60    3.00
   1  -4  -6   13.70    4.20
   1  -4  -6    3.40    6.30
   1  -4  -6    9.00   10.80
   1   4  -5   67.29    8.20
   1   4  -5   54.39    6.00
   1   4  -5   46.00   10.00
   1   4  -5   65.99   11.50
  -1   4   5   53.89    7.20
   1  -4  -5   43.10    6.80
   1  -4  -5   53.99   11.30
  -1  -4   5   50.89    7.40
  -1  -4   5   54.29    5.90
  -1  -4   5   72.79    8.10
  -1  -4   5   60.79   11.00
   1  -4  -5   48.30    6.90
   1  -4  -5   42.60    8.80
   1  -4  -5   55.59   10.20
   1   4  -4  545.55   38.50
   1   4  -4  590.24   37.70
  -1   4   4  642.04   37.50
   1   4  -4  561.14   37.00
   1   4  -4  620.04   40.10
  -1   4   4  584.74   38.80
   1   4  -4  611.04   38.40
   1  -4  -4  634.04   37.50
  -1  -4   4  593.84   37.00
  -1  -4   4  601.14   39.70
  -1  -4   4  573.74   37.70
   1  -4  -4  603.14   38.30
   1  -4  -4  579.44   38.70
  -1  -4   4  593.54   37.80
  -1   4   3  122.49    9.00
   1   4  -3  110.29   10.10
  -1   4   3   91.49    9.10
   1   4  -3  114.19    9.90
   1   4  -3  124.49   13.10
   1   4  -3  101.49    9.90
   1   4  -3  104.49    8.50
   1  -4  -3  122.09    9.60
   1  -4  -3  117.29   12.30
   1  -4  -3  105.89    8.50
   1  -4  -3  110.59   11.10
   1  -4  -3  122.09    9.00
  -1  -4   3  113.99    8.20
  -1  -4   3  119.49    9.40
  -1  -4   3  109.19    9.80
  -1  -4   3  123.19   12.50
   1   4  -2  171.88   13.20
   1   4  -2  167.68   12.50
  -1   4   2  193.98   12.90
  -1   4   2  198.28   12.90
   1   4  -2  202.88   15.50
  -1   4   2  178.38   14.80
   1   4  -2  185.08   12.90
  -1   4   2  175.78   12.30
   1   4  -2  175.48   12.70
  -1  -4   2  171.18   12.50
  -1  -4   2  195.88   12.90
  -1  -4   2  183.98   12.40
   1  -4  -2  194.28   12.20
  -1  -4   2  188.08   13.20
   1  -4  -2  191.78   12.70
   1  -4  -2  198.48   12.60
  -1  -4   2  183.28   14.80
   1  -4  -2  177.58   15.10
  -1   4   1   22.50    3.40
   1   4  -1   19.30    2.90
  -1   4   1   21.80    6.80
   1   4  -1   29.70    4.40
  -1   4   1   20.50    3.10
   1   4  -1   24.80    7.20
   1   4  -1   20.90    3.20
  -1   4   1   28.70    3.60
   1  -4  -1   19.80    7.30
  -1  -4   1   22.60    3.00
  -1  -4   1   26.20    4.20
   1  -4  -1   19.30    3.40
  -1  -4   1   27.10    3.90
  -1  -4   1   29.30    6.80
   1  -4  -1   18.90    2.80
   1  -4  -1   26.40    3.20
   1   4   0   47.60    7.40
   1   4   0   33.60    4.80
   1   4   0   36.10    4.90
  -1   4   0   34.00    8.80
  -1   4   0   46.30    4.50
   1   4   0   47.30    5.10
  -1   4   0   45.50    5.30
  -1  -4   0   46.40    6.20
  -1  -4   0   49.70    5.00
   1  -4   0   40.00    4.90
  -1  -4   0   31.70    8.10
  -1  -4   0   39.50    4.60
   1  -4   0   32.80    9.50
   1  -4   0   44.90    4.70
  -1   4  -1   17.30    4.00
   1   4   1   23.90    3.70
   1   4   1   20.50    3.20
  -1   4  -1   16.60    5.00
   1   4   1   20.70    5.30
  -1   4  -1   17.70    3.20
  -1   4  -1   25.70    8.20
   1   4   1   26.50    4.40
  -1   4  -1   25.40    4.00
  -1  -4  -1   24.40    3.50
   1  -4   1   27.50    4.90
  -1  -4  -1   23.10    3.20
   1  -4   1   25.20    3.40
   1  -4   1   23.60    4.20
  -1  -4  -1   27.50    5.40
  -1  -4  -1   26.20    6.40
  -1  -4  -1   24.10    4.60
   1  -4   1   17.20    2.90
   1  -4   1   17.10    8.00
  -1   4  -2  485.35   31.60
   1   4   2  540.45   32.30
  -1   4  -2  468.85   31.30
  -1   4  -2  480.95   33.70
   1   4   2  519.05   31.50
   1   4   2  540.65   31.60
  -1   4  -2  491.05   31.70
   1  -4   2  494.75   31.40
  -1  -4  -2  509.45   32.40
  -1  -4  -2  521.45   31.40
  -1  -4  -2  527.05   31.50
   1  -4   2  467.55   33.60
   1  -4   2  494.85   31.40
   1  -4   2  434.56   31.20
  -1  -4  -2  484.55   32.20
  -1   4  -3    9.20    3.20
   1   4   3    5.30    3.10
  -1   4  -3    9.00    4.40
  -1   4  -3   14.30    5.40
   1   4   3    3.40    4.80
  -1   4  -3   12.40    8.20
  -1   4  -3   12.90    7.70
  -1  -4  -3   17.00    5.00
  -1  -4  -3   16.60    7.10
   1  -4   3   11.50    5.20
  -1  -4  -3    6.80    3.10
   1  -4   3    8.20    4.40
   1  -4   3   27.80    8.80
   1  -4   3    8.30    3.00
  -1  -4  -3    1.20    4.00
  -1   4  -4  303.07   21.60
  -1   4  -4  312.97   23.40
  -1   4  -4  320.67   21.70
  -1   4  -4  331.27   25.80
   1  -4   4  322.87   22.20
  -1  -4  -4  300.07   23.00
   1  -4   4  316.27   21.50
   1  -4   4  327.87   21.70
   1  -4   4  292.77   26.40
  -1  -4  -4  350.26   24.10
  -1  -4  -4  340.27   22.60
  -1  -4  -4  342.47   23.80
  -1  -4  -4  358.86   21.60
  -1   4  -5   60.09    7.30
  -1   4  -5   43.10   10.00
  -1   4  -5   59.89    8.10
  -1   4  -5   66.19   12.90
  -1   4  -5   73.39   13.10
  -1  -4  -5   48.00    7.90
   1  -4   5   46.30    6.10
  -1  -4  -5   67.09   10.80
   1  -4   5   66.29    7.90
  -1  -4  -5   74.79   13.60
  -1  -4  -5   53.69    9.30
   1  -4   5   68.59    7.60
  -1  -4  -5   64.19    8.60
   1  -4   5   71.39   12.70
   1   4   6  155.98   16.40
  -1   4  -6  193.78   22.00
  -1   4  -6  169.28   17.70
   1   4   6  154.38   19.70
  -1   4  -6  153.78   13.90
  -1   4  -6  134.69   19.20
  -1   4  -6  168.78   13.50
   1  -4   6  162.18   15.00
  -1  -4  -6  169.78   13.10
  -1  -4  -6  185.18   18.80
  -1  -4  -6  151.78   17.00
  -1  -4  -6  162.18   17.70
  -1  -4  -6  150.88   16.10
   1  -4   6  176.28   20.40
   1  -4   6  151.48   13.30
   1  -4   6  173.18   14.40
  -1   4  -7   18.50    7.20
  -1   4  -7   14.80   11.80
  -1   4  -7   12.80   14.10
   1   4   7   12.40   12.60
   1   4   7   14.90    9.20
  -1   4  -7   14.60    5.30
  -1   4  -7   29.80   13.70
   1  -4   7    6.20    6.80
   1  -4   7   23.20    7.10
  -1  -4  -7   12.40   11.40
  -1  -4  -7   18.30   13.70
  -1  -4  -7   13.80    5.00
   1  -4   7   28.10   14.10
  -1  -4  -7    7.20    9.20
  -1  -4  -7    0.60    9.70
   1  -4   7    9.90    4.80
   1   4   8    1.80   13.70
  -1   4  -8   16.70   16.00
  -1   4  -8    0.70    5.50
   1   4   8   17.50    9.90
  -1   4  -8   -0.20    7.70
  -1   4  -8   -2.10   16.10
  -1   4  -8   -7.60   14.40
   1  -4   8   -3.00    4.70
  -1  -4  -8    0.00   10.70
  -1  -4  -8    0.40   12.50
  -1  -4  -8   -6.80    5.10
  -1  -4  -8    2.30   14.80
   1  -4   8   -0.20    7.60
  -1  -4  -8  -12.00   10.20
   1  -4   8   20.00   14.80
  -1  -4  -8   -2.10    5.30
   1   4   9   44.10   11.80
  -1   4  -9   33.90    7.10
  -1   4  -9   38.90   17.60
  -1   4  -9   15.40   17.00
  -1   4  -9   47.40   20.00
  -1   4  -9   38.40    9.40
   1   4   9   37.40   16.10
   1  -4   9   28.60    9.50
  -1  -4  -9   29.90   17.40
  -1  -4  -9   30.30   13.30
  -1  -4  -9   29.70    7.00
  -1  -4  -9   30.90   14.50
  -1  -4  -9   19.20   11.90
   1  -4   9   47.60   17.00
  -1  -4  -9   28.60    7.00
   1  -4   9   39.80    9.40
   1  -4   9   30.20    5.90
  -1   4 -10  147.69   28.20
   1   4  10  193.38   17.20
  -1   4 -10  138.09   14.60
  -1   4 -10  125.99   16.30
  -1   4 -10  136.69   25.70
   1   4  10  144.79   26.70
  -1   4 -10   96.39   20.80
   1  -4  10  123.69   14.80
   1  -4  10  116.39   12.60
  -1  -4 -10  147.29   15.00
   1  -4  10  162.18   29.30
   1  -4  10  138.49   14.40
  -1  -4 -10  144.89   27.10
  -1  -4 -10  115.59   15.50
  -1  -4 -10  158.08   21.20
  -1  -4 -10  126.29   19.30
  -1  -4 -10  120.89   16.80
  -1   4 -11   62.29   24.20
  -1   4 -11  106.69   14.00
  -1   4 -11   70.19   22.40
  -1   4 -11  111.09   13.50
   1   4  11  139.89   16.60
  -1   4 -11  130.99   27.70
  -1   4 -11  115.69   24.50
   1   4  11  113.09   22.90
  -1  -4 -11  104.49   16.10
   1  -4  11   85.39   11.10
  -1  -4 -11  120.09   25.60
   1  -4  11  112.89   13.80
  -1  -4 -11  109.79   27.00
   1  -4  11  145.29   25.10
  -1  -4 -11   83.39   11.60
   1  -4  11  100.59   14.90
  -1  -4 -11  115.49   20.50
  -1  -4 -11  100.89   14.80
  -1  -4 -11  105.19   20.20
  -1   4 -12  384.96   47.50
  -1   4 -12  387.76   43.60
  -1   4 -12  433.36   41.30
  -1   4 -12  429.06   29.50
   1   4  12  456.05   35.00
  -1   4 -12  414.56   36.00
  -1   4 -12  429.56   43.80
   1   4  12  492.35   42.50
   1  -4  12  423.36   32.30
  -1  -4 -12  398.66   38.90
  -1  -4 -12  441.56   44.60
   1  -4  12  425.16   45.10
   1  -4  12  406.66   35.20
  -1  -4 -12  442.96   42.20
  -1  -4 -12  479.35   31.20
  -1  -4 -12  377.56   31.70
  -1  -4 -12  554.34   43.20
  -1  -4 -12  373.26   34.20
   1  -4  12  365.26   27.70
  -1   4 -13  133.99   34.60
  -1   4 -13  200.18   36.40
  -1   4 -13  155.38   16.60
  -1   4 -13  149.99   28.40
  -1   4 -13  101.39   28.20
  -1   4 -13  187.58   18.90
   1   4  13  209.48   36.70
   1   4  13  198.78   20.70
  -1  -4 -13  187.78   35.00
  -1  -4 -13  181.48   34.00
   1  -4  13  200.38   18.50
  -1  -4 -13  130.99   19.70
  -1  -4 -13  201.78   29.70
  -1  -4 -13  145.59   21.70
   1  -4  13  135.89   18.80
  -1  -4 -13  206.68   27.50
   1  -4  13  223.98   39.90
  -1  -4 -13  155.88   19.60
   1   4  14  450.45   48.40
   1   4  14  486.85   37.80
  -1   4 -14  403.26   29.60
  -1   4 -14  474.05   34.70
  -1   4 -14  426.86   53.99
  -1   4 -14  424.26   47.30
  -1   4 -14  460.35   47.40
  -1  -4 -14  467.75   33.90
   1  -4  14  489.25   52.59
  -1  -4 -14  429.66   51.49
   1  -4  14  429.26   34.30
   1  -4  14  406.56   38.20
  -1  -4 -14  369.36   44.10
  -1  -4 -14  449.86   46.30
  -1  -4 -14  402.66   36.80
  -1  -4 -14  598.04   50.89
  -1  -4 -14  401.46   34.70
   1   4  15   65.59   29.70
  -1   4 -15   23.50   29.60
  -1   4 -15   66.59   37.90
   1   4  15   69.29   17.00
  -1   4 -15   35.80   16.10
   1  -4  15   66.59   14.80
  -1  -4 -15   53.39   27.00
  -1  -4 -15   33.90   12.60
   1  -4  15   62.29   34.60
  -1  -4 -15   66.29   33.90
  -1  -4 -15   36.00   17.80
  -1   4 -16  228.18   49.30
  -1   4 -16  194.28   37.60
   1   4  16  297.97   49.80
  -1   4 -16  214.58   28.30
   1   4  16  278.67   31.10
   1  -4  16  238.48   27.40
  -1  -4 -16  237.38   36.20
   1  -4  16  268.27   46.00
  -1  -4 -16  193.88   25.00
  -1  -4 -16  214.98   44.30
  -1  -4 -16  205.08   26.90
  -1   4 -17    0.60   18.30
  -1   4 -17    5.30   44.30
  -1   4 -17    1.20   35.30
   1   4  17   27.60   17.00
   1   4  17   37.60   36.60
  -1  -4 -17  -12.60   19.80
   1  -4  17    8.50   14.60
  -1  -4 -17    2.40   12.80
  -1  -4 -17  -13.30   31.50
  -1  -4 -17    2.40   41.70
   1  -4  17    0.20   41.60
   1   4  18   32.60   42.30
  -1   4 -18  -12.50   70.39
   1   4  18   22.10   19.00
  -1   4 -18    0.40   19.70
  -1   4 -18   16.20   46.70
   1  -4  18    2.20   16.00
  -1  -4 -18  -14.50   12.90
  -1  -4 -18  -23.00   20.50
   1  -4  18   23.80   42.70
  -1  -4 -18   76.79   48.90
  -1  -4 -18    9.10   16.90
  -1  -4 -18   -3.20   33.50
  -1   4 -19    4.10   51.59
  -1   4 -19    6.10   43.20
  -1  -4 -19  -17.30   21.00
  -1  -4 -19   10.40   40.50
   1  -4  19  -35.80   48.10
  -1  -4 -19   16.10   48.60
  -1  -4 -19    9.20   14.00
   1  -4  19  -16.40   15.70
  -1   4 -20   48.20   56.59
  -1   4 -20   44.30   46.40
  -1  -4 -20   13.90   42.20
   1  -4  20   18.10   51.99
  -1  -4 -20   55.99   52.69
   1  -4  20   31.10   18.10
  -1   4 -21   -5.00   60.59
  -1   4 -21  -73.09   50.99
  -1  -4 -21   39.80   56.99
  -1  -4 -21   45.80   46.60
   1  -4  21  -20.10   57.39
  -1   4 -22  -67.79   55.39
  -1   4 -22   25.20   67.89
   1  -4  22  -17.30   60.79
  -1  -4 -22  -54.89   51.89
  -1  -4 -22   24.90   59.49
  -1   4 -23  125.99   92.59
  -1   4 -23  -17.50   59.19
  -1  -4 -23   24.90   54.59
   1  -4  23  -47.60   66.49
  -1  -4 -23  -14.60   75.59
   1   5 -23  -48.90   85.89
   1   5 -23   31.30   55.89
  -1  -5  23   76.49   65.79
   1  -5 -23  -49.80   43.80
   1  -5 -23  133.19   74.29
   1   5 -22  -83.59   48.80
   1   5 -22   67.99   80.09
   1  -5 -22  -29.80   43.10
  -1  -5  22  -43.80   59.49
   1  -5 -22   32.10   69.49
  -1  -5  22   -8.90   20.80
   1   5 -21  -36.00   46.30
   1   5 -21    9.20   74.29
   1  -5 -21  -11.50   38.60
   1  -5 -21   68.09   61.29
  -1  -5  21   -6.50   54.59
  -1  -5  21   -2.40   20.10
   1   5 -20   -0.90   42.20
   1   5 -20   68.69   68.89
  -1   5  20   28.70   22.90
   1  -5 -20   11.00   37.10
  -1  -5  20   32.40   54.49
  -1  -5  20   -3.00   19.00
   1  -5 -20   27.30   54.99
  -1   5  19   -2.00   21.20
   1   5 -19   69.49   39.30
   1   5 -19   25.30   50.79
   1   5 -19  -35.20   21.10
  -1  -5  19   10.70   18.10
   1  -5 -19   43.80   48.60
  -1  -5  19   11.40   46.10
   1  -5 -19    7.50   12.60
   1  -5 -19   -2.60   34.30
   1   5 -18   63.79   57.39
   1   5 -18   25.50   21.60
   1   5 -18   58.79   35.10
  -1   5  18   26.60   20.50
   1  -5 -18  -11.40   20.70
   1  -5 -18   19.40   41.40
  -1  -5  18    6.00   16.20
   1  -5 -18    0.20   12.10
   1  -5 -18   20.40   31.10
  -1  -5  18   70.59   44.00
   1  -5 -18   10.00   12.30
   1   5 -17   99.89   20.90
  -1   5  17  123.89   22.70
   1   5 -17   76.79   47.10
   1   5 -17   26.10   31.20
   1  -5 -17   95.79   28.50
   1  -5 -17   62.29   13.70
   1  -5 -17  111.39   40.30
   1  -5 -17   40.30   20.70
  -1  -5  17   93.99   18.30
   1  -5 -17   52.89   13.90
  -1  -5  17  121.69   41.00
   1   5 -16  -10.00   17.40
   1   5 -16   30.10   28.30
   1   5 -16   26.50   40.60
  -1   5  16   18.80   19.10
  -1  -5  16    5.40   15.70
  -1  -5  16   29.50   33.90
   1  -5 -16   18.40   11.50
   1  -5 -16  -14.60   18.40
   1  -5 -16    2.00   23.70
   1  -5 -16    0.90   11.10
   1  -5 -16    2.80   33.00
   1   5 -15  114.29   28.90
   1   5 -15  126.99   38.50
  -1   5  15  211.58   23.80
   1   5 -15  143.59   20.20
   1   5 -15  148.79   41.40
   1  -5 -15  125.09   16.10
   1  -5 -15  188.38   45.50
  -1  -5  15  219.58   36.00
   1  -5 -15  128.49   22.20
   1  -5 -15  134.59   21.50
   1  -5 -15  175.98   37.40
   1  -5 -15  101.49   44.30
  -1  -5  15  159.58   19.90
   1  -5 -15  155.08   25.70
  -1  -5  15  155.08   19.70
   1   5 -14  151.58   37.90
   1   5 -14  113.69   18.30
  -1   5  14  220.58   23.50
   1   5 -14  146.69   33.00
   1   5 -14  142.59   30.90
   1   5 -14  141.79   26.70
   1  -5 -14  156.78   19.70
   1  -5 -14  128.69   28.20
  -1  -5  14  202.28   33.60
   1  -5 -14  131.69   21.10
   1  -5 -14  176.78   33.60
   1  -5 -14  125.09   15.30
  -1  -5  14  113.99   17.90
   1  -5 -14  142.69   24.00
  -1  -5  14  163.98   18.90
   1  -5 -14  181.88   34.10
   1   5 -13   -5.40   23.60
   1   5 -13    8.40   28.00
   1   5 -13   13.30   20.40
   1   5 -13   24.50   30.20
  -1   5  13   -1.10   16.20
   1   5 -13   -6.40   13.70
   1  -5 -13    6.90   24.10
   1  -5 -13    8.40   16.90
   1  -5 -13   11.50    8.80
   1  -5 -13  -13.10   21.20
   1  -5 -13   -0.80   16.30
  -1  -5  13   -4.70   13.60
   1  -5 -13   -4.00    8.50
  -1  -5  13   -7.10   10.20
   1  -5 -13   14.20   26.10
  -1  -5  13   27.40   25.50
   1   5 -12  456.55   45.80
   1   5 -12  445.86   46.70
   1   5 -12  507.95   45.50
  -1   5  12  480.55   39.10
   1   5 -12  478.75   40.50
   1   5 -12  472.15   34.70
  -1  -5  12  505.75   46.30
  -1  -5  12  427.16   35.70
   1  -5 -12  412.06   37.80
   1  -5 -12  522.35   33.50
   1  -5 -12  538.35   41.50
   1  -5 -12  494.45   44.10
   1  -5 -12  455.65   42.30
  -1  -5  12  427.36   35.50
   1  -5 -12  405.06   33.00
   1  -5 -12  445.26   43.70
   1   5 -11   17.70   20.50
  -1   5  11   -4.60   14.10
   1   5 -11   10.80   11.10
   1   5 -11   29.80   16.10
   1   5 -11   13.00   21.90
   1   5 -11   -1.10   21.50
   1  -5 -11   -1.50   17.60
  -1  -5  11    6.70   11.20
   1  -5 -11  -16.20   14.30
  -1  -5  11   15.70   20.80
   1  -5 -11    9.40   20.40
   1  -5 -11    0.90    7.00
   1  -5 -11   10.80   13.70
  -1  -5  11   -0.40    9.60
   1  -5 -11   -6.90   18.70
  -1   5  10   -3.40   12.80
   1   5 -10   14.20    4.40
   1   5 -10    6.10   10.90
   1   5 -10    0.30   14.00
   1   5 -10    2.10   19.40
   1   5 -10    8.60   17.60
   1   5 -10   -1.00   18.20
  -1  -5  10    8.10    9.00
   1  -5 -10    9.70   12.30
   1  -5 -10    5.30   17.70
   1  -5 -10    2.90   16.90
  -1  -5  10    3.60    4.10
  -1  -5  10   -6.30   10.00
   1  -5 -10   -0.90    6.40
   1  -5 -10   -4.80   15.80
  -1  -5  10   21.80   18.80
   1  -5 -10  -10.40   13.50
   1   5  -9  214.68   15.90
   1   5  -9  245.58   29.30
   1   5  -9  210.38   26.10
   1   5  -9  217.38   27.70
   1   5  -9  252.67   24.60
  -1   5   9  205.08   24.10
   1   5  -9  204.78   19.80
   1  -5  -9  235.48   24.60
   1  -5  -9  234.88   25.60
  -1  -5   9  212.48   20.70
   1  -5  -9  200.78   22.10
  -1  -5   9  204.58   16.50
  -1  -5   9  222.68   20.50
   1  -5  -9  232.38   25.00
   1  -5  -9  247.58   18.20
  -1  -5   9  241.78   28.20
   1  -5  -9  258.27   25.70
   1  -5  -9  183.98   23.90
   1   5  -8  837.42   56.79
   1   5  -8  774.22   50.29
   1   5  -8  760.22   55.89
  -1   5   8  813.92   53.89
   1   5  -8  816.32   53.89
   1   5  -8  832.72   51.69
   1  -5  -8  762.02   52.79
  -1  -5   8  760.02   50.59
   1  -5  -8  853.71   55.59
   1  -5  -8  840.22   54.79
   1  -5  -8  865.51   51.39
  -1  -5   8  807.32   52.49
   1  -5  -8  772.92   54.09
  -1  -5   8  823.42   52.19
  -1  -5   8  790.02   55.59
  -1   5   7   -3.90   10.30
   1   5  -7    1.50    7.80
   1   5  -7   18.50   17.20
   1   5  -7    0.30   12.30
   1   5  -7    4.60    3.90
   1   5  -7   14.50    9.20
  -1   5   7    3.10    4.50
  -1  -5   7   21.20   13.10
   1  -5  -7    3.00    7.60
  -1  -5   7   15.40    7.20
   1  -5  -7    2.90    8.00
  -1  -5   7   10.50    3.70
  -1  -5   7   14.00    8.30
   1  -5  -7   -9.80   10.60
   1  -5  -7    3.30    4.80
   1  -5  -7   -1.60   10.60
   1  -5  -7   -3.90   13.10
   1   5  -6  683.33   47.50
   1   5  -6  651.13   42.40
   1   5  -6  676.13   43.50
   1   5  -6  638.84   45.90
   1   5  -6  664.93   44.60
  -1   5   6  686.53   45.10
  -1  -5   6  604.34   44.30
  -1  -5   6  670.63   46.50
   1  -5  -6  718.53   46.70
   1  -5  -6  689.43   45.10
  -1  -5   6  687.13   42.40
   1  -5  -6  670.53   45.20
   1  -5  -6  742.63   43.20
  -1  -5   6  698.83   44.10
   1   5  -5  350.66   27.00
   1   5  -5  371.06   25.50
   1   5  -5  380.46   26.40
   1   5  -5  358.66   24.20
   1   5  -5  413.46   30.00
  -1   5   5  374.66   27.40
  -1   5   5  356.06   24.90
   1  -5  -5  358.56   27.10
   1  -5  -5  403.76   24.90
  -1  -5   5  373.96   29.00
  -1  -5   5  374.06   24.10
   1  -5  -5  390.06   26.30
  -1  -5   5  361.06   25.70
  -1  -5   5  367.36   25.10
  -1   5   4   19.30    4.20
   1   5  -4   41.50   10.90
   1   5  -4   35.30    7.10
   1   5  -4   30.10    7.80
   1   5  -4   25.50    6.40
   1   5  -4   24.90    4.10
  -1   5   4   26.50    8.20
  -1   5   4   24.40    6.00
   1  -5  -4   40.50    7.30
  -1  -5   4   19.80    6.20
   1  -5  -4   25.30    7.30
   1  -5  -4   26.50    4.30
  -1  -5   4   24.40    3.50
  -1  -5   4   32.00    5.60
   1  -5  -4   18.40    4.60
   1   5  -3 1270.07   76.89
  -1   5   3 1289.07   76.89
   1   5  -3 1271.27   78.59
   1   5  -3 1287.07   77.09
   1   5  -3 1170.78   76.59
   1   5  -3 1169.48   76.99
  -1   5   3 1152.28   76.59
   1  -5  -3 1239.88   78.09
  -1  -5   3 1191.78   76.49
   1  -5  -3 1336.07   76.89
   1  -5  -3 1228.48   77.29
  -1  -5   3 1315.37   76.89
  -1  -5   3 1156.68   78.09
   1  -5  -3 1272.57   76.89
  -1  -5   3 1206.38   76.89
   1  -5  -3 1354.26   76.39
   1   5  -2    9.50    3.80
   1   5  -2    4.90    4.10
   1   5  -2    0.60    4.90
  -1   5   2    6.40    3.20
  -1   5   2    3.70    3.30
  -1   5   2    0.30    7.30
   1   5  -2    7.20    3.00
   1   5  -2    8.00    8.40
  -1  -5   2    6.50    5.00
   1  -5  -2    3.20    7.90
   1  -5  -2    2.40    2.70
  -1  -5   2    2.30    2.40
   1  -5  -2    4.80    3.00
  -1  -5   2    8.30    7.70
   1  -5  -2    8.60    4.80
  -1  -5   2    4.40    4.10
   1  -5  -2    7.20    3.80
  -1   5   1  797.22   50.09
  -1   5   1  809.02   52.59
  -1   5   1  821.22   50.29
  -1   5   1  812.02   50.89
   1   5  -1  801.72   50.79
   1   5  -1  782.82   50.69
   1   5  -1  837.72   50.59
   1   5  -1  800.42   53.29
   1  -5  -1  862.91   50.89
   1  -5  -1  815.72   50.09
  -1  -5   1  846.92   50.69
  -1  -5   1  765.72   52.49
  -1  -5   1  872.21   50.59
   1  -5  -1  808.02   52.99
   1  -5  -1  849.61   50.29
  -1  -5   1  774.02   50.79
  -1  -5   1  820.42   49.99
   1   5   0   28.30    8.30
  -1   5   0   29.40    4.00
   1   5   0   37.00    4.60
  -1   5   0   39.20    5.90
   1   5   0   35.60    4.30
  -1   5   0   36.00    5.00
  -1   5   0   22.20    9.70
   1   5   0   33.10    5.10
   1  -5   0   17.00   11.20
  -1  -5   0   36.40    5.10
   1  -5   0   27.40    3.70
  -1  -5   0   17.40    9.70
   1  -5   0   36.60    4.90
  -1  -5   0   35.20    5.20
   1  -5   0   22.80    5.40
  -1  -5   0   40.20    5.80
   1   5   1  324.37   21.10
  -1   5  -1  309.97   25.80
   1   5   1  331.07   22.30
   1   5   1  344.07   20.90
  -1   5  -1  343.47   21.10
  -1   5  -1  303.97   21.20
  -1   5  -1  312.97   21.20
  -1  -5  -1  315.27   21.60
  -1  -5  -1  303.37   20.90
   1  -5   1  323.27   20.90
   1  -5   1  262.37   20.60
  -1  -5  -1  331.17   23.50
   1  -5   1  300.57   21.20
  -1  -5  -1  337.17   21.00
   1  -5   1  298.57   25.50
   1  -5   1  342.87   20.80
  -1  -5  -1  346.37   20.70
  -1   5  -2  135.89   11.50
   1   5   2  138.99   10.90
   1   5   2  142.39   10.70
  -1   5  -2  140.59   16.50
  -1   5  -2  143.69   10.90
  -1   5  -2  103.59   12.30
  -1   5  -2  121.49   11.10
   1  -5   2  126.39   10.10
  -1  -5  -2  130.19   12.20
   1  -5   2  137.09   10.70
  -1  -5  -2  124.39   13.30
  -1  -5  -2  134.19   10.40
   1  -5   2  143.99   16.70
  -1  -5  -2  136.79   10.30
   1  -5   2  125.89   10.90
   1   5   3    4.00    3.30
  -1   5  -3    7.70    9.30
  -1   5  -3    9.70    9.90
  -1   5  -3    7.20    3.80
  -1   5  -3    1.40    5.20
  -1   5  -3   11.30    8.70
   1   5   3   -3.10    5.10
  -1  -5  -3   13.30    7.90
  -1  -5  -3   -0.90    4.50
   1  -5   3    6.80    3.20
   1  -5   3    8.40    5.10
  -1  -5  -3    4.00    7.60
   1  -5   3    5.20    5.00
  -1  -5  -3    3.70    3.40
  -1   5  -4   14.50    7.00
  -1   5  -4   12.10    5.90
   1   5   4    0.70    6.50
  -1   5  -4   12.40   10.90
  -1   5  -4   10.80    4.30
  -1   5  -4   12.80    9.80
   1  -5   4   17.40    6.20
  -1  -5  -4   18.00    9.20
   1  -5   4   17.20   10.60
  -1  -5  -4    5.90    6.90
   1  -5   4   11.80    3.70
  -1  -5  -4    8.60    9.10
  -1  -5  -4   10.50    5.50
  -1  -5  -4   10.20    4.10
   1  -5   4   13.40    5.80
  -1   5  -5   16.00   12.00
  -1   5  -5   29.80   12.60
  -1   5  -5    8.00    6.70
  -1   5  -5   21.80    8.80
  -1   5  -5   15.40    4.70
  -1  -5  -5   17.00   10.00
   1  -5   5   14.20    5.90
   1  -5   5   32.70   12.50
   1  -5   5   18.10    6.80
  -1  -5  -5   31.90   11.00
  -1  -5  -5   15.50    8.20
  -1  -5  -5   13.20    6.60
   1  -5   5   16.40    4.30
  -1  -5  -5   15.70    4.70
  -1   5  -6  316.67   27.70
  -1   5  -6  325.87   23.10
  -1   5  -6  314.57   33.10
  -1   5  -6  291.17   26.10
  -1   5  -6  323.67   22.80
  -1  -5  -6  354.46   26.10
   1  -5   6  341.27   23.30
  -1  -5  -6  325.37   26.40
  -1  -5  -6  349.37   24.70
   1  -5   6  304.47   22.50
   1  -5   6  347.97   28.70
  -1  -5  -6  354.26   22.70
   1  -5   6  295.97   25.00
  -1   5  -7  185.48   24.30
  -1   5  -7  230.48   22.30
  -1   5  -7  221.38   18.30
  -1   5  -7  220.38   17.40
  -1   5  -7  246.08   28.40
   1  -5   7  252.37   25.60
  -1  -5  -7  229.78   17.60
  -1  -5  -7  208.18   22.10
   1  -5   7  216.88   19.30
  -1  -5  -7  224.68   20.80
  -1  -5  -7  221.08   21.90
   1  -5   7  200.48   17.10
   1  -5   7  222.28   18.90
  -1  -5  -7  257.17   23.60
   1   5   8  458.05   31.80
  -1   5  -8  421.66   34.70
  -1   5  -8  445.76   37.50
  -1   5  -8  411.26   28.70
  -1   5  -8  442.76   36.30
  -1   5  -8  429.06   29.20
  -1  -5  -8  409.16   32.50
  -1  -5  -8  380.86   31.70
  -1  -5  -8  431.66   35.30
  -1  -5  -8  457.65   29.20
   1  -5   8  387.66   30.60
   1  -5   8  427.66   28.90
  -1  -5  -8  390.06   33.20
   1  -5   8  406.06   29.60
  -1  -5  -8  412.66   34.10
   1  -5   8  419.26   36.20
  -1   5  -9  138.39   16.30
  -1   5  -9  152.98   26.70
  -1   5  -9  138.19   19.80
   1   5   9  169.78   20.20
  -1   5  -9  158.48   14.90
  -1   5  -9  178.18   28.80
  -1  -5  -9  135.79   24.80
   1  -5   9  146.59   14.70
  -1  -5  -9  150.28   17.10
   1  -5   9  139.59   17.50
  -1  -5  -9  155.88   15.30
  -1  -5  -9  128.29   22.80
   1  -5   9  166.28   26.70
  -1  -5  -9  144.29   18.60
   1  -5   9  130.49   17.80
  -1  -5  -9  138.29   18.10
  -1   5 -10   39.80    7.70
  -1   5 -10   34.80   17.90
   1   5  10   50.69   13.40
  -1   5 -10   14.90   23.40
  -1   5 -10   49.00   22.70
  -1   5 -10   53.69   20.10
  -1   5 -10   32.20   10.70
  -1  -5 -10   25.30   14.00
  -1  -5 -10   20.70   12.90
   1  -5  10   39.80    7.10
  -1  -5 -10   42.20    8.60
   1  -5  10   46.10   10.70
   1  -5  10   57.99   20.20
  -1  -5 -10   34.20   15.40
  -1  -5 -10   38.20   19.10
  -1  -5 -10   52.59   21.70
  -1  -5 -10   48.70   16.80
   1  -5  10   50.69   11.10
  -1  -5 -10   29.30    8.30
  -1   5 -11    3.80   22.30
  -1   5 -11    4.20   18.90
  -1   5 -11    7.70    7.00
   1   5  11   14.10   20.30
  -1   5 -11    6.50   18.70
  -1   5 -11   -4.10   11.30
  -1   5 -11  -21.90   24.70
   1   5  11    4.90   13.10
  -1  -5 -11  -23.90   13.60
   1  -5  11  -17.10   10.50
   1  -5  11   -0.10    5.40
  -1  -5 -11    5.80    8.10
  -1  -5 -11   -1.40   17.00
   1  -5  11    7.00   22.20
  -1  -5 -11    3.90   16.70
  -1  -5 -11   -7.20   22.20
  -1  -5 -11   -3.10    7.80
  -1  -5 -11   11.00   21.90
  -1  -5 -11   14.30   14.50
   1  -5  11    2.30   10.00
  -1   5 -12  -11.60   27.70
   1   5  12   14.50   23.60
  -1   5 -12   -2.30   24.90
  -1   5 -12  -18.70   20.90
   1   5  12    6.80   14.00
  -1   5 -12    9.20    7.90
  -1   5 -12    5.40   22.80
  -1  -5 -12  -15.40   23.90
  -1  -5 -12    0.60    9.20
  -1  -5 -12  -18.30   18.00
  -1  -5 -12  -20.30   18.10
   1  -5  12   16.70   25.70
   1  -5  12   -3.70    5.10
  -1  -5 -12   10.10   23.60
  -1  -5 -12   -8.50   14.80
   1  -5  12    7.50   11.90
   1  -5  12  -12.50   11.00
  -1  -5 -12   -7.60   15.10
  -1   5 -13  -15.20   28.80
  -1   5 -13   11.90   24.70
  -1   5 -13   11.20    7.80
  -1   5 -13  -31.40   23.60
  -1   5 -13    6.70   13.10
   1   5  13    7.60   15.10
   1   5  13   34.40   25.60
  -1   5 -13    7.50   26.80
   1  -5  13   -1.90   12.00
  -1  -5 -13   -8.80   10.30
  -1  -5 -13   11.10   25.50
  -1  -5 -13  -17.00   27.10
  -1  -5 -13   16.10   21.60
   1  -5  13    2.70    4.80
   1  -5  13   15.70   12.40
  -1  -5 -13  -31.00   15.50
   1  -5  13   21.50   28.40
  -1  -5 -13  -16.00   15.90
  -1  -5 -13   -2.30    9.80
  -1  -5 -13   13.70   21.90
  -1   5 -14    1.80   14.30
  -1   5 -14    5.80    7.40
  -1   5 -14   16.10   26.30
  -1   5 -14  -12.00   25.70
  -1   5 -14    5.80   32.90
  -1   5 -14   24.10   29.30
   1   5  14   12.60   15.60
  -1  -5 -14  -25.70   22.00
  -1  -5 -14   14.30   27.80
  -1  -5 -14    8.70   30.10
   1  -5  14    5.40   12.40
   1  -5  14   31.40   13.50
  -1  -5 -14  -25.40   17.70
   1  -5  14   21.90   29.60
  -1  -5 -14  -11.30   23.60
  -1  -5 -14    7.50   10.70
  -1  -5 -14  -28.10   16.20
  -1  -5 -14   11.30   11.20
   1   5  15   80.29   17.80
  -1   5 -15   11.80   29.40
  -1   5 -15   35.30   38.60
  -1   5 -15   43.10   16.40
  -1  -5 -15   21.00   12.10
  -1  -5 -15   29.90   13.00
   1  -5  15   60.69   33.90
  -1  -5 -15   20.30   17.40
  -1  -5 -15   14.80   19.80
  -1  -5 -15   38.10   33.00
  -1  -5 -15   46.70   26.00
   1  -5  15   43.80   14.20
  -1   5 -16   40.40   32.70
  -1   5 -16   73.49   44.30
  -1   5 -16   37.40   17.80
   1   5  16   88.59   19.10
   1  -5  16   57.49   38.80
  -1  -5 -16   30.10   13.70
   1  -5  16   54.59   15.20
  -1  -5 -16   49.60   13.50
  -1  -5 -16   47.40   19.80
  -1  -5 -16   20.80   20.00
  -1  -5 -16   53.39   37.40
  -1  -5 -16   50.49   29.20
  -1   5 -17  127.89   21.00
  -1   5 -17   94.89   36.70
  -1   5 -17   82.29   47.30
  -1  -5 -17  131.39   48.10
  -1  -5 -17  104.39   34.30
  -1  -5 -17  104.49   21.40
  -1  -5 -17   83.59   15.40
   1  -5  17  133.39   18.20
  -1  -5 -17   84.99   16.30
  -1   5 -18  128.19   22.60
  -1   5 -18  118.39   52.19
  -1   5 -18  109.19   40.30
  -1  -5 -18  106.59   18.00
  -1  -5 -18   87.09   16.60
  -1  -5 -18  221.28   38.90
   1  -5  18  200.08   49.50
  -1  -5 -18  156.88   51.09
  -1  -5 -18  148.79   24.90
   1  -5  18  154.68   19.70
  -1   5 -19   30.70   44.40
  -1   5 -19   97.99   56.29
   1  -5  19   77.89   18.20
   1  -5  19   92.99   49.40
  -1  -5 -19   73.99   23.10
  -1  -5 -19   71.19   38.00
  -1  -5 -19   80.79   49.00
  -1  -5 -19   55.39   16.10
  -1   5 -20   70.69   61.19
  -1   5 -20    4.90   48.80
  -1  -5 -20   80.29   53.69
  -1  -5 -20    8.80   43.70
   1  -5  20   49.80   18.30
   1  -5  20   35.20   53.59
  -1   5 -21   10.80   52.09
  -1   5 -21  141.29   68.79
   1  -5  21   49.99   61.49
  -1  -5 -21  -19.70   45.90
  -1  -5 -21   79.39   59.89
  -1   5 -22  -74.79   56.59
  -1   5 -22  -46.30   82.39
   1  -5  22   -6.70   60.79
  -1  -5 -22  -12.80   46.50
  -1  -5 -22   44.40   71.59
  -1   5 -23   -2.30   87.29
  -1   5 -23 -137.09   58.89
   1  -5  23  -42.60   67.79
  -1  -5 -23   27.80   77.89
  -1  -5 -23 -121.19   53.49
   1   6 -23   63.39   89.79
   1   6 -23  -51.99   54.69
  -1  -6  23  -53.39   64.49
   1  -6 -23    2.70   45.60
   1  -6 -23   61.99   73.99
   1   6 -22   89.49   82.39
   1   6 -22  -35.80   50.09
   1  -6 -22   10.60   69.39
  -1  -6  22    1.50   21.20
   1  -6 -22    9.60   44.60
  -1  -6  22  -11.30   60.29
   1   6 -21  -50.39   45.80
   1   6 -21   37.50   76.89
  -1  -6  21   16.80   56.69
   1  -6 -21   -6.20   38.50
  -1  -6  21  -11.20   20.40
   1  -6 -21   54.99   61.39
   1   6 -20    8.70   71.49
   1   6 -20  -40.40   41.60
   1  -6 -20    9.80   15.30
   1  -6 -20   -6.50   36.10
   1  -6 -20   48.80   53.59
  -1  -6  20   13.90   49.90
  -1  -6  20   -0.20   19.50
   1   6 -19   43.60   21.80
   1   6 -19   27.70   61.19
  -1   6  19   83.99   23.80
   1   6 -19   18.50   39.50
   1  -6 -19   93.79   54.19
  -1  -6  19   30.90   18.50
   1  -6 -19   14.50   13.80
   1  -6 -19   13.70   33.50
  -1  -6  19   54.59   51.59
  -1   6  18   21.20   20.90
   1   6 -18   34.80   59.09
   1   6 -18   -1.60   21.00
   1  -6 -18   40.00   43.30
   1  -6 -18    6.50   13.40
   1  -6 -18    7.20   12.90
  -1  -6  18   32.70   43.00
   1  -6 -18   -6.50   25.60
  -1  -6  18    8.90   16.90
   1  -6 -18   23.20   28.60
  -1   6  17   98.19   22.20
   1   6 -17   84.19   46.40
   1   6 -17   85.79   33.40
   1   6 -17   70.39   20.00
   1  -6 -17   88.79   38.90
   1  -6 -17   55.79   14.70
  -1  -6  17   72.99   18.30
  -1  -6  17   99.59   40.90
   1  -6 -17   51.39   22.70
   1  -6 -17   48.40   14.10
   1  -6 -17   76.69   28.10
   1  -6 -17   63.49   21.80
   1   6 -16    2.30   17.00
   1   6 -16    6.50   40.50
  -1   6  16    6.40   19.40
   1   6 -16  -15.40   27.10
   1  -6 -16   -7.70   33.30
   1  -6 -16   40.50   20.10
  -1  -6  16  -15.60   15.70
   1  -6 -16   -5.20   23.40
   1  -6 -16    6.30   11.60
   1  -6 -16   -8.60   11.10
  -1  -6  16   33.50   35.30
   1  -6 -16    6.70   19.50
   1   6 -15   79.89   18.10
   1   6 -15   56.49   38.70
  -1   6  15   97.19   20.40
   1   6 -15   44.30   25.70
   1   6 -15   62.59   38.00
   1  -6 -15   41.60   12.70
  -1  -6  15   58.99   15.90
   1  -6 -15   69.29   23.00
  -1  -6  15   95.69   34.10
   1  -6 -15   45.50   13.10
   1  -6 -15   71.09   20.40
   1  -6 -15   42.40   20.30
   1  -6 -15   70.39   31.60
   1   6 -14   17.50   23.30
   1   6 -14    0.70   14.90
   1   6 -14   27.00   29.90
   1   6 -14   23.50   24.50
  -1   6  14    8.60   17.20
   1   6 -14   10.50   32.30
  -1  -6  14  -11.20   14.10
   1  -6 -14  -30.30   17.30
  -1  -6  14   33.50   30.40
   1  -6 -14   40.70   28.40
   1  -6 -14  -21.10   23.30
   1  -6 -14   10.00   26.60
  -1  -6  14   -0.30   12.80
   1  -6 -14   10.70   10.30
   1  -6 -14    9.10   19.20
   1  -6 -14    1.20    9.90
   1  -6 -14  -14.90   16.50
   1   6 -13   -3.30   14.10
   1   6 -13   25.50   20.60
   1   6 -13   45.60   28.10
  -1   6  13   16.90   17.30
   1   6 -13   29.30   30.40
   1   6 -13    4.40   23.50
   1  -6 -13   11.70    9.40
   1  -6 -13   39.50   26.60
  -1  -6  13   20.30   13.90
  -1  -6  13   15.10   12.10
   1  -6 -13   21.70   18.00
   1  -6 -13   15.40   17.40
  -1  -6  13   57.39   27.30
   1  -6 -13   21.10   22.10
   1  -6 -13   46.00   27.00
   1  -6 -13   17.20   10.10
   1  -6 -13   16.40   16.50
  -1   6  12  129.39   19.50
   1   6 -12   86.59   29.30
   1   6 -12  146.09   30.10
   1   6 -12   62.69   20.10
   1   6 -12  106.89   15.80
   1   6 -12  116.89   24.70
   1  -6 -12  103.29   17.90
   1  -6 -12  139.69   28.30
  -1  -6  12  140.89   29.00
  -1  -6  12   78.99    9.50
   1  -6 -12  102.19   24.60
  -1  -6  12   67.29   13.80
  -1  -6  12  100.09   15.70
   1  -6 -12  108.09   24.50
   1  -6 -12   91.09   18.70
   1  -6 -12   99.69   20.20
   1   6 -11   -8.50   11.50
   1   6 -11   15.40   22.90
  -1   6  11    9.40   15.10
   1   6 -11    1.00   20.30
   1   6 -11  -11.80   22.20
   1   6 -11   23.00   16.70
   1   6 -11    6.00    5.30
   1  -6 -11   -1.10   18.40
   1  -6 -11   -9.00   12.90
   1  -6 -11    2.30   14.00
  -1  -6  11  -11.40   11.30
  -1  -6  11   31.00   22.70
   1  -6 -11   11.70   21.00
   1  -6 -11    5.10    7.90
  -1  -6  11   -2.40    9.70
   1  -6 -11    2.90   15.90
  -1  -6  11   -1.00    4.90
   1  -6 -11    3.30   19.70
   1   6 -10   29.60    6.00
   1   6 -10   35.10   14.90
  -1   6  10   37.70   14.70
   1   6 -10   42.10   20.00
   1   6 -10   21.60   13.60
   1   6 -10   30.50   20.30
   1   6 -10   37.00   21.20
   1  -6 -10   62.29   19.70
  -1  -6  10   24.10    6.00
   1  -6 -10   35.30   18.60
   1  -6 -10   24.80   15.30
   1  -6 -10   35.20   17.90
   1  -6 -10   36.30    8.10
   1  -6 -10   21.90   12.50
  -1  -6  10   24.40   11.60
   1  -6 -10   27.70   13.10
  -1  -6  10   55.89   19.30
  -1  -6  10   28.30    9.90
   1   6  -9  123.19   24.50
   1   6  -9  115.99   11.90
   1   6  -9  110.49   16.60
   1   6  -9  137.19   22.70
  -1   6   9  113.19   16.50
   1   6  -9  146.59   22.70
   1   6  -9  134.19   14.40
   1  -6  -9  125.69   20.20
   1  -6  -9  130.49   22.00
  -1  -6   9  130.39   16.40
   1  -6  -9  112.29   21.20
  -1  -6   9  137.79   14.80
   1  -6  -9  117.29   14.50
  -1  -6   9  105.59   11.80
  -1  -6   9  156.88   25.40
   1  -6  -9   91.09   16.80
   1  -6  -9  130.99   14.30
   1  -6  -9   99.49   15.30
   1   6  -8  329.27   26.50
  -1   6   8  296.37   21.50
   1   6  -8  274.77   28.90
   1   6  -8  293.27   23.10
  -1   6   8  304.07   26.90
   1   6  -8  279.77   20.50
   1   6  -8  351.56   32.30
   1   6  -8  269.47   31.10
   1  -6  -8  226.98   26.90
   1  -6  -8  294.37   26.10
   1  -6  -8  322.87   22.10
  -1  -6   8  331.37   24.40
   1  -6  -8  239.98   23.40
  -1  -6   8  279.07   20.40
   1  -6  -8  251.27   25.70
   1  -6  -8  318.77   29.20
  -1  -6   8  324.27   30.00
   1   6  -7  460.45   38.00
   1   6  -7  505.55   36.00
  -1   6   7  540.85   37.30
   1   6  -7  520.75   34.70
   1   6  -7  542.25   41.00
   1   6  -7  461.35   33.00
  -1   6   7  519.15   33.80
  -1  -6   7  534.15   33.00
   1  -6  -7  555.84   34.10
   1  -6  -7  512.75   41.70
  -1  -6   7  507.15   38.90
   1  -6  -7  518.85   36.50
  -1  -6   7  426.16   35.00
  -1  -6   7  534.25   34.90
   1  -6  -7  541.85   34.80
   1   6  -6  483.55   36.70
   1   6  -6  428.26   29.80
  -1   6   6  468.15   30.50
   1   6  -6  460.45   31.10
   1   6  -6  429.46   33.50
  -1   6   6  468.95   33.60
   1   6  -6  439.46   32.00
  -1  -6   6  474.05   31.40
   1  -6  -6  456.15   30.60
   1  -6  -6  509.55   30.50
   1  -6  -6  473.55   35.30
   1  -6  -6  461.85   32.30
  -1  -6   6  424.16   35.00
   1  -6  -6  436.56   33.20
  -1  -6   6  452.65   29.50
   1   6  -5  364.66   28.40
   1   6  -5  396.26   27.30
   1   6  -5  370.26   26.00
   1   6  -5  401.56   28.20
   1   6  -5  405.56   32.10
  -1   6   5  421.06   26.70
  -1  -6   5  385.76   30.80
   1  -6  -5  400.86   27.60
   1  -6  -5  399.46   28.90
   1  -6  -5  400.66   30.90
  -1  -6   5  377.46   27.20
   1  -6  -5  428.36   26.60
  -1  -6   5  392.66   25.70
  -1  -6   5  405.06   26.80
   1  -6  -5  385.46   26.20
  -1   6   4  284.37   19.60
   1   6  -4  299.17   24.70
   1   6  -4  283.27   20.30
   1   6  -4  248.48   20.20
   1   6  -4  257.67   18.90
   1   6  -4  283.47   20.30
  -1   6   4  235.28   19.70
  -1  -6   4  272.37   23.50
   1  -6  -4  272.07   18.60
  -1  -6   4  272.27   18.50
   1  -6  -4  265.77   21.30
  -1  -6   4  288.67   19.40
   1  -6  -4  291.17   19.40
   1  -6  -4  292.77   23.90
   1  -6  -4  282.67   19.70
  -1   6   3   83.59    9.80
   1   6  -3  119.69   11.20
   1   6  -3   98.19   10.30
   1   6  -3  107.99    9.90
  -1   6   3   99.39   13.90
   1   6  -3  123.09   16.90
   1   6  -3  108.29   11.90
  -1   6   3  114.49   12.10
  -1  -6   3   93.49   11.10
   1  -6  -3  124.39   16.20
   1  -6  -3  110.49    9.00
  -1  -6   3  118.79   10.20
   1  -6  -3  119.89   10.00
  -1  -6   3  102.49    9.10
  -1  -6   3  118.79   15.40
   1  -6  -3  114.59    9.70
   1  -6  -3  103.69   12.00
   1   6  -2  250.27   17.70
   1   6  -2  258.87   18.50
   1   6  -2  228.38   18.40
   1   6  -2  239.28   17.00
  -1   6   2  231.08   20.70
  -1   6   2  266.17   17.10
   1   6  -2  264.07   22.70
  -1  -6   2  250.17   17.20
   1  -6  -2  258.57   17.60
  -1  -6   2  279.07   17.60
  -1  -6   2  259.87   21.70
  -1  -6   2  240.48   18.30
   1  -6  -2  262.67   16.90
   1  -6  -2  268.87   16.70
   1  -6  -2  246.08   22.00
   1   6  -1  284.97   25.10
  -1   6   1  286.57   19.10
  -1   6   1  277.27   18.40
  -1   6   1  272.37   23.50
   1   6  -1  305.57   19.60
   1   6  -1  288.77   20.40
   1   6  -1  296.07   19.90
  -1   6   1  293.27   20.10
   1  -6  -1  281.67   18.50
   1  -6  -1  307.97   19.70
   1  -6  -1  277.37   25.10
  -1  -6   1  290.17   19.40
   1  -6  -1  303.77   18.90
  -1  -6   1  319.77   19.40
  -1  -6   1  278.07   24.20
  -1  -6   1  291.07   20.40
   1   6   0   57.19    7.30
   1   6   0   41.10   10.60
   1   6   0   50.39    6.80
  -1   6   0   50.79    6.50
   1   6   0   57.49    7.90
  -1   6   0   27.90   11.90
  -1   6   0   56.29    7.60
   1  -6   0   59.09    6.80
   1  -6   0   60.09    6.30
   1  -6   0   34.80   14.40
  -1  -6   0   37.10   13.20
  -1  -6   0   53.19    6.70
   1  -6   0   44.40    7.30
  -1  -6   0   68.89    7.70
  -1  -6   0   48.40    6.40
   1   6   1 2269.37  130.59
   1   6   1 1940.71  131.49
  -1   6  -1 2139.39  133.99
  -1   6  -1 2111.59  131.09
  -1   6  -1 2082.39  130.59
  -1   6  -1 2139.99  130.79
   1   6   1 2246.48  131.69
  -1  -6  -1 2347.57  132.59
  -1  -6  -1 2334.67  130.59
  -1  -6  -1 1831.72  131.49
   1  -6   1 2095.39  130.79
   1  -6   1 2044.60  130.69
  -1  -6  -1 2203.68  130.79
   1  -6   1 1959.70  133.49
   1  -6   1 2222.98  130.49
  -1  -6  -1 2136.69  130.59
   1   6   2 1861.71  119.29
   1   6   2 1897.81  118.99
   1   6   2 2009.40  118.39
  -1   6  -2 1890.81  118.39
  -1   6  -2 1940.81  118.79
  -1   6  -2 1827.32  120.89
  -1   6  -2 1847.32  118.69
   1  -6   2 1771.82  118.29
   1  -6   2 1955.20  118.39
  -1  -6  -2 1804.72  118.89
  -1  -6  -2 2050.19  119.79
   1  -6   2 1917.91  118.39
  -1  -6  -2 2189.88  118.29
  -1  -6  -2 2034.60  118.59
  -1   6  -3  912.01   61.99
  -1   6  -3  914.01   59.09
   1   6   3 1044.90   59.39
  -1   6  -3  938.81   59.59
  -1   6  -3  910.61   58.89
   1   6   3  970.80   59.09
  -1  -6  -3 1026.70   58.89
  -1  -6  -3  887.91   59.89
   1  -6   3  952.70   58.79
  -1  -6  -3  961.60   60.49
  -1  -6  -3  984.70   58.99
   1  -6   3  936.71   58.99
   1  -6   3  882.51   61.99
   1  -6   3  877.01   58.79
  -1   6  -4  609.14   46.50
  -1   6  -4  659.23   44.50
  -1   6  -4  678.63   45.30
  -1   6  -4  683.83   44.30
   1   6   4  730.63   45.70
  -1   6  -4  694.73   48.50
   1   6   4  735.83   44.50
   1  -6   4  655.53   47.80
  -1  -6  -4  734.53   46.20
   1  -6   4  680.43   44.40
  -1  -6  -4  762.32   44.50
   1  -6   4  716.33   44.20
  -1  -6  -4  658.73   45.20
  -1  -6  -4  749.13   44.50
   1  -6   4  702.53   44.60
  -1   6  -5   49.40    9.70
  -1   6  -5   64.59   15.30
  -1   6  -5   72.89   14.70
  -1   6  -5   39.50    6.70
  -1   6  -5   56.19    8.50
   1   6   5   43.10    6.30
   1  -6   5   65.29   14.10
   1  -6   5   48.60    8.30
   1  -6   5   51.99    6.40
  -1  -6  -5   63.49    7.00
  -1  -6  -5   46.80    8.20
  -1  -6  -5   61.79   12.80
  -1  -6  -5   47.80   10.20
   1  -6   5   63.79    8.70
  -1  -6  -5   77.69   13.50
  -1   6  -6  140.79   19.40
  -1   6  -6  125.49   14.10
  -1   6  -6  129.09   13.00
  -1   6  -6  101.09   14.20
  -1   6  -6  137.89   23.50
   1  -6   6  113.69   11.90
  -1  -6  -6  130.49   12.20
   1  -6   6  135.99   22.00
  -1  -6  -6  124.59   17.60
   1  -6   6  111.99   13.50
  -1  -6  -6  101.59   18.10
  -1  -6  -6   95.59   14.40
  -1  -6  -6  120.99   14.30
  -1   6  -7  217.68   18.20
  -1   6  -7  188.58   22.50
  -1   6  -7  217.08   26.10
  -1   6  -7  214.38   19.00
  -1   6  -7  243.48   28.70
   1  -6   7  236.18   19.30
  -1  -6  -7  232.18   24.40
   1  -6   7  213.68   19.30
  -1  -6  -7  223.48   20.70
  -1  -6  -7  248.38   17.90
  -1  -6  -7  207.08   22.80
   1  -6   7  233.18   27.40
   1  -6   7  203.08   17.40
  -1   6  -8   92.29   16.50
  -1   6  -8  103.69   12.30
  -1   6  -8   96.89   13.30
  -1   6  -8  112.29   21.50
  -1   6  -8  133.39   21.10
  -1  -6  -8  132.79   21.10
   1  -6   8  107.89   12.70
   1  -6   8  111.59   19.80
   1  -6   8   98.09   12.00
  -1  -6  -8   88.09   15.70
  -1  -6  -8  107.89   17.20
   1  -6   8   82.49   12.30
  -1  -6  -8   80.39   12.70
  -1  -6  -8   79.09   14.00
  -1   6  -9   11.60   15.30
  -1   6  -9   25.40    7.50
  -1   6  -9   19.50   10.40
  -1   6  -9   24.60   20.00
  -1   6  -9   22.90   19.30
   1  -6   9   13.30    8.60
  -1  -6  -9   14.90   14.80
   1  -6   9   24.20   10.50
  -1  -6  -9   22.10    8.40
   1  -6   9   38.60   18.00
  -1  -6  -9   16.10   13.60
  -1  -6  -9   47.60   19.50
  -1  -6  -9    7.90   11.50
  -1  -6  -9   10.10   12.50
   1  -6   9   11.60    6.40
  -1   6 -10   24.60   17.20
  -1   6 -10   18.90   10.80
  -1   6 -10   13.00    7.60
  -1   6 -10   -7.80   22.30
  -1   6 -10   12.50   21.60
  -1   6 -10    9.60   21.00
  -1  -6 -10   12.30    9.60
   1  -6  10   13.70    9.80
  -1  -6 -10    3.90   14.80
  -1  -6 -10   19.70   13.10
  -1  -6 -10    1.60   14.20
  -1  -6 -10   12.20   16.80
  -1  -6 -10   -2.60   18.60
  -1  -6 -10   10.80   20.10
   1  -6  10   33.30   20.90
   1  -6  10    7.60    6.80
   1  -6  10   23.30   10.80
  -1   6 -11    1.20   25.90
  -1   6 -11   15.60   23.60
  -1   6 -11   -4.00   13.00
  -1   6 -11   14.30   19.20
  -1   6 -11   17.00    8.00
  -1   6 -11    7.20   24.90
  -1  -6 -11   16.00    8.80
  -1  -6 -11   -4.50   15.30
  -1  -6 -11    4.30   22.60
  -1  -6 -11   -8.40   14.10
  -1  -6 -11    7.20    8.30
  -1  -6 -11    1.70   18.80
  -1  -6 -11   26.70   22.30
  -1  -6 -11    2.70   16.80
   1  -6  11   14.90   11.40
   1  -6  11   16.50   10.20
   1  -6  11   37.30   23.00
   1  -6  11   10.00    6.70
  -1   6 -12   69.39   27.30
  -1   6 -12   49.30    9.50
  -1   6 -12   39.90   22.40
  -1   6 -12   15.70   28.50
  -1   6 -12   45.20   13.50
  -1   6 -12   64.59   26.00
  -1  -6 -12   43.90   20.00
  -1  -6 -12   37.90   11.10
  -1  -6 -12   44.80   21.50
  -1  -6 -12   60.89   27.50
  -1  -6 -12   50.99   17.00
   1  -6  12   79.79   27.10
   1  -6  12   54.59   13.10
   1  -6  12   42.30   12.90
  -1  -6 -12   55.59   11.20
  -1  -6 -12   81.89   26.60
  -1  -6 -12   43.50   17.10
   1  -6  12   53.49    7.80
  -1   6 -13  139.69   34.10
  -1   6 -13  103.39   26.40
  -1   6 -13  115.59   36.70
  -1   6 -13  145.39   30.70
  -1   6 -13  156.88   17.20
  -1   6 -13  139.29   16.30
  -1  -6 -13  137.89   25.50
  -1  -6 -13  103.29   20.00
  -1  -6 -13  165.78   30.70
  -1  -6 -13  100.29   19.90
  -1  -6 -13  142.69   31.40
  -1  -6 -13  130.29   26.10
   1  -6  13  133.99   18.20
   1  -6  13  138.49   17.10
  -1  -6 -13  111.39   15.30
   1  -6  13  109.49   13.40
  -1  -6 -13  136.59   20.50
   1  -6  13  181.38   32.60
  -1   6 -14   35.20   34.00
  -1   6 -14   50.19    8.80
  -1   6 -14   81.49   35.80
  -1   6 -14   56.79   15.50
  -1   6 -14   41.60   27.60
  -1  -6 -14   40.80   12.80
  -1  -6 -14   42.40   17.80
  -1  -6 -14   33.90   26.30
   1  -6  14   48.90   14.20
  -1  -6 -14   23.50   19.40
  -1  -6 -14   45.50   12.40
  -1  -6 -14   83.49   33.00
  -1  -6 -14   72.79   32.40
   1  -6  14   32.20   13.80
   1  -6  14   38.40    6.20
  -1  -6 -14   45.70   24.50
   1  -6  14   79.69   33.60
  -1   6 -15  125.39   42.90
  -1   6 -15  177.48   20.10
  -1   6 -15  119.79   31.90
  -1  -6 -15  165.38   24.60
   1  -6  15  175.38   19.10
  -1  -6 -15  140.19   22.60
   1  -6  15  207.48   39.70
  -1  -6 -15  194.88   40.80
  -1  -6 -15  185.58   31.00
  -1  -6 -15  131.19   18.20
  -1  -6 -15  123.09   24.00
  -1   6 -16   18.50   44.10
  -1   6 -16   55.69   33.70
  -1   6 -16   66.99   18.20
  -1  -6 -16   35.70   19.60
  -1  -6 -16   17.50   14.50
   1  -6  16   27.00   40.30
   1  -6  16   30.30   15.00
  -1  -6 -16   42.00   13.80
  -1  -6 -16   57.89   29.80
  -1  -6 -16   29.80   20.70
  -1  -6 -16   35.30   37.50
  -1   6 -17   -9.00   37.10
  -1   6 -17   32.20   49.00
  -1  -6 -17   14.70   19.70
   1  -6  17   13.40   43.20
  -1  -6 -17  -12.00   30.70
  -1  -6 -17   33.70   48.00
  -1  -6 -17   10.50   13.90
   1  -6  17    3.30   14.80
  -1  -6 -17    0.10   13.90
  -1   6 -18  -58.29   38.00
  -1   6 -18   15.00   49.30
  -1   6 -18   17.80   19.00
  -1  -6 -18   21.30   34.30
   1  -6  18   15.90   46.70
  -1  -6 -18   21.40   15.40
  -1  -6 -18   27.20   47.70
  -1  -6 -18  -16.50   14.10
  -1  -6 -18   27.30   21.30
   1  -6  18    4.50   15.70
  -1   6 -19   10.80   55.99
  -1   6 -19  -31.80   41.60
  -1  -6 -19   19.20   47.60
   1  -6  19  -23.20   16.30
  -1  -6 -19   14.60   15.70
  -1  -6 -19   30.40   37.60
   1  -6  19  -41.10   49.40
  -1   6 -20   71.89   64.59
  -1   6 -20  -28.10   45.60
   1  -6  20    8.70   17.40
  -1  -6 -20    7.80   42.20
  -1  -6 -20   26.00   53.49
   1  -6  20  -65.39   55.59
  -1   6 -21   -8.80   52.29
  -1   6 -21  -45.80   67.59
   1  -6  21   28.80   60.59
  -1  -6 -21   38.70   45.70
  -1  -6 -21   78.49   60.19
  -1   6 -22  -19.50   82.59
  -1   6 -22  -74.49   56.99
   1  -6  22    8.70   61.39
  -1  -6 -22    1.00   69.69
  -1  -6 -22  -20.40   46.30
  -1   6 -23 -119.79   58.29
  -1   6 -23  -13.80   86.09
  -1  -6 -23  -17.30   48.70
  -1  -6 -23   76.49   80.79
   1  -6  23   19.20   70.09
   1   7 -23  -24.60   90.09
   1   7 -23    7.40   56.29
   1  -7 -23   99.69   75.49
   1  -7 -23  -26.70   45.10
  -1  -7  23    1.60   64.09
   1   7 -22   29.60   85.99
   1   7 -22  -37.70   50.89
  -1  -7  22  -11.60   21.10
  -1  -7  22   35.50   67.29
   1  -7 -22   77.59   69.09
   1  -7 -22    2.20   40.00
   1   7 -21  -47.70   46.80
   1   7 -21  -49.70   74.39
   1  -7 -21  -12.60   38.30
  -1  -7  21    2.70   57.59
  -1  -7  21  -30.80   19.50
   1  -7 -21   60.09   63.79
   1   7 -20  -33.00   43.80
   1   7 -20   37.20   72.39
   1  -7 -20   42.50   15.20
   1  -7 -20   -3.50   36.30
  -1  -7  20   64.49   52.99
   1  -7 -20   85.49   57.79
  -1  -7  20   45.80   19.30
   1   7 -19   49.20   65.89
   1   7 -19   -2.50   24.90
   1   7 -19    7.10   39.00
  -1  -7  19  -33.00   46.90
  -1  -7  19    6.60   17.80
   1  -7 -19   12.50   30.40
   1  -7 -19   70.69   50.59
   1  -7 -19   10.30   14.90
   1   7 -18   16.50   36.30
   1   7 -18   50.09   52.49
   1   7 -18   57.39   22.00
   1  -7 -18  100.49   46.70
  -1  -7  18   34.90   47.60
   1  -7 -18   31.10   16.10
   1  -7 -18   67.69   15.40
   1  -7 -18  114.69   30.30
  -1  -7  18   92.29   19.40
   1   7 -17   -5.60   32.90
   1   7 -17   34.40   45.90
   1   7 -17   30.80   20.10
   1  -7 -17   -9.00   21.20
   1  -7 -17    2.70   13.50
  -1  -7  17  -13.10   16.20
   1  -7 -17   -4.70   13.40
   1  -7 -17    7.50   20.80
   1  -7 -17    6.00   25.80
   1  -7 -17   39.10   39.80
   1   7 -16   -3.40   17.40
   1   7 -16   30.30   41.30
   1   7 -16    0.10   29.80
  -1   7  16    1.40   19.90
  -1  -7  16    8.60   16.20
   1  -7 -16   42.10   36.00
   1  -7 -16   40.30   24.00
   1  -7 -16   -6.20   12.90
  -1  -7  16   45.70   36.70
   1  -7 -16   -5.60   20.00
   1  -7 -16  -16.50   11.80
   1  -7 -16   -2.90   19.90
  -1   7  15   28.70   19.10
   1   7 -15    3.70   26.80
   1   7 -15    1.80   16.60
   1   7 -15   36.00   37.10
   1  -7 -15   14.80   12.20
  -1  -7  15   -7.90   15.90
   1  -7 -15   -6.00   19.40
  -1  -7  15   -1.10   31.60
   1  -7 -15    2.20   20.70
   1  -7 -15   38.10   31.90
   1  -7 -15  -20.10   19.20
   1  -7 -15    4.50   11.80
   1   7 -14   27.80   23.80
  -1   7  14   30.70   18.20
   1   7 -14   19.30   29.70
   1   7 -14    8.10   30.70
   1   7 -14   31.40   34.90
   1   7 -14    3.80   15.40
   1  -7 -14   -6.10   24.40
   1  -7 -14   13.90   10.70
   1  -7 -14  -23.90   27.30
  -1  -7  14    0.10   14.70
   1  -7 -14   16.20   27.00
   1  -7 -14  -11.40   17.50
   1  -7 -14    0.60   11.10
   1  -7 -14   16.20   19.50
   1  -7 -14    3.30   19.80
  -1  -7  14   34.80   31.90
  -1  -7  14  -14.20   11.50
  -1   7  13  173.28   22.10
   1   7 -13  130.09   35.60
   1   7 -13  145.19   29.20
   1   7 -13   75.99   23.20
   1   7 -13  122.39   17.80
   1   7 -13  134.49   33.10
   1  -7 -13  101.69   27.50
  -1  -7  13  104.69   16.60
   1  -7 -13  136.59   19.30
   1  -7 -13  135.29   22.30
  -1  -7  13  117.69   18.20
   1  -7 -13  101.99   21.10
  -1  -7  13  102.79   10.90
   1  -7 -13  130.39   28.70
  -1  -7  13  149.69   31.50
   1  -7 -13  106.69   19.90
   1  -7 -13  140.59   30.40
   1   7 -12   12.80   24.40
  -1   7  12   13.40   16.80
   1   7 -12   -1.70   27.10
   1   7 -12   43.30   27.30
   1   7 -12   45.20   20.10
   1   7 -12    9.80   13.70
   1   7 -12    9.90    6.50
   1  -7 -12    6.80    8.80
   1  -7 -12    7.90   16.40
   1  -7 -12    9.30   22.20
  -1  -7  12   -2.50    5.60
   1  -7 -12  -12.00   17.50
  -1  -7  12    2.00   11.10
   1  -7 -12  -13.00   14.50
  -1  -7  12  -18.30   13.00
  -1  -7  12   29.80   24.80
   1  -7 -12   12.40   22.80
   1  -7 -12   29.20   21.60
   1   7 -11  115.29   16.00
   1   7 -11  109.29   28.10
   1   7 -11  118.89   13.10
   1   7 -11  108.59   27.30
   1   7 -11  124.89   27.60
  -1   7  11  160.28   20.30
   1   7 -11   81.89   19.70
   1  -7 -11  123.69   17.10
   1  -7 -11  120.39   20.50
   1  -7 -11  137.59   24.60
   1  -7 -11  100.39   22.60
   1  -7 -11   90.09   17.90
  -1  -7  11  105.49   13.30
  -1  -7  11  105.69   14.10
  -1  -7  11  110.99   16.30
  -1  -7  11  162.28   27.70
   1  -7 -11  124.49   25.70
   1  -7 -11   87.19   17.10
  -1   7  10  269.27   27.70
   1   7 -10  214.48   30.70
   1   7 -10  231.08   26.90
   1   7 -10  222.28   18.10
   1   7 -10  224.88   35.70
   1   7 -10  222.88   22.50
   1   7 -10  222.28   31.60
  -1  -7  10  251.07   31.90
  -1  -7  10  221.88   24.10
   1  -7 -10  202.98   29.90
  -1  -7  10  213.38   17.90
   1  -7 -10  214.88   23.80
   1  -7 -10  249.78   20.50
  -1  -7  10  190.88   21.80
   1  -7 -10  227.98   27.80
   1  -7 -10  252.67   24.00
   1  -7 -10  198.78   26.70
   1  -7 -10  236.38   28.90
   1   7  -9    9.80   18.20
  -1   7   9    0.50   13.40
   1   7  -9   30.70   20.00
   1   7  -9    8.90    6.20
   1   7  -9   19.50   18.00
   1   7  -9   17.30   13.70
  -1  -7   9   13.40    8.60
  -1  -7   9    6.90    5.00
   1  -7  -9    6.80   16.50
   1  -7  -9    3.20   11.50
   1  -7  -9   13.50   14.40
   1  -7  -9   22.80   17.20
   1  -7  -9    4.10   14.90
   1  -7  -9   13.80   10.30
  -1  -7   9    3.10   11.40
  -1  -7   9   19.00   17.90
   1   7  -8  289.67   34.60
   1   7  -8  337.87   32.60
   1   7  -8  384.26   36.40
   1   7  -8  382.96   30.10
   1   7  -8  382.46   27.70
   1   7  -8  348.07   25.30
  -1   7   8  372.46   26.20
  -1   7   8  405.96   31.60
   1  -7  -8  380.86   33.00
   1  -7  -8  343.57   31.30
  -1  -7   8  364.86   24.80
   1  -7  -8  326.17   30.40
  -1  -7   8  359.86   34.10
   1  -7  -8  368.66   29.70
  -1  -7   8  384.16   28.00
   1  -7  -8  423.36   26.70
   1  -7  -8  355.76   27.20
   1   7  -7   32.40   14.80
   1   7  -7   22.80    6.10
   1   7  -7   20.40    9.70
  -1   7   7   17.90    6.20
   1   7  -7   42.90   17.80
   1   7  -7   36.70   14.50
   1   7  -7   29.10   11.80
   1  -7  -7   20.00    6.20
  -1  -7   7   25.00    5.00
   1  -7  -7   28.00   11.70
   1  -7  -7    9.10   11.90
  -1  -7   7   41.40   10.60
   1  -7  -7   12.90    8.00
   1  -7  -7   10.40   15.20
  -1  -7   7   47.10   16.80
  -1  -7   7   32.80    9.50
  -1   7   6   40.60    6.60
   1   7  -6   42.50   13.20
   1   7  -6   35.90    6.40
   1   7  -6   41.00   10.70
   1   7  -6   47.40    9.80
  -1  -7   6   41.50    8.30
   1  -7  -6   42.50   15.10
   1  -7  -6   34.20    7.70
  -1  -7   6   41.90    5.50
  -1  -7   6   53.79   10.10
  -1  -7   6   53.09   15.30
   1  -7  -6   61.99   11.60
   1  -7  -6   39.00   14.10
   1  -7  -6   38.70    6.50
   1   7  -5   51.89   15.20
   1   7  -5   32.70    6.00
  -1   7   5   22.80    8.70
   1   7  -5   41.00   10.90
   1   7  -5   34.60    9.80
   1   7  -5   33.00    9.00
  -1   7   5   30.20    6.10
  -1  -7   5   45.30    9.40
  -1  -7   5   38.40    7.30
  -1  -7   5   46.60   14.20
   1  -7  -5   48.00    9.40
  -1  -7   5   29.60    4.90
   1  -7  -5   41.90    9.60
   1  -7  -5   42.90    6.30
   1  -7  -5   42.10   13.50
   1  -7  -5   28.50    6.60
   1   7  -4  242.68   18.70
  -1   7   4  208.08   19.10
  -1   7   4  264.27   19.00
   1   7  -4  267.97   25.50
   1   7  -4  264.07   20.10
   1   7  -4  241.98   19.60
   1   7  -4  239.28   19.50
   1  -7  -4  285.47   18.00
   1  -7  -4  265.87   24.30
  -1  -7   4  265.07   18.90
  -1  -7   4  246.98   17.70
   1  -7  -4  282.37   18.80
  -1  -7   4  249.78   24.00
   1  -7  -4  251.57   20.70
   1  -7  -4  257.97   18.80
  -1  -7   4  250.27   20.10
   1   7  -3  395.76   31.00
   1   7  -3  463.65   30.60
  -1   7   3  444.56   32.80
   1   7  -3  441.06   29.90
   1   7  -3  494.15   35.40
  -1   7   3  468.15   29.90
   1   7  -3  487.95   31.10
  -1   7   3  449.56   30.60
   1  -7  -3  471.35   29.30
  -1  -7   3  480.15   30.10
  -1  -7   3  458.65   29.60
   1  -7  -3  480.75   30.20
   1  -7  -3  430.96   30.90
   1  -7  -3  481.75   29.70
   1  -7  -3  471.75   34.60
  -1  -7   3  439.46   30.80
  -1  -7   3  439.06   33.90
   1   7  -2  642.74   40.90
  -1   7   2  633.34   41.20
   1   7  -2  603.34   40.10
   1   7  -2  615.64   41.20
  -1   7   2  646.84   43.50
  -1   7   2  633.04   40.40
   1   7  -2  652.33   45.60
  -1  -7   2  682.43   40.80
   1  -7  -2  682.63   41.10
  -1  -7   2  602.84   41.30
   1  -7  -2  662.23   40.10
  -1  -7   2  662.03   40.70
   1  -7  -2  588.54   47.00
   1  -7  -2  679.53   40.00
  -1  -7   2  623.34   44.70
  -1   7   1  665.63   41.80
  -1   7   1  679.93   42.80
  -1   7   1  650.13   45.80
   1   7  -1  653.93   46.70
   1   7  -1  650.33   42.50
   1   7  -1  665.23   42.80
   1   7  -1  681.33   43.20
   1  -7  -1  707.73   41.70
  -1  -7   1  698.83   41.90
  -1  -7   1  684.83   42.30
   1  -7  -1  669.33   42.30
  -1  -7   1  599.94   46.30
  -1  -7   1  646.74   42.80
  -1   7   0  682.23   43.00
  -1   7   0  682.93   42.10
   1   7   0  654.63   45.40
  -1   7   0  624.24   46.80
   1   7   0  561.34   42.70
   1   7   0  711.63   42.80
   1  -7   0  670.53   42.40
  -1  -7   0  669.33   43.10
   1  -7   0  702.73   41.80
  -1  -7   0  697.03   42.40
  -1  -7   0  729.73   42.00
  -1  -7   0  610.54   47.40
  -1   7  -1 1422.86   88.69
   1   7   1 1464.25   88.49
  -1   7  -1 1444.56   92.59
   1   7   1 1485.65   89.69
  -1   7  -1 1453.55   88.49
   1   7   1 1460.15   88.09
  -1   7  -1 1192.08   88.39
  -1  -7  -1 1413.36   88.69
   1  -7   1 1278.57   92.39
   1  -7   1 1219.78   88.89
  -1  -7  -1 1503.55   88.39
  -1  -7  -1 1573.54   87.89
   1  -7   1 1511.15   87.99
  -1  -7  -1 1383.36   87.99
   1  -7   1 1438.96   88.19
  -1  -7  -1 1569.14   91.29
  -1   7  -2  286.17   20.70
   1   7   2  301.37   20.20
  -1   7  -2  259.17   21.00
  -1   7  -2  271.97   27.60
   1   7   2  301.07   20.30
   1   7   2  278.47   22.60
  -1   7  -2  287.07   20.80
   1  -7   2  291.97   19.90
  -1  -7  -2  259.87   20.80
   1  -7   2  270.07   28.10
   1  -7   2  278.57   19.90
  -1  -7  -2  283.47   22.00
  -1  -7  -2  309.57   20.10
  -1  -7  -2  306.47   19.60
  -1  -7  -2  279.47   24.90
  -1   7  -3 1681.23  106.39
  -1   7  -3 1706.43  106.89
  -1   7  -3 1701.33  109.79
   1   7   3 1772.32  106.79
  -1  -7  -3 1797.32  106.59
   1  -7   3 1637.34  109.49
   1  -7   3 1700.03  106.39
  -1  -7  -3 1628.64  107.29
   1  -7   3 1700.73  106.29
  -1  -7  -3 1916.01  106.29
  -1  -7  -3 1735.13  107.29
   1   7   4   23.80    8.40
  -1   7  -4   25.10    7.00
  -1   7  -4   42.60   13.00
  -1   7  -4   45.40   15.50
  -1   7  -4   24.60    8.70
   1   7   4   27.80    5.80
  -1   7  -4   23.60    8.30
   1  -7   4   22.10    9.10
  -1  -7  -4   40.90   11.30
  -1  -7  -4   26.10    5.70
  -1  -7  -4   29.80   12.30
   1  -7   4   35.40    7.20
  -1  -7  -4   30.40    8.20
   1  -7   4   36.00   13.90
  -1  -7  -4   26.20    6.70
   1  -7   4   28.60    5.40
  -1   7  -5  433.26   38.60
  -1   7  -5  494.05   34.00
   1   7   5  522.25   33.90
   1   7   5  559.44   36.60
  -1   7  -5  481.55   35.80
  -1  -7  -5  531.15   36.40
   1  -7   5  477.85   39.10
  -1  -7  -5  497.05   35.40
  -1  -7  -5  511.25   37.60
  -1  -7  -5  558.64   33.80
   1  -7   5  468.65   35.60
   1  -7   5  512.35   33.30
  -1  -7  -5  543.85   33.60
   1  -7   5  491.75   34.00
  -1   7  -6   17.80   14.70
  -1   7  -6   18.20    8.80
  -1   7  -6   35.30   16.10
  -1   7  -6   31.20   11.20
  -1  -7  -6   16.80    6.10
  -1  -7  -6   12.10    8.00
   1  -7   6   23.70   15.20
  -1  -7  -6   11.50   13.60
  -1  -7  -6   27.20   13.30
   1  -7   6   18.40    5.30
   1  -7   6   26.80    9.30
   1  -7   6   12.10    7.50
  -1   7  -7   98.39   12.40
  -1   7  -7  110.09   20.10
  -1   7  -7   90.89   14.50
  -1   7  -7  119.19   21.30
  -1  -7  -7   83.09   14.30
  -1  -7  -7   95.59   12.80
   1  -7   7  136.79   21.20
  -1  -7  -7   99.59   15.10
   1  -7   7  107.59   14.80
  -1  -7  -7  112.99   19.80
   1  -7   7  102.59   12.50
   1  -7   7  135.29   13.70
  -1  -7  -7  125.09   17.90
  -1   7  -8    2.80    9.90
  -1   7  -8   15.10   17.70
  -1   7  -8   -0.20   13.20
  -1   7  -8   22.90   19.90
   1  -7   8   20.00   19.10
  -1  -7  -8    2.10    6.70
  -1  -7  -8    3.00   14.80
   1  -7   8   11.90    8.20
   1  -7   8    1.10   10.00
  -1  -7  -8  -13.70   11.10
  -1  -7  -8  -16.70   12.50
  -1  -7  -8    0.20   15.70
   1  -7   8    0.60    5.50
  -1   7  -9   27.00   11.00
  -1   7  -9   19.80   21.40
  -1   7  -9   52.59   22.00
  -1   7  -9   27.40   20.60
  -1   7  -9   18.20   15.10
  -1   7  -9   45.80   15.60
   1  -7   9   25.20    7.10
  -1  -7  -9   33.80    8.10
  -1  -7  -9   13.40   11.90
  -1  -7  -9   17.30   15.10
   1  -7   9   44.40   19.60
   1  -7   9   32.90   11.50
  -1  -7  -9   47.50   19.30
  -1  -7  -9   24.60   15.90
  -1  -7  -9   32.00   17.40
   1  -7   9   39.90   10.10
  -1  -7  -9   26.60   13.50
  -1   7 -10    8.90   17.30
  -1   7 -10   14.60   22.30
  -1   7 -10    9.80   10.60
  -1   7 -10  -34.60   24.50
  -1   7 -10   12.80   21.40
  -1   7 -10  -15.50   11.30
  -1  -7 -10  -12.90   13.00
   1  -7  10   32.40   21.60
   1  -7  10   -2.00    7.10
   1  -7  10   -1.50    9.00
  -1  -7 -10    4.30   16.00
  -1  -7 -10    0.00    8.00
  -1  -7 -10   -8.60   14.00
  -1  -7 -10   -3.30   19.00
   1  -7  10    2.30   11.80
  -1  -7 -10   -6.60   16.80
  -1  -7 -10   14.40   19.90
  -1   7 -11   54.99   24.60
  -1   7 -11   50.59   10.60
  -1   7 -11   72.49   26.20
  -1   7 -11   27.40   26.70
  -1   7 -11   41.20   20.60
  -1   7 -11   46.10   16.40
  -1  -7 -11   47.50   18.00
   1  -7  11   48.20    9.30
  -1  -7 -11   33.80   16.10
  -1  -7 -11   55.19   18.20
   1  -7  11   83.79   25.60
   1  -7  11   51.99   12.70
  -1  -7 -11   54.79   23.20
  -1  -7 -11   91.69   24.80
   1  -7  11   53.79   13.50
  -1  -7 -11   66.59   11.10
  -1  -7 -11   66.99   20.50
  -1  -7 -11   41.80   10.10
  -1   7 -12   -4.90   13.40
  -1   7 -12    2.90    9.20
  -1   7 -12   25.90   29.00
  -1   7 -12    5.30   22.30
  -1   7 -12    0.50   24.80
  -1   7 -12   13.30   30.80
   1  -7  12   17.20   27.80
  -1  -7 -12  -19.10   15.80
  -1  -7 -12   21.20   24.60
   1  -7  12    3.50   10.50
  -1  -7 -12  -19.00   17.10
   1  -7  12    7.10   13.00
  -1  -7 -12  -10.50    9.90
  -1  -7 -12   -7.30   10.00
   1  -7  12   -2.80    7.40
  -1  -7 -12  -14.30   23.20
  -1  -7 -12   10.50   19.10
  -1  -7 -12   -6.00   21.10
  -1   7 -13    1.90    9.00
  -1   7 -13   39.40   24.60
  -1   7 -13    0.50   31.80
  -1   7 -13   30.10   33.90
  -1   7 -13    1.30   14.40
  -1   7 -13   -5.20   26.20
  -1  -7 -13  -19.50   15.60
  -1  -7 -13   30.40   28.90
  -1  -7 -13  -13.90   25.30
  -1  -7 -13   -9.20   22.50
   1  -7  13    1.50   12.90
   1  -7  13    2.80    6.70
   1  -7  13   22.30   30.30
  -1  -7 -13   20.00   21.70
  -1  -7 -13    1.40   10.70
  -1  -7 -13    5.00   10.80
  -1  -7 -13  -12.80   17.80
   1  -7  13   14.70   12.80
  -1   7 -14   68.09   35.40
  -1   7 -14    4.50   35.50
  -1   7 -14   33.10   26.90
  -1   7 -14   14.10    8.70
  -1   7 -14   10.00   15.20
  -1  -7 -14   41.60   23.80
  -1  -7 -14   36.30   30.30
   1  -7  14   19.30    6.40
   1  -7  14   40.40   33.50
  -1  -7 -14   -0.20   24.20
   1  -7  14   13.40   14.30
  -1  -7 -14   14.90   19.30
  -1  -7 -14   12.60   18.90
  -1  -7 -14    9.30   12.10
  -1  -7 -14   11.80   12.70
  -1  -7 -14   24.70   31.50
  -1   7 -15  231.98   26.80
  -1   7 -15  125.89   33.60
  -1   7 -15  147.89   46.00
  -1  -7 -15  175.68   24.80
  -1  -7 -15  209.58   26.50
  -1  -7 -15  194.78   31.80
   1  -7  15  193.78   25.30
  -1  -7 -15  135.09   19.40
  -1  -7 -15  170.78   25.50
   1  -7  15  247.28   44.50
  -1  -7 -15  165.58   38.20
  -1   7 -16   12.80   43.30
  -1   7 -16   27.20   32.50
  -1   7 -16   27.20   18.40
  -1  -7 -16   45.50   40.10
  -1  -7 -16   -4.60   19.50
  -1  -7 -16   10.30   21.70
  -1  -7 -16   10.10   14.80
   1  -7  16   34.40   15.20
  -1  -7 -16   21.50   28.40
  -1  -7 -16   14.00   13.80
   1  -7  16   41.00   39.20
  -1   7 -17  256.07   32.10
  -1   7 -17  227.18   60.29
  -1   7 -17  111.89   51.29
  -1  -7 -17  210.58   31.20
  -1  -7 -17  226.28   28.00
   1  -7  17  238.08   28.40
  -1  -7 -17  278.87   39.30
   1  -7  17  345.27   53.49
  -1  -7 -17  237.38   33.60
  -1  -7 -17  301.47   78.69
  -1   7 -18  -10.00   54.29
  -1   7 -18   25.10   39.70
  -1   7 -18    3.20   19.50
   1  -7  18  -20.00   48.90
  -1  -7 -18    4.30   15.70
  -1  -7 -18   38.80   45.30
  -1  -7 -18   -9.20   15.50
  -1  -7 -18  -10.90   34.50
  -1   7 -19   23.00   45.10
  -1   7 -19   29.80   57.39
  -1  -7 -19   -3.60   37.80
   1  -7  19   32.20   55.19
   1  -7  19   64.79   17.50
  -1  -7 -19  109.69   56.39
  -1  -7 -19   59.09   18.10
  -1   7 -20  -59.79   47.20
  -1   7 -20   32.30   63.79
  -1  -7 -20   10.30   52.69
   1  -7  20  -43.80   57.19
  -1  -7 -20    4.90   39.90
  -1  -7 -20   35.30   21.50
  -1   7 -21  -76.39   53.09
  -1   7 -21    7.10   71.89
   1  -7  21  -23.70   64.99
  -1  -7 -21  -10.30   43.90
  -1  -7 -21  118.39   60.49
  -1   7 -22  -58.09   56.69
  -1   7 -22  -45.10   85.79
   1  -7  22    5.50   65.09
  -1  -7 -22  -10.80   46.70
  -1  -7 -22   47.30   71.19
   1   8 -23   -9.00   90.19
   1   8 -23   74.19   59.09
   1  -8 -23  -24.60   45.20
  -1  -8  23   10.10   71.49
   1  -8 -23  128.19   77.59
   1   8 -22  -27.90   53.89
   1   8 -22   14.10   86.99
  -1  -8  22  -45.60   61.89
   1  -8 -22   59.19   70.49
  -1  -8  22   22.30   21.10
   1  -8 -22   31.30   40.40
   1   8 -21  -35.50   78.39
   1   8 -21  -55.29   49.50
  -1  -8  21  -16.30   19.90
   1  -8 -21   49.30   63.39
   1  -8 -21   64.49   39.40
  -1  -8  21  -18.80   56.79
   1   8 -20  -15.80   43.80
   1   8 -20   15.30   70.09
  -1  -8  20    5.20   19.30
   1  -8 -20    2.50   35.30
   1  -8 -20   20.00   16.10
   1  -8 -20   37.00   57.59
  -1  -8  20  -27.30   51.49
   1   8 -19  -20.40   66.69
   1   8 -19  -36.70   40.50
   1  -8 -19   22.20   16.80
   1  -8 -19   38.40   30.70
   1  -8 -19   58.89   50.69
  -1  -8  19  -45.10   47.90
  -1  -8  19   -0.80   18.10
   1   8 -18   10.70   21.20
   1   8 -18   35.90   63.39
   1   8 -18   37.40   38.30
   1  -8 -18   -0.20   16.00
   1  -8 -18   10.20   14.70
   1  -8 -18   59.89   44.40
  -1  -8  18   23.20   44.20
   1  -8 -18   35.70   28.40
  -1  -8  18   10.60   18.20
   1   8 -17   53.09   49.70
   1   8 -17   15.90   21.20
   1   8 -17  -25.60   39.70
   1  -8 -17  -44.40   20.70
  -1  -8  17   14.30   43.20
   1  -8 -17   32.10   36.20
   1  -8 -17   34.90   26.70
  -1  -8  17   20.40   17.50
   1  -8 -17    0.50   14.90
   1  -8 -17   -5.80   14.20
   1   8 -16  128.29   20.60
   1   8 -16   67.69   32.60
   1   8 -16  122.99   47.80
   1  -8 -16  154.78   26.90
   1  -8 -16  115.29   24.60
  -1  -8  16  149.19   41.60
   1  -8 -16   87.89   16.90
  -1  -8  16  120.99   20.50
   1  -8 -16   82.59   16.50
   1  -8 -16  164.58   38.10
   1  -8 -16   91.49   23.40
   1   8 -15   16.60   39.80
   1   8 -15    0.50   26.30
   1   8 -15  -10.50   16.90
   1  -8 -15    8.30   21.10
   1  -8 -15   -9.30   19.40
   1  -8 -15    7.10   12.20
  -1  -8  15    0.50   35.20
   1  -8 -15   -1.40   21.30
  -1  -8  15   23.60   16.70
   1  -8 -15   -2.90   12.60
   1  -8 -15   13.50   31.20
   1   8 -14  223.88   40.30
   1   8 -14  161.68   30.10
   1   8 -14  186.98   41.60
   1   8 -14  228.48   27.50
   1  -8 -14  208.98   25.30
   1  -8 -14  176.28   32.30
   1  -8 -14  216.18   39.90
   1  -8 -14  215.68   27.60
  -1  -8  14  232.88   23.30
  -1  -8  14  261.57   39.50
   1  -8 -14  248.48   28.50
   1  -8 -14  164.98   25.10
   1  -8 -14  234.88   39.60
   1  -8 -14  215.48   26.00
   1   8 -13    1.50   31.70
   1   8 -13   18.10   27.20
   1   8 -13    3.20    6.90
   1   8 -13   34.60   29.30
   1   8 -13   -0.40   14.90
   1   8 -13    8.90   21.90
   1  -8 -13   25.10   25.00
   1  -8 -13    3.30   17.10
   1  -8 -13    0.40   10.60
   1  -8 -13   -0.50   26.30
   1  -8 -13  -15.60   16.20
  -1  -8  13   -4.10    6.20
  -1  -8  13   -9.70   11.80
   1  -8 -13   -0.10   23.50
  -1  -8  13   24.10   28.70
  -1  -8  13   -9.70   14.70
   1  -8 -13    3.40   20.70
   1   8 -12  149.19   33.70
   1   8 -12  147.49   31.00
   1   8 -12  115.29   23.50
   1   8 -12  116.19   28.70
   1   8 -12  129.09   17.60
   1   8 -12   90.89   11.50
  -1  -8  12  103.29   11.40
   1  -8 -12  161.48   29.30
  -1  -8  12  109.39   15.80
   1  -8 -12   83.29   21.60
   1  -8 -12  110.29   13.70
  -1  -8  12  152.58   18.40
  -1  -8  12  159.58   31.00
   1  -8 -12  106.59   25.60
   1  -8 -12  119.19   20.80
   1  -8 -12  140.29   26.30
   1  -8 -12  105.59   19.20
   1   8 -11    7.50    7.70
   1   8 -11   10.60   23.10
   1   8 -11   23.50   26.00
   1   8 -11    7.20   25.20
   1   8 -11   -4.50   13.10
   1   8 -11   21.80   18.60
   1  -8 -11   -9.40   13.00
  -1  -8  11    1.40   13.40
   1  -8 -11    4.80    8.50
  -1  -8  11   15.40   22.10
  -1  -8  11   -4.70    6.20
   1  -8 -11   -1.10   19.40
   1  -8 -11   16.00   19.10
   1  -8 -11    6.70   14.70
  -1  -8  11   12.60   11.00
   1  -8 -11   -8.40   18.20
   1  -8 -11   20.00   21.20
   1   8 -10  -19.10   11.90
   1   8 -10    9.10   21.60
   1   8 -10   15.10   22.70
   1   8 -10   -4.20    7.50
   1   8 -10  -11.50   16.10
   1   8 -10    0.40   22.90
   1  -8 -10   -1.50   12.40
   1  -8 -10    6.20   17.10
   1  -8 -10    7.40   17.30
   1  -8 -10  -15.80   11.30
  -1  -8  10   -2.30    5.70
  -1  -8  10   15.10   19.80
  -1  -8  10   -3.40    8.80
   1  -8 -10   -0.10    7.80
  -1  -8  10    5.20   13.00
   1  -8 -10    8.40   19.70
   1  -8 -10   -0.80   18.90
  -1   8   9    6.40    6.60
   1   8  -9   23.90   21.90
   1   8  -9   16.90   14.60
   1   8  -9   14.60   18.50
   1   8  -9  -19.10   11.20
   1   8  -9   12.30   19.30
   1   8  -9    9.70    7.30
   1  -8  -9   -0.90   10.10
   1  -8  -9    8.60   17.20
   1  -8  -9    5.10   11.10
   1  -8  -9   -6.30   14.50
  -1  -8   9   17.10   20.30
  -1  -8   9    8.10    9.10
   1  -8  -9    3.80    7.20
   1  -8  -9    0.80   17.10
   1  -8  -9    8.40   14.50
  -1  -8   9  -11.40   11.50
  -1  -8   9    5.00    5.50
   1   8  -8   10.90   12.90
   1   8  -8   21.70   13.80
   1   8  -8    1.20   19.60
   1   8  -8   -8.20   11.10
  -1   8   8   -0.80    6.20
   1   8  -8    4.60   16.70
   1   8  -8  -11.20   19.30
  -1  -8   8   14.00   17.20
   1  -8  -8   -3.30    8.90
  -1  -8   8    5.10    5.10
   1  -8  -8   -4.30   13.00
   1  -8  -8   -1.70    6.50
  -1  -8   8   -6.50   10.70
   1  -8  -8    0.80   12.60
   1  -8  -8    1.00   15.30
   1  -8  -8  -11.00   16.60
   1  -8  -8    5.40   19.40
  -1  -8   8    9.60   10.30
   1   8  -7  108.39   15.90
  -1   8   7  125.39   14.80
   1   8  -7  132.89   15.10
   1   8  -7  107.39   20.90
   1   8  -7  157.48   23.00
   1   8  -7  136.49   18.90
   1   8  -7  137.39   21.10
   1  -8  -7  129.89   17.30
   1  -8  -7  127.29   24.30
   1  -8  -7  136.59   19.40
   1  -8  -7  140.49   14.50
  -1  -8   7  152.68   15.10
  -1  -8   7  116.49   16.10
   1  -8  -7  150.28   26.10
   1  -8  -7  112.69   14.70
   1  -8  -7  127.79   16.20
  -1  -8   7  127.29   12.60
  -1  -8   7  147.39   24.80
  -1   8   6    7.80    6.00
   1   8  -6   14.80    6.60
   1   8  -6   16.30   10.70
   1   8  -6    6.80   16.40
   1   8  -6    5.00    9.80
   1   8  -6   14.50   12.70
   1   8  -6   17.10   12.80
  -1   8   6   -6.00    9.50
   1  -8  -6   14.80    9.90
  -1  -8   6    8.30    4.50
   1  -8  -6   17.00   11.20
   1  -8  -6    9.10   15.40
  -1  -8   6    0.80    9.40
  -1  -8   6   16.00   15.00
  -1  -8   6   16.20    7.80
   1  -8  -6   -0.70    6.90
   1  -8  -6    2.80   10.70
   1   8  -5  458.05   35.00
   1   8  -5  528.95   40.40
   1   8  -5  501.65   33.40
  -1   8   5  506.75   33.50
   1   8  -5  498.95   34.90
   1   8  -5  469.55   34.70
   1   8  -5  498.15   34.20
   1  -8  -5  510.55   33.60
  -1  -8   5  440.86   37.80
   1  -8  -5  485.25   38.50
   1  -8  -5  537.25   33.50
  -1  -8   5  495.95   32.50
   1  -8  -5  552.14   32.70
  -1  -8   5  496.45   34.20
  -1  -8   5  493.25   33.20
   1  -8  -5  486.15   35.30
  -1   8   4 1267.07   81.79
   1   8  -4 1245.38   81.69
   1   8  -4 1324.77   81.79
   1   8  -4 1249.28   81.49
   1   8  -4 1208.78   81.59
  -1   8   4 1378.46   81.59
   1   8  -4 1307.17   85.29
  -1  -8   4 1216.58   84.19
   1  -8  -4 1263.47   84.09
   1  -8  -4 1446.86   80.89
   1  -8  -4 1378.86   81.69
  -1  -8   4 1280.17   80.99
   1  -8  -4 1350.26   81.29
  -1  -8   4 1230.78   81.79
  -1  -8   4 1428.06   82.09
   1  -8  -4 1341.97   84.39
   1   8  -3  238.38   27.00
   1   8  -3  224.58   18.10
   1   8  -3  249.38   19.00
   1   8  -3  259.77   19.10
  -1   8   3  253.47   19.10
  -1   8   3  219.48   23.40
   1   8  -3  251.47   20.30
  -1   8   3  239.68   18.40
   1  -8  -3  240.68   25.80
  -1  -8   3  259.77   18.70
   1  -8  -3  250.97   19.90
   1  -8  -3  263.27   18.50
  -1  -8   3  243.48   17.80
   1  -8  -3  254.97   17.60
   1  -8  -3  269.07   17.40
  -1  -8   3  240.68   20.20
  -1  -8   3  254.27   25.50
   1   8  -2 2323.77  137.89
   1   8  -2 1976.30  136.79
   1   8  -2 2370.86  141.89
   1   8  -2 2186.78  137.59
   1   8  -2 2064.39  136.99
   1   8  -2 2151.78  137.79
  -1   8   2 2325.87  139.79
  -1   8   2 2175.18  138.09
  -1   8   2 2282.17  137.19
  -1  -8   2 2140.99  137.49
  -1  -8   2 2234.58  140.49
  -1  -8   2 2303.57  137.49
  -1  -8   2 2153.38  137.79
   1  -8  -2 2339.17  136.79
   1  -8  -2 2316.67  137.89
   1  -8  -2 2379.96  137.09
   1  -8  -2 2364.56  140.79
   1   8  -1  391.36   27.10
  -1   8   1  366.56   32.20
   1   8  -1  374.86   33.70
   1   8  -1  388.76   27.80
  -1   8   1  404.06   27.40
  -1   8   1  381.86   26.30
   1   8  -1  411.96   26.70
  -1  -8   1  427.06   26.60
  -1  -8   1  389.06   27.90
  -1  -8   1  410.36   26.20
   1  -8  -1  420.56   25.80
   1  -8  -1  398.66   26.60
   1  -8  -1  357.66   36.00
  -1   8   0  436.66   32.90
  -1   8   0  415.16   29.30
  -1   8   0  384.56   35.20
   1   8   0  422.26   33.60
   1   8   0  446.66   29.30
   1   8   0  436.46   28.70
   1  -8   0  407.66   39.00
   1  -8   0  433.06   30.50
  -1  -8   0  452.55   28.20
  -1  -8   0  420.66   30.20
   1  -8   0  451.15   28.10
   1  -8   0  434.16   28.60
  -1  -8   0  455.65   28.70
   1   8   1  809.82   52.79
   1   8   1  817.12   54.79
   1   8   1  859.21   52.39
  -1   8  -1  818.42   52.39
  -1   8  -1  793.32   53.09
  -1   8  -1  833.92   58.59
  -1  -8  -1  794.22   53.49
   1  -8   1  782.22   53.09
  -1  -8  -1  854.01   52.59
  -1  -8  -1  873.61   52.09
   1  -8   1  841.02   52.49
   1  -8   1  878.91   52.09
   1   8   2   32.20    6.50
  -1   8  -2   27.60    8.90
  -1   8  -2   24.70   17.10
  -1   8  -2   31.70    6.80
   1   8   2   31.30   11.00
  -1   8  -2   33.90    7.30
  -1   8  -2   31.10    8.70
   1   8   2   28.30    7.40
  -1  -8  -2   29.40    9.70
   1  -8   2   41.40    8.80
   1  -8   2   23.10    5.00
   1  -8   2   31.00   17.60
  -1  -8  -2   30.30    6.10
   1  -8   2   36.00    6.30
  -1  -8  -2   30.50    6.10
  -1  -8  -2   46.10    9.40
  -1  -8  -2   11.40   16.90
  -1   8  -3  353.56   25.40
   1   8   3  348.47   25.10
  -1   8  -3  343.77   25.10
   1   8   3  345.27   24.60
  -1   8  -3  346.87   32.10
  -1   8  -3  341.57   25.00
   1  -8   3  336.27   23.70
  -1  -8  -3  335.27   26.10
  -1  -8  -3  352.56   27.00
  -1  -8  -3  343.27   24.00
   1  -8   3  348.87   23.80
   1  -8   3  345.97   32.50
  -1  -8  -3  368.66   24.00
   1  -8   3  331.57   25.20
  -1  -8  -3  346.17   29.60
  -1   8  -4  167.78   21.50
   1   8   4  225.08   20.10
  -1   8  -4  225.48   18.60
   1   8   4  227.58   18.30
  -1   8  -4  226.88   19.10
  -1   8  -4  211.58   36.40
  -1   8  -4  232.38   20.50
   1  -8   4  214.18   19.10
   1  -8   4  228.08   17.00
   1  -8   4  221.78   26.90
  -1  -8  -4  254.57   18.20
  -1  -8  -4  226.68   24.20
  -1  -8  -4  226.18   17.30
  -1  -8  -4  212.58   20.30
  -1  -8  -4  189.28   22.10
   1   8   5  207.38   21.10
  -1   8  -5  175.18   23.20
  -1   8  -5  204.88   20.30
  -1   8  -5  213.08   18.70
  -1   8  -5  202.58   27.40
  -1   8  -5  186.18   17.80
   1   8   5  206.48   17.70
   1  -8   5  223.98   16.50
   1  -8   5  212.18   18.20
   1  -8   5  196.78   27.00
   1  -8   5  211.58   19.10
  -1  -8  -5  209.38   17.00
  -1  -8  -5  220.48   21.10
  -1  -8  -5  175.08   18.30
  -1  -8  -5  199.98   24.30
  -1  -8  -5  210.48   19.80
  -1   8  -6   19.40   17.90
  -1   8  -6   17.30    9.70
  -1   8  -6   25.30   17.30
  -1   8  -6   11.10    7.10
  -1   8  -6   12.60   11.50
   1   8   6    8.30    6.20
  -1  -8  -6    3.70    8.20
  -1  -8  -6    7.90    6.10
  -1  -8  -6   21.00   15.70
   1  -8   6   11.10    8.80
  -1  -8  -6   24.50   14.80
   1  -8   6   15.10   16.70
  -1  -8  -6   12.70   10.80
   1  -8   6   14.80    5.70
   1  -8   6   11.90    9.60
  -1   8  -7  548.55   44.40
  -1   8  -7  612.04   41.40
  -1   8  -7  631.64   49.30
  -1   8  -7  537.15   41.20
  -1  -8  -7  626.24   45.30
  -1  -8  -7  590.44   43.60
  -1  -8  -7  652.83   47.70
  -1  -8  -7  657.93   42.00
  -1  -8  -7  653.83   41.10
  -1  -8  -7  638.24   45.40
   1  -8   7  580.74   48.40
  -1  -8  -7  626.54   44.10
   1  -8   7  629.54   41.80
   1  -8   7  640.44   41.50
   1  -8   7  616.74   40.40
  -1   8  -8   14.50   19.80
  -1   8  -8    2.90   14.00
  -1   8  -8  -16.60   19.40
  -1   8  -8   -2.20   10.70
  -1   8  -8   10.60    8.00
  -1   8  -8   -5.80   18.50
   1  -8   8    2.70   11.00
  -1  -8  -8    3.10   15.60
   1  -8   8    8.30   19.20
  -1  -8  -8   10.70   16.40
   1  -8   8    4.60    8.00
  -1  -8  -8  -15.60   13.10
  -1  -8  -8   -0.20   14.50
  -1  -8  -8   -1.20   10.30
  -1  -8  -8    2.90    7.10
   1  -8   8    0.90    5.80
  -1   8  -9  161.68   18.50
  -1   8  -9  175.28   31.10
  -1   8  -9  179.38   28.20
  -1   8  -9  150.28   28.80
  -1   8  -9  135.29   19.10
  -1   8  -9  130.09   20.70
  -1  -8  -9  165.08   22.70
   1  -8   9  196.98   28.60
  -1  -8  -9  147.89   20.20
   1  -8   9  155.78   21.30
  -1  -8  -9  146.19   17.30
  -1  -8  -9  157.38   25.50
  -1  -8  -9  148.09   25.90
  -1  -8  -9  173.58   17.50
   1  -8   9  152.18   16.40
   1  -8   9  132.79   18.50
  -1   8 -10   -6.80   25.50
  -1   8 -10    3.70   17.50
  -1   8 -10   35.60   25.20
  -1   8 -10   19.40    9.50
  -1   8 -10    4.80   12.50
  -1   8 -10   14.70   24.90
  -1  -8 -10   -8.30    8.50
  -1  -8 -10   -0.10   14.50
   1  -8  10   -3.20    7.00
  -1  -8 -10   -0.40   18.70
   1  -8  10    4.90   12.40
   1  -8  10   14.40   22.50
   1  -8  10    7.30    9.60
  -1  -8 -10   -4.00   16.80
  -1  -8 -10    9.30   21.10
  -1  -8 -10    4.60   13.10
  -1  -8 -10  -14.70   18.20
  -1   8 -11   43.30   29.30
  -1   8 -11   26.70   20.30
  -1   8 -11   35.10   27.20
  -1   8 -11   -5.10   12.80
  -1   8 -11    3.20   27.00
  -1   8 -11    7.60    9.90
  -1  -8 -11   -0.90   16.90
  -1  -8 -11   -5.50   21.20
  -1  -8 -11    7.50    9.90
  -1  -8 -11    3.70   14.50
   1  -8  11   20.50   13.50
  -1  -8 -11   24.50   18.50
   1  -8  11   27.00   25.40
  -1  -8 -11   31.40   23.60
  -1  -8 -11   10.50   19.20
   1  -8  11   13.30   10.70
   1  -8  11   11.50    8.30
  -1   8 -12    1.20   31.70
  -1   8 -12    6.00   21.50
  -1   8 -12   -1.50   14.10
  -1   8 -12    4.90   12.20
  -1   8 -12   33.00   26.00
  -1   8 -12   14.80   31.30
   1  -8  12  -11.80   13.40
  -1  -8 -12  -22.50   15.80
   1  -8  12    7.80   10.50
  -1  -8 -12    7.50   19.80
  -1  -8 -12    2.30   18.40
  -1  -8 -12  -19.50   23.90
   1  -8  12   16.10   28.00
  -1  -8 -12   -1.40   10.00
  -1  -8 -12   33.00   26.90
   1  -8  12   -2.20    8.40
  -1  -8 -12  -18.60   21.60
  -1  -8 -12   -8.70   10.50
  -1   8 -13   -5.20   32.50
  -1   8 -13   26.00   17.70
  -1   8 -13    6.70   27.60
  -1   8 -13   41.10   34.60
  -1   8 -13  -12.70   23.90
  -1   8 -13  -11.20   14.30
  -1  -8 -13   17.40   26.30
   1  -8  13   11.10   11.10
  -1  -8 -13  -13.90   27.30
  -1  -8 -13   10.80   20.50
  -1  -8 -13    9.50   23.00
  -1  -8 -13   -2.00   11.10
   1  -8  13   11.90   14.30
  -1  -8 -13   -2.70   11.70
   1  -8  13   42.60   32.00
  -1  -8 -13    0.00   17.60
  -1  -8 -13   23.80   20.00
   1  -8  13   -1.00    8.30
  -1   8 -14    3.80    9.70
  -1   8 -14    5.80   27.50
  -1   8 -14   -0.10   15.50
  -1   8 -14   -4.20   37.40
  -1   8 -14   20.50   35.10
   1  -8  14    4.10    7.20
  -1  -8 -14   12.60   20.50
  -1  -8 -14   -0.70   29.00
  -1  -8 -14    2.90   12.60
  -1  -8 -14   18.50   29.50
   1  -8  14  -13.50   13.90
   1  -8  14   -3.20   33.20
  -1  -8 -14  -38.50   18.40
  -1  -8 -14    6.80   23.40
  -1  -8 -14   -1.00   12.70
  -1  -8 -14  -13.70   24.50
  -1   8 -15   40.20   16.80
  -1   8 -15  -30.40   29.70
  -1   8 -15   29.10   40.60
  -1  -8 -15   23.50   20.80
  -1  -8 -15   -7.70   20.00
  -1  -8 -15   20.10   14.50
   1  -8  15   16.90    6.30
  -1  -8 -15   33.20   34.30
   1  -8  15   29.30   15.50
  -1  -8 -15   14.10   13.40
  -1  -8 -15   43.80   26.70
   1  -8  15   51.59   37.40
  -1   8 -16   21.90   34.20
  -1   8 -16   23.30   18.20
  -1   8 -16   35.40   47.80
   1  -8  16    9.80   15.10
  -1  -8 -16   14.60   21.00
  -1  -8 -16    3.80   28.90
  -1  -8 -16   22.20   36.80
   1  -8  16   10.70   48.40
  -1  -8 -16    3.80   15.20
  -1  -8 -16    1.40   22.10
  -1  -8 -16   -3.30   14.10
  -1   8 -17  -19.20   36.80
  -1   8 -17   26.10   19.60
  -1   8 -17  -36.00   56.39
  -1  -8 -17   83.59   32.20
  -1  -8 -17   13.00   15.80
   1  -8  17   25.50   16.10
  -1  -8 -17    6.20   16.20
   1  -8  17   11.40   43.60
  -1  -8 -17  -10.60   22.10
  -1   8 -18  -14.30   40.60
  -1   8 -18   17.60   55.59
   1  -8  18   17.40   16.40
  -1  -8 -18   16.10   34.40
  -1  -8 -18   30.20   46.60
   1  -8  18    8.80   49.60
  -1  -8 -18   30.20   17.90
  -1   8 -19   28.70   63.49
  -1   8 -19  -49.60   45.50
  -1  -8 -19   17.80   50.09
  -1  -8 -19   10.10   18.50
   1  -8  19  -11.60   54.19
   1  -8  19   -4.00   16.60
  -1  -8 -19   -6.10   37.50
  -1   8 -20  -98.69   46.10
  -1   8 -20    0.60   63.59
  -1  -8 -20   54.09   39.90
   1  -8  20  -39.10   57.19
  -1  -8 -20   54.19   58.79
  -1  -8 -20   20.70   18.90
  -1   8 -21  -63.49   52.09
  -1   8 -21   16.90   86.09
  -1  -8 -21    1.90   43.00
   1  -8  21   -3.70   63.79
  -1  -8 -21   22.90   64.29
  -1   8 -22  -80.39   90.19
  -1   8 -22  -81.59   54.39
  -1  -8 -22  -17.60   45.80
   1  -8  22 -117.39   66.29
  -1  -8 -22   88.99   75.29
   1   9 -22  -59.79   85.19
   1   9 -22   14.10   55.49
   1  -9 -22  -34.00   40.00
   1  -9 -22   67.79   69.99
  -1  -9  22  -28.10   63.89
   1   9 -21   16.40   82.09
   1   9 -21  -27.80   50.09
  -1  -9  21  -20.90   20.70
  -1  -9  21  -66.39   60.59
   1  -9 -21   43.90   63.19
   1  -9 -21  -29.50   38.30
   1   9 -20  -18.20   44.70
   1   9 -20   -4.30   77.09
  -1  -9  20   28.60   20.00
  -1  -9  20  -24.40   58.69
   1  -9 -20   33.10   33.70
   1  -9 -20   66.29   57.49
   1   9 -19   66.99   70.99
   1   9 -19  -28.60   39.90
  -1  -9  19   77.69   54.69
   1  -9 -19   38.40   30.30
   1  -9 -19   69.69   52.09
  -1  -9  19   55.99   20.70
   1  -9 -19   14.30   18.40
   1   9 -18  101.09   65.89
   1   9 -18   41.90   21.30
   1   9 -18    1.50   38.00
  -1  -9  18   65.59   20.10
   1  -9 -18  135.69   46.80
   1  -9 -18   48.10   16.00
   1  -9 -18   43.90   18.10
   1  -9 -18   82.09   30.30
  -1  -9  18  101.09   49.20
   1   9 -17   42.60   58.79
   1   9 -17   65.59   36.40
   1   9 -17   32.50   20.90
   1  -9 -17   32.60   16.30
  -1  -9  17   44.20   19.80
   1  -9 -17   26.90   15.10
   1  -9 -17   72.09   41.00
   1  -9 -17   22.10   22.70
  -1  -9  17   49.99   43.20
   1  -9 -17   95.69   27.30
   1   9 -16   42.50   32.00
   1   9 -16   69.49   46.40
   1   9 -16   48.60   19.00
  -1  -9  16   99.09   43.10
   1  -9 -16   52.59   22.10
   1  -9 -16   39.70   15.60
   1  -9 -16   55.59   15.20
   1  -9 -16   20.50   23.30
   1  -9 -16   72.19   34.40
  -1  -9  16   77.99   19.20
   1   9 -15   10.30   29.00
   1   9 -15   -1.90   40.70
   1   9 -15   -7.20   16.70
  -1  -9  15    1.60   16.90
  -1  -9  15    7.30   34.60
   1  -9 -15    1.30   13.60
   1  -9 -15  -12.00   21.60
   1  -9 -15    5.00   12.70
   1  -9 -15   -9.60   30.50
   1  -9 -15    3.20   22.00
   1  -9 -15   -8.90   19.30
   1   9 -14   27.50   37.50
   1   9 -14  -38.20   15.40
   1   9 -14    5.10   32.20
   1   9 -14    4.00    7.20
   1   9 -14  -29.30   25.60
   1  -9 -14    9.30   28.90
   1  -9 -14  -11.90   26.00
   1  -9 -14    8.00   21.80
  -1  -9  14   -1.70    6.60
   1  -9 -14   17.30   19.80
  -1  -9  14   -7.20   16.30
   1  -9 -14  -40.70   16.70
   1  -9 -14    9.60   12.90
  -1  -9  14   26.90   33.60
   1  -9 -14   18.10   26.80
   1   9 -13   23.30   23.90
   1   9 -13   15.20   15.40
   1   9 -13   39.70   31.50
   1   9 -13    9.90   26.90
   1   9 -13   14.10    8.50
   1   9 -13   15.60   32.70
   1  -9 -13    9.50   26.70
   1  -9 -13   10.60   24.40
  -1  -9  13   -8.30   12.00
   1  -9 -13   10.90   16.60
  -1  -9  13   18.70   16.30
   1  -9 -13   -7.10   23.60
   1  -9 -13   -6.00   10.90
   1  -9 -13    8.10   17.80
  -1  -9  13   51.19   31.10
  -1  -9  13   15.60    8.00
   1  -9 -13    4.80   21.20
   1   9 -12  118.09   26.30
   1   9 -12  209.58   20.80
   1   9 -12  206.18   34.70
   1   9 -12  190.68   33.70
   1   9 -12  137.49   19.80
   1   9 -12  199.88   36.80
  -1  -9  12  226.78   22.60
   1  -9 -12  188.08   21.90
  -1  -9  12  219.08   33.40
   1  -9 -12  202.38   32.60
   1  -9 -12  191.98   30.50
   1  -9 -12  204.88   22.90
   1  -9 -12  242.98   27.60
  -1  -9  12  179.58   24.00
  -1  -9  12  184.88   19.40
   1  -9 -12  192.88   35.30
   1  -9 -12  176.58   24.00
   1   9 -11   44.80   20.20
   1   9 -11   39.70   15.50
   1   9 -11   52.69   25.20
   1   9 -11   38.60   26.90
   1   9 -11   26.50   14.40
   1   9 -11   37.80   27.20
   1  -9 -11   28.10   15.50
   1  -9 -11   40.90   14.20
   1  -9 -11   64.79   20.70
  -1  -9  11   26.10   11.30
   1  -9 -11   34.50   19.60
   1  -9 -11   39.20   23.10
   1  -9 -11   41.50   10.20
  -1  -9  11   39.80   15.70
  -1  -9  11   32.90    7.80
  -1  -9  11   51.99   23.90
   1  -9 -11   48.80   23.50
   1   9 -10  458.35   36.30
   1   9 -10  510.25   45.60
   1   9 -10  520.65   46.80
   1   9 -10  511.65   50.29
   1   9 -10  497.15   37.90
   1   9 -10  464.45   41.70
   1  -9 -10  484.35   41.50
  -1  -9  10  512.75   47.40
   1  -9 -10  530.45   41.70
   1  -9 -10  557.94   51.89
  -1  -9  10  514.05   35.10
   1  -9 -10  524.25   45.10
   1  -9 -10  562.14   38.20
   1  -9 -10  482.75   42.80
   1  -9 -10  587.34   37.30
   1  -9 -10  527.25   43.60
  -1  -9  10  556.84   39.90
  -1  -9  10  483.15   37.40
   1   9  -9   -3.90   12.30
   1   9  -9   34.90   20.30
   1   9  -9   39.40   22.90
   1   9  -9   38.00   21.00
   1   9  -9   29.80    8.80
  -1   9   9   14.80    8.00
   1   9  -9   34.60   16.40
  -1  -9   9   26.70   13.30
  -1  -9   9   24.50    6.30
   1  -9  -9   23.80   23.10
  -1  -9   9   22.00   11.30
   1  -9  -9   29.00   15.30
   1  -9  -9   19.00    8.20
   1  -9  -9   22.10   18.00
  -1  -9   9   39.70   20.60
   1  -9  -9   15.70   15.90
   1  -9  -9   10.50   19.00
   1   9  -8  117.39   15.90
   1   9  -8  102.29   17.60
   1   9  -8  104.19   21.40
   1   9  -8  116.59   26.60
  -1   9   8  111.39   15.60
   1   9  -8   97.59   23.60
   1   9  -8  100.19   14.80
   1  -9  -8   96.59   18.60
   1  -9  -8  126.89   21.90
  -1  -9   8  127.29   23.40
  -1  -9   8  114.19   13.00
   1  -9  -8  109.79   15.40
  -1  -9   8  120.59   15.10
  -1  -9   8  109.79   15.50
   1  -9  -8  120.19   24.30
   1  -9  -8  123.39   20.30
   1  -9  -8  111.79   17.40
   1  -9  -8  111.29   13.00
   1   9  -7   12.30   13.60
   1   9  -7    8.80   15.30
   1   9  -7    4.50    7.60
   1   9  -7   13.40   20.10
  -1   9   7    1.80    6.90
   1   9  -7    4.00   14.90
   1   9  -7   -5.10   10.90
   1  -9  -7   12.40   19.00
   1  -9  -7  -10.80    8.20
   1  -9  -7    3.40    6.60
   1  -9  -7    9.10   11.70
  -1  -9   7    2.60   11.20
   1  -9  -7    6.50   13.60
  -1  -9   7    0.10    5.00
  -1  -9   7    7.80    9.40
   1  -9  -7    6.70   11.30
  -1  -9   7    9.20   18.60
  -1   9   6  -11.60   10.40
   1   9  -6    5.90   13.10
   1   9  -6    8.60    7.20
   1   9  -6    8.70   13.30
   1   9  -6    1.10   11.10
[truncated: 6,723,495 more chars]
