# Supplementary material for: Hybrid Bismuth Halide with Rich Polymorphism and Second Harmonic Generation Response
Source: ACS Mater Lett. 2025 Jul 7;7(8):2814–21. doi: 10.1021/acsmaterialslett.5c00784 (PMC12326387; doi:10.1021/acsmaterialslett.5c00784)
Supplement: Supplementary file 3 [file tz5c00784_si_003.cif]

data_1
_audit_creation_date               2023-11-24
_audit_creation_method
;
Olex2 1.5
(compiled 2023.08.24 svn.re1ec1418 for OlexSys, GUI svn.r6817)
;
_shelx_SHELXL_version_number       '2018/3'
_audit_contact_author_address      ?
_audit_contact_author_email        ?
_audit_contact_author_name         ''
_audit_contact_author_phone        ?
_publ_contact_author_id_orcid      ?
_publ_section_references
;
Dolomanov, O.V., Bourhis, L.J., Gildea, R.J, Howard, J.A.K. & Puschmann, H.
 (2009), J. Appl. Cryst. 42, 339-341.

Sheldrick, G.M. (2015). Acta Cryst. A71, 3-8.

Sheldrick, G.M. (2015). Acta Cryst. C71, 3-8.
;
_chemical_name_common              ?
_chemical_name_systematic          ?
_chemical_formula_moiety           'Bi2 Br9, 3(C6 H16 N)'
_chemical_formula_sum              'C18 H48 Bi2 Br9 N3'
_chemical_formula_weight           1443.74
_chemical_absolute_configuration   ?
_chemical_melting_point            ?
loop_
  _atom_type_symbol
  _atom_type_description
  _atom_type_scat_dispersion_real
  _atom_type_scat_dispersion_imag
  _atom_type_scat_source
 'C' 'C' 0.0033 0.0016 'International Tables Vol C Tables 4.2.6.8 and 6.1.1.4'
 'H' 'H' 0.0000 0.0000 'International Tables Vol C Tables 4.2.6.8 and 6.1.1.4'
 'Bi' 'Bi' -4.1077 10.2566
 'International Tables Vol C Tables 4.2.6.8 and 6.1.1.4'
 'Br' 'Br' -0.2901 2.4595
 'International Tables Vol C Tables 4.2.6.8 and 6.1.1.4'
 'N' 'N' 0.0061 0.0033 'International Tables Vol C Tables 4.2.6.8 and 6.1.1.4'

_shelx_space_group_comment
;
The symmetry employed for this shelxl refinement is uniquely defined
by the following loop, which should always be used as a source of
symmetry information in preference to the above space-group names.
They are only intended as comments.
;
_space_group_crystal_system        'triclinic'
_space_group_IT_number             1
_space_group_name_H-M_alt          'P 1'
_space_group_name_Hall             'P 1'
loop_
  _space_group_symop_operation_xyz
 'x, y, z'

_cell_length_a                     10.3311(4)
_cell_length_b                     12.2455(5)
_cell_length_c                     17.2778(7)
_cell_angle_alpha                  107.0540(10)
_cell_angle_beta                   94.5660(10)
_cell_angle_gamma                  107.5610(10)
_cell_volume                       1958.13(14)
_cell_formula_units_Z              2
_cell_measurement_reflns_used      9374
_cell_measurement_temperature      299.00
_cell_measurement_theta_max        26.77
_cell_measurement_theta_min        2.28
_shelx_estimated_absorpt_T_max     0.264
_shelx_estimated_absorpt_T_min     0.122
_exptl_absorpt_coefficient_mu      18.170
_exptl_absorpt_correction_T_max    0.2656
_exptl_absorpt_correction_T_min    0.1254
_exptl_absorpt_correction_type     multi-scan
_exptl_absorpt_process_details
;
SADABS-2016/2 (Bruker,2016/2) was used for absorption correction.
wR2(int) was 0.1338 before and 0.0715 after correction.
The Ratio of minimum to maximum transmission is 0.4721.
The \l/2 correction factor is Not present.
;
_exptl_absorpt_special_details     ?
_exptl_crystal_colour              yellow
_exptl_crystal_colour_primary      yellow
_exptl_crystal_density_diffrn      2.449
_exptl_crystal_density_meas        ?
_exptl_crystal_density_method      ?
_exptl_crystal_description         block
_exptl_crystal_F_000               1316
_exptl_crystal_preparation         ?
_exptl_crystal_size_max            0.15
_exptl_crystal_size_mid            0.09
_exptl_crystal_size_min            0.07
_exptl_transmission_factor_max     ?
_exptl_transmission_factor_min     ?
_diffrn_reflns_av_R_equivalents    0.0407
_diffrn_reflns_av_unetI/netI       0.0433
_diffrn_reflns_Laue_measured_fraction_full  0.997
_diffrn_reflns_Laue_measured_fraction_max  0.994
_diffrn_reflns_limit_h_max         14
_diffrn_reflns_limit_h_min         -14
_diffrn_reflns_limit_k_max         17
_diffrn_reflns_limit_k_min         -17
_diffrn_reflns_limit_l_max         24
_diffrn_reflns_limit_l_min         -23
_diffrn_reflns_number              141739
_diffrn_reflns_point_group_measured_fraction_full  0.970
_diffrn_reflns_point_group_measured_fraction_max  0.958
_diffrn_reflns_theta_full          25.242
_diffrn_reflns_theta_max           30.632
_diffrn_reflns_theta_min           1.857
_diffrn_ambient_temperature        299.00
_diffrn_detector_area_resol_mean   ?
_diffrn_measured_fraction_theta_full  0.997
_diffrn_measured_fraction_theta_max  0.994
_diffrn_measurement_device_type    'Bruker D8 QUEST'
_diffrn_measurement_method         '\f and \w scans'
_diffrn_radiation_type             MoK\a
_diffrn_radiation_wavelength       0.71073
_diffrn_source                     ?
_diffrn_source_current             1.0
_diffrn_source_power               0.05
_diffrn_source_voltage             50.0
_diffrn_standards_number           0
_reflns_Friedel_coverage           0.928
_reflns_Friedel_fraction_full      0.943
_reflns_Friedel_fraction_max       0.922
_reflns_number_gt                  17745
_reflns_number_total               23178
_reflns_special_details
;
 Reflections were merged by SHELXL according to the crystal
 class for the calculation of statistics and refinement.
 
 _reflns_Friedel_fraction is defined as the number of unique
 Friedel pairs measured divided by the number that would be
 possible theoretically, ignoring centric projections and
 systematic absences. Completness statistics refer to single and
 composite reflections containing twin component 1 only.
;
_reflns_threshold_expression       'I > 2\s(I)'
_computing_cell_refinement         ?
_computing_data_collection         ?
_computing_data_reduction          ?
_computing_molecular_graphics      'Olex2 1.5 (Dolomanov et al., 2009)'
_computing_publication_material    'Olex2 1.5 (Dolomanov et al., 2009)'
_computing_structure_refinement    'SHELXL 2018/3 (Sheldrick, 2015)'
_computing_structure_solution      'SHELXT 2018/2 (Sheldrick, 2018)'
_refine_diff_density_max           1.459
_refine_diff_density_min           -1.206
_refine_diff_density_rms           0.148
_refine_ls_abs_structure_details
;
 Refined as an inversion twin.
;
_refine_ls_abs_structure_Flack     -0.010(6)
_refine_ls_extinction_coef         .
_refine_ls_extinction_method       none
_refine_ls_goodness_of_fit_ref     1.023
_refine_ls_hydrogen_treatment      constr
_refine_ls_matrix_type             full
_refine_ls_number_parameters       581
_refine_ls_number_reflns           23178
_refine_ls_number_restraints       14
_refine_ls_R_factor_all            0.0603
_refine_ls_R_factor_gt             0.0371
_refine_ls_restrained_S_all        1.023
_refine_ls_shift/su_max            0.001
_refine_ls_shift/su_mean           0.000
_refine_ls_structure_factor_coef   Fsqd
_refine_ls_weighting_details      
 'w=1/[\s^2^(Fo^2^)+(0.0425P)^2^+2.9513P] where P=(Fo^2^+2Fc^2^)/3'
_refine_ls_weighting_scheme        calc
_refine_ls_wR_factor_gt            0.0857
_refine_ls_wR_factor_ref           0.0937
_refine_special_details
;
 Refined as a 2-component inversion twin.
;
_olex2_refinement_description
;
1. Twinned data refinement
 Scales: 1.010(6)
 -0.010(6)
2. Fixed Uiso
 At 1.2 times of:
  All C(H,H) groups, All N(H) groups
 At 1.5 times of:
  All C(H,H,H) groups
3. Restrained distances
 N5-C25
 1.5 with sigma of 0.02
 C26-C25
 1.5 with sigma of 0.02
 N1-C1
 1.5 with sigma of 0.02
 C1-C2
 1.5 with sigma of 0.02
 N6-C33
 1.5 with sigma of 0.02
 N6-C31
 1.55 with sigma of 0.02
 C35-N6
 1.5 with sigma of 0.02
 C33-C34
 1.5 with sigma of 0.02
 C35-C36
 1.5 with sigma of 0.02
 C31-C32
 1.5 with sigma of 0.02
 N1-C2
 2.5 with sigma of 0.04
4.a Ternary CH refined with riding coordinates:
 N1(H1), N2(H2), N3(H3), N4(H4), N5(H5), N6(H6)
4.b Secondary CH2 refined with riding coordinates:
 C1(H1A,H1B), C3(H3A,H3B), C5(H5A,H5B), C7(H7A,H7B), C9(H9A,H9B), C11(H11A,
 H11B), C13(H13A,H13B), C15(H15A,H15B), C17(H17A,H17B), C19(H19A,H19B),
 C21(H21A,H21B), C23(H23A,H23B), C25(H25A,H25B), C27(H27A,H27B), C29(H29A,H29B),
  C31(H31A,H31B), C33(H33A,H33B), C35(H35A,H35B)
4.c Idealised Me refined as rotating group:
 C2(H2A,H2B,H2C), C4(H4A,H4B,H4C), C6(H6A,H6B,H6C), C8(H8A,H8B,H8C), C10(H10A,
 H10B,H10C), C12(H12A,H12B,H12C), C14(H14A,H14B,H14C), C16(H16A,H16B,H16C),
 C18(H18A,H18B,H18C), C20(H20A,H20B,H20C), C22(H22A,H22B,H22C), C24(H24A,H24B,
 H24C), C26(H26A,H26B,H26C), C28(H28A,H28B,H28C), C30(H30A,H30B,H30C), C32(H32A,
 H32B,H32C), C34(H34A,H34B,H34C), C36(H36A,H36B,H36C)
;
_atom_sites_solution_hydrogens     geom
_atom_sites_solution_primary       dual
_atom_sites_solution_secondary     ?
loop_
  _atom_site_label
  _atom_site_type_symbol
  _atom_site_fract_x
  _atom_site_fract_y
  _atom_site_fract_z
  _atom_site_U_iso_or_equiv
  _atom_site_adp_type
  _atom_site_occupancy
  _atom_site_site_symmetry_order
  _atom_site_calc_flag
  _atom_site_refinement_flags_posn
  _atom_site_refinement_flags_adp
  _atom_site_refinement_flags_occupancy
  _atom_site_disorder_assembly
  _atom_site_disorder_group
 Bi1 Bi 0.36585(3) 0.33298(3) 0.38439(2) 0.04992(7) Uani 1 1 d . . . . .
 Bi2 Bi 0.13076(3) -0.02538(3) 0.29020(2) 0.05022(8) Uani 1 1 d . . . . .
 Br1 Br 0.23967(10) 0.50908(8) 0.38246(6) 0.0615(2) Uani 1 1 d . . . . .
 Br2 Br 0.58654(14) 0.47030(13) 0.33235(11) 0.1008(4) Uani 1 1 d . . . . .
 Br3 Br 0.48124(15) 0.44497(12) 0.54439(8) 0.0887(4) Uani 1 1 d . . . . .
 Br4 Br 0.20224(11) 0.17392(9) 0.20828(6) 0.0655(2) Uani 1 1 d . . . . .
 Br5 Br 0.45108(11) 0.12236(9) 0.36346(7) 0.0687(3) Uani 1 1 d . . . . .
 Br6 Br 0.11824(9) 0.18716(8) 0.42889(6) 0.0572(2) Uani 1 1 d . . . . .
 Br7 Br 0.17896(13) -0.19589(10) 0.16670(7) 0.0767(3) Uani 1 1 d . . . . .
 Br8 Br 0.09465(16) -0.16694(10) 0.38659(7) 0.0841(4) Uani 1 1 d . . . . .
 Br9 Br -0.13816(13) -0.09328(15) 0.22659(9) 0.0964(5) Uani 1 1 d . . . . .
 Bi3 Bi 0.97561(3) 0.37346(3) 0.82492(2) 0.05233(8) Uani 1 1 d . . . . .
 Bi4 Bi 0.78961(3) 0.05530(3) 0.84937(2) 0.05106(8) Uani 1 1 d . . . . .
 Br10 Br 0.83840(14) 0.49329(13) 0.75743(9) 0.1077(3) Uani 1 1 d . . . . .
 Br11 Br 1.15041(12) 0.38042(10) 0.71156(8) 0.0794(3) Uani 1 1 d . . . . .
 Br12 Br 1.15080(15) 0.57726(13) 0.94151(12) 0.1046(5) Uani 1 1 d . . . . .
 Br13 Br 1.09527(10) 0.21146(9) 0.88225(7) 0.0680(3) Uani 1 1 d . . . . .
 Br14 Br 0.77807(10) 0.31484(10) 0.93461(6) 0.0637(2) Uani 1 1 d . . . . .
 Br15 Br 0.77516(12) 0.13287(10) 0.70404(6) 0.0709(3) Uani 1 1 d . . . . .
 Br16 Br 0.84444(14) -0.14469(11) 0.76773(10) 0.0896(4) Uani 1 1 d . . . . .
 Br17 Br 0.51178(12) -0.05393(12) 0.81556(10) 0.0888(4) Uani 1 1 d . . . . .
 Br18 Br 0.80643(17) 0.01232(12) 0.99781(7) 0.0892(4) Uani 1 1 d . . . . .
 N1 N 0.2736(11) 0.1472(8) 0.6841(7) 0.086(3) Uani 1 1 d D . . . .
 H1 H 0.231050 0.208769 0.705347 0.104 Uiso 1 1 calc R U . . .
 C1 C 0.3749(16) 0.1618(15) 0.7537(10) 0.149(5) Uani 1 1 d D . . . .
 H1A H 0.442605 0.125949 0.733218 0.179 Uiso 1 1 calc R U . . .
 H1B H 0.328570 0.118421 0.788084 0.179 Uiso 1 1 calc R U . . .
 C2 C 0.448(3) 0.293(2) 0.8051(18) 0.261(18) Uani 1 1 d D . . . .
 H2A H 0.498928 0.297816 0.855709 0.392 Uiso 1 1 calc R U . . .
 H2B H 0.381340 0.332883 0.817157 0.392 Uiso 1 1 calc R U . . .
 H2C H 0.510486 0.332243 0.775378 0.392 Uiso 1 1 calc R U . . .
 C3 C 0.162(3) 0.0292(18) 0.6668(17) 0.193(10) Uani 1 1 d . . . . .
 H3A H 0.132265 0.025495 0.718142 0.231 Uiso 1 1 calc R U . . .
 H3B H 0.199911 -0.035205 0.647606 0.231 Uiso 1 1 calc R U . . .
 C4 C 0.037(2) 0.004(2) 0.6049(14) 0.179(12) Uani 1 1 d . . . . .
 H4A H -0.021617 -0.079181 0.591446 0.269 Uiso 1 1 calc R U . . .
 H4B H 0.065544 0.017546 0.556027 0.269 Uiso 1 1 calc R U . . .
 H4C H -0.012535 0.056780 0.627667 0.269 Uiso 1 1 calc R U . . .
 C5 C 0.3329(18) 0.1758(18) 0.6181(12) 0.124(6) Uani 1 1 d . . . . .
 H5A H 0.394968 0.259434 0.638562 0.148 Uiso 1 1 calc R U . . .
 H5B H 0.259764 0.169903 0.576588 0.148 Uiso 1 1 calc R U . . .
 C6 C 0.409(2) 0.098(3) 0.5789(11) 0.177(10) Uani 1 1 d . . . . .
 H6A H 0.398458 0.034141 0.601649 0.265 Uiso 1 1 calc R U . . .
 H6B H 0.505457 0.146032 0.588576 0.265 Uiso 1 1 calc R U . . .
 H6C H 0.374155 0.064183 0.520671 0.265 Uiso 1 1 calc R U . . .
 N2 N 0.5453(12) 0.7716(8) 0.4130(7) 0.086(3) Uani 1 1 d . . . . .
 H2 H 0.523438 0.683796 0.399546 0.103 Uiso 1 1 calc R U . . .
 C7 C 0.7007(14) 0.8251(11) 0.4158(9) 0.086(4) Uani 1 1 d . . . . .
 H7A H 0.722007 0.792071 0.362040 0.103 Uiso 1 1 calc R U . . .
 H7B H 0.750570 0.802429 0.455022 0.103 Uiso 1 1 calc R U . . .
 C8 C 0.7477(16) 0.9650(12) 0.4413(11) 0.104(5) Uani 1 1 d . . . . .
 H8A H 0.836205 0.995135 0.426861 0.157 Uiso 1 1 calc R U . . .
 H8B H 0.754444 0.999137 0.499697 0.157 Uiso 1 1 calc R U . . .
 H8C H 0.681506 0.987665 0.413139 0.157 Uiso 1 1 calc R U . . .
 C9 C 0.503(2) 0.8143(15) 0.4920(15) 0.167(8) Uani 1 1 d . . . . .
 H9A H 0.402940 0.779403 0.484280 0.200 Uiso 1 1 calc R U . . .
 H9B H 0.526801 0.901871 0.508508 0.200 Uiso 1 1 calc R U . . .
 C10 C 0.567(4) 0.783(2) 0.5617(13) 0.212(16) Uani 1 1 d . . . . .
 H10A H 0.654056 0.774086 0.551218 0.318 Uiso 1 1 calc R U . . .
 H10B H 0.506252 0.708082 0.564510 0.318 Uiso 1 1 calc R U . . .
 H10C H 0.581872 0.846795 0.612977 0.318 Uiso 1 1 calc R U . . .
 C11 C 0.4607(13) 0.7882(13) 0.3465(14) 0.137(7) Uani 1 1 d . . . . .
 H11A H 0.480989 0.874202 0.355666 0.164 Uiso 1 1 calc R U . . .
 H11B H 0.363318 0.752326 0.346852 0.164 Uiso 1 1 calc R U . . .
 C12 C 0.496(2) 0.723(2) 0.2568(13) 0.145(8) Uani 1 1 d . . . . .
 H12A H 0.429210 0.719618 0.213383 0.218 Uiso 1 1 calc R U . . .
 H12B H 0.491954 0.641927 0.252373 0.218 Uiso 1 1 calc R U . . .
 H12C H 0.586587 0.769010 0.252475 0.218 Uiso 1 1 calc R U . . .
 N3 N 0.9874(8) 0.5215(7) 0.5928(5) 0.0561(19) Uani 1 1 d . . . . .
 H3 H 0.968596 0.498225 0.641539 0.067 Uiso 1 1 calc R U . . .
 C13 C 0.8965(14) 0.5917(11) 0.5808(9) 0.083(4) Uani 1 1 d . . . . .
 H13A H 0.801576 0.541665 0.576390 0.100 Uiso 1 1 calc R U . . .
 H13B H 0.918376 0.662551 0.629767 0.100 Uiso 1 1 calc R U . . .
 C14 C 0.905(2) 0.6314(16) 0.5115(13) 0.138(7) Uani 1 1 d . . . . .
 H14A H 0.870168 0.562204 0.461955 0.208 Uiso 1 1 calc R U . . .
 H14B H 0.999161 0.675876 0.512430 0.208 Uiso 1 1 calc R U . . .
 H14C H 0.850244 0.682937 0.513242 0.208 Uiso 1 1 calc R U . . .
 C15 C 1.1396(15) 0.5977(13) 0.6096(9) 0.093(4) Uani 1 1 d . . . . .
 H15A H 1.194532 0.546511 0.611527 0.111 Uiso 1 1 calc R U . . .
 H15B H 1.159009 0.628534 0.564508 0.111 Uiso 1 1 calc R U . . .
 C16 C 1.182(2) 0.7020(15) 0.6883(13) 0.140(8) Uani 1 1 d . . . . .
 H16A H 1.273156 0.714400 0.713868 0.210 Uiso 1 1 calc R U . . .
 H16B H 1.118407 0.684727 0.724537 0.210 Uiso 1 1 calc R U . . .
 H16C H 1.180043 0.773982 0.677167 0.210 Uiso 1 1 calc R U . . .
 C17 C 0.9636(15) 0.4078(12) 0.5227(9) 0.091(4) Uani 1 1 d . . . . .
 H17A H 1.032672 0.372211 0.532770 0.109 Uiso 1 1 calc R U . . .
 H17B H 0.974121 0.427369 0.472609 0.109 Uiso 1 1 calc R U . . .
 C18 C 0.8212(16) 0.3161(13) 0.5112(11) 0.105(5) Uani 1 1 d . . . . .
 H18A H 0.753942 0.356040 0.514069 0.158 Uiso 1 1 calc R U . . .
 H18B H 0.818637 0.280066 0.553716 0.158 Uiso 1 1 calc R U . . .
 H18C H 0.800696 0.253871 0.458351 0.158 Uiso 1 1 calc R U . . .
 N4 N 0.9968(10) 0.3891(9) 0.2040(6) 0.077(3) Uani 1 1 d . . . . .
 H4 H 1.071782 0.395880 0.245557 0.092 Uiso 1 1 calc R U . . .
 C19 C 0.9678(15) 0.5038(13) 0.2336(8) 0.090(4) Uani 1 1 d . . . . .
 H19A H 0.938264 0.509561 0.286156 0.108 Uiso 1 1 calc R U . . .
 H19B H 1.053860 0.570488 0.243837 0.108 Uiso 1 1 calc R U . . .
 C20 C 0.8640(14) 0.5218(13) 0.1799(10) 0.094(4) Uani 1 1 d . . . . .
 H20A H 0.773474 0.470389 0.180629 0.141 Uiso 1 1 calc R U . . .
 H20B H 0.881510 0.501634 0.124681 0.141 Uiso 1 1 calc R U . . .
 H20C H 0.869139 0.605218 0.199466 0.141 Uiso 1 1 calc R U . . .
 C21 C 0.8778(15) 0.2766(15) 0.1996(10) 0.110(6) Uani 1 1 d . . . . .
 H21A H 0.794992 0.274131 0.167345 0.132 Uiso 1 1 calc R U . . .
 H21B H 0.899008 0.204686 0.171666 0.132 Uiso 1 1 calc R U . . .
 C22 C 0.8519(17) 0.2749(18) 0.2794(11) 0.119(6) Uani 1 1 d . . . . .
 H22A H 0.759713 0.274608 0.283651 0.179 Uiso 1 1 calc R U . . .
 H22B H 0.916823 0.345651 0.320772 0.179 Uiso 1 1 calc R U . . .
 H22C H 0.861748 0.203212 0.287320 0.179 Uiso 1 1 calc R U . . .
 C23 C 1.0477(18) 0.3622(13) 0.1231(8) 0.105(4) Uani 1 1 d . . . . .
 H23A H 1.053925 0.281366 0.108188 0.126 Uiso 1 1 calc R U . . .
 H23B H 0.980228 0.361987 0.080662 0.126 Uiso 1 1 calc R U . . .
 C24 C 1.180(2) 0.4471(15) 0.1246(10) 0.117(6) Uani 1 1 d . . . . .
 H24A H 1.246343 0.451384 0.168424 0.176 Uiso 1 1 calc R U . . .
 H24B H 1.172262 0.525955 0.133411 0.176 Uiso 1 1 calc R U . . .
 H24C H 1.208770 0.420791 0.072995 0.176 Uiso 1 1 calc R U . . .
 N5 N 0.3513(12) 0.0594(9) 0.0489(6) 0.088(3) Uani 1 1 d D . . . .
 H5 H 0.339892 0.098569 0.104929 0.106 Uiso 1 1 calc R U . . .
 C25 C 0.405(4) 0.1572(15) 0.0158(14) 0.259(18) Uani 1 1 d D . . . .
 H25A H 0.333906 0.145169 -0.028975 0.311 Uiso 1 1 calc R U . . .
 H25B H 0.481907 0.142322 -0.009290 0.311 Uiso 1 1 calc R U . . .
 C26 C 0.454(2) 0.2883(15) 0.0644(16) 0.182(9) Uani 1 1 d D . . . .
 H26A H 0.461265 0.334650 0.027727 0.273 Uiso 1 1 calc R U . . .
 H26B H 0.543340 0.310441 0.097474 0.273 Uiso 1 1 calc R U . . .
 H26C H 0.390053 0.304799 0.099419 0.273 Uiso 1 1 calc R U . . .
 C27 C 0.187(3) -0.023(3) -0.0068(12) 0.180(8) Uani 1 1 d . . . . .
 H27A H 0.141873 -0.083534 0.017060 0.216 Uiso 1 1 calc R U . . .
 H27B H 0.134006 0.030967 -0.003811 0.216 Uiso 1 1 calc R U . . .
 C28 C 0.190(2) -0.077(3) -0.0842(16) 0.169(10) Uani 1 1 d . . . . .
 H28A H 0.112444 -0.076243 -0.118824 0.254 Uiso 1 1 calc R U . . .
 H28B H 0.183923 -0.159189 -0.092350 0.254 Uiso 1 1 calc R U . . .
 H28C H 0.274000 -0.034350 -0.098073 0.254 Uiso 1 1 calc R U . . .
 C29 C 0.4206(17) -0.0219(18) 0.0554(11) 0.122(5) Uani 1 1 d . . . . .
 H29A H 0.473282 -0.031496 0.011393 0.146 Uiso 1 1 calc R U . . .
 H29B H 0.351703 -0.100662 0.046517 0.146 Uiso 1 1 calc R U . . .
 C30 C 0.5130(15) 0.013(2) 0.1326(10) 0.137(8) Uani 1 1 d . . . . .
 H30A H 0.589763 0.084057 0.138519 0.206 Uiso 1 1 calc R U . . .
 H30B H 0.546082 -0.052526 0.133225 0.206 Uiso 1 1 calc R U . . .
 H30C H 0.464406 0.029125 0.177362 0.206 Uiso 1 1 calc R U . . .
 N6 N 0.6215(13) 0.6938(14) 0.9413(9) 0.131(5) Uani 1 1 d D . . . .
 H6 H 0.665635 0.777273 0.942202 0.157 Uiso 1 1 calc R U . . .
 C31 C 0.493(2) 0.636(3) 0.8698(11) 0.180(10) Uiso 1 1 d D . . . .
 H31A H 0.439323 0.557045 0.871565 0.216 Uiso 1 1 calc R U . . .
 H31B H 0.435305 0.686585 0.879838 0.216 Uiso 1 1 calc R U . . .
 C32 C 0.5230(18) 0.6212(17) 0.7884(11) 0.137(7) Uani 1 1 d D . . . .
 H32A H 0.584116 0.697040 0.787107 0.205 Uiso 1 1 calc R U . . .
 H32B H 0.438719 0.596097 0.749838 0.205 Uiso 1 1 calc R U . . .
 H32C H 0.566197 0.560661 0.773801 0.205 Uiso 1 1 calc R U . . .
 C33 C 0.727(2) 0.639(2) 0.9335(18) 0.218(14) Uiso 1 1 d D . . . .
 H33A H 0.756388 0.636311 0.881078 0.261 Uiso 1 1 calc R U . . .
 H33B H 0.687877 0.555817 0.932361 0.261 Uiso 1 1 calc R U . . .
 C34 C 0.852(2) 0.702(3) 1.0002(16) 0.183(11) Uiso 1 1 d D . . . .
 H34A H 0.919307 0.761072 0.984223 0.274 Uiso 1 1 calc R U . . .
 H34B H 0.890495 0.644140 1.009423 0.274 Uiso 1 1 calc R U . . .
 H34C H 0.826173 0.742929 1.049947 0.274 Uiso 1 1 calc R U . . .
 C35 C 0.557(3) 0.7043(18) 1.0175(11) 0.196(12) Uani 1 1 d D . . . .
 H35A H 0.625131 0.764172 1.064616 0.236 Uiso 1 1 calc R U . . .
 H35B H 0.480799 0.733553 1.011299 0.236 Uiso 1 1 calc R U . . .
 C36 C 0.506(3) 0.589(2) 1.034(2) 0.239(16) Uani 1 1 d D . . . .
 H36A H 0.581605 0.560695 1.041907 0.359 Uiso 1 1 calc R U . . .
 H36B H 0.437210 0.529994 0.988479 0.359 Uiso 1 1 calc R U . . .
 H36C H 0.466731 0.602036 1.083128 0.359 Uiso 1 1 calc R U . . .

loop_
  _atom_site_aniso_label
  _atom_site_aniso_U_11
  _atom_site_aniso_U_22
  _atom_site_aniso_U_33
  _atom_site_aniso_U_23
  _atom_site_aniso_U_13
  _atom_site_aniso_U_12
 Bi1 0.04915(14) 0.04025(12) 0.05573(16) 0.01250(11) 0.00619(12) 0.01308(10)
 Bi2 0.05447(15) 0.04308(13) 0.04655(14) 0.01001(11) 0.00963(12) 0.01220(12)
 Br1 0.0661(5) 0.0496(4) 0.0639(5) 0.0119(4) 0.0009(4) 0.0226(3)
 Br2 0.0751(6) 0.0945(7) 0.1496(10) 0.0595(7) 0.0518(6) 0.0260(6)
 Br3 0.0942(8) 0.0762(7) 0.0680(7) 0.0040(5) -0.0168(6) 0.0179(6)
 Br4 0.0822(6) 0.0714(5) 0.0491(4) 0.0223(4) 0.0108(4) 0.0331(4)
 Br5 0.0655(5) 0.0640(5) 0.0762(6) 0.0133(4) 0.0029(4) 0.0338(4)
 Br6 0.0607(4) 0.0518(4) 0.0591(5) 0.0144(3) 0.0205(4) 0.0208(3)
 Br7 0.0960(7) 0.0615(5) 0.0652(6) 0.0061(4) 0.0264(5) 0.0282(5)
 Br8 0.1236(9) 0.0651(5) 0.0700(6) 0.0315(4) 0.0339(6) 0.0284(5)
 Br9 0.0574(6) 0.1137(10) 0.0884(8) 0.0084(7) 0.0014(6) 0.0153(6)
 Bi3 0.05101(14) 0.05323(14) 0.05976(16) 0.02218(12) 0.01317(12) 0.02358(11)
 Bi4 0.04873(14) 0.04891(14) 0.05452(16) 0.01427(12) 0.01451(12) 0.01687(11)
 Br10 0.1354(7) 0.1575(7) 0.1132(7) 0.0887(5) 0.0619(6) 0.1138(5)
 Br11 0.0843(5) 0.0881(5) 0.1040(7) 0.0573(4) 0.0495(5) 0.0501(4)
 Br12 0.0825(8) 0.0695(7) 0.1254(12) -0.0023(8) 0.0065(8) 0.0121(6)
 Br13 0.0515(4) 0.0717(5) 0.0898(6) 0.0353(4) 0.0047(4) 0.0275(3)
 Br14 0.0598(4) 0.0738(5) 0.0555(5) 0.0109(4) 0.0138(4) 0.0295(4)
 Br15 0.0768(6) 0.0775(6) 0.0484(5) 0.0141(4) 0.0006(4) 0.0216(5)
 Br16 0.0987(7) 0.0700(6) 0.1000(8) 0.0095(6) 0.0318(6) 0.0437(5)
 Br17 0.0521(5) 0.0777(7) 0.1154(10) 0.0137(7) 0.0154(6) 0.0107(5)
 Br18 0.1302(10) 0.0830(6) 0.0589(5) 0.0277(5) 0.0216(6) 0.0378(6)
 N1 0.102(6) 0.062(4) 0.096(7) 0.012(4) 0.008(6) 0.045(4)
 C1 0.169(9) 0.237(12) 0.141(12) 0.099(10) 0.082(9) 0.161(7)
 C2 0.140(18) 0.32(4) 0.22(2) 0.11(2) -0.093(16) -0.06(2)
 C3 0.31(3) 0.097(11) 0.199(18) 0.052(11) 0.151(16) 0.085(13)
 C4 0.112(13) 0.176(19) 0.138(15) -0.057(14) 0.037(11) -0.005(13)
 C5 0.119(11) 0.166(12) 0.118(11) 0.067(9) 0.021(9) 0.073(9)
 C6 0.181(16) 0.32(3) 0.072(9) 0.065(12) 0.043(10) 0.136(15)
 N2 0.110(7) 0.046(4) 0.095(6) 0.026(4) 0.015(6) 0.014(4)
 C7 0.083(7) 0.071(6) 0.091(8) 0.013(6) 0.010(6) 0.023(5)
 C8 0.102(9) 0.068(7) 0.129(11) 0.024(7) 0.036(8) 0.012(7)
 C9 0.179(14) 0.062(8) 0.223(18) 0.011(10) 0.125(12) 0.005(9)
 C10 0.39(4) 0.123(16) 0.089(13) 0.024(11) 0.053(19) 0.04(2)
 C11 0.054(6) 0.096(6) 0.291(19) 0.108(8) 0.016(9) 0.029(5)
 C12 0.112(13) 0.189(19) 0.132(14) 0.063(13) 0.024(11) 0.037(13)
 N3 0.057(4) 0.051(3) 0.057(4) 0.020(3) 0.008(3) 0.013(3)
 C13 0.090(7) 0.069(6) 0.093(8) 0.024(5) 0.007(6) 0.037(5)
 C14 0.135(14) 0.111(9) 0.166(14) 0.072(8) -0.025(11) 0.026(9)
 C15 0.096(8) 0.099(7) 0.100(8) 0.051(6) 0.018(7) 0.039(6)
 C16 0.139(14) 0.076(9) 0.137(14) 0.014(9) -0.049(11) -0.019(9)
 C17 0.105(8) 0.082(7) 0.078(7) 0.006(6) 0.025(6) 0.041(6)
 C18 0.101(9) 0.069(7) 0.118(11) 0.004(8) 0.015(9) 0.017(7)
 N4 0.068(5) 0.087(6) 0.057(4) 0.019(4) -0.016(4) 0.013(4)
 C19 0.099(9) 0.086(8) 0.062(6) 0.012(6) 0.002(6) 0.014(7)
 C20 0.085(7) 0.092(7) 0.106(10) 0.026(7) 0.007(7) 0.040(6)
 C21 0.075(8) 0.106(10) 0.100(10) -0.012(8) -0.030(7) 0.017(7)
 C22 0.101(10) 0.152(12) 0.121(11) 0.065(9) 0.020(9) 0.047(9)
 C23 0.170(11) 0.098(7) 0.055(6) 0.012(5) -0.009(7) 0.077(6)
 C24 0.151(14) 0.109(9) 0.086(8) 0.051(6) 0.025(9) 0.018(10)
 N5 0.113(7) 0.100(6) 0.069(5) 0.028(5) 0.027(5) 0.056(5)
 C25 0.47(5) 0.161(16) 0.22(2) 0.124(13) 0.19(2) 0.12(2)
 C26 0.114(13) 0.139(12) 0.30(2) 0.125(12) 0.064(14) -0.007(10)
 C27 0.246(19) 0.28(2) 0.092(11) 0.082(11) 0.065(11) 0.177(14)
 C28 0.138(14) 0.22(2) 0.141(18) 0.020(17) 0.011(13) 0.091(13)
 C29 0.120(9) 0.171(13) 0.105(11) 0.047(9) 0.036(8) 0.088(8)
 C30 0.059(7) 0.25(2) 0.088(9) 0.045(11) 0.016(6) 0.035(10)
 N6 0.099(9) 0.122(10) 0.171(14) 0.057(9) 0.033(9) 0.029(7)
 C32 0.096(11) 0.117(11) 0.177(17) 0.059(11) -0.023(11) 0.010(9)
 C35 0.25(3) 0.19(2) 0.122(17) -0.025(15) 0.017(17) 0.116(17)
 C36 0.23(3) 0.20(2) 0.34(4) 0.15(2) 0.13(3) 0.07(2)

_geom_special_details
;
 All esds (except the esd in the dihedral angle between two l.s. planes)
 are estimated using the full covariance matrix.  The cell esds are taken
 into account individually in the estimation of esds in distances, angles
 and torsion angles; correlations between esds in cell parameters are only
 used when they are defined by crystal symmetry.  An approximate (isotropic)
 treatment of cell esds is used for estimating esds involving l.s. planes.
;
loop_
  _geom_bond_atom_site_label_1
  _geom_bond_atom_site_label_2
  _geom_bond_distance
  _geom_bond_site_symmetry_2
  _geom_bond_publ_flag
 Bi1 Br1 2.8429(11) . ?
 Bi1 Br2 2.7810(14) . ?
 Bi1 Br3 2.6850(12) . ?
 Bi1 Br4 3.1028(10) . ?
 Bi1 Br5 2.9039(11) . ?
 Bi1 Br6 2.9471(10) . ?
 Bi2 Br4 3.1000(11) . ?
 Bi2 Br5 3.1943(10) . ?
 Bi2 Br6 3.0211(9) . ?
 Bi2 Br7 2.7100(11) . ?
 Bi2 Br8 2.7055(13) . ?
 Bi2 Br9 2.6836(13) . ?
 Bi3 Br10 2.7420(13) . ?
 Bi3 Br11 2.7700(12) . ?
 Bi3 Br12 2.7031(14) . ?
 Bi3 Br13 2.9802(11) . ?
 Bi3 Br14 2.9667(11) . ?
 Bi3 Br15 3.0580(11) . ?
 Bi4 Br13 3.0634(10) . ?
 Bi4 Br14 3.1298(11) . ?
 Bi4 Br15 2.9418(12) . ?
 Bi4 Br16 2.6919(13) . ?
 Bi4 Br17 2.7068(12) . ?
 Bi4 Br18 2.7678(13) . ?
 N1 H1 0.9800 . ?
 N1 C1 1.461(17) . ?
 N1 C3 1.48(2) . ?
 N1 C5 1.42(2) . ?
 C1 H1A 0.9700 . ?
 C1 H1B 0.9700 . ?
 C1 C2 1.51(2) . ?
 C2 H2A 0.9600 . ?
 C2 H2B 0.9600 . ?
 C2 H2C 0.9600 . ?
 C3 H3A 0.9700 . ?
 C3 H3B 0.9700 . ?
 C3 C4 1.50(4) . ?
 C4 H4A 0.9600 . ?
 C4 H4B 0.9600 . ?
 C4 H4C 0.9600 . ?
 C5 H5A 0.9700 . ?
 C5 H5B 0.9700 . ?
 C5 C6 1.46(3) . ?
 C6 H6A 0.9600 . ?
 C6 H6B 0.9600 . ?
 C6 H6C 0.9600 . ?
 N2 H2 0.9800 . ?
 N2 C7 1.531(17) . ?
 N2 C9 1.47(2) . ?
 N2 C11 1.49(2) . ?
 C7 H7A 0.9700 . ?
 C7 H7B 0.9700 . ?
 C7 C8 1.545(18) . ?
 C8 H8A 0.9600 . ?
 C8 H8B 0.9600 . ?
 C8 H8C 0.9600 . ?
 C9 H9A 0.9700 . ?
 C9 H9B 0.9700 . ?
 C9 C10 1.53(4) . ?
 C10 H10A 0.9600 . ?
 C10 H10B 0.9600 . ?
 C10 H10C 0.9600 . ?
 C11 H11A 0.9700 . ?
 C11 H11B 0.9700 . ?
 C11 C12 1.65(3) . ?
 C12 H12A 0.9600 . ?
 C12 H12B 0.9600 . ?
 C12 H12C 0.9600 . ?
 N3 H3 0.9800 . ?
 N3 C13 1.492(15) . ?
 N3 C15 1.520(16) . ?
 N3 C17 1.491(14) . ?
 C13 H13A 0.9700 . ?
 C13 H13B 0.9700 . ?
 C13 C14 1.42(2) . ?
 C14 H14A 0.9600 . ?
 C14 H14B 0.9600 . ?
 C14 H14C 0.9600 . ?
 C15 H15A 0.9700 . ?
 C15 H15B 0.9700 . ?
 C15 C16 1.49(2) . ?
 C16 H16A 0.9600 . ?
 C16 H16B 0.9600 . ?
 C16 H16C 0.9600 . ?
 C17 H17A 0.9700 . ?
 C17 H17B 0.9700 . ?
 C17 C18 1.51(2) . ?
 C18 H18A 0.9600 . ?
 C18 H18B 0.9600 . ?
 C18 H18C 0.9600 . ?
 N4 H4 0.9800 . ?
 N4 C19 1.477(19) . ?
 N4 C21 1.522(19) . ?
 N4 C23 1.513(18) . ?
 C19 H19A 0.9700 . ?
 C19 H19B 0.9700 . ?
 C19 C20 1.47(2) . ?
 C20 H20A 0.9600 . ?
 C20 H20B 0.9600 . ?
 C20 H20C 0.9600 . ?
 C21 H21A 0.9700 . ?
 C21 H21B 0.9700 . ?
 C21 C22 1.43(3) . ?
 C22 H22A 0.9600 . ?
 C22 H22B 0.9600 . ?
 C22 H22C 0.9600 . ?
 C23 H23A 0.9700 . ?
 C23 H23B 0.9700 . ?
 C23 C24 1.44(2) . ?
 C24 H24A 0.9600 . ?
 C24 H24B 0.9600 . ?
 C24 H24C 0.9600 . ?
 N5 H5 0.9800 . ?
 N5 C25 1.458(19) . ?
 N5 C27 1.72(3) . ?
 N5 C29 1.41(2) . ?
 C25 H25A 0.9700 . ?
 C25 H25B 0.9700 . ?
 C25 C26 1.48(2) . ?
 C26 H26A 0.9600 . ?
 C26 H26B 0.9600 . ?
 C26 H26C 0.9600 . ?
 C27 H27A 0.9700 . ?
 C27 H27B 0.9700 . ?
 C27 C28 1.31(3) . ?
 C28 H28A 0.9600 . ?
 C28 H28B 0.9600 . ?
 C28 H28C 0.9600 . ?
 C29 H29A 0.9700 . ?
 C29 H29B 0.9700 . ?
 C29 C30 1.45(2) . ?
 C30 H30A 0.9600 . ?
 C30 H30B 0.9600 . ?
 C30 H30C 0.9600 . ?
 N6 H6 0.9800 . ?
 N6 C31 1.566(19) . ?
 N6 C33 1.44(2) . ?
 N6 C35 1.51(2) . ?
 C31 H31A 0.9700 . ?
 C31 H31B 0.9700 . ?
 C31 C32 1.44(2) . ?
 C32 H32A 0.9600 . ?
 C32 H32B 0.9600 . ?
 C32 H32C 0.9600 . ?
 C33 H33A 0.9700 . ?
 C33 H33B 0.9700 . ?
 C33 C34 1.49(2) . ?
 C34 H34A 0.9600 . ?
 C34 H34B 0.9600 . ?
 C34 H34C 0.9600 . ?
 C35 H35A 0.9700 . ?
 C35 H35B 0.9700 . ?
 C35 C36 1.47(2) . ?
 C36 H36A 0.9600 . ?
 C36 H36B 0.9600 . ?
 C36 H36C 0.9600 . ?

loop_
  _geom_angle_atom_site_label_1
  _geom_angle_atom_site_label_2
  _geom_angle_atom_site_label_3
  _geom_angle
  _geom_angle_site_symmetry_1
  _geom_angle_site_symmetry_3
  _geom_angle_publ_flag
 Br1 Bi1 Br4 89.85(3) . . ?
 Br1 Bi1 Br5 169.48(3) . . ?
 Br1 Bi1 Br6 90.07(3) . . ?
 Br2 Bi1 Br1 87.39(4) . . ?
 Br2 Bi1 Br4 95.17(4) . . ?
 Br2 Bi1 Br5 97.47(4) . . ?
 Br2 Bi1 Br6 175.69(4) . . ?
 Br3 Bi1 Br1 92.78(4) . . ?
 Br3 Bi1 Br2 93.28(5) . . ?
 Br3 Bi1 Br4 171.25(4) . . ?
 Br3 Bi1 Br5 96.23(4) . . ?
 Br3 Bi1 Br6 90.32(4) . . ?
 Br5 Bi1 Br4 80.45(3) . . ?
 Br5 Bi1 Br6 84.48(3) . . ?
 Br6 Bi1 Br4 81.33(3) . . ?
 Br4 Bi2 Br5 76.15(3) . . ?
 Br6 Bi2 Br4 80.23(3) . . ?
 Br6 Bi2 Br5 78.46(3) . . ?
 Br7 Bi2 Br4 95.24(4) . . ?
 Br7 Bi2 Br5 93.96(3) . . ?
 Br7 Bi2 Br6 171.89(3) . . ?
 Br8 Bi2 Br4 169.78(3) . . ?
 Br8 Bi2 Br5 96.44(4) . . ?
 Br8 Bi2 Br6 91.48(3) . . ?
 Br8 Bi2 Br7 92.26(4) . . ?
 Br9 Bi2 Br4 90.70(5) . . ?
 Br9 Bi2 Br5 165.03(5) . . ?
 Br9 Bi2 Br6 92.45(4) . . ?
 Br9 Bi2 Br7 94.33(4) . . ?
 Br9 Bi2 Br8 95.66(5) . . ?
 Bi2 Br4 Bi1 81.98(3) . . ?
 Bi1 Br5 Bi2 83.56(3) . . ?
 Bi1 Br6 Bi2 85.95(3) . . ?
 Br10 Bi3 Br11 90.72(4) . . ?
 Br10 Bi3 Br13 172.00(4) . . ?
 Br10 Bi3 Br14 95.72(4) . . ?
 Br10 Bi3 Br15 88.85(4) . . ?
 Br11 Bi3 Br13 89.59(4) . . ?
 Br11 Bi3 Br14 168.94(3) . . ?
 Br11 Bi3 Br15 89.35(3) . . ?
 Br12 Bi3 Br10 94.68(5) . . ?
 Br12 Bi3 Br11 93.79(5) . . ?
 Br12 Bi3 Br13 93.27(5) . . ?
 Br12 Bi3 Br14 94.63(5) . . ?
 Br12 Bi3 Br15 175.24(5) . . ?
 Br13 Bi3 Br15 83.16(3) . . ?
 Br14 Bi3 Br13 82.79(3) . . ?
 Br14 Bi3 Br15 81.82(3) . . ?
 Br13 Bi4 Br14 78.82(3) . . ?
 Br15 Bi4 Br13 83.71(3) . . ?
 Br15 Bi4 Br14 81.00(3) . . ?
 Br16 Bi4 Br13 91.12(4) . . ?
 Br16 Bi4 Br14 168.88(4) . . ?
 Br16 Bi4 Br15 93.30(4) . . ?
 Br16 Bi4 Br17 95.41(4) . . ?
 Br16 Bi4 Br18 93.72(5) . . ?
 Br17 Bi4 Br13 171.26(4) . . ?
 Br17 Bi4 Br14 94.14(4) . . ?
 Br17 Bi4 Br15 90.12(5) . . ?
 Br17 Bi4 Br18 91.29(5) . . ?
 Br18 Bi4 Br13 94.08(4) . . ?
 Br18 Bi4 Br14 91.73(4) . . ?
 Br18 Bi4 Br15 172.68(4) . . ?
 Bi3 Br13 Bi4 81.69(3) . . ?
 Bi3 Br14 Bi4 80.80(3) . . ?
 Bi4 Br15 Bi3 82.40(3) . . ?
 C1 N1 H1 105.0 . . ?
 C1 N1 C3 107.4(16) . . ?
 C3 N1 H1 105.0 . . ?
 C5 N1 H1 105.0 . . ?
 C5 N1 C1 113.8(12) . . ?
 C5 N1 C3 119.2(15) . . ?
 N1 C1 H1A 109.1 . . ?
 N1 C1 H1B 109.1 . . ?
 N1 C1 C2 112.4(16) . . ?
 H1A C1 H1B 107.8 . . ?
 C2 C1 H1A 109.1 . . ?
 C2 C1 H1B 109.1 . . ?
 C1 C2 H2A 109.5 . . ?
 C1 C2 H2B 109.5 . . ?
 C1 C2 H2C 109.5 . . ?
 H2A C2 H2B 109.5 . . ?
 H2A C2 H2C 109.5 . . ?
 H2B C2 H2C 109.5 . . ?
 N1 C3 H3A 108.3 . . ?
 N1 C3 H3B 108.3 . . ?
 N1 C3 C4 116(2) . . ?
 H3A C3 H3B 107.4 . . ?
 C4 C3 H3A 108.3 . . ?
 C4 C3 H3B 108.3 . . ?
 C3 C4 H4A 109.5 . . ?
 C3 C4 H4B 109.5 . . ?
 C3 C4 H4C 109.5 . . ?
 H4A C4 H4B 109.5 . . ?
 H4A C4 H4C 109.5 . . ?
 H4B C4 H4C 109.5 . . ?
 N1 C5 H5A 108.5 . . ?
 N1 C5 H5B 108.5 . . ?
 N1 C5 C6 114.9(17) . . ?
 H5A C5 H5B 107.5 . . ?
 C6 C5 H5A 108.5 . . ?
 C6 C5 H5B 108.5 . . ?
 C5 C6 H6A 109.5 . . ?
 C5 C6 H6B 109.5 . . ?
 C5 C6 H6C 109.5 . . ?
 H6A C6 H6B 109.5 . . ?
 H6A C6 H6C 109.5 . . ?
 H6B C6 H6C 109.5 . . ?
 C7 N2 H2 106.3 . . ?
 C9 N2 H2 106.3 . . ?
 C9 N2 C7 113.8(12) . . ?
 C9 N2 C11 110.5(15) . . ?
 C11 N2 H2 106.3 . . ?
 C11 N2 C7 112.9(11) . . ?
 N2 C7 H7A 109.6 . . ?
 N2 C7 H7B 109.6 . . ?
 N2 C7 C8 110.5(11) . . ?
 H7A C7 H7B 108.1 . . ?
 C8 C7 H7A 109.6 . . ?
 C8 C7 H7B 109.6 . . ?
 C7 C8 H8A 109.5 . . ?
 C7 C8 H8B 109.5 . . ?
 C7 C8 H8C 109.5 . . ?
 H8A C8 H8B 109.5 . . ?
 H8A C8 H8C 109.5 . . ?
 H8B C8 H8C 109.5 . . ?
 N2 C9 H9A 108.6 . . ?
 N2 C9 H9B 108.6 . . ?
 N2 C9 C10 115(2) . . ?
 H9A C9 H9B 107.6 . . ?
 C10 C9 H9A 108.6 . . ?
 C10 C9 H9B 108.6 . . ?
 C9 C10 H10A 109.5 . . ?
 C9 C10 H10B 109.5 . . ?
 C9 C10 H10C 109.5 . . ?
 H10A C10 H10B 109.5 . . ?
 H10A C10 H10C 109.5 . . ?
 H10B C10 H10C 109.5 . . ?
 N2 C11 H11A 109.8 . . ?
 N2 C11 H11B 109.8 . . ?
 N2 C11 C12 109.4(13) . . ?
 H11A C11 H11B 108.2 . . ?
 C12 C11 H11A 109.8 . . ?
 C12 C11 H11B 109.8 . . ?
 C11 C12 H12A 109.5 . . ?
 C11 C12 H12B 109.5 . . ?
 C11 C12 H12C 109.5 . . ?
 H12A C12 H12B 109.5 . . ?
 H12A C12 H12C 109.5 . . ?
 H12B C12 H12C 109.5 . . ?
 C13 N3 H3 107.4 . . ?
 C13 N3 C15 111.9(9) . . ?
 C15 N3 H3 107.4 . . ?
 C17 N3 H3 107.4 . . ?
 C17 N3 C13 114.4(9) . . ?
 C17 N3 C15 108.0(10) . . ?
 N3 C13 H13A 108.1 . . ?
 N3 C13 H13B 108.1 . . ?
 H13A C13 H13B 107.3 . . ?
 C14 C13 N3 116.6(14) . . ?
 C14 C13 H13A 108.1 . . ?
 C14 C13 H13B 108.1 . . ?
 C13 C14 H14A 109.5 . . ?
 C13 C14 H14B 109.5 . . ?
 C13 C14 H14C 109.5 . . ?
 H14A C14 H14B 109.5 . . ?
 H14A C14 H14C 109.5 . . ?
 H14B C14 H14C 109.5 . . ?
 N3 C15 H15A 109.0 . . ?
 N3 C15 H15B 109.0 . . ?
 H15A C15 H15B 107.8 . . ?
 C16 C15 N3 112.8(14) . . ?
 C16 C15 H15A 109.0 . . ?
 C16 C15 H15B 109.0 . . ?
 C15 C16 H16A 109.5 . . ?
 C15 C16 H16B 109.5 . . ?
 C15 C16 H16C 109.5 . . ?
 H16A C16 H16B 109.5 . . ?
 H16A C16 H16C 109.5 . . ?
 H16B C16 H16C 109.5 . . ?
 N3 C17 H17A 109.2 . . ?
 N3 C17 H17B 109.2 . . ?
 N3 C17 C18 111.9(11) . . ?
 H17A C17 H17B 107.9 . . ?
 C18 C17 H17A 109.2 . . ?
 C18 C17 H17B 109.2 . . ?
 C17 C18 H18A 109.5 . . ?
 C17 C18 H18B 109.5 . . ?
 C17 C18 H18C 109.5 . . ?
 H18A C18 H18B 109.5 . . ?
 H18A C18 H18C 109.5 . . ?
 H18B C18 H18C 109.5 . . ?
 C19 N4 H4 105.7 . . ?
 C19 N4 C21 114.2(11) . . ?
 C19 N4 C23 117.1(11) . . ?
 C21 N4 H4 105.7 . . ?
 C23 N4 H4 105.7 . . ?
 C23 N4 C21 107.6(10) . . ?
 N4 C19 H19A 107.9 . . ?
 N4 C19 H19B 107.9 . . ?
 H19A C19 H19B 107.2 . . ?
 C20 C19 N4 117.4(10) . . ?
 C20 C19 H19A 107.9 . . ?
 C20 C19 H19B 107.9 . . ?
 C19 C20 H20A 109.5 . . ?
 C19 C20 H20B 109.5 . . ?
 C19 C20 H20C 109.5 . . ?
 H20A C20 H20B 109.5 . . ?
 H20A C20 H20C 109.5 . . ?
 H20B C20 H20C 109.5 . . ?
 N4 C21 H21A 109.2 . . ?
 N4 C21 H21B 109.2 . . ?
 H21A C21 H21B 107.9 . . ?
 C22 C21 N4 112.2(11) . . ?
 C22 C21 H21A 109.2 . . ?
 C22 C21 H21B 109.2 . . ?
 C21 C22 H22A 109.5 . . ?
 C21 C22 H22B 109.5 . . ?
 C21 C22 H22C 109.5 . . ?
 H22A C22 H22B 109.5 . . ?
 H22A C22 H22C 109.5 . . ?
 H22B C22 H22C 109.5 . . ?
 N4 C23 H23A 108.7 . . ?
 N4 C23 H23B 108.7 . . ?
 H23A C23 H23B 107.6 . . ?
 C24 C23 N4 114.1(11) . . ?
 C24 C23 H23A 108.7 . . ?
 C24 C23 H23B 108.7 . . ?
 C23 C24 H24A 109.5 . . ?
 C23 C24 H24B 109.5 . . ?
 C23 C24 H24C 109.5 . . ?
 H24A C24 H24B 109.5 . . ?
 H24A C24 H24C 109.5 . . ?
 H24B C24 H24C 109.5 . . ?
 C25 N5 H5 105.9 . . ?
 C25 N5 C27 105.9(18) . . ?
 C27 N5 H5 105.9 . . ?
 C29 N5 H5 105.9 . . ?
 C29 N5 C25 123(2) . . ?
 C29 N5 C27 108.9(13) . . ?
 N5 C25 H25A 106.1 . . ?
 N5 C25 H25B 106.1 . . ?
 N5 C25 C26 124.8(19) . . ?
 H25A C25 H25B 106.3 . . ?
 C26 C25 H25A 106.1 . . ?
 C26 C25 H25B 106.1 . . ?
 C25 C26 H26A 109.5 . . ?
 C25 C26 H26B 109.5 . . ?
 C25 C26 H26C 109.5 . . ?
 H26A C26 H26B 109.5 . . ?
 H26A C26 H26C 109.5 . . ?
 H26B C26 H26C 109.5 . . ?
 N5 C27 H27A 109.4 . . ?
 N5 C27 H27B 109.4 . . ?
 H27A C27 H27B 108.0 . . ?
 C28 C27 N5 111.3(19) . . ?
 C28 C27 H27A 109.4 . . ?
 C28 C27 H27B 109.4 . . ?
 C27 C28 H28A 109.5 . . ?
 C27 C28 H28B 109.5 . . ?
 C27 C28 H28C 109.5 . . ?
 H28A C28 H28B 109.5 . . ?
 H28A C28 H28C 109.5 . . ?
 H28B C28 H28C 109.5 . . ?
 N5 C29 H29A 108.3 . . ?
 N5 C29 H29B 108.3 . . ?
 N5 C29 C30 116.1(17) . . ?
 H29A C29 H29B 107.4 . . ?
 C30 C29 H29A 108.3 . . ?
 C30 C29 H29B 108.3 . . ?
 C29 C30 H30A 109.5 . . ?
 C29 C30 H30B 109.5 . . ?
 C29 C30 H30C 109.5 . . ?
 H30A C30 H30B 109.5 . . ?
 H30A C30 H30C 109.5 . . ?
 H30B C30 H30C 109.5 . . ?
 C31 N6 H6 105.9 . . ?
 C33 N6 H6 105.9 . . ?
 C33 N6 C31 117.0(18) . . ?
 C33 N6 C35 118(2) . . ?
 C35 N6 H6 105.9 . . ?
 C35 N6 C31 103.0(14) . . ?
 N6 C31 H31A 108.4 . . ?
 N6 C31 H31B 108.4 . . ?
 H31A C31 H31B 107.5 . . ?
 C32 C31 N6 115.6(17) . . ?
 C32 C31 H31A 108.4 . . ?
 C32 C31 H31B 108.4 . . ?
 C31 C32 H32A 109.5 . . ?
 C31 C32 H32B 109.5 . . ?
 C31 C32 H32C 109.5 . . ?
 H32A C32 H32B 109.5 . . ?
 H32A C32 H32C 109.5 . . ?
 H32B C32 H32C 109.5 . . ?
 N6 C33 H33A 108.5 . . ?
 N6 C33 H33B 108.5 . . ?
 N6 C33 C34 115(2) . . ?
 H33A C33 H33B 107.5 . . ?
 C34 C33 H33A 108.5 . . ?
 C34 C33 H33B 108.5 . . ?
 C33 C34 H34A 109.5 . . ?
 C33 C34 H34B 109.5 . . ?
 C33 C34 H34C 109.5 . . ?
 H34A C34 H34B 109.5 . . ?
 H34A C34 H34C 109.5 . . ?
 H34B C34 H34C 109.5 . . ?
 N6 C35 H35A 108.8 . . ?
 N6 C35 H35B 108.8 . . ?
 H35A C35 H35B 107.7 . . ?
 C36 C35 N6 113.6(19) . . ?
 C36 C35 H35A 108.8 . . ?
 C36 C35 H35B 108.8 . . ?
 C35 C36 H36A 109.5 . . ?
 C35 C36 H36B 109.5 . . ?
 C35 C36 H36C 109.5 . . ?
 H36A C36 H36B 109.5 . . ?
 H36A C36 H36C 109.5 . . ?
 H36B C36 H36C 109.5 . . ?

loop_
  _geom_torsion_atom_site_label_1
  _geom_torsion_atom_site_label_2
  _geom_torsion_atom_site_label_3
  _geom_torsion_atom_site_label_4
  _geom_torsion
  _geom_torsion_site_symmetry_1
  _geom_torsion_site_symmetry_2
  _geom_torsion_site_symmetry_3
  _geom_torsion_site_symmetry_4
  _geom_torsion_publ_flag
 C1 N1 C3 C4 171.8(18) . . . . ?
 C1 N1 C5 C6 62.7(19) . . . . ?
 C3 N1 C1 C2 -150(2) . . . . ?
 C3 N1 C5 C6 -66(2) . . . . ?
 C5 N1 C1 C2 76(2) . . . . ?
 C5 N1 C3 C4 -57(3) . . . . ?
 C7 N2 C9 C10 -61.0(19) . . . . ?
 C7 N2 C11 C12 58.9(14) . . . . ?
 C9 N2 C7 C8 -60.2(18) . . . . ?
 C9 N2 C11 C12 -172.3(13) . . . . ?
 C11 N2 C7 C8 66.8(16) . . . . ?
 C11 N2 C9 C10 170.7(16) . . . . ?
 C13 N3 C15 C16 64.4(16) . . . . ?
 C13 N3 C17 C18 -64.8(16) . . . . ?
 C15 N3 C13 C14 64.1(14) . . . . ?
 C15 N3 C17 C18 169.8(13) . . . . ?
 C17 N3 C13 C14 -59.1(15) . . . . ?
 C17 N3 C15 C16 -168.8(14) . . . . ?
 C19 N4 C21 C22 -67.8(17) . . . . ?
 C19 N4 C23 C24 64.0(17) . . . . ?
 C21 N4 C19 C20 -68.0(16) . . . . ?
 C21 N4 C23 C24 -165.8(14) . . . . ?
 C23 N4 C19 C20 59.0(17) . . . . ?
 C23 N4 C21 C22 160.4(14) . . . . ?
 C25 N5 C27 C28 66(3) . . . . ?
 C25 N5 C29 C30 92(2) . . . . ?
 C27 N5 C25 C26 122(3) . . . . ?
 C27 N5 C29 C30 -143.6(16) . . . . ?
 C29 N5 C25 C26 -112(3) . . . . ?
 C29 N5 C27 C28 -68(3) . . . . ?
 C31 N6 C33 C34 176(2) . . . . ?
 C31 N6 C35 C36 79(3) . . . . ?
 C33 N6 C31 C32 -52(3) . . . . ?
 C33 N6 C35 C36 -52(3) . . . . ?
 C35 N6 C31 C32 177(2) . . . . ?
 C35 N6 C33 C34 -60(3) . . . . ?

_shelx_res_file
;
TITL 1_a.res in P1
    1.res
    created by SHELXL-2018/3 at 14:55:11 on 24-Nov-2023
REM Old TITL 1 in P-1
REM SHELXT solution in P1: R1 0.110, Rweak 0.043, Alpha 0.000
REM <I/s> 0.000 for 0 systematic absences, Orientation as input
REM Flack x = 0.080 ( 0.004 ) from 6591 Parsons' quotients
REM Formula found by SHELXT: C29 N9 Br18 Bi4
CELL 0.71073 10.3311 12.2455 17.2778 107.054 94.566 107.561
ZERR 2 0.0004 0.0005 0.0007 0.001 0.001 0.001
LATT -1
SFAC C H Bi Br N
UNIT 36 96 4 18 6
DFIX 1.5 N5 C25
DFIX 1.5 C26 C25
DFIX 1.5 N1 C1
DFIX 1.5 C1 C2
DANG 2.5 N1 C2
DFIX 1.5 N6 C33
DFIX 1.55 N6 C31
DFIX 1.5 C35 N6
DFIX 1.5 C33 C34
DFIX 1.5 C35 C36
DFIX 1.5 C31 C32

L.S. 99
PLAN  10
SIZE 0.15 0.09 0.07
TEMP 25.85
CONF
DAMP 500
list 4
MORE -1
BOND $H
fmap 2
acta
TWIN -1 0 0 0 -1 0 0 0 -1 2
OMIT -1 0 -1
OMIT -1 1 -1
OMIT 0 -1 0
OMIT 0 -1 2
OMIT 0 0 -2
OMIT 0 0 2
OMIT 0 1 -2
OMIT 0 1 0
OMIT 1 -1 1
OMIT 1 0 1
OMIT 3 2 -4
REM <olex2.extras>
REM <HklSrc "%.\\1.hkl">
REM </olex2.extras>

WGHT    0.042500    2.951300
BASF  -0.00978
FVAR       0.30019
BI1   3    0.365849    0.332981    0.384389    11.00000    0.04915    0.04025 =
         0.05573    0.01250    0.00619    0.01308
BI2   3    0.130759   -0.025382    0.290198    11.00000    0.05447    0.04308 =
         0.04655    0.01001    0.00963    0.01220
BR1   4    0.239675    0.509083    0.382463    11.00000    0.06605    0.04959 =
         0.06391    0.01191    0.00088    0.02260
BR2   4    0.586544    0.470301    0.332353    11.00000    0.07507    0.09446 =
         0.14957    0.05954    0.05176    0.02602
BR3   4    0.481243    0.444968    0.544388    11.00000    0.09416    0.07621 =
         0.06798    0.00402   -0.01678    0.01789
BR4   4    0.202241    0.173921    0.208279    11.00000    0.08218    0.07136 =
         0.04910    0.02234    0.01077    0.03309
BR5   4    0.451083    0.122356    0.363460    11.00000    0.06548    0.06400 =
         0.07621    0.01335    0.00292    0.03377
BR6   4    0.118242    0.187160    0.428890    11.00000    0.06067    0.05176 =
         0.05912    0.01441    0.02048    0.02078
BR7   4    0.178962   -0.195890    0.166702    11.00000    0.09600    0.06154 =
         0.06518    0.00611    0.02636    0.02823
BR8   4    0.094652   -0.166938    0.386592    11.00000    0.12364    0.06514 =
         0.07003    0.03149    0.03392    0.02844
BR9   4   -0.138162   -0.093284    0.226594    11.00000    0.05743    0.11369 =
         0.08839    0.00837    0.00138    0.01528
BI3   3    0.975614    0.373461    0.824924    11.00000    0.05101    0.05323 =
         0.05976    0.02218    0.01317    0.02358
BI4   3    0.789607    0.055300    0.849370    11.00000    0.04873    0.04891 =
         0.05452    0.01427    0.01451    0.01687
BR10  4    0.838401    0.493290    0.757428    11.00000    0.13538    0.15746 =
         0.11322    0.08867    0.06188    0.11376
BR11  4    1.150406    0.380421    0.711559    11.00000    0.08432    0.08814 =
         0.10396    0.05728    0.04952    0.05014
BR12  4    1.150805    0.577262    0.941506    11.00000    0.08248    0.06952 =
         0.12540   -0.00233    0.00646    0.01209
BR13  4    1.095266    0.211463    0.882246    11.00000    0.05152    0.07172 =
         0.08978    0.03529    0.00470    0.02753
BR14  4    0.778074    0.314843    0.934611    11.00000    0.05983    0.07378 =
         0.05554    0.01092    0.01376    0.02951
BR15  4    0.775158    0.132867    0.704039    11.00000    0.07679    0.07750 =
         0.04837    0.01414    0.00062    0.02162
BR16  4    0.844441   -0.144691    0.767729    11.00000    0.09871    0.07001 =
         0.10005    0.00954    0.03176    0.04370
BR17  4    0.511782   -0.053934    0.815563    11.00000    0.05213    0.07771 =
         0.11543    0.01373    0.01542    0.01073
BR18  4    0.806429    0.012322    0.997809    11.00000    0.13015    0.08305 =
         0.05886    0.02769    0.02159    0.03776
N1    5    0.273574    0.147155    0.684080    11.00000    0.10171    0.06198 =
         0.09618    0.01209    0.00755    0.04535
AFIX  13
H1    2    0.231050    0.208769    0.705347    11.00000   -1.20000
AFIX   0
C1    1    0.374915    0.161813    0.753720    11.00000    0.16872    0.23744 =
         0.14107    0.09875    0.08242    0.16058
AFIX  23
H1A   2    0.442605    0.125949    0.733218    11.00000   -1.20000
H1B   2    0.328570    0.118421    0.788084    11.00000   -1.20000
AFIX   0
C2    1    0.448042    0.293080    0.805150    11.00000    0.14034    0.31822 =
         0.21677    0.11393   -0.09325   -0.06491
AFIX 137
H2A   2    0.498928    0.297816    0.855709    11.00000   -1.50000
H2B   2    0.381340    0.332883    0.817157    11.00000   -1.50000
H2C   2    0.510486    0.332243    0.775378    11.00000   -1.50000
AFIX   0
C3    1    0.161833    0.029181    0.666789    11.00000    0.31349    0.09696 =
         0.19859    0.05171    0.15076    0.08547
AFIX  23
H3A   2    0.132265    0.025495    0.718142    11.00000   -1.20000
H3B   2    0.199911   -0.035205    0.647606    11.00000   -1.20000
AFIX   0
C4    1    0.037110    0.003804    0.604929    11.00000    0.11216    0.17561 =
         0.13783   -0.05692    0.03740   -0.00504
AFIX 137
H4A   2   -0.021617   -0.079181    0.591446    11.00000   -1.50000
H4B   2    0.065544    0.017546    0.556027    11.00000   -1.50000
H4C   2   -0.012535    0.056780    0.627667    11.00000   -1.50000
AFIX   0
C5    1    0.332920    0.175758    0.618068    11.00000    0.11855    0.16553 =
         0.11809    0.06710    0.02063    0.07315
AFIX  23
H5A   2    0.394968    0.259434    0.638562    11.00000   -1.20000
H5B   2    0.259764    0.169903    0.576588    11.00000   -1.20000
AFIX   0
C6    1    0.409310    0.098382    0.578874    11.00000    0.18116    0.31702 =
         0.07155    0.06460    0.04330    0.13615
AFIX 137
H6A   2    0.398458    0.034141    0.601649    11.00000   -1.50000
H6B   2    0.505457    0.146032    0.588576    11.00000   -1.50000
H6C   2    0.374155    0.064183    0.520671    11.00000   -1.50000
AFIX   0

N2    5    0.545329    0.771633    0.412965    11.00000    0.11048    0.04572 =
         0.09491    0.02646    0.01525    0.01424
AFIX  13
H2    2    0.523438    0.683796    0.399546    11.00000   -1.20000
AFIX   0
C7    1    0.700744    0.825051    0.415828    11.00000    0.08315    0.07119 =
         0.09116    0.01346    0.00968    0.02309
AFIX  23
H7A   2    0.722007    0.792071    0.362040    11.00000   -1.20000
H7B   2    0.750570    0.802429    0.455022    11.00000   -1.20000
AFIX   0
C8    1    0.747668    0.964998    0.441292    11.00000    0.10165    0.06753 =
         0.12892    0.02432    0.03587    0.01219
AFIX 137
H8A   2    0.836205    0.995135    0.426861    11.00000   -1.50000
H8B   2    0.754444    0.999137    0.499697    11.00000   -1.50000
H8C   2    0.681506    0.987665    0.413139    11.00000   -1.50000
AFIX   0
C9    1    0.502659    0.814318    0.491959    11.00000    0.17867    0.06200 =
         0.22349    0.01061    0.12539    0.00516
AFIX  23
H9A   2    0.402940    0.779403    0.484280    11.00000   -1.20000
H9B   2    0.526801    0.901871    0.508508    11.00000   -1.20000
AFIX   0
C10   1    0.567226    0.782892    0.561661    11.00000    0.38591    0.12309 =
         0.08887    0.02440    0.05312    0.04180
AFIX 137
H10A  2    0.654056    0.774086    0.551218    11.00000   -1.50000
H10B  2    0.506252    0.708082    0.564510    11.00000   -1.50000
H10C  2    0.581872    0.846795    0.612977    11.00000   -1.50000
AFIX   0
C11   1    0.460673    0.788227    0.346463    11.00000    0.05376    0.09560 =
         0.29136    0.10843    0.01577    0.02865
AFIX  23
H11A  2    0.480989    0.874202    0.355666    11.00000   -1.20000
H11B  2    0.363318    0.752326    0.346852    11.00000   -1.20000
AFIX   0
C12   1    0.495759    0.722892    0.256841    11.00000    0.11186    0.18924 =
         0.13177    0.06265    0.02387    0.03717
AFIX 137
H12A  2    0.429210    0.719618    0.213383    11.00000   -1.50000
H12B  2    0.491954    0.641927    0.252373    11.00000   -1.50000
H12C  2    0.586587    0.769010    0.252475    11.00000   -1.50000
AFIX   0

N3    5    0.987450    0.521495    0.592839    11.00000    0.05750    0.05142 =
         0.05651    0.02025    0.00821    0.01294
AFIX  13
H3    2    0.968596    0.498225    0.641539    11.00000   -1.20000
AFIX   0
C13   1    0.896478    0.591698    0.580768    11.00000    0.09004    0.06943 =
         0.09302    0.02394    0.00663    0.03707
AFIX  23
H13A  2    0.801576    0.541665    0.576390    11.00000   -1.20000
H13B  2    0.918376    0.662551    0.629767    11.00000   -1.20000
AFIX   0
C14   1    0.904674    0.631377    0.511517    11.00000    0.13473    0.11146 =
         0.16616    0.07242   -0.02513    0.02607
AFIX 137
H14A  2    0.870168    0.562204    0.461955    11.00000   -1.50000
H14B  2    0.999161    0.675876    0.512430    11.00000   -1.50000
H14C  2    0.850244    0.682937    0.513242    11.00000   -1.50000
AFIX   0
C15   1    1.139596    0.597743    0.609599    11.00000    0.09607    0.09925 =
         0.09963    0.05138    0.01832    0.03856
AFIX  23
H15A  2    1.194532    0.546511    0.611527    11.00000   -1.20000
H15B  2    1.159009    0.628534    0.564508    11.00000   -1.20000
AFIX   0
C16   1    1.181530    0.701983    0.688291    11.00000    0.13892    0.07563 =
         0.13742    0.01354   -0.04859   -0.01929
AFIX 137
H16A  2    1.273156    0.714400    0.713868    11.00000   -1.50000
H16B  2    1.118407    0.684727    0.724537    11.00000   -1.50000
H16C  2    1.180043    0.773982    0.677167    11.00000   -1.50000
AFIX   0
C17   1    0.963602    0.407772    0.522743    11.00000    0.10538    0.08152 =
         0.07801    0.00554    0.02470    0.04108
AFIX  23
H17A  2    1.032672    0.372211    0.532770    11.00000   -1.20000
H17B  2    0.974121    0.427369    0.472609    11.00000   -1.20000
AFIX   0
C18   1    0.821204    0.316054    0.511161    11.00000    0.10138    0.06884 =
         0.11798    0.00430    0.01534    0.01727
AFIX 137
H18A  2    0.753942    0.356040    0.514069    11.00000   -1.50000
H18B  2    0.818637    0.280066    0.553716    11.00000   -1.50000
H18C  2    0.800696    0.253871    0.458351    11.00000   -1.50000
AFIX   0

N4    5    0.996794    0.389078    0.203985    11.00000    0.06831    0.08713 =
         0.05748    0.01950   -0.01620    0.01268
AFIX  13
H4    2    1.071782    0.395880    0.245557    11.00000   -1.20000
AFIX   0
C19   1    0.967826    0.503779    0.233645    11.00000    0.09867    0.08565 =
         0.06165    0.01234    0.00229    0.01423
AFIX  23
H19A  2    0.938264    0.509561    0.286156    11.00000   -1.20000
H19B  2    1.053860    0.570488    0.243837    11.00000   -1.20000
AFIX   0
C20   1    0.863957    0.521824    0.179936    11.00000    0.08472    0.09206 =
         0.10626    0.02610    0.00745    0.03966
AFIX 137
H20A  2    0.773474    0.470389    0.180629    11.00000   -1.50000
H20B  2    0.881510    0.501634    0.124681    11.00000   -1.50000
H20C  2    0.869139    0.605218    0.199466    11.00000   -1.50000
AFIX   0
C21   1    0.877785    0.276631    0.199568    11.00000    0.07488    0.10623 =
         0.09953   -0.01170   -0.02980    0.01651
AFIX  23
H21A  2    0.794992    0.274131    0.167345    11.00000   -1.20000
H21B  2    0.899008    0.204686    0.171666    11.00000   -1.20000
AFIX   0
C22   1    0.851887    0.274882    0.279393    11.00000    0.10050    0.15221 =
         0.12099    0.06499    0.02047    0.04662
AFIX 137
H22A  2    0.759713    0.274608    0.283651    11.00000   -1.50000
H22B  2    0.916823    0.345651    0.320772    11.00000   -1.50000
H22C  2    0.861748    0.203212    0.287320    11.00000   -1.50000
AFIX   0
C23   1    1.047720    0.362169    0.123116    11.00000    0.16984    0.09800 =
         0.05470    0.01169   -0.00946    0.07677
AFIX  23
H23A  2    1.053925    0.281366    0.108188    11.00000   -1.20000
H23B  2    0.980228    0.361987    0.080662    11.00000   -1.20000
AFIX   0
C24   1    1.179731    0.447127    0.124611    11.00000    0.15050    0.10948 =
         0.08556    0.05104    0.02514    0.01780
AFIX 137
H24A  2    1.246343    0.451384    0.168424    11.00000   -1.50000
H24B  2    1.172262    0.525955    0.133411    11.00000   -1.50000
H24C  2    1.208770    0.420791    0.072995    11.00000   -1.50000
AFIX   0

N5    5    0.351307    0.059395    0.048924    11.00000    0.11262    0.09975 =
         0.06858    0.02834    0.02688    0.05562
AFIX  13
H5    2    0.339892    0.098569    0.104929    11.00000   -1.20000
AFIX   0
C25   1    0.405382    0.157226    0.015760    11.00000    0.46730    0.16053 =
         0.22326    0.12350    0.18704    0.12043
AFIX  23
H25A  2    0.333906    0.145169   -0.028975    11.00000   -1.20000
H25B  2    0.481907    0.142322   -0.009290    11.00000   -1.20000
AFIX   0
C26   1    0.454304    0.288282    0.064361    11.00000    0.11413    0.13888 =
         0.29892    0.12506    0.06424   -0.00690
AFIX 137
H26A  2    0.461265    0.334650    0.027727    11.00000   -1.50000
H26B  2    0.543340    0.310441    0.097474    11.00000   -1.50000
H26C  2    0.390053    0.304799    0.099419    11.00000   -1.50000
AFIX   0
C27   1    0.187092   -0.022875   -0.006804    11.00000    0.24604    0.28270 =
         0.09199    0.08222    0.06535    0.17661
AFIX  23
H27A  2    0.141873   -0.083534    0.017060    11.00000   -1.20000
H27B  2    0.134006    0.030967   -0.003811    11.00000   -1.20000
AFIX   0
C28   1    0.189528   -0.076784   -0.084210    11.00000    0.13809    0.21892 =
         0.14139    0.01961    0.01057    0.09128
AFIX 137
H28A  2    0.112444   -0.076243   -0.118824    11.00000   -1.50000
H28B  2    0.183923   -0.159189   -0.092350    11.00000   -1.50000
H28C  2    0.274000   -0.034350   -0.098073    11.00000   -1.50000
AFIX   0
C29   1    0.420571   -0.021940    0.055413    11.00000    0.12006    0.17131 =
         0.10517    0.04715    0.03617    0.08767
AFIX  23
H29A  2    0.473282   -0.031496    0.011393    11.00000   -1.20000
H29B  2    0.351703   -0.100662    0.046517    11.00000   -1.20000
AFIX   0
C30   1    0.512976    0.012582    0.132623    11.00000    0.05946    0.24570 =
         0.08761    0.04461    0.01617    0.03526
AFIX 137
H30A  2    0.589763    0.084057    0.138519    11.00000   -1.50000
H30B  2    0.546082   -0.052526    0.133225    11.00000   -1.50000
H30C  2    0.464406    0.029125    0.177362    11.00000   -1.50000
AFIX   0

N6    5    0.621523    0.693832    0.941294    11.00000    0.09916    0.12230 =
         0.17149    0.05693    0.03306    0.02932
AFIX  13
H6    2    0.665635    0.777273    0.942202    11.00000   -1.20000
AFIX   0
C31   1    0.492828    0.636089    0.869769    11.00000    0.18022
AFIX  23
H31A  2    0.439323    0.557045    0.871565    11.00000   -1.20000
H31B  2    0.435305    0.686585    0.879838    11.00000   -1.20000
AFIX   0
C32   1    0.522960    0.621242    0.788389    11.00000    0.09576    0.11727 =
         0.17695    0.05923   -0.02295    0.00989
AFIX 137
H32A  2    0.584116    0.697040    0.787107    11.00000   -1.50000
H32B  2    0.438719    0.596097    0.749838    11.00000   -1.50000
H32C  2    0.566197    0.560661    0.773801    11.00000   -1.50000
AFIX   0
C33   1    0.727485    0.638982    0.933459    11.00000    0.21761
AFIX  23
H33A  2    0.756388    0.636311    0.881078    11.00000   -1.20000
H33B  2    0.687877    0.555817    0.932361    11.00000   -1.20000
AFIX   0
C34   1    0.851942    0.702428    1.000204    11.00000    0.18277
AFIX 137
H34A  2    0.919307    0.761072    0.984223    11.00000   -1.50000
H34B  2    0.890495    0.644140    1.009423    11.00000   -1.50000
H34C  2    0.826173    0.742929    1.049947    11.00000   -1.50000
AFIX   0
C35   1    0.557127    0.704329    1.017539    11.00000    0.25137    0.18801 =
         0.12240   -0.02492    0.01681    0.11583
AFIX  23
H35A  2    0.625131    0.764172    1.064616    11.00000   -1.20000
H35B  2    0.480799    0.733553    1.011299    11.00000   -1.20000
AFIX   0
C36   1    0.506261    0.589296    1.034208    11.00000    0.23032    0.19793 =
         0.33879    0.14845    0.13008    0.06610
AFIX 137
H36A  2    0.581605    0.560695    1.041907    11.00000   -1.50000
H36B  2    0.437210    0.529994    0.988479    11.00000   -1.50000
H36C  2    0.466731    0.602036    1.083128    11.00000   -1.50000
AFIX   0
HKLF 4


REM  1_a.res in P1
REM wR2 = 0.0937, GooF = S = 1.023, Restrained GooF = 1.023 for all data
REM R1 = 0.0371 for 17745 Fo > 4sig(Fo) and 0.0603 for all 23178 data
REM 581 parameters refined using 14 restraints

END

WGHT      0.0425      2.9510

REM Highest difference peak  1.459,  deepest hole -1.206,  1-sigma level  0.148
Q1    1   0.7028  0.3750  0.8255  11.00000  0.05    1.46
Q2    1   1.0698  0.0570  0.8495  11.00000  0.05    1.45
Q3    1   0.5068  0.0570  0.8504  11.00000  0.05    1.45
Q4    1   1.0921  0.3337  0.3861  11.00000  0.05    1.43
Q5    1   0.4076 -0.0238  0.2906  11.00000  0.05    1.43
Q6    1   0.2553  0.3785  0.8260  11.00000  0.05    1.37
Q7    1  -0.1473 -0.0210  0.2889  11.00000  0.05    1.36
Q8    1   0.6442  0.3357  0.3859  11.00000  0.05    1.25
Q9    1   0.8538  0.3832  0.8299  11.00000  0.05    1.03
Q10   1   0.6722  0.0660  0.8560  11.00000  0.05    1.01
;
_shelx_res_checksum                35477

# start Validation Reply Form
_vrf_PLAT234_1
;
PROBLEM: Large Hirshfeld Difference C9       --C10      .       0.36 Ang.  
RESPONSE: precise organic cation paremeter refinement is hindered by 
thermal motion and potential disorder.
;
_vrf_PLAT230_1
;
PROBLEM: Hirshfeld Test Diff for    C11      --C12      .        7.3 s.u.  
RESPONSE: precise organic cation paremeter refinement is hindered by 
thermal motion and potential disorder.
;
_vrf_PLAT241_1
;
PROBLEM: High   'MainMol' Ueq as Compared to Neighbors of         C3 Check 
RESPONSE: precise organic cation paremeter refinement is hindered by 
thermal motion and potential disorder.
;
_vrf_PLAT242_1
;
PROBLEM: Low    'MainMol' Ueq as Compared to Neighbors of         N1 Check 
RESPONSE: precise organic cation paremeter refinement is hindered by 
thermal motion and potential disorder.
;
_vrf_PLAT342_1
;
PROBLEM: Low Bond Precision on  C-C Bonds ...............    0.02889 Ang.  
RESPONSE: precise organic cation paremeter refinement is hindered by 
thermal motion and potential disorder.
;
_vrf_PLAT360_1
;
PROBLEM: Short  C(sp3)-C(sp3) Bond  C27      - C28      .       1.31 Ang.  
RESPONSE: precise organic cation paremeter refinement is hindered by 
thermal motion and potential disorder.
;
_vrf_PLAT936_1
;
PROBLEM: The Embedded .res File Includes a DAMP Command .      500.0 Report
RESPONSE: Due to hydrogen atom movement, a local minimum was found usign 
DAMP instruction. Before using the DAMP instruction, all atomic parameters
were refined with default values. 
;
# end Validation Reply Form

_shelx_hkl_file
;
  -2   0   0  152.28    9.90
  -2   0   0  155.58    9.80
  -2   0   0  146.69    9.90
  -2   0   0  143.79    9.80
  -2   0   0  148.39   10.00
  -2   0   0  144.79   10.20
  -2   0   0  150.18   10.20
  -2   0   0  139.69   10.10
  -2   0   0  148.39   10.20
  -2   0   0  140.79   10.10
   2   0   0  137.49    9.90
   2   0   0  142.39   10.30
   2   0   0  132.99   10.00
   2   0   0  130.99   10.00
   2   0   0  133.79   10.10
   2   0   0  140.29   10.10
   2   0   0  134.79   10.20
   2   0   0  140.79    9.80
  -4   0   0  568.54   37.40
  -4   0   0  584.44   38.00
  -4   0   0  531.65   37.60
  -4   0   0  563.54   38.00
  -4   0   0  571.64   37.90
  -4   0   0  552.04   37.10
  -4   0   0  563.44   37.70
  -4   0   0  574.44   37.80
   4   0   0  542.15   37.90
   4   0   0  520.15   37.90
   4   0   0  545.15   37.20
   4   0   0  506.75   37.80
   4   0   0  540.65   37.80
   4   0   0  549.45   38.00
   4   0   0  517.95   37.50
  -5   0   0 2031.20  141.69
  -5   0   0 2045.50  141.59
  -5   0   0 2211.28  142.49
  -5   0   0 2148.09  142.39
  -5   0   0 2173.78  142.59
  -5   0   0 2060.89  142.19
  -5   0   0 2081.79  141.89
   5   0   0 2216.98  142.69
   5   0   0 2132.59  141.79
   5   0   0 2056.49  141.89
   5   0   0 2194.68  142.49
   5   0   0 2197.18  142.39
   5   0   0 2006.30  142.09
   5   0   0 2021.80  142.29
   5   0   0 2155.88  142.59
   5   0   0 2087.69  142.09
  -6   0   0 1486.15  102.79
  -6   0   0 1553.24  103.89
  -6   0   0 1551.24  103.89
  -6   0   0 1520.05  103.69
  -6   0   0 1525.25  104.09
  -6   0   0 1495.65  102.79
  -6   0   0 1508.05  103.29
  -6   0   0 1448.06  103.49
  -6   0   0 1519.25  103.79
  -6   0   0 1498.05  103.19
   6   0   0 1627.94  104.09
   6   0   0 1476.65  103.79
   6   0   0 1555.54  103.49
   6   0   0 1553.34  102.99
   6   0   0 1626.74  103.89
   6   0   0 1514.55  103.49
   6   0   0 1490.25  104.19
   6   0   0 1615.34  104.19
  -7   0   0  441.06   31.90
  -7   0   0  443.86   31.70
  -7   0   0  429.16   31.80
  -7   0   0  444.76   33.70
  -7   0   0  470.25   32.50
  -7   0   0  469.75   33.60
  -7   0   0  441.96   32.50
  -7   0   0  464.35   31.70
  -7   0   0  454.65   33.30
  -7   0   0  490.05   33.80
  -7   0   0  457.35   34.20
  -7   0   0  477.35   33.30
   7   0   0  459.75   33.70
   7   0   0  463.65   32.00
   7   0   0  491.45   33.90
   7   0   0  481.25   33.00
   7   0   0  461.65   33.60
   7   0   0  474.05   34.40
   7   0   0  441.36   33.20
   7   0   0  462.15   34.40
   7   0   0  472.45   32.40
  -8   0   0  460.55   35.10
  -8   0   0  457.85   33.10
  -8   0   0  458.85   34.50
  -8   0   0  478.55   32.10
  -8   0   0  455.45   37.00
  -8   0   0  498.05   34.60
  -8   0   0  471.95   34.30
  -8   0   0  473.95   33.10
  -8   0   0  470.25   32.40
  -8   0   0  460.25   32.20
  -8   0   0  463.25   35.10
  -8   0   0  470.85   32.10
   8   0   0  459.65   35.50
   8   0   0  453.15   34.70
   8   0   0  461.85   34.40
   8   0   0  460.55   33.70
   8   0   0  444.06   35.50
   8   0   0  435.96   32.50
   8   0   0  465.35   33.00
   8   0   0  468.65   34.90
   8   0   0  480.75   35.00
  -9   0   0  177.48   14.80
  -9   0   0  187.88   20.00
  -9   0   0  170.98   15.40
  -9   0   0  185.98   19.70
  -9   0   0  186.68   16.40
  -9   0   0  181.38   14.10
  -9   0   0  183.08   14.40
  -9   0   0  185.68   19.20
  -9   0   0  175.88   18.00
  -9   0   0  160.68   15.70
  -9   0   0  189.18   19.30
  -9   0   0  210.88   19.40
   9   0   0  163.98   18.90
   9   0   0  191.08   15.40
   9   0   0  174.68   19.40
   9   0   0  162.88   20.60
   9   0   0  194.08   19.10
   9   0   0  172.98   16.80
   9   0   0  151.08   20.70
   9   0   0  172.58   16.10
   9   0   0  189.38   20.20
 -10   0   0  107.39   10.70
 -10   0   0  123.19   14.30
 -10   0   0  111.89   11.80
 -10   0   0  132.69   18.40
 -10   0   0   97.59   13.70
 -10   0   0  104.79   10.80
 -10   0   0   97.79   14.00
 -10   0   0   96.39   10.60
 -10   0   0  117.29   16.40
 -10   0   0   91.99   13.40
  10   0   0  118.39   14.80
  10   0   0  159.78   18.70
  10   0   0   98.39   14.40
  10   0   0  117.49   13.90
  10   0   0  135.89   17.50
  10   0   0  117.69   12.70
  10   0   0  109.39   14.20
  10   0   0   83.19   14.30
  10   0   0  149.79   20.30
 -11   0   0   65.09   13.40
 -11   0   0   49.60   12.70
 -11   0   0   54.69    6.70
 -11   0   0   62.79    9.70
 -11   0   0   50.49   14.50
 -11   0   0   55.79    6.40
 -11   0   0   65.19    7.10
 -11   0   0   63.09   12.90
 -11   0   0   65.89    8.20
  11   0   0   58.89   14.00
  11   0   0   52.39   10.00
  11   0   0   43.60   13.40
  11   0   0   38.90    8.70
  11   0   0   42.80   14.50
  11   0   0   54.79    8.60
  11   0   0   66.29   14.70
  11   0   0   39.50   11.40
 -12   0   0   53.99   14.80
 -12   0   0   55.39   14.70
 -12   0   0   76.89    8.20
 -12   0   0   66.09   15.40
  12   0   0   28.90   16.10
  12   0   0   50.19   11.20
  12   0   0   62.29   15.70
  12   0   0   33.60   16.40
  12   0   0   43.70   15.40
 -13   0   0    3.80   14.90
 -13   0   0   10.50   13.90
  13   0   0   17.40   16.00
  13   0   0    4.70   16.60
  13   0   0   11.40   11.40
  13   0   0    2.30   17.80
  14  -1   0   -4.60   15.10
  14  -1   0   11.70   18.70
  14  -1   0   -4.10   18.10
 -14   1   0    9.30   16.30
 -14   1   0   18.40   17.80
  13  -1   0   19.70   17.10
  13  -1   0   21.50   16.20
  13  -1   0   14.40   17.10
  13  -1   0   18.70   11.60
 -13   1   0    1.20   20.60
 -13   1   0   14.80   15.40
 -13   1   0    3.60   11.80
  12  -1   0   80.79   16.80
  12  -1   0   82.39   17.40
  12  -1   0   90.39   17.80
  12  -1   0   74.19   12.60
  12  -1   0  100.49   16.80
 -12   1   0   92.09   12.10
 -12   1   0   65.59   14.20
 -12   1   0   94.39   10.40
 -12   1   0  109.09   16.00
 -12   1   0   88.09   16.10
 -12   1   0  105.49   11.30
  11  -1   0   52.09   10.10
  11  -1   0   44.70   13.70
  11  -1   0   40.80   11.30
  11  -1   0   78.99   13.60
  11  -1   0   69.59   13.60
  11  -1   0   58.59   14.20
  11  -1   0   55.69   10.20
  11  -1   0   63.19   14.30
  11  -1   0   54.79    8.50
 -11   1   0   50.39    7.90
 -11   1   0   67.99   13.10
 -11   1   0   61.89    9.90
 -11   1   0   58.29    7.40
 -11   1   0   61.29    7.10
 -11   1   0   46.10   13.20
 -11   1   0   65.89   13.40
 -11   1   0   61.09    7.40
 -11   1   0   56.39   11.70
  10  -1   0   55.69   12.30
  10  -1   0   87.29   12.30
  10  -1   0   76.29   11.60
  10  -1   0   55.59   13.70
  10  -1   0   48.00    8.60
  10  -1   0   43.80    9.70
  10  -1   0   53.99   13.00
  10  -1   0   74.49    8.10
 -10   1   0   52.99   10.20
 -10   1   0   58.89   11.40
 -10   1   0   50.29   10.50
 -10   1   0   59.69   11.80
 -10   1   0   71.69   11.80
 -10   1   0   60.19    6.60
 -10   1   0   59.99    8.80
 -10   1   0   56.49    6.70
 -10   1   0   63.09    7.00
 -10   1   0   53.49    8.80
 -10   1   0   58.79    6.70
   9  -1   0  241.88   23.00
   9  -1   0  245.18   24.90
   9  -1   0  219.68   26.70
   9  -1   0  237.48   26.20
   9  -1   0  237.48   25.60
   9  -1   0  258.37   26.40
   9  -1   0  253.57   22.20
   9  -1   0  233.88   24.90
  -9   1   0  334.57   26.20
  -9   1   0  344.87   26.20
  -9   1   0  324.17   24.90
  -9   1   0  336.77   23.50
  -9   1   0  316.27   21.40
  -9   1   0  374.86   25.70
  -9   1   0  320.77   21.70
  -9   1   0  329.57   21.60
  -9   1   0  319.57   21.70
  -9   1   0  314.27   22.80
  -9   1   0  314.27   24.90
  -9   1   0  354.66   25.30
   8  -1   0  223.38   19.90
   8  -1   0  216.38   20.70
   8  -1   0  207.88   17.80
   8  -1   0  219.98   21.00
   8  -1   0  241.98   19.40
   8  -1   0  226.18   19.00
   8  -1   0  232.38   16.80
   8  -1   0  218.58   17.60
   8  -1   0  223.08   20.20
  -8   1   0  205.78   19.00
  -8   1   0  204.08   18.90
  -8   1   0  210.18   19.00
  -8   1   0  202.98   19.90
  -8   1   0  192.78   20.20
  -8   1   0  205.18   15.70
  -8   1   0  199.78   16.10
  -8   1   0  235.98   19.40
  -8   1   0  214.08   17.10
  -8   1   0  218.38   17.70
  -8   1   0  207.48   15.90
   7  -1   0  617.74   42.90
   7  -1   0  574.14   41.70
   7  -1   0  627.04   42.20
   7  -1   0  600.24   42.50
   7  -1   0  606.44   41.20
   7  -1   0  592.14   42.80
   7  -1   0  617.14   40.80
   7  -1   0  595.94   41.50
   7  -1   0  658.53   42.60
  -7   1   0  577.04   42.60
  -7   1   0  556.24   40.50
  -7   1   0  589.24   42.00
  -7   1   0  596.74   42.20
  -7   1   0  558.24   40.40
  -7   1   0  593.94   41.20
  -7   1   0  573.34   42.10
  -7   1   0  569.94   41.10
  -7   1   0  597.14   41.90
   6  -1   0  528.95   45.10
   6  -1   0  521.55   43.70
   6  -1   0  515.75   44.20
   6  -1   0  517.75   44.00
   6  -1   0  518.75   44.90
   6  -1   0  516.45   44.70
  -6   1   0  715.93   44.70
  -6   1   0  708.93   43.60
  -6   1   0  720.03   44.00
  -6   1   0  735.23   45.10
  -6   1   0  736.23   45.10
  -6   1   0  729.73   43.80
  -6   1   0  709.53   43.70
  -6   1   0  691.43   44.30
  -6   1   0  711.43   44.20
  -6   1   0  726.53   45.00
   5  -1   0 1989.70  134.59
   5  -1   0 2045.70  135.19
   5  -1   0 1980.10  134.49
   5  -1   0 2055.89  135.39
   5  -1   0 1955.40  135.29
   5  -1   0 1964.90  134.69
   5  -1   0 1909.41  134.79
   5  -1   0 2010.40  134.89
   5  -1   0 2006.80  135.39
   5  -1   0 2027.80  135.39
  -5   1   0 1998.30  134.89
  -5   1   0 2028.50  134.69
  -5   1   0 1937.71  134.39
  -5   1   0 1970.00  134.39
  -5   1   0 2088.19  135.39
  -5   1   0 1980.90  134.69
  -5   1   0 2028.50  135.19
  -5   1   0 2020.60  134.59
  -5   1   0 2115.69  135.29
  -5   1   0 2005.90  134.49
  -5   1   0 2002.50  135.19
   4  -1   0  236.98   18.70
   4  -1   0  247.28   17.60
   4  -1   0  228.48   18.60
   4  -1   0  257.07   18.50
   4  -1   0  217.98   18.30
   4  -1   0  245.78   18.60
   4  -1   0  247.98   18.60
   4  -1   0  258.27   17.70
  -4   1   0  266.37   17.80
  -4   1   0  271.57   17.80
  -4   1   0  260.97   18.40
  -4   1   0  272.27   18.50
  -4   1   0  257.57   17.50
  -4   1   0  255.77   18.50
  -4   1   0  267.87   18.40
  -4   1   0  269.47   18.40
  -4   1   0  243.68   18.60
  -4   1   0  263.17   17.60
   3  -1   0  891.21   77.89
  -3   1   0 1195.98   77.59
  -3   1   0 1196.88   77.69
  -3   1   0 1173.98   77.79
  -3   1   0 1192.18   77.69
  -3   1   0 1203.98   77.79
  -3   1   0 1204.58   78.09
  -3   1   0 1203.48   77.89
   0  -1   0   -0.20    0.20
   0  -1   0   -0.30    0.10
   0   1   0   -0.50    0.20
   0   1   0    0.10    0.30
  -1  -1   0  205.58   15.10
  -1  -1   0  219.58   15.10
  -1  -1   0  230.78   15.20
  -1  -1   0  219.78   15.00
  -1  -1   0  234.88   15.00
  -1  -1   0  225.28   15.20
  -1  -1   0  226.38   15.10
  -1  -1   0  193.98   15.10
  -1  -1   0  238.48   15.20
   2   1   0   72.79    5.30
   2   1   0   70.89    5.90
   2   1   0   74.99    5.70
   2   1   0   69.79    5.30
   2   1   0   64.79    5.60
   2   1   0   74.99    5.70
   2   1   0   67.49    5.70
   2   1   0   70.09    5.30
   2   1   0   74.09    5.80
   2   1   0   67.59    5.90
  -4  -1   0 1191.38   79.69
  -4  -1   0 1204.28   79.99
  -4  -1   0 1287.77   79.89
  -4  -1   0 1175.68   79.19
  -4  -1   0 1206.78   79.79
  -4  -1   0 1040.70   79.49
  -4  -1   0 1226.38   79.89
  -4  -1   0 1175.78   79.59
  -4  -1   0 1176.38   79.19
  -4  -1   0 1194.18   79.49
  -4  -1   0 1155.48   79.29
   4   1   0 1186.58   79.29
   4   1   0 1179.68   79.29
   4   1   0 1157.18   79.89
   4   1   0 1165.98   79.59
   4   1   0 1242.98   79.89
   4   1   0 1159.28   79.69
   4   1   0 1201.58   79.79
   4   1   0 1182.68   79.89
   4   1   0 1087.69   79.89
   4   1   0 1160.68   79.19
   4   1   0 1176.78   79.19
  -5  -1   0  742.43   52.09
  -5  -1   0  713.43   51.49
  -5  -1   0  757.02   51.99
  -5  -1   0  711.53   52.19
  -5  -1   0  703.23   51.69
  -5  -1   0  731.43   51.99
  -5  -1   0  640.04   51.39
  -5  -1   0  734.13   51.09
  -5  -1   0  727.23   51.29
  -5  -1   0  684.73   51.09
   5   1   0  814.22   51.39
   5   1   0  842.22   52.19
   5   1   0  810.12   51.29
   5   1   0  822.02   51.19
   5   1   0  802.92   52.29
   5   1   0  803.02   51.89
   5   1   0  807.32   51.79
   5   1   0  772.02   51.79
  -6  -1   0  565.14   41.90
  -6  -1   0  548.85   41.70
  -6  -1   0  566.24   42.20
  -6  -1   0  546.05   40.90
  -6  -1   0  558.84   41.00
  -6  -1   0  559.64   41.80
  -6  -1   0  553.24   42.30
  -6  -1   0  542.65   41.30
  -6  -1   0  548.45   40.60
   6   1   0  635.64   42.40
   6   1   0  658.73   41.20
   6   1   0  677.03   40.90
   6   1   0  636.44   41.70
   6   1   0  666.43   42.50
   6   1   0  624.34   41.70
   6   1   0  592.94   43.40
   6   1   0  656.23   42.10
   6   1   0  636.64   42.00
  -7  -1   0  289.27   21.00
  -7  -1   0  320.77   21.80
  -7  -1   0  306.37   22.60
  -7  -1   0  301.87   20.70
  -7  -1   0  324.57   21.40
  -7  -1   0  300.37   23.00
  -7  -1   0  317.77   20.60
  -7  -1   0  332.37   23.20
  -7  -1   0  310.87   24.00
  -7  -1   0  292.57   23.40
   7   1   0  248.78   23.50
   7   1   0  262.37   21.40
   7   1   0  278.67   23.10
   7   1   0  267.97   22.80
   7   1   0  258.27   21.10
   7   1   0  263.07   23.60
   7   1   0  272.77   22.80
   7   1   0  283.97   23.20
   7   1   0  257.07   22.10
   7   1   0  274.37   20.80
  -8  -1   0  418.96   30.30
  -8  -1   0  382.56   30.70
  -8  -1   0  412.46   30.70
  -8  -1   0  378.96   27.80
  -8  -1   0  401.06   28.70
  -8  -1   0  403.96   30.10
  -8  -1   0  393.96   27.90
  -8  -1   0  380.56   31.40
  -8  -1   0  389.76   28.30
  -8  -1   0  400.66   29.00
  -8  -1   0  399.96   30.30
  -8  -1   0  400.56   27.80
   8   1   0  376.46   31.20
   8   1   0  402.26   31.40
   8   1   0  417.16   31.00
   8   1   0  386.06   28.60
   8   1   0  413.96   30.90
   8   1   0  408.06   30.30
   8   1   0  374.56   29.60
   8   1   0  390.86   28.10
   8   1   0  404.86   30.40
   8   1   0  401.66   28.90
  -9  -1   0  115.69   15.10
  -9  -1   0   94.29   12.70
  -9  -1   0   93.39   13.10
  -9  -1   0  115.59   13.70
  -9  -1   0  119.59   10.90
  -9  -1   0  112.69   10.60
  -9  -1   0  109.79   10.90
  -9  -1   0   88.39   11.60
  -9  -1   0  118.99   13.60
  -9  -1   0  115.39   12.90
  -9  -1   0  121.89   12.10
  -9  -1   0  126.09   15.70
   9   1   0  121.69   11.60
   9   1   0  133.89   17.60
   9   1   0  119.79   16.50
   9   1   0   72.89   12.40
   9   1   0  104.49   13.50
   9   1   0  113.19   16.70
   9   1   0  137.39   14.10
   9   1   0  119.09   12.70
   9   1   0  125.99   13.30
 -10  -1   0  236.28   19.10
 -10  -1   0  252.57   24.80
 -10  -1   0  236.08   25.90
 -10  -1   0  224.08   19.90
 -10  -1   0  248.48   19.30
 -10  -1   0  256.47   25.40
 -10  -1   0  263.67   20.60
  10   1   0  263.77   21.70
  10   1   0  283.17   24.90
  10   1   0  234.98   20.20
  10   1   0  286.17   25.40
  10   1   0  277.47   25.80
  10   1   0  260.17   26.50
  10   1   0  230.68   26.20
  10   1   0  272.57   25.30
  10   1   0  223.28   21.00
 -11  -1   0   34.60    8.00
 -11  -1   0   34.60   12.80
 -11  -1   0   19.30    6.10
 -11  -1   0   17.30   10.90
 -11  -1   0   27.30   13.60
 -11  -1   0   22.70   11.00
  11   1   0   42.30   13.60
  11   1   0   30.60   12.20
  11   1   0   15.60    7.50
  11   1   0   33.70    9.20
  11   1   0   11.50   12.00
  11   1   0   18.00    6.60
  11   1   0   35.90    9.80
  11   1   0   20.20   13.30
 -12  -1   0   22.70   14.00
 -12  -1   0   49.90   12.10
 -12  -1   0   30.60   15.50
 -12  -1   0    7.70   14.00
  12   1   0   17.10   12.80
  12   1   0    8.90   14.90
  12   1   0   38.40   10.50
  12   1   0   34.10   15.60
  12   1   0   20.60   13.90
 -13  -1   0    3.70   15.30
 -13  -1   0   12.50   17.10
  13   1   0    1.80   17.40
  13   1   0   -0.30   17.40
  13   1   0  -16.70   14.50
  14  -2   0  -45.00   20.00
  14  -2   0   26.40   12.40
  14  -2   0   19.40   21.90
  14  -2   0   10.40   18.20
 -14   2   0   -5.10   16.00
 -14   2   0   -5.80   15.40
 -14   2   0    7.20   11.50
  13  -2   0   27.80   12.00
  13  -2   0   26.20   15.80
  13  -2   0   16.50   17.50
  13  -2   0  -12.30   15.10
  13  -2   0   11.90   17.00
 -13   2   0   22.80   10.50
 -13   2   0   24.30   14.80
 -13   2   0   14.00   14.40
  12  -2   0   16.10    6.90
  12  -2   0    5.20   13.10
  12  -2   0    0.10   13.80
  12  -2   0    7.90   14.40
  12  -2   0    9.40   14.50
 -12   2   0   20.80    5.90
 -12   2   0    3.60   13.20
 -12   2   0   12.30    8.90
 -12   2   0    6.10   12.50
 -12   2   0   21.00    6.00
 -12   2   0   15.00   12.10
  11  -2   0  113.39   13.40
  11  -2   0  107.79   16.70
  11  -2   0  108.49   15.00
  11  -2   0  140.99   19.10
  11  -2   0  101.39   16.90
  11  -2   0  153.68   19.80
  11  -2   0  112.79   16.60
 -11   2   0  108.89   12.10
 -11   2   0   92.49   16.60
 -11   2   0  112.89   15.10
 -11   2   0   91.79   10.10
 -11   2   0   62.59   13.40
 -11   2   0  111.89   15.10
 -11   2   0  103.09   11.20
 -11   2   0   83.39   10.60
  10  -2   0   80.89    8.80
  10  -2   0   63.09   12.60
  10  -2   0   67.19    9.40
  10  -2   0   90.29   12.20
  10  -2   0   85.89   12.10
  10  -2   0   45.70   12.50
  10  -2   0   56.29   12.80
  10  -2   0   90.69   13.40
 -10   2   0   67.59    8.90
 -10   2   0   85.69   12.20
 -10   2   0   65.89    9.00
 -10   2   0   67.59   12.70
 -10   2   0   76.69   10.90
 -10   2   0   63.89   11.20
 -10   2   0   69.69    9.80
 -10   2   0   67.39    8.00
 -10   2   0   78.49   11.60
   9  -2   0   29.70   10.70
   9  -2   0   31.70    8.60
   9  -2   0   28.70    6.80
   9  -2   0   26.30   10.40
   9  -2   0   14.40    9.40
   9  -2   0   25.00    9.60
   9  -2   0   19.70    5.90
   9  -2   0   21.40    6.70
   9  -2   0   31.70    9.20
  -9   2   0   35.80    9.10
  -9   2   0   26.90    8.80
  -9   2   0   36.70    8.20
  -9   2   0   39.30    9.00
  -9   2   0   37.70    4.60
  -9   2   0   27.90    7.20
  -9   2   0   23.50    6.90
  -9   2   0   32.10    5.00
  -9   2   0   29.80    6.60
  -9   2   0   29.10    8.20
  -9   2   0   32.60    5.30
   8  -2   0 1108.59   78.99
   8  -2   0 1191.48   80.89
   8  -2   0 1146.19   82.29
   8  -2   0 1131.49   80.99
   8  -2   0 1191.18   79.29
   8  -2   0 1163.28   79.79
   8  -2   0 1110.69   79.89
   8  -2   0 1144.79   81.29
   8  -2   0 1158.28   79.69
   8  -2   0 1133.99   81.09
  -8   2   0 1218.28   80.59
  -8   2   0 1158.48   79.59
  -8   2   0 1264.17   80.29
  -8   2   0 1169.78   79.39
  -8   2   0 1145.89   79.29
  -8   2   0 1222.08   80.49
  -8   2   0 1185.78   78.99
  -8   2   0 1161.88   80.39
  -8   2   0 1193.88   80.69
  -8   2   0 1146.99   78.69
  -8   2   0 1236.48   81.09
  -8   2   0 1126.89   78.89
   7  -2   0  615.24   42.60
   7  -2   0  603.84   42.70
   7  -2   0  580.84   41.30
   7  -2   0  619.94   41.30
   7  -2   0  624.14   41.60
   7  -2   0  621.74   42.20
   7  -2   0  616.64   40.90
   7  -2   0  617.04   40.80
   7  -2   0  566.74   42.90
   7  -2   0  519.15   43.80
  -7   2   0  583.44   42.10
  -7   2   0  574.14   42.10
  -7   2   0  595.04   41.40
  -7   2   0  585.14   40.40
  -7   2   0  573.44   42.60
  -7   2   0  603.54   40.50
  -7   2   0  572.24   42.10
  -7   2   0  593.64   41.80
  -7   2   0  609.74   40.60
  -7   2   0  583.54   41.00
  -7   2   0  569.14   41.00
  -7   2   0  625.64   42.10
   6  -2   0   25.20    6.40
   6  -2   0   24.50    6.40
   6  -2   0   40.70    7.10
   6  -2   0   39.60    7.30
   6  -2   0   44.10    6.80
   6  -2   0   37.00    5.50
   6  -2   0   40.80    6.00
   6  -2   0   33.30    5.20
   6  -2   0   37.30    4.80
  -6   2   0   63.59    7.60
  -6   2   0   63.29    6.30
  -6   2   0   52.69    5.40
  -6   2   0   51.99    6.90
  -6   2   0   63.49    6.70
   5  -2   0  787.62   51.79
   5  -2   0  747.53   50.89
   5  -2   0  775.72   50.89
   5  -2   0  759.52   51.09
   5  -2   0  743.43   51.09
   5  -2   0  762.62   51.09
   5  -2   0  750.62   51.89
   5  -2   0  805.72   51.69
   5  -2   0  756.22   51.89
  -5   2   0  744.83   50.79
  -5   2   0  729.83   50.59
  -5   2   0  739.13   50.89
  -5   2   0  709.33   51.09
  -5   2   0  749.73   51.59
  -5   2   0  765.12   51.59
  -5   2   0  740.93   51.49
  -5   2   0  767.72   51.59
  -5   2   0  721.73   51.69
  -5   2   0  718.73   51.09
  -5   2   0  727.23   50.89
   4  -2   0  309.77   22.10
   4  -2   0  305.57   21.90
   4  -2   0  310.17   22.30
   4  -2   0  309.97   22.30
   4  -2   0  305.37   21.10
   4  -2   0  310.27   21.30
   4  -2   0  315.27   21.50
   4  -2   0  342.37   21.60
   4  -2   0  319.87   21.40
   4  -2   0  320.07   21.40
   4  -2   0  308.27   22.30
  -4   2   0  291.77   22.10
  -4   2   0  303.97   21.90
  -4   2   0  292.87   21.50
  -4   2   0  287.27   21.20
  -4   2   0  295.07   21.00
  -4   2   0  298.47   22.00
  -4   2   0  301.57   22.00
  -4   2   0  283.77   21.80
  -4   2   0  318.27   21.50
   3  -2   0  814.82   54.29
   3  -2   0  895.21   53.69
   3  -2   0  889.51   53.59
   3  -2   0  897.51   54.19
   3  -2   0  917.01   54.09
   3  -2   0  914.31   53.79
   3  -2   0  899.51   54.19
  -3   2   0  683.43   53.89
  -3   2   0  673.53   53.49
  -3   2   0  688.03   53.69
  -3   2   0  695.63   53.59
  -3   2   0  691.43   53.99
  -3   2   0  691.83   53.89
   2  -2   0 1423.96   92.99
   2  -2   0 1351.16   92.79
   2  -2   0 1399.66   92.89
   2  -2   0 1339.77   92.59
   2  -2   0 1369.96   92.69
   2  -2   0 1367.66   93.19
   2  -2   0 1373.56   92.79
   2  -2   0 1408.46   93.19
   2  -2   0 1358.06   92.79
   2  -2   0 1369.56   93.09
   2  -2   0 1361.46   93.09
  -2   2   0 1406.16   93.09
  -2   2   0 1374.56   92.99
  -2   2   0 1380.16   92.69
  -2   2   0 1381.26   92.79
  -2   2   0 1381.46   92.89
  -2   2   0 1390.16   92.79
  -2   2   0 1369.66   92.59
  -2   2   0 1403.16   92.99
  -2   2   0 1436.86   93.19
  -1   2   0   15.30    2.10
  -1   2   0   12.40    2.00
  -1   2   0    8.80    2.10
  -1   2   0   15.20    2.50
  -1   2   0   10.70    1.90
  -1   2   0    8.30    1.70
  -1   2   0   12.60    2.10
  -1   2   0   12.90    2.20
  -1   2   0   13.50    1.60
   0   2   0 3613.14  241.78
  -1  -2   0 2071.39  125.69
  -1  -2   0 2069.59  125.69
  -1  -2   0 2013.70  125.49
  -1  -2   0 2104.49  125.59
  -1  -2   0 2107.29  125.69
  -1  -2   0 2016.50  125.49
  -1  -2   0 2008.80  125.49
  -1  -2   0 1979.50  125.59
  -1  -2   0 2071.79  125.69
  -1  -2   0 2050.69  125.39
  -1  -2   0 2039.20  125.49
   1   2   0 1682.73  125.39
   1   2   0 1674.73  125.49
   1   2   0 1687.83  125.49
   1   2   0 1714.43  125.59
   1   2   0 1744.23  125.59
   1   2   0 1733.33  125.39
   1   2   0 1704.13  125.49
   1   2   0 1702.63  125.49
   1   2   0 1653.03  125.39
   1   2   0 1695.63  125.59
   1   2   0 1695.63  125.59
  -2  -2   0 1403.86  102.49
  -2  -2   0 1412.16  102.39
  -2  -2   0 1493.15  102.69
  -2  -2   0 1428.76  102.49
  -2  -2   0 1428.46  102.69
  -2  -2   0 1496.15  102.49
  -2  -2   0 1445.06  102.39
  -2  -2   0 1441.66  102.39
  -2  -2   0 1422.26  102.59
  -2  -2   0 1440.76  102.69
   2   2   0 1619.74  102.69
   2   2   0 1621.94  102.79
   2   2   0 1600.94  102.39
   2   2   0 1615.34  102.49
   2   2   0 1611.34  102.39
   2   2   0 1601.04  102.39
   2   2   0 1625.04  102.49
   2   2   0 1608.14  102.79
   2   2   0 1621.44  102.59
   2   2   0 1609.04  102.69
  -3  -2   0 2810.62  195.88
  -3  -2   0 2775.82  196.08
  -3  -2   0 2720.13  195.98
  -3  -2   0 2979.00  196.38
  -3  -2   0 2922.71  196.18
  -3  -2   0 2819.02  196.38
  -3  -2   0 2923.31  196.38
  -3  -2   0 2968.00  196.38
  -3  -2   0 2734.03  196.08
   3   2   0 2908.91  195.98
   3   2   0 3007.60  196.38
   3   2   0 2907.01  195.88
   3   2   0 2912.31  196.08
   3   2   0 3027.30  196.38
   3   2   0 3054.79  195.98
   3   2   0 3071.69  195.88
   3   2   0 2951.10  196.38
   3   2   0 3184.28  196.38
   3   2   0 2964.60  196.18
   3   2   0 2886.11  196.18
  -4  -2   0  672.23   40.10
  -4  -2   0  671.93   40.80
  -4  -2   0  663.23   40.50
  -4  -2   0  683.83   40.60
  -4  -2   0  665.33   40.50
  -4  -2   0  676.03   40.30
  -4  -2   0  660.03   39.90
  -4  -2   0  676.03   39.70
   4   2   0  539.15   40.40
   4   2   0  520.75   39.70
   4   2   0  486.15   41.00
   4   2   0  492.95   40.00
   4   2   0  518.85   39.70
   4   2   0  542.65   40.10
   4   2   0  519.65   40.20
   4   2   0  514.65   40.40
   4   2   0  506.75   40.00
   4   2   0  516.15   39.60
  -5  -2   0  128.19   11.10
  -5  -2   0  112.09   10.40
  -5  -2   0  128.19    9.60
  -5  -2   0  124.49   11.90
  -5  -2   0  121.09   10.90
  -5  -2   0  123.59   11.40
  -5  -2   0  119.09   12.00
  -5  -2   0  122.19   12.20
  -5  -2   0  126.89   10.50
  -5  -2   0  130.79   12.00
   5   2   0  125.39   10.40
   5   2   0  129.89   11.80
   5   2   0  131.29   11.30
   5   2   0  124.59   10.00
   5   2   0  121.89   12.00
   5   2   0  122.49   11.40
   5   2   0  117.49    9.90
   5   2   0  120.39    9.90
   5   2   0  127.19   11.60
   5   2   0  124.49   12.10
  -6  -2   0 1723.33  122.79
  -6  -2   0 1757.22  123.09
  -6  -2   0 1819.92  123.19
  -6  -2   0 1781.32  122.79
  -6  -2   0 1696.73  122.09
  -6  -2   0 1759.92  123.19
  -6  -2   0 1820.62  123.09
  -6  -2   0 1669.03  122.19
  -6  -2   0 1792.52  122.59
  -6  -2   0 1740.23  121.99
   6   2   0 1847.82  122.29
   6   2   0 1900.81  122.79
   6   2   0 1867.01  123.29
   6   2   0 1922.31  123.39
   6   2   0 1899.11  122.29
   6   2   0 1895.91  122.09
   6   2   0 1830.82  122.79
   6   2   0 1945.61  123.29
   6   2   0 1856.61  122.79
  -7  -2   0  207.08   18.30
  -7  -2   0  195.78   18.60
  -7  -2   0  213.78   18.20
  -7  -2   0  171.98   18.70
  -7  -2   0  169.68   16.70
  -7  -2   0  195.28   15.50
  -7  -2   0  203.08   15.10
  -7  -2   0  167.08   17.40
  -7  -2   0  182.88   16.10
   7   2   0  215.48   15.70
   7   2   0  212.18   18.00
   7   2   0  203.58   18.80
   7   2   0  209.08   15.40
   7   2   0  213.68   16.30
   7   2   0  215.98   18.50
   7   2   0  232.68   18.00
   7   2   0  193.08   18.00
  -8  -2   0   83.39    8.40
  -8  -2   0   73.19   10.40
  -8  -2   0   88.69    9.10
  -8  -2   0   95.79   11.70
  -8  -2   0   88.39   11.50
  -8  -2   0  114.19   16.20
  -8  -2   0   66.19   10.80
  -8  -2   0   89.39   11.70
  -8  -2   0   89.79   10.60
  -8  -2   0   75.99    9.80
   8   2   0   81.79   10.50
   8   2   0   95.09   10.90
   8   2   0  111.29   11.90
   8   2   0   95.89   10.10
   8   2   0   77.19   10.80
   8   2   0   84.69   11.10
   8   2   0   93.29   12.60
   8   2   0  109.49   15.80
   8   2   0   92.09   11.50
  -9  -2   0  219.58   23.90
  -9  -2   0  245.78   19.10
  -9  -2   0  185.28   21.20
  -9  -2   0  263.07   23.50
  -9  -2   0  226.28   21.90
  -9  -2   0  245.78   22.60
  -9  -2   0  218.78   23.90
  -9  -2   0  216.48   20.40
   9   2   0  267.67   24.60
   9   2   0  254.27   19.30
   9   2   0  279.17   23.10
   9   2   0  238.58   24.70
   9   2   0  255.37   23.80
   9   2   0  271.27   20.10
   9   2   0  288.07   23.60
   9   2   0  282.77   24.50
   9   2   0  258.67   20.60
 -10  -2   0  101.69   14.90
 -10  -2   0  101.99   11.90
 -10  -2   0  101.59   14.40
 -10  -2   0   85.39   14.50
 -10  -2   0   92.19   11.60
 -10  -2   0   75.49   12.90
 -10  -2   0   92.09   10.70
 -10  -2   0  108.59   14.00
  10   2   0  117.89   14.30
  10   2   0  104.19   14.90
  10   2   0  109.39   14.20
  10   2   0   94.79   10.90
  10   2   0  115.59   13.90
  10   2   0  118.19   14.20
  10   2   0   92.69   14.40
  10   2   0  121.29   16.10
  10   2   0   86.19    9.90
 -11  -2   0  101.79   11.50
 -11  -2   0  101.99   15.50
 -11  -2   0  100.69   16.20
 -11  -2   0  106.79   12.00
 -11  -2   0   69.59   14.90
  11   2   0   81.79   11.80
  11   2   0   81.59   16.50
  11   2   0   68.19   14.80
  11   2   0  100.49   16.10
  11   2   0   59.59   14.70
 -12  -2   0   -2.20   15.80
 -12  -2   0    2.60   14.00
  12   2   0    8.40   15.50
  12   2   0   21.10   13.40
  12   2   0   14.50   10.50
  12   2   0   14.30   15.70
  12   2   0    2.60   17.00
 -13  -2   0   11.60   16.50
 -13  -2   0    4.70   16.70
  13   2   0    5.10   15.70
  13   2   0   16.00   17.70
  14  -3   0   26.90   21.00
  14  -3   0    8.00   14.00
  14  -3   0  -14.30   17.30
 -14   3   0   26.50   12.10
 -14   3   0   -0.60   13.60
 -14   3   0   -9.00   15.60
  13  -3   0   -7.00   15.00
  13  -3   0   12.00   18.20
  13  -3   0   36.70   18.40
  13  -3   0   22.40   15.10
 -13   3   0   27.60   10.80
 -13   3   0   28.10   14.10
 -13   3   0    7.30   15.60
 -13   3   0   13.50   16.00
  12  -3   0  123.59   20.30
  12  -3   0  113.69   17.40
  12  -3   0  114.69   18.80
  12  -3   0  163.48   18.90
  12  -3   0   95.79   19.10
  12  -3   0  136.59   16.90
 -12   3   0  100.39   16.50
 -12   3   0  112.89   16.30
 -12   3   0  126.79   17.20
 -12   3   0  109.79   13.80
 -12   3   0  127.39   14.00
 -12   3   0  134.69   16.50
  11  -3   0  149.69   19.90
  11  -3   0  196.58   25.70
  11  -3   0  179.08   20.10
  11  -3   0  146.49   22.40
  11  -3   0  162.98   20.80
  11  -3   0  208.28   22.00
  11  -3   0  155.68   16.60
 -11   3   0  153.08   13.70
 -11   3   0  172.78   17.70
 -11   3   0  163.18   21.20
 -11   3   0  152.78   13.30
 -11   3   0  162.68   14.80
 -11   3   0  160.78   22.20
 -11   3   0  170.68   18.60
 -11   3   0  160.28   23.70
  10  -3   0  268.27   24.80
  10  -3   0  228.08   26.10
  10  -3   0  253.67   21.70
  10  -3   0  263.57   22.60
  10  -3   0  239.98   27.70
  10  -3   0  246.68   27.90
  10  -3   0  269.17   26.70
  10  -3   0  260.47   24.60
 -10   3   0  273.57   25.50
 -10   3   0  305.07   24.80
 -10   3   0  265.27   20.10
 -10   3   0  278.17   24.10
 -10   3   0  282.87   19.90
 -10   3   0  274.37   26.70
 -10   3   0  305.17   24.80
 -10   3   0  285.77   20.80
 -10   3   0  315.17   23.50
   9  -3   0   52.39    9.50
   9  -3   0   70.49   10.40
   9  -3   0   52.09   11.50
   9  -3   0   55.69    7.60
   9  -3   0   37.80   11.10
   9  -3   0   48.00    8.20
   9  -3   0   61.49   12.60
   9  -3   0   45.90    8.00
   9  -3   0   51.89    9.70
   9  -3   0   59.39    7.20
  -9   3   0   54.29    8.80
  -9   3   0   60.59    7.30
  -9   3   0   54.79    6.10
  -9   3   0   68.79   11.80
  -9   3   0   47.90   10.90
  -9   3   0   64.89    7.70
  -9   3   0   69.79   10.10
  -9   3   0   65.59    9.10
  -9   3   0   40.90    8.90
  -9   3   0   52.09    9.60
   8  -3   0 1208.68   77.59
   8  -3   0 1193.58   77.49
   8  -3   0 1092.59   75.19
   8  -3   0 1179.08   77.09
   8  -3   0 1207.68   75.79
   8  -3   0 1202.38   75.69
   8  -3   0 1210.18   75.39
   8  -3   0 1155.88   75.99
   8  -3   0 1150.78   77.39
  -8   3   0 1043.80   74.99
  -8   3   0 1066.09   76.39
  -8   3   0 1033.20   75.29
  -8   3   0 1038.00   76.39
  -8   3   0  995.20   76.79
  -8   3   0 1030.80   74.69
  -8   3   0 1044.80   75.79
  -8   3   0 1039.40   76.29
  -8   3   0 1072.09   75.99
   7  -3   0   30.80    5.00
   7  -3   0   24.80    5.40
   7  -3   0   35.10    8.80
   7  -3   0   25.60    5.30
   7  -3   0   28.30    5.00
   7  -3   0   23.80    8.50
   7  -3   0   22.90    6.90
   7  -3   0   24.00    6.00
   7  -3   0   26.20    6.30
  -7   3   0   27.70    6.30
  -7   3   0   27.90    5.90
  -7   3   0   41.40    7.00
  -7   3   0   38.70    7.10
  -7   3   0   23.40    6.70
  -7   3   0   28.50    5.10
  -7   3   0   28.60    4.60
  -7   3   0   36.20    6.70
  -7   3   0   39.10    5.80
   6  -3   0  261.77   23.50
   6  -3   0  287.37   21.30
   6  -3   0  296.07   20.70
   6  -3   0  304.77   21.80
   6  -3   0  295.87   21.60
   6  -3   0  281.97   21.30
   6  -3   0  285.07   23.40
   6  -3   0  284.67   22.30
   6  -3   0  286.17   23.20
   6  -3   0  279.57   21.50
   6  -3   0  290.57   22.80
  -6   3   0  309.67   21.10
  -6   3   0  317.27   22.50
  -6   3   0  314.47   22.40
  -6   3   0  314.47   20.60
  -6   3   0  295.67   21.80
  -6   3   0  290.27   21.80
  -6   3   0  308.97   22.50
  -6   3   0  286.47   22.90
  -6   3   0  286.27   21.30
   5  -3   0 7764.02  521.65
   5  -3   0 7649.33  521.15
   5  -3   0 7708.23  521.45
   5  -3   0 7768.22  521.05
   5  -3   0 7725.03  520.95
   5  -3   0 7849.31  521.85
   5  -3   0 7547.34  521.75
   5  -3   0 7533.15  520.95
   5  -3   0 7603.04  521.65
  -5   3   0 7840.92  521.65
  -5   3   0 7736.23  521.05
  -5   3   0 8187.58  521.65
  -5   3   0 7849.71  521.45
  -5   3   0 8148.19  521.55
  -5   3   0 7615.64  521.15
  -5   3   0 8069.69  521.55
   4  -3   0 1300.07   90.09
   4  -3   0 1325.77   89.39
   4  -3   0 1404.86   89.39
   4  -3   0 1335.17   90.09
   4  -3   0 1326.57   89.29
   4  -3   0 1464.15   89.69
   4  -3   0 1298.97   89.49
   4  -3   0 1331.37   90.29
   4  -3   0 1280.37   89.59
   4  -3   0 1377.46   89.29
   4  -3   0 1325.77   90.09
   4  -3   0 1338.47   89.89
  -4   3   0 1399.46   89.59
  -4   3   0 1249.68   89.19
  -4   3   0 1274.37   89.39
  -4   3   0 1314.47   90.09
  -4   3   0 1301.47   89.89
  -4   3   0 1287.67   89.89
  -4   3   0 1280.47   89.89
  -4   3   0 1338.87   89.99
  -4   3   0 1320.07   89.39
   3  -3   0 1114.49   80.59
   3  -3   0 1160.88   80.99
   3  -3   0 1149.58   80.39
   3  -3   0 1167.68   81.19
   3  -3   0 1130.39   81.29
   3  -3   0 1137.69   80.79
   3  -3   0 1134.29   80.69
   3  -3   0 1099.09   80.29
   3  -3   0 1145.19   81.09
   3  -3   0 1099.69   81.09
   3  -3   0 1096.19   80.49
  -3   3   0 1260.67   80.99
  -3   3   0 1267.97   80.49
  -3   3   0 1225.78   80.79
  -3   3   0 1287.67   80.99
  -3   3   0 1345.37   81.29
  -3   3   0 1337.97   81.29
  -3   3   0 1103.09   80.79
  -3   3   0 1240.78   80.39
  -3   3   0 1348.47   81.09
  -3   3   0 1273.37   80.69
   2  -3   0 1150.08   71.69
   2  -3   0 1106.69   71.09
   2  -3   0 1159.98   71.99
   2  -3   0 1127.99   71.69
   2  -3   0 1190.68   71.39
   2  -3   0 1141.29   71.19
   2  -3   0 1151.28   71.49
   2  -3   0 1106.29   71.89
   2  -3   0 1186.28   71.49
   2  -3   0 1163.88   71.39
  -2   3   0  968.50   71.09
  -2   3   0  953.60   71.29
  -2   3   0 1002.30   71.69
  -2   3   0  990.30   71.59
  -2   3   0  944.01   71.69
  -2   3   0  977.60   71.29
  -2   3   0 1013.00   71.39
  -2   3   0  962.40   71.69
  -2   3   0  952.40   70.99
  -2   3   0  994.40   71.49
  -2   3   0  983.90   71.19
   1  -3   0  462.15   29.10
   1  -3   0  433.36   29.20
   1  -3   0  424.06   29.30
   1  -3   0  415.86   29.20
   1  -3   0  436.66   29.20
   1  -3   0  444.16   29.20
   1  -3   0  425.26   29.50
   1  -3   0  432.06   29.40
  -1   3   0  423.86   29.00
  -1   3   0  430.46   29.50
  -1   3   0  422.86   29.20
  -1   3   0  418.76   29.50
  -1   3   0  431.96   29.20
  -1   3   0  407.36   28.80
  -1   3   0  419.36   29.20
  -1   3   0  422.86   29.30
  -1   3   0  408.26   29.20
   0  -3   0  352.66   24.40
   0  -3   0  361.86   24.40
   0  -3   0  344.97   24.20
   0  -3   0  351.66   24.50
   0  -3   0  354.16   24.50
   0  -3   0  342.57   24.50
   0  -3   0  354.46   24.10
   0  -3   0  371.26   24.40
   0  -3   0  359.26   24.30
   0  -3   0  361.36   24.00
   0  -3   0  344.37   24.20
  -1  -3   0 1446.46  100.19
  -1  -3   0 1514.15   99.99
  -1  -3   0 1509.65   99.99
  -2  -3   0 1066.09   68.39
  -2  -3   0 1030.30   68.19
  -2  -3   0 1058.89   68.59
  -2  -3   0 1048.10   68.59
  -2  -3   0 1037.70   68.59
  -2  -3   0 1045.10   68.19
  -2  -3   0 1001.50   68.39
  -2  -3   0 1027.10   68.29
  -2  -3   0  997.80   68.29
  -2  -3   0 1034.30   68.59
   2   3   0 1006.40   68.49
   2   3   0  994.90   68.29
   2   3   0  992.80   68.59
   2   3   0  933.81   68.19
   2   3   0 1014.20   68.09
   2   3   0  985.30   68.59
   2   3   0 1026.70   68.49
   2   3   0 1003.00   68.19
   2   3   0  997.30   68.29
   2   3   0  986.60   68.19
   2   3   0  977.00   68.29
  -3  -3   0 1764.82  116.09
  -3  -3   0 1697.13  115.99
  -3  -3   0 1690.83  115.69
  -3  -3   0 1710.73  115.59
  -3  -3   0 1790.02  115.99
  -3  -3   0 1740.13  115.79
  -3  -3   0 1791.92  115.99
  -3  -3   0 1732.63  115.49
  -3  -3   0 1507.05  115.79
  -3  -3   0 1726.93  115.79
   3   3   0 1694.13  115.59
   3   3   0 1742.63  115.69
   3   3   0 1782.52  116.09
   3   3   0 1759.62  116.09
   3   3   0 1799.72  115.59
   3   3   0 1676.43  115.39
   3   3   0 1670.93  115.49
   3   3   0 1788.82  116.09
   3   3   0 1831.02  115.99
   3   3   0 1573.44  116.09
   3   3   0 1664.43  115.79
  -4  -3   0 1385.46   89.49
  -4  -3   0 1360.46   89.19
  -4  -3   0 1437.96   89.19
  -4  -3   0 1380.06   89.09
  -4  -3   0 1393.56   89.59
  -4  -3   0 1444.86   89.49
  -4  -3   0 1396.26   89.49
  -4  -3   0 1370.66   88.89
  -4  -3   0 1420.46   89.09
   4   3   0 1299.77   89.49
   4   3   0 1257.17   89.29
   4   3   0 1232.08   89.09
   4   3   0 1234.58   89.39
   4   3   0 1258.97   88.99
   4   3   0 1251.37   89.19
   4   3   0 1240.18   88.69
   4   3   0 1226.48   88.79
   4   3   0 1230.38   88.79
   4   3   0 1238.78   88.59
  -5  -3   0  328.57   24.80
  -5  -3   0  309.97   24.70
  -5  -3   0  325.47   24.60
  -5  -3   0  318.27   25.50
  -5  -3   0  324.37   25.70
  -5  -3   0  334.97   25.50
  -5  -3   0  328.37   25.40
  -5  -3   0  308.77   24.10
  -5  -3   0  332.47   25.30
   5   3   0  384.56   24.80
   5   3   0  350.96   26.50
   5   3   0  359.16   24.40
   5   3   0  348.17   24.10
   5   3   0  364.36   25.40
   5   3   0  353.36   25.10
   5   3   0  348.17   25.70
   5   3   0  365.56   25.80
   5   3   0  361.66   24.00
   5   3   0  349.77   25.00
  -6  -3   0  935.31   66.09
  -6  -3   0  951.50   65.59
  -6  -3   0  953.30   65.39
  -6  -3   0  884.81   64.99
  -6  -3   0  929.51   65.89
  -6  -3   0  975.00   65.89
  -6  -3   0  928.21   65.89
  -6  -3   0  901.61   64.69
  -6  -3   0  939.51   65.19
  -6  -3   0  920.91   64.49
   6   3   0  976.60   64.59
   6   3   0  977.60   65.29
   6   3   0  930.01   65.59
   6   3   0  981.50   66.09
   6   3   0 1021.40   66.29
   6   3   0  965.10   66.09
   6   3   0  937.41   65.59
   6   3   0  959.90   64.69
   6   3   0  983.80   64.89
   6   3   0  988.00   65.89
   6   3   0  973.40   64.69
  -7  -3   0  485.25   31.20
  -7  -3   0  421.46   30.10
  -7  -3   0  457.05   32.00
  -7  -3   0  467.85   31.50
  -7  -3   0  435.66   30.00
  -7  -3   0  368.86   29.70
  -7  -3   0  461.25   30.70
  -7  -3   0  443.86   32.00
  -7  -3   0  433.16   31.60
  -7  -3   0  443.56   29.30
   7   3   0  391.46   31.60
   7   3   0  371.06   30.40
   7   3   0  380.16   31.10
   7   3   0  362.66   31.60
   7   3   0  361.06   29.10
   7   3   0  391.06   29.70
   7   3   0  389.16   32.00
   7   3   0  387.76   30.50
   7   3   0  384.86   29.00
  -8  -3   0   97.89   11.70
  -8  -3   0  112.79   12.60
  -8  -3   0  106.89   12.70
  -8  -3   0  103.29   13.30
  -8  -3   0  110.49   13.50
  -8  -3   0   81.09   10.30
  -8  -3   0  120.69   13.70
  -8  -3   0   88.99   11.60
  -8  -3   0  107.69   13.90
   8   3   0  112.79   13.10
   8   3   0   89.89   11.40
   8   3   0  118.69   14.40
   8   3   0   93.49   11.00
   8   3   0  106.79   12.60
   8   3   0  126.09   15.40
   8   3   0  110.99   13.40
   8   3   0  130.39   16.00
   8   3   0  110.09   12.50
  -9  -3   0   82.89   12.50
  -9  -3   0  113.79   14.80
  -9  -3   0   86.09   11.50
  -9  -3   0   84.19   14.00
  -9  -3   0   81.89   10.70
  -9  -3   0   55.09   13.00
  -9  -3   0   80.99   12.80
  -9  -3   0   89.39   11.90
  -9  -3   0   88.59   11.00
   9   3   0  137.39   13.20
   9   3   0   96.79   12.40
   9   3   0  109.59   14.00
   9   3   0  115.89   14.10
   9   3   0  103.29   12.50
   9   3   0  136.49   14.80
   9   3   0  113.19   14.70
   9   3   0  100.29   12.00
 -10  -3   0   26.20    9.10
 -10  -3   0   46.10   12.20
 -10  -3   0   21.20   12.00
 -10  -3   0   25.20   12.10
 -10  -3   0   13.50    5.80
 -10  -3   0   22.50    5.70
 -10  -3   0    8.00   10.70
 -10  -3   0   30.10    7.20
  10   3   0   31.70   13.20
  10   3   0   43.10   11.00
  10   3   0   26.20    8.70
  10   3   0   23.40    7.70
  10   3   0   26.80    6.80
  10   3   0   21.70   11.20
  10   3   0    9.20   12.10
  10   3   0   28.80   10.50
 -11  -3   0   17.30   10.20
 -11  -3   0   13.40   13.60
 -11  -3   0   21.70   14.70
 -11  -3   0   -1.70   12.70
 -11  -3   0   25.20    9.70
  11   3   0   -0.50   15.30
  11   3   0   24.50   13.80
  11   3   0   17.10    9.70
  11   3   0    6.40   23.10
  11   3   0   -6.80   13.70
  11   3   0    7.80    9.40
 -12  -3   0    7.80   18.90
 -12  -3   0   20.80   15.70
  12   3   0   14.80   10.50
  12   3   0   21.20   13.80
  12   3   0   11.30   17.80
  12   3   0   14.70    9.60
  12   3   0   41.10   16.70
  14  -4   0   -9.60   20.50
  14  -4   0   -4.50   36.70
  14  -4   0    0.40   16.80
 -14   4   0   -1.50   15.30
 -14   4   0    6.20   11.70
 -14   4   0    0.50   15.30
  13  -4   0  -25.10   17.40
  13  -4   0   15.30   15.20
  13  -4   0   -4.90   18.40
  13  -4   0  -24.10   15.30
 -13   4   0    5.90   13.50
 -13   4   0   -7.40   13.50
 -13   4   0   -8.50   10.60
 -13   4   0    7.20   13.60
  12  -4   0   37.40   17.50
  12  -4   0   26.10   14.00
  12  -4   0   42.10   11.90
  12  -4   0   21.90   14.50
  12  -4   0   32.60   15.10
 -12   4   0   50.99   13.40
 -12   4   0   41.40   10.80
 -12   4   0   21.10    6.80
 -12   4   0   44.40    6.90
 -12   4   0   44.50   13.30
 -12   4   0   46.60   15.50
  11  -4   0  130.19   16.00
  11  -4   0  150.98   16.00
  11  -4   0  128.49   14.40
  11  -4   0  114.89   15.10
  11  -4   0  160.48   20.50
  11  -4   0  168.88   21.40
  11  -4   0   98.19   17.60
  11  -4   0  131.39   18.00
 -11   4   0  136.19   19.80
 -11   4   0  133.19   15.80
 -11   4   0  140.69   12.10
 -11   4   0  161.68   19.60
 -11   4   0  139.09   12.20
 -11   4   0  130.59   16.30
 -11   4   0  160.78   18.60
 -11   4   0  156.68   14.20
 -11   4   0  130.59   17.50
  10  -4   0  298.37   26.60
  10  -4   0  288.87   30.30
  10  -4   0  332.97   26.00
  10  -4   0  330.57   29.80
  10  -4   0  303.57   28.60
  10  -4   0  332.07   28.10
  10  -4   0  310.57   25.40
  10  -4   0  302.87   31.40
  10  -4   0  293.77   32.20
  10  -4   0  304.97   26.60
 -10   4   0  328.67   26.00
 -10   4   0  366.66   27.50
 -10   4   0  343.27   27.90
 -10   4   0  365.46   24.10
 -10   4   0  377.16   28.50
 -10   4   0  365.16   25.00
 -10   4   0  346.67   24.10
 -10   4   0  372.06   29.30
 -10   4   0  361.46   28.50
 -10   4   0  365.76   30.70
   9  -4   0  160.98   16.20
   9  -4   0  192.88   20.90
   9  -4   0  180.98   19.10
   9  -4   0  191.88   16.70
   9  -4   0  176.68   17.60
   9  -4   0  181.68   16.40
   9  -4   0  164.38   22.80
   9  -4   0  199.78   18.50
   9  -4   0  171.78   21.00
   9  -4   0  172.78   21.80
  -9   4   0  203.48   14.50
  -9   4   0  176.98   16.70
  -9   4   0  179.58   20.90
  -9   4   0  202.38   15.70
  -9   4   0  188.08   18.60
  -9   4   0  185.78   18.00
  -9   4   0  204.38   19.00
  -9   4   0  194.58   18.30
   8  -4   0  334.77   25.50
   8  -4   0  308.97   28.00
   8  -4   0  322.87   26.70
   8  -4   0  323.67   26.20
   8  -4   0  264.97   29.90
   8  -4   0  305.27   29.10
   8  -4   0  293.07   25.70
   8  -4   0  271.87   29.20
   8  -4   0  332.87   25.60
  -8   4   0  376.76   27.50
  -8   4   0  371.86   25.20
  -8   4   0  414.86   26.80
  -8   4   0  365.56   28.50
  -8   4   0  419.96   27.40
  -8   4   0  374.66   24.50
  -8   4   0  391.46   26.50
  -8   4   0  352.66   28.00
  -8   4   0  374.06   25.80
   7  -4   0  301.07   22.40
   7  -4   0  319.37   21.80
   7  -4   0  295.57   24.00
   7  -4   0  284.57   22.20
   7  -4   0  296.77   25.10
   7  -4   0  285.27   24.90
   7  -4   0  299.37   21.10
   7  -4   0  303.97   23.50
   7  -4   0  295.07   21.60
   7  -4   0  314.67   22.60
  -7   4   0  296.47   20.80
  -7   4   0  284.37   22.20
  -7   4   0  284.37   23.30
  -7   4   0  288.87   22.40
  -7   4   0  274.77   22.90
  -7   4   0  302.57   21.80
  -7   4   0  294.67   23.10
  -7   4   0  260.47   23.80
  -7   4   0  280.87   22.90
  -7   4   0  276.97   22.00
   6  -4   0  143.79   12.90
   6  -4   0  143.49   15.90
   6  -4   0  134.79   13.10
   6  -4   0  136.69   13.50
   6  -4   0  137.89   13.70
   6  -4   0  167.68   12.90
   6  -4   0  147.59   14.00
   6  -4   0  153.28   14.00
   6  -4   0  152.28   15.00
   6  -4   0  165.48   16.80
   6  -4   0  137.69   15.40
   6  -4   0  146.69   16.30
  -6   4   0  173.88   14.50
  -6   4   0  173.48   12.30
  -6   4   0  163.08   13.50
  -6   4   0  172.88   15.90
  -6   4   0  160.28   13.30
  -6   4   0  164.88   14.20
  -6   4   0  176.28   15.00
  -6   4   0  192.48   13.10
  -6   4   0  185.68   14.80
  -6   4   0  174.48   15.10
   5  -4   0 1296.17   87.79
   5  -4   0 1321.47   88.19
   5  -4   0 1217.58   88.49
   5  -4   0 1254.07   87.79
   5  -4   0 1286.47   88.49
   5  -4   0 1355.96   88.99
   5  -4   0 1318.07   87.29
   5  -4   0 1305.37   87.29
   5  -4   0 1354.66   88.59
   5  -4   0 1326.47   87.69
  -5   4   0 1291.47   88.09
  -5   4   0 1253.27   87.49
  -5   4   0 1281.97   87.79
  -5   4   0 1322.57   88.19
  -5   4   0 1257.07   87.19
  -5   4   0 1335.17   88.49
  -5   4   0 1220.48   87.29
  -5   4   0 1307.87   88.29
  -5   4   0 1296.57   88.19
  -5   4   0 1298.17   87.49
   4  -4   0  393.16   30.30
   4  -4   0  428.96   29.60
   4  -4   0  457.95   29.50
   4  -4   0  402.76   30.60
   4  -4   0  417.66   30.90
   4  -4   0  420.86   31.10
   4  -4   0  421.56   31.00
  -4   4   0  425.56   30.90
  -4   4   0  428.36   30.00
  -4   4   0  464.05   30.60
  -4   4   0  441.96   30.60
  -4   4   0  440.96   30.70
  -4   4   0  431.56   29.70
   3  -4   0  400.46   25.00
   3  -4   0  367.16   24.90
   3  -4   0  385.06   25.20
   3  -4   0  401.46   24.20
   3  -4   0  364.36   25.20
   3  -4   0  385.96   24.40
   3  -4   0  384.86   24.70
   3  -4   0  384.16   23.40
  -3   4   0  289.47   24.10
  -3   4   0  306.17   23.90
  -3   4   0  322.67   23.90
  -3   4   0  315.67   24.80
  -3   4   0  315.37   24.50
  -3   4   0  294.57   24.30
  -3   4   0  327.77   24.70
  -3   4   0  319.37   24.90
  -3   4   0  294.47   23.70
  -3   4   0  303.77   23.60
  -3   4   0  305.67   23.30
   2  -4   0 7453.15  509.55
   2  -4   0 7410.66  510.05
   2  -4   0 7455.55  509.85
   2  -4   0 7491.25  509.55
  -2   4   0 7934.41  510.05
  -2   4   0 7826.42  509.55
  -2   4   0 7715.23  510.05
  -2   4   0 7634.34  509.95
   1  -4   0  925.41   55.39
   1  -4   0  852.41   55.19
   1  -4   0  861.61   55.59
   1  -4   0  909.71   55.19
   1  -4   0  932.51   55.69
   1  -4   0  854.61   55.59
   1  -4   0  873.61   55.49
   1  -4   0  930.61   55.69
   1  -4   0  883.11   55.39
   1  -4   0  835.62   54.79
   1  -4   0  862.01   55.29
  -1   4   0  738.53   55.49
  -1   4   0  776.72   55.59
  -1   4   0  753.72   55.39
  -1   4   0  730.63   55.49
  -1   4   0  775.12   55.29
  -1   4   0  722.23   55.19
  -1   4   0  752.32   55.29
  -1   4   0  762.32   55.09
  -1   4   0  721.53   56.19
  -1   4   0  754.02   55.39
  -1   4   0  730.33   54.79
   0  -4   0  460.15   31.90
   0  -4   0  453.55   32.40
   0  -4   0  447.56   32.50
   0  -4   0  465.05   32.40
   0  -4   0  442.96   32.40
   0  -4   0  453.35   32.00
   0  -4   0  434.66   32.00
   0  -4   0  487.75   32.20
   0  -4   0  459.55   32.20
   0  -4   0  461.85   32.40
   0   4   0  477.65   32.30
   0   4   0  495.85   32.50
   0   4   0  466.75   32.10
   0   4   0  476.25   32.40
   0   4   0  501.05   32.40
   0   4   0  496.25   32.60
   0   4   0  476.45   31.90
   0   4   0  526.25   32.50
   0   4   0  476.05   32.50
   0   4   0  443.06   32.10
  -1  -4   0   87.29    9.00
  -1  -4   0   85.59    8.30
  -1  -4   0   90.99    9.00
  -1  -4   0   91.59    9.10
  -1  -4   0   95.19    9.10
  -1  -4   0   97.79    8.70
  -1  -4   0  100.19    9.00
  -1  -4   0  103.19    9.20
  -1  -4   0   87.59    8.00
  -1  -4   0   93.09    8.00
   1   4   0  124.79    9.20
   1   4   0  108.19    8.70
   1   4   0  124.99    9.20
   1   4   0  122.29    9.10
   1   4   0  110.19    8.30
   1   4   0  131.59    8.90
   1   4   0  112.59    8.90
   1   4   0  108.59    8.70
   1   4   0  114.09    8.40
  -2  -4   0  436.96   28.80
  -2  -4   0  431.06   29.10
  -2  -4   0  440.26   29.60
  -2  -4   0  415.96   29.30
  -2  -4   0  481.95   29.60
  -2  -4   0  442.76   29.20
  -2  -4   0  436.66   29.60
  -2  -4   0  451.85   29.50
  -2  -4   0  440.56   28.90
  -2  -4   0  430.16   29.10
   2   4   0  398.16   29.20
   2   4   0  419.26   29.50
   2   4   0  389.16   29.10
   2   4   0  408.86   29.40
   2   4   0  397.16   29.50
   2   4   0  395.66   29.50
   2   4   0  393.06   28.90
   2   4   0  397.96   29.10
   2   4   0  390.46   28.70
   2   4   0  394.36   28.90
  -3  -4   0 1558.84  107.29
  -3  -4   0 1553.64  106.99
  -3  -4   0 1479.85  106.89
  -3  -4   0 1526.45  106.69
  -3  -4   0 1533.35  107.29
  -3  -4   0 1439.06  107.69
  -3  -4   0 1549.05  107.39
  -3  -4   0 1478.05  106.89
  -3  -4   0 1525.55  106.79
  -3  -4   0 1454.75  106.99
   3   4   0 1683.53  107.39
   3   4   0 1664.53  106.79
   3   4   0 1734.73  107.39
   3   4   0 1684.23  106.79
   3   4   0 1643.54  107.09
   3   4   0 1632.44  106.69
   3   4   0 1612.34  106.99
   3   4   0 1659.23  106.79
   3   4   0 1668.33  107.39
   3   4   0 1654.03  106.99
  -4  -4   0  497.15   32.40
  -4  -4   0  500.85   32.70
  -4  -4   0  501.35   32.40
  -4  -4   0  438.46   36.30
  -4  -4   0  494.65   32.20
  -4  -4   0  509.35   32.80
  -4  -4   0  502.95   32.90
  -4  -4   0  514.35   33.30
  -4  -4   0  499.15   33.30
  -4  -4   0  505.85   33.50
   4   4   0  439.86   32.10
   4   4   0  432.76   32.20
   4   4   0  463.85   33.10
   4   4   0  431.86   32.30
   4   4   0  418.36   32.80
   4   4   0  427.26   32.40
   4   4   0  451.55   33.40
   4   4   0  441.06   31.90
   4   4   0  441.46   33.30
   4   4   0  444.56   33.20
   4   4   0  423.16   32.80
   4   4   0  447.96   32.10
  -5  -4   0 1099.99   70.09
  -5  -4   0 1050.49   70.79
  -5  -4   0 1030.60   70.09
  -5  -4   0 1048.40   70.29
  -5  -4   0 1015.70   70.09
  -5  -4   0 1064.29   70.89
  -5  -4   0 1049.59   70.59
  -5  -4   0 1052.59   70.79
  -5  -4   0 1023.90   69.79
   5   4   0  968.40   70.69
   5   4   0  992.80   69.69
   5   4   0 1037.70   69.89
   5   4   0 1051.99   70.69
   5   4   0 1035.20   70.89
   5   4   0  986.50   70.69
   5   4   0 1014.90   69.59
   5   4   0  978.60   69.69
   5   4   0 1022.10   70.29
   5   4   0  996.40   70.29
  -6  -4   0  131.19   12.80
  -6  -4   0  120.39   15.10
  -6  -4   0  145.99   15.20
  -6  -4   0  126.99   15.00
  -6  -4   0  150.38   14.40
  -6  -4   0  126.59   14.20
  -6  -4   0  131.59   13.40
  -6  -4   0  138.69   12.10
  -6  -4   0  133.19   13.00
   6   4   0  110.39   11.00
   6   4   0  111.99   15.30
   6   4   0  114.79   14.70
   6   4   0  114.19   11.70
   6   4   0  110.59   12.70
   6   4   0  122.79   14.40
   6   4   0  119.89   11.50
   6   4   0  117.29   12.00
   6   4   0  120.89   12.20
   6   4   0  110.59   14.30
   6   4   0  105.79   14.70
  -7  -4   0  226.28   20.00
  -7  -4   0  259.67   21.10
  -7  -4   0  233.38   21.50
  -7  -4   0  264.47   21.10
  -7  -4   0  252.17   21.50
  -7  -4   0  240.08   22.10
  -7  -4   0  240.98   18.70
  -7  -4   0  221.88   17.40
  -7  -4   0  240.28   19.70
  -7  -4   0  220.78   19.70
   7   4   0  220.38   18.00
   7   4   0  200.58   21.30
   7   4   0  233.28   22.00
   7   4   0  221.48   19.60
   7   4   0  218.78   18.40
   7   4   0  233.38   21.20
   7   4   0  242.68   21.00
   7   4   0  249.08   22.30
   7   4   0  213.98   17.80
   7   4   0  214.98   18.80
   7   4   0  201.08   17.60
  -8  -4   0   27.00    9.40
  -8  -4   0   38.40    7.60
  -8  -4   0   35.10    8.70
  -8  -4   0   31.40   10.60
  -8  -4   0   40.20    9.80
  -8  -4   0   39.50    6.40
  -8  -4   0   38.00    8.90
  -8  -4   0   40.40   11.60
  -8  -4   0   37.10    9.60
   8   4   0   41.10    9.10
   8   4   0   56.09    7.70
   8   4   0   60.79    7.20
   8   4   0   35.90    9.20
   8   4   0   42.80    7.80
   8   4   0   61.59   11.10
   8   4   0   40.80    6.70
   8   4   0   62.19    9.20
   8   4   0   58.99   11.80
  -9  -4   0   81.79    9.30
  -9  -4   0   65.79   12.50
  -9  -4   0   60.99    7.90
  -9  -4   0   64.19   13.70
  -9  -4   0   56.79   12.20
  -9  -4   0   67.89   13.80
  -9  -4   0   83.89   11.20
  -9  -4   0   55.69   10.20
   9   4   0   76.59   12.30
   9   4   0   60.29   11.80
   9   4   0   67.49   14.00
   9   4   0   70.79   12.90
   9   4   0   71.19   13.70
   9   4   0   77.49    9.80
   9   4   0   69.69    8.60
   9   4   0   75.29    9.10
   9   4   0   93.79   11.50
   9   4   0   80.89    9.80
 -10  -4   0  137.39   14.10
 -10  -4   0  114.19   15.90
 -10  -4   0  136.39   17.70
 -10  -4   0  108.39   15.90
 -10  -4   0  121.89   15.00
  10   4   0  121.59   12.70
  10   4   0   79.69   15.20
  10   4   0  125.39   17.00
  10   4   0  111.19   12.70
  10   4   0  128.59   14.70
  10   4   0   93.29   16.80
 -11  -4   0   13.80   15.80
 -11  -4   0   12.90   10.80
 -11  -4   0   35.60   14.80
  11   4   0   27.70   14.70
  11   4   0    0.80   15.20
  11   4   0   37.90   13.00
  11   4   0    7.80   12.40
  11   4   0   42.30   10.80
  11   4   0   31.60   10.00
 -12  -4   0   -2.30   15.10
 -12  -4   0  -23.10   15.70
  12   4   0   21.90   14.60
  12   4   0   33.70   17.50
  14  -5   0  -25.50   17.10
  14  -5   0  -46.10   37.40
  14  -5   0  -40.60   20.60
 -14   5   0  -10.80   14.70
 -14   5   0    1.40   12.40
 -14   5   0   -8.20   14.50
  13  -5   0   16.90   18.40
  13  -5   0    9.00   18.10
  13  -5   0   39.50   15.90
  13  -5   0   45.90   18.50
 -13   5   0   40.40   14.40
 -13   5   0   41.50   12.00
 -13   5   0   24.30   13.70
 -13   5   0   43.70   16.70
  12  -5   0   76.99   10.00
  12  -5   0   89.39   14.00
  12  -5   0   54.19   17.10
  12  -5   0   63.99   18.30
  12  -5   0   81.09   15.20
  12  -5   0   59.59   18.90
 -12   5   0   96.89   17.80
 -12   5   0   73.69   15.10
 -12   5   0   80.69    9.70
 -12   5   0   61.69   15.70
 -12   5   0   66.69   11.10
 -12   5   0  106.79   13.40
  11  -5   0  -13.00   12.60
  11  -5   0   -2.60   10.60
  11  -5   0    4.20    7.20
  11  -5   0   -6.00   11.30
  11  -5   0    8.00   10.80
  11  -5   0    0.50   10.30
  11  -5   0  -15.00   19.30
  11  -5   0   -5.10    7.40
 -11   5   0   11.90    5.00
 -11   5   0    6.20    9.80
 -11   5   0    8.80    9.80
 -11   5   0    9.60    8.00
 -11   5   0    0.80   11.00
 -11   5   0   10.50    6.70
 -11   5   0    8.40    5.00
 -11   5   0   -1.60    8.20
 -11   5   0    7.00   11.10
  10  -5   0   89.59   10.30
  10  -5   0  122.19   11.20
  10  -5   0  103.19   12.90
  10  -5   0   90.39   16.20
  10  -5   0  119.59   15.80
  10  -5   0   75.39   13.60
  10  -5   0  104.29   10.80
  10  -5   0  110.59   14.00
  10  -5   0  103.49   13.50
  10  -5   0   87.89   13.80
 -10   5   0   72.99   11.90
 -10   5   0   98.09   10.10
 -10   5   0   75.79   11.70
 -10   5   0  114.69   12.10
 -10   5   0   88.99   10.80
 -10   5   0   95.79   13.40
 -10   5   0  103.79   13.30
 -10   5   0   70.99   11.70
 -10   5   0   69.69   13.30
   9  -5   0   32.20    9.10
   9  -5   0   27.00    9.80
   9  -5   0   24.10    8.40
   9  -5   0   30.70   11.80
   9  -5   0   23.30    7.60
   9  -5   0   26.20    7.20
   9  -5   0   24.60    6.90
   9  -5   0   24.50   12.40
   9  -5   0   27.70   10.90
   9  -5   0   32.40    7.40
  -9   5   0   38.40    5.60
  -9   5   0   20.90    9.10
  -9   5   0   29.60    7.20
  -9   5   0   31.50    8.90
  -9   5   0   27.40    8.20
  -9   5   0   23.00    8.20
  -9   5   0   26.50    7.70
  -9   5   0   40.10    6.50
  -9   5   0   31.20    9.40
   8  -5   0  522.95   36.90
   8  -5   0  518.15   33.50
   8  -5   0  469.35   32.00
   8  -5   0  506.65   32.70
   8  -5   0  516.55   32.50
   8  -5   0  507.15   36.70
   8  -5   0  486.75   33.40
   8  -5   0  522.45   33.60
   8  -5   0  531.95   32.50
   8  -5   0  504.15   36.20
   8  -5   0  503.35   35.70
  -8   5   0  395.66   32.80
  -8   5   0  381.66   32.50
  -8   5   0  370.26   33.60
  -8   5   0  403.66   35.10
  -8   5   0  401.56   32.10
  -8   5   0  417.56   33.20
  -8   5   0  373.36   34.20
  -8   5   0  432.96   33.70
  -8   5   0  395.96   31.50
  -8   5   0  391.96   33.80
   7  -5   0  451.15   33.90
   7  -5   0  434.56   32.70
   7  -5   0  399.16   35.80
   7  -5   0  441.86   33.00
   7  -5   0  461.75   35.20
   7  -5   0  457.95   34.50
   7  -5   0  461.95   33.70
   7  -5   0  473.75   32.80
   7  -5   0  436.26   32.80
   7  -5   0  395.96   37.00
   7  -5   0  435.36   33.50
   7  -5   0  454.35   36.20
  -7   5   0  476.45   34.30
  -7   5   0  471.75   33.10
  -7   5   0  499.35   34.40
  -7   5   0  502.35   34.70
  -7   5   0  482.35   33.10
  -7   5   0  501.75   32.40
  -7   5   0  480.95   33.80
  -7   5   0  487.95   32.90
  -7   5   0  474.05   34.10
  -7   5   0  494.15   35.50
   6  -5   0  195.68   15.20
   6  -5   0  166.78   14.80
   6  -5   0  176.78   16.10
   6  -5   0  183.48   17.20
   6  -5   0  190.48   14.20
   6  -5   0  158.68   17.70
   6  -5   0  191.18   18.80
   6  -5   0  159.88   15.20
   6  -5   0  169.28   17.40
   6  -5   0  171.98   14.40
  -6   5   0  157.48   13.70
  -6   5   0  162.28   15.10
  -6   5   0  164.08   14.50
  -6   5   0  158.58   17.00
  -6   5   0  155.48   15.60
  -6   5   0  166.38   13.20
  -6   5   0  151.28   15.80
  -6   5   0  164.18   15.70
  -6   5   0  156.38   15.50
  -6   5   0  151.28   13.90
   5  -5   0 1198.28   84.89
   5  -5   0 1141.69   85.99
   5  -5   0 1163.28   84.59
   5  -5   0 1202.38   84.09
   5  -5   0 1164.28   85.39
   5  -5   0 1178.88   83.99
   5  -5   0 1140.49   85.49
   5  -5   0 1201.88   85.29
   5  -5   0 1158.78   85.59
   5  -5   0 1152.08   84.39
   5  -5   0 1179.08   84.49
  -5   5   0 1263.87   84.49
  -5   5   0 1396.26   85.29
  -5   5   0 1315.27   85.19
  -5   5   0 1315.87   84.19
  -5   5   0 1421.26   85.59
  -5   5   0 1389.86   85.49
  -5   5   0 1352.26   85.69
  -5   5   0 1305.47   84.79
  -5   5   0 1282.47   84.09
   4  -5   0 1142.79   83.19
   4  -5   0 1204.18   81.99
   4  -5   0 1221.28   82.79
   4  -5   0 1152.98   81.49
   4  -5   0 1175.88   82.69
   4  -5   0 1190.58   81.59
   4  -5   0 1220.48   83.19
   4  -5   0 1245.18   82.39
   4  -5   0 1221.48   82.09
   4  -5   0 1187.88   82.19
   4  -5   0 1151.68   82.99
  -4   5   0 1229.78   81.79
  -4   5   0 1201.98   81.49
  -4   5   0 1239.78   82.19
  -4   5   0 1320.07   82.89
  -4   5   0 1190.58   82.59
  -4   5   0 1238.28   81.79
  -4   5   0 1268.97   82.59
  -4   5   0 1214.48   82.99
  -4   5   0 1206.68   81.99
  -4   5   0 1177.28   82.09
   3  -5   0 1001.50   72.29
   3  -5   0 1108.19   71.39
   3  -5   0 1099.59   72.19
   3  -5   0 1038.70   71.89
   3  -5   0 1077.59   71.79
   3  -5   0 1070.79   72.59
   3  -5   0 1024.00   72.39
   3  -5   0 1066.49   72.39
   3  -5   0 1002.90   72.19
  -3   5   0 1073.79   71.79
  -3   5   0 1064.29   72.49
  -3   5   0 1055.79   71.69
  -3   5   0 1035.40   71.79
  -3   5   0 1133.79   72.49
  -3   5   0 1039.40   70.99
  -3   5   0 1038.70   71.29
  -3   5   0 1033.00   71.99
  -3   5   0 1082.09   71.59
  -3   5   0 1003.70   72.09
   2  -5   0 5286.47  355.56
   2  -5   0 5299.47  355.46
   2  -5   0 5009.20  355.76
   2  -5   0 5335.07  355.36
   2  -5   0 5288.77  355.46
   2  -5   0 5516.25  355.86
   2  -5   0 5335.27  355.16
   2  -5   0 5257.87  355.46
   2  -5   0 5354.66  355.86
   2  -5   0 5180.88  355.86
  -2   5   0 5156.28  354.96
  -2   5   0 5352.56  355.56
  -2   5   0 5304.27  355.16
  -2   5   0 5301.17  355.86
  -2   5   0 5343.27  355.36
  -2   5   0 5312.77  355.46
  -2   5   0 5451.75  355.56
  -2   5   0 5367.56  355.86
  -2   5   0 5315.37  355.86
  -2   5   0 5350.06  355.46
   1  -5   0 1570.04  114.19
   1  -5   0 1585.34  114.69
   1  -5   0 1649.83  114.79
   1  -5   0 1699.43  114.59
   1  -5   0 1673.03  114.59
   1  -5   0 1675.63  114.99
   1  -5   0 1701.53  114.69
   1  -5   0 1710.33  114.99
   1  -5   0 1565.74  114.89
   1  -5   0 1644.84  114.99
  -1   5   0 1691.73  114.29
  -1   5   0 1749.32  114.79
  -1   5   0 1724.43  115.09
  -1   5   0 1751.22  115.19
  -1   5   0 1756.52  114.99
  -1   5   0 1776.12  114.79
  -1   5   0 1805.92  115.09
  -1   5   0 1770.52  114.69
  -1   5   0 1789.02  114.49
  -1   5   0 1777.92  114.89
   0  -5   0 1519.45  100.99
   0  -5   0 1456.65  100.29
   0  -5   0 1510.65  100.89
   0  -5   0 1352.56  100.49
   0  -5   0 1455.45  100.99
   0  -5   0 1478.05  100.69
   0  -5   0 1520.95  100.69
   0  -5   0 1475.95  100.49
   0  -5   0 1418.66  100.99
   0  -5   0 1420.36  100.99
   0  -5   0 1491.35  100.59
   0  -5   0 1547.55  100.99
   0   5   0 1531.55  100.99
   0   5   0 1444.16  100.59
   0   5   0 1494.35  100.69
   0   5   0 1473.45  100.59
   0   5   0 1568.74  100.89
   0   5   0 1610.14  101.09
   0   5   0 1592.24  101.09
   0   5   0 1522.35  101.09
   0   5   0 1512.45  100.39
  -1  -5   0 6188.88  424.16
  -1  -5   0 6020.00  423.96
  -1  -5   0 6373.06  423.96
  -1  -5   0 6090.89  423.66
  -1  -5   0 6192.58  423.76
  -1  -5   0 5815.62  424.16
  -1  -5   0 6248.27  424.16
  -1  -5   0 5875.81  423.96
  -1  -5   0 6328.37  424.16
  -1  -5   0 6190.28  423.66
   1   5   0 6721.83  423.86
   1   5   0 6757.32  424.16
   1   5   0 6715.03  423.86
   1   5   0 6642.83  423.76
   1   5   0 5842.02  424.56
   1   5   0 6408.16  423.76
   1   5   0 6518.15  424.06
   1   5   0 6697.33  424.26
   1   5   0 6160.28  424.26
   1   5   0 6861.51  424.26
  -2  -5   0 1555.14  104.09
  -2  -5   0 1299.87  103.79
  -2  -5   0 1520.15  104.19
  -2  -5   0 1517.75  103.79
  -2  -5   0 1416.86  103.89
  -2  -5   0 1478.25  103.49
  -2  -5   0 1464.75  103.79
  -2  -5   0 1481.75  103.59
  -2  -5   0 1456.05  104.09
  -2  -5   0 1496.05  103.39
  -2  -5   0 1453.55  104.19
   2   5   0 1659.53  103.89
   2   5   0 1588.54  103.79
   2   5   0 1614.04  104.19
   2   5   0 1597.34  103.49
   2   5   0 1574.74  103.39
   2   5   0 1653.93  104.19
   2   5   0 1617.54  103.79
   2   5   0 1611.64  103.69
   2   5   0 1702.53  104.19
  -3  -5   0  132.19    9.30
  -3  -5   0  143.49   11.30
  -3  -5   0  128.39   10.60
   3   5   0   80.29   10.20
   3   5   0   82.69    9.80
   3   5   0   76.89    9.00
   3   5   0   91.69   10.00
   3   5   0   97.69    9.60
   3   5   0  122.09   11.30
   3   5   0   80.99   10.60
   3   5   0   99.09    9.20
   3   5   0   92.19   11.20
  -4  -5   0  697.63   53.79
  -4  -5   0  752.02   54.59
  -4  -5   0  729.73   53.39
  -4  -5   0  731.43   54.59
  -4  -5   0  751.12   54.39
  -4  -5   0  723.53   53.89
  -4  -5   0  732.73   53.99
  -4  -5   0  740.73   54.79
  -4  -5   0  705.63   54.09
   4   5   0  828.32   53.89
   4   5   0  776.32   53.59
   4   5   0  863.71   54.69
   4   5   0  817.42   54.19
   4   5   0  800.52   53.59
   4   5   0  840.02   54.29
   4   5   0  826.72   54.69
   4   5   0  843.12   53.49
   4   5   0  821.82   53.69
   4   5   0  860.51   54.89
   4   5   0  776.22   55.79
   4   5   0  849.91   53.59
  -5  -5   0 1019.90   72.09
  -5  -5   0 1002.30   71.29
  -5  -5   0 1011.70   71.39
  -5  -5   0 1000.20   71.99
  -5  -5   0  997.70   71.99
  -5  -5   0 1028.20   70.99
  -5  -5   0  966.90   70.99
  -5  -5   0  989.10   71.69
  -5  -5   0  984.50   71.29
   5   5   0 1046.90   70.89
   5   5   0 1097.19   70.99
   5   5   0 1051.49   71.49
   5   5   0 1066.09   71.99
   5   5   0 1090.09   70.69
   5   5   0 1061.89   70.49
   5   5   0 1130.19   71.89
   5   5   0 1127.49   72.29
   5   5   0 1063.99   72.09
   5   5   0 1052.69   70.99
   5   5   0 1023.80   71.49
  -6  -5   0  528.95   39.10
  -6  -5   0  559.24   40.00
  -6  -5   0  555.04   40.80
  -6  -5   0  507.25   39.20
  -6  -5   0  542.85   41.10
  -6  -5   0  539.25   39.70
  -6  -5   0  557.84   39.40
  -6  -5   0  554.94   40.20
  -6  -5   0  576.54   40.70
   6   5   0  570.84   40.80
   6   5   0  511.15   38.70
   6   5   0  533.45   38.90
   6   5   0  577.54   40.10
   6   5   0  541.65   38.30
   6   5   0  519.05   39.60
   6   5   0  565.04   40.80
   6   5   0  560.54   40.30
   6   5   0  585.14   40.90
   6   5   0  590.44   39.20
   6   5   0  567.24   38.70
  -7  -5   0  153.68   17.20
  -7  -5   0  131.99   15.50
  -7  -5   0  135.79   17.50
  -7  -5   0  153.58   16.90
  -7  -5   0  130.99   18.80
  -7  -5   0  150.88   14.80
  -7  -5   0  158.48   16.20
  -7  -5   0  133.19   15.00
   7   5   0  118.99   14.50
   7   5   0  115.29   12.80
   7   5   0  136.19   17.00
   7   5   0  135.09   13.70
   7   5   0  144.19   14.90
   7   5   0  134.69   18.10
   7   5   0  117.79   17.40
   7   5   0  129.79   14.40
   7   5   0  119.69   13.40
   7   5   0  141.59   17.10
  -8  -5   0  188.28   21.50
  -8  -5   0  151.48   17.40
  -8  -5   0  141.09   17.00
  -8  -5   0  143.79   17.90
  -8  -5   0  174.08   18.30
  -8  -5   0  117.29   17.00
  -8  -5   0  125.79   15.90
  -8  -5   0  135.29   15.50
  -8  -5   0  100.49   13.40
   8   5   0  142.79   13.70
   8   5   0  163.08   18.90
   8   5   0  137.29   16.30
   8   5   0  161.48   15.20
   8   5   0  118.79   16.60
   8   5   0  153.98   19.80
   8   5   0  167.18   17.00
   8   5   0  151.08   14.20
   8   5   0  147.29   20.10
   8   5   0  146.59   15.90
   8   5   0  127.79   13.80
  -9  -5   0    3.90    9.80
  -9  -5   0    7.10   11.30
  -9  -5   0   12.50   10.20
  -9  -5   0   -6.50    5.50
  -9  -5   0   -3.90   12.10
  -9  -5   0  -12.80   11.50
  -9  -5   0    1.70    7.70
   9   5   0   11.40    7.60
   9   5   0   -5.80    6.10
   9   5   0    6.20    6.20
   9   5   0  -20.30    9.90
   9   5   0    6.10    9.10
   9   5   0    3.10    8.20
   9   5   0   -0.70    9.80
   9   5   0   16.20   12.30
   9   5   0    7.90   13.20
 -10  -5   0   93.59   13.00
 -10  -5   0   61.99   15.30
 -10  -5   0   61.69   10.10
 -10  -5   0   53.69   15.50
 -10  -5   0   62.29   14.30
  10   5   0   59.89   10.70
  10   5   0   41.30    9.80
  10   5   0   59.49   12.00
  10   5   0   52.79   14.50
  10   5   0   63.19   16.40
  10   5   0   55.09   14.60
 -11  -5   0   16.50   14.70
 -11  -5   0  -11.10   11.30
  11   5   0   10.50   12.00
  11   5   0   10.30   16.00
  11   5   0   13.50   10.00
  11   5   0   15.20   16.00
  14  -6   0  -40.10   17.00
  14  -6   0   -6.80   20.00
 -14   6   0    0.10   16.30
 -14   6   0  -24.60   13.30
 -14   6   0   -7.50   12.60
  13  -6   0   33.20   21.50
  13  -6   0  -23.00   18.80
  13  -6   0   -1.50   15.20
  13  -6   0   34.90   15.80
  13  -6   0   15.80    9.00
 -13   6   0   46.00   17.70
 -13   6   0   12.20   10.80
 -13   6   0  -11.30   12.50
 -13   6   0   24.40   15.90
 -13   6   0   31.60   12.70
  12  -6   0   53.49   10.10
  12  -6   0   46.90   13.90
  12  -6   0   32.50   16.40
  12  -6   0    5.20   17.60
  12  -6   0   35.10   15.60
  12  -6   0   43.00   13.00
 -12   6   0   50.59   12.40
 -12   6   0   49.00   10.50
 -12   6   0   58.29    6.90
 -12   6   0   35.50   12.20
 -12   6   0   42.90   13.00
 -12   6   0   39.00   15.80
 -12   6   0   54.99   14.50
 -12   6   0   68.69    8.50
  11  -6   0   20.90   18.20
  11  -6   0   50.69    9.40
  11  -6   0   34.60   12.00
  11  -6   0   25.10   13.30
  11  -6   0   29.60   11.00
  11  -6   0   39.60   15.90
  11  -6   0   38.20    9.80
  11  -6   0   33.30   12.30
 -11   6   0   56.29    8.20
 -11   6   0   54.19    8.30
 -11   6   0   42.20   14.20
 -11   6   0   38.90   10.80
 -11   6   0   57.49   10.00
 -11   6   0   49.50   12.00
 -11   6   0   56.49   11.20
  10  -6   0  174.88   20.60
  10  -6   0  201.08   23.10
  10  -6   0  132.39   19.30
  10  -6   0  155.88   18.40
  10  -6   0  183.58   16.70
  10  -6   0  153.38   19.60
  10  -6   0  178.98   17.30
  10  -6   0  155.78   20.80
  10  -6   0  153.68   16.40
 -10   6   0  167.28   20.60
 -10   6   0  164.68   19.00
 -10   6   0  174.98   21.40
 -10   6   0  122.09   16.90
 -10   6   0  149.99   18.90
 -10   6   0  178.38   14.20
 -10   6   0  160.78   17.50
 -10   6   0  185.38   16.00
 -10   6   0  140.19   18.30
   9  -6   0   95.59   12.00
   9  -6   0   91.99    9.90
   9  -6   0   91.59   13.30
   9  -6   0   84.39    9.50
   9  -6   0   91.99   13.40
   9  -6   0   82.79   10.30
   9  -6   0   70.79   14.60
   9  -6   0   86.49   11.70
   9  -6   0   88.89   11.40
   9  -6   0   89.19   15.10
   9  -6   0   51.19   13.70
   9  -6   0   82.29   10.80
  -9   6   0   86.89   10.70
  -9   6   0  102.09   14.20
  -9   6   0   65.99   10.70
  -9   6   0   98.09   11.80
  -9   6   0  105.29   12.10
  -9   6   0   82.69   12.90
  -9   6   0   99.49   10.20
  -9   6   0   75.59   10.00
  -9   6   0   97.09   12.70
   8  -6   0  165.68   21.70
   8  -6   0  159.58   19.80
   8  -6   0  152.58   18.30
   8  -6   0  162.38   16.80
   8  -6   0  171.88   17.60
   8  -6   0  157.28   21.30
   8  -6   0  153.28   18.60
   8  -6   0  157.58   22.10
   8  -6   0  157.68   23.80
   8  -6   0  147.39   15.50
   8  -6   0  137.59   16.30
   8  -6   0  163.98   15.90
  -8   6   0  201.08   20.10
  -8   6   0  218.98   16.90
  -8   6   0  215.78   18.80
  -8   6   0  212.68   19.30
  -8   6   0  214.88   18.90
  -8   6   0  190.68   17.10
  -8   6   0  215.48   15.20
  -8   6   0  229.58   21.80
  -8   6   0  226.78   16.50
  -8   6   0  226.18   18.90
   7  -6   0  875.11   62.39
   7  -6   0  960.10   63.79
   7  -6   0  946.41   65.39
   7  -6   0  911.81   61.79
   7  -6   0  905.11   62.69
   7  -6   0  921.71   62.29
   7  -6   0  912.01   64.39
   7  -6   0  953.90   64.49
   7  -6   0  956.40   61.99
   7  -6   0  988.40   64.59
   7  -6   0  909.11   62.79
   7  -6   0  941.61   63.09
  -7   6   0  842.92   64.79
  -7   6   0  858.01   62.29
  -7   6   0  932.51   64.49
  -7   6   0  872.41   62.19
  -7   6   0  792.62   62.09
  -7   6   0  855.81   62.79
  -7   6   0  843.42   61.89
  -7   6   0  923.11   63.49
  -7   6   0  892.11   63.29
  -7   6   0  927.01   63.59
   6  -6   0   63.89    8.30
   6  -6   0   81.59   11.30
   6  -6   0   46.10    9.60
   6  -6   0   66.59   11.00
   6  -6   0   74.69    8.70
   6  -6   0   51.19    8.40
   6  -6   0   62.29    6.80
   6  -6   0   68.89    8.90
   6  -6   0   43.30    9.10
   6  -6   0   59.09    6.20
   6  -6   0   57.99    7.20
  -6   6   0   55.49    9.30
  -6   6   0   66.19    9.60
  -6   6   0   52.39    7.50
  -6   6   0   40.50    7.40
  -6   6   0   50.49    6.40
  -6   6   0   48.00    7.50
  -6   6   0   64.09    9.20
  -6   6   0   58.79    8.50
  -6   6   0   38.30    7.50
  -6   6   0   52.59   10.20
   5  -6   0  727.83   49.30
   5  -6   0  641.14   51.19
   5  -6   0  745.73   46.90
   5  -6   0  763.92   49.80
   5  -6   0  756.62   46.70
   5  -6   0  711.63   47.70
   5  -6   0  758.62   48.20
   5  -6   0  744.23   47.50
   5  -6   0  781.62   47.60
   5  -6   0  794.72   48.80
   5  -6   0  771.32   48.70
  -5   6   0  629.44   48.70
  -5   6   0  570.04   47.40
  -5   6   0  644.84   47.40
  -5   6   0  610.74   48.10
  -5   6   0  590.74   46.60
  -5   6   0  657.63   48.50
  -5   6   0  654.13   48.10
  -5   6   0  648.04   48.40
  -5   6   0  574.64   47.30
  -5   6   0  583.94   47.60
  -4   6   0  289.97   25.20
  -4   6   0  403.96   24.50
   3  -6   0   90.99   10.60
   3  -6   0   68.59    9.10
   3  -6   0  105.89   10.20
   3  -6   0   99.39   11.70
   3  -6   0  107.89   12.60
   3  -6   0   94.49    9.40
   3  -6   0   81.19   12.10
   3  -6   0   92.29   11.80
   3  -6   0   71.59   10.40
  -3   6   0   96.19   10.70
  -3   6   0  103.09    8.60
  -3   6   0  113.99   10.40
  -3   6   0  128.39   13.20
  -3   6   0   94.49   10.60
  -3   6   0  110.49   12.30
  -3   6   0  118.89   11.60
  -3   6   0  101.59   10.70
  -3   6   0   96.29   12.30
  -3   6   0  106.29    8.20
  -3   6   0  103.69    9.50
   2  -6   0  949.40   66.89
   2  -6   0  920.41   66.49
   2  -6   0  969.00   66.99
   2  -6   0  894.91   66.39
   2  -6   0  964.50   66.89
   2  -6   0  880.61   66.59
   2  -6   0  935.01   66.29
   2  -6   0  939.11   66.29
   2  -6   0  930.81   65.89
   2  -6   0  870.91   66.29
  -2   6   0 1030.70   67.09
  -2   6   0 1030.10   66.39
  -2   6   0 1041.60   67.09
  -2   6   0  981.30   65.89
  -2   6   0 1030.80   66.39
  -2   6   0 1021.00   66.59
  -2   6   0 1014.50   66.79
  -2   6   0  989.60   66.39
  -2   6   0 1022.70   66.39
  -2   6   0 1028.40   67.19
  -2   6   0  984.00   65.59
   1  -6   0  285.67   20.80
  -1   6   0  227.88   19.90
  -1   6   0  248.98   19.90
  -1   6   0  239.78   18.70
  -1   6   0  261.77   19.30
  -1   6   0  309.67   20.30
  -1   6   0  239.08   20.00
  -1   6   0  273.87   19.90
  -1   6   0  274.77   20.60
  -1   6   0  297.97   20.80
   0  -6   0 2062.49  134.39
   0  -6   0 2065.29  135.19
   0  -6   0 2171.68  134.89
   0  -6   0 2101.49  134.79
   0  -6   0 2088.79  135.09
   0  -6   0 2037.50  134.69
   0  -6   0 1986.80  135.19
   0  -6   0 2092.39  135.09
   0  -6   0 2147.59  135.29
   0  -6   0 2061.79  134.59
   0  -6   0 1926.51  134.49
   0  -6   0 2136.89  135.19
   0   6   0 1927.31  135.09
   0   6   0 1962.70  135.19
   0   6   0 1962.70  134.99
   0   6   0 1847.62  134.59
   0   6   0 1860.91  134.69
   0   6   0 1957.10  135.19
   0   6   0 1854.41  134.79
   0   6   0 1931.31  134.49
   0   6   0 2012.20  134.99
   0   6   0 1850.51  135.19
  -1  -6   0 3133.79  218.88
  -1  -6   0 3384.06  219.08
  -1  -6   0 3182.88  219.08
  -1  -6   0 3104.69  218.78
  -1  -6   0 3149.39  218.38
  -1  -6   0 3108.39  218.28
  -1  -6   0 3227.08  218.58
  -1  -6   0 3113.49  218.98
  -1  -6   0 3131.79  218.98
  -1  -6   0 3350.06  218.78
  -1  -6   0 3094.29  218.38
   1   6   0 3445.96  218.88
   1   6   0 3275.47  218.48
   1   6   0 3373.56  218.88
   1   6   0 3267.47  219.08
   1   6   0 3404.26  219.18
   1   6   0 3383.56  218.68
   1   6   0 3383.46  218.68
   1   6   0 3233.88  218.48
   1   6   0 3416.16  219.08
  -2  -6   0   50.69    6.60
  -2  -6   0   25.80    5.90
  -2  -6   0   37.90    6.00
  -2  -6   0   39.50    7.10
  -2  -6   0   31.60    6.20
  -2  -6   0   34.00    5.10
  -2  -6   0   31.60    5.90
  -2  -6   0   45.80    7.10
  -2  -6   0   38.20    5.10
  -2  -6   0   39.30    4.80
  -2  -6   0   38.90    5.30
   2   6   0   16.60    5.10
  -3  -6   0  564.74   42.10
  -3  -6   0  592.64   43.20
  -3  -6   0  542.05   42.60
  -3  -6   0  681.03   45.30
  -3  -6   0  578.44   43.10
  -3  -6   0  631.84   42.50
  -3  -6   0  634.44   43.50
  -3  -6   0  580.44   42.80
  -3  -6   0  639.24   43.20
  -3  -6   0  587.24   42.20
   3   6   0  627.54   42.00
   3   6   0  653.83   43.40
   3   6   0  587.44   42.70
   3   6   0  645.04   43.50
   3   6   0  621.04   42.80
   3   6   0  576.94   42.50
   3   6   0  589.94   42.60
   3   6   0  689.63   43.40
   3   6   0  626.54   42.40
   3   6   0  589.04   42.10
  -4  -6   0  332.17   27.40
  -4  -6   0  358.16   27.50
  -4  -6   0  368.96   28.70
  -4  -6   0  326.07   27.50
  -4  -6   0  331.17   26.60
  -4  -6   0  353.56   28.70
  -4  -6   0  336.57   28.50
  -4  -6   0  322.77   26.40
  -4  -6   0  370.66   28.20
  -4  -6   0  356.76   28.00
   4   6   0  410.86   28.70
   4   6   0  383.76   27.30
   4   6   0  369.16   27.60
   4   6   0  389.86   26.60
   4   6   0  368.86   26.80
   4   6   0  415.06   28.00
   4   6   0  402.66   28.70
   4   6   0  410.06   28.40
   4   6   0  401.76   28.70
   4   6   0  377.06   27.10
   4   6   0  380.46   26.30
   4   6   0  402.56   26.60
  -5  -6   0   31.50    8.20
  -5  -6   0   37.70    7.40
  -5  -6   0   27.10    8.60
  -5  -6   0   30.00    8.40
  -5  -6   0   37.70    5.90
  -5  -6   0   41.60    6.50
  -5  -6   0   33.30    7.50
  -5  -6   0   27.30    7.00
  -5  -6   0   41.20    9.30
  -5  -6   0   40.70    8.10
   5   6   0   30.20    9.20
   5   6   0   26.90    8.20
   5   6   0   32.20    5.30
   5   6   0   22.90    6.70
   5   6   0   23.70    7.00
   5   6   0   34.50    6.60
   5   6   0   38.70    6.30
   5   6   0   38.50    9.00
   5   6   0   30.40    8.00
   5   6   0   29.30    8.30
   5   6   0   41.30    6.20
   5   6   0   40.60    6.10
  -6  -6   0   18.80    7.10
  -6  -6   0   16.30    7.50
  -6  -6   0   28.40    8.40
  -6  -6   0   19.00    8.50
  -6  -6   0    3.00    9.80
  -6  -6   0   13.00    8.50
  -6  -6   0   17.40    9.50
  -6  -6   0   13.60    9.00
   6   6   0   27.60    5.60
   6   6   0   39.70    9.20
   6   6   0   34.10    7.30
   6   6   0   27.90    6.60
   6   6   0   36.70   10.20
   6   6   0   25.70    9.60
   6   6   0   29.20    6.10
   6   6   0   37.90    9.70
   6   6   0   28.10    6.60
   6   6   0   29.90    9.30
  -7  -6   0  101.59   12.70
  -7  -6   0  106.39   12.60
  -7  -6   0   74.49   11.80
  -7  -6   0   80.69   13.60
  -7  -6   0  103.49   11.60
  -7  -6   0   91.49   11.10
  -7  -6   0   87.79   14.00
  -7  -6   0  130.79   18.80
   7   6   0  105.79   13.00
   7   6   0   84.89   11.40
   7   6   0  107.29   13.50
   7   6   0   68.69   12.20
   7   6   0  125.59   13.80
   7   6   0  102.49   10.80
   7   6   0  108.79   13.30
   7   6   0   87.79   13.30
   7   6   0   88.49   10.30
   7   6   0  101.59   12.40
  -8  -6   0  105.09   13.50
  -8  -6   0   97.89   15.30
  -8  -6   0  157.58   21.50
  -8  -6   0  123.89   16.30
  -8  -6   0  129.59   13.20
  -8  -6   0  142.19   15.50
  -8  -6   0  159.38   15.30
  -8  -6   0   94.49   13.10
   8   6   0  137.49   15.30
   8   6   0  100.59   14.30
   8   6   0  144.29   20.70
   8   6   0  153.98   19.40
   8   6   0  128.49   16.00
   8   6   0  141.49   16.80
   8   6   0  135.99   16.20
   8   6   0  104.49   11.40
   8   6   0  111.99   13.50
   8   6   0  140.39   14.80
   8   6   0  143.79   21.30
  -9  -6   0   39.40   15.00
  -9  -6   0   63.19   10.90
  -9  -6   0   64.29   12.80
  -9  -6   0   58.79   13.90
  -9  -6   0   40.80   14.70
   9   6   0   46.70   14.40
   9   6   0   57.79   10.60
   9   6   0   60.09   10.50
   9   6   0   41.50   13.90
   9   6   0   56.99   13.20
   9   6   0   70.49    9.40
 -10  -6   0   -8.40   13.60
 -10  -6   0   34.50   13.20
 -10  -6   0   -6.30   16.30
  10   6   0   -8.70   13.50
  10   6   0   12.70    8.50
  10   6   0   18.00   10.20
  10   6   0    4.10   10.40
  10   6   0  -10.30   15.70
  10   6   0   12.60   15.10
 -11  -6   0   -3.10   15.00
 -11  -6   0   17.90   17.50
  11   6   0   32.80   11.70
  11   6   0   23.30   16.90
  14  -7   0   -9.80   17.10
  14  -7   0   26.20   28.00
  14  -7   0   -3.00   21.70
 -14   7   0   20.30   18.70
 -14   7   0   18.00   13.50
 -14   7   0   19.10   11.80
 -14   7   0   32.60   14.40
  13  -7   0   51.29   18.30
  13  -7   0   22.70   21.80
  13  -7   0   27.00   15.10
  13  -7   0  -23.00   19.60
  13  -7   0   24.00   11.30
 -13   7   0   46.30   14.30
 -13   7   0   19.90   17.30
 -13   7   0    5.50   12.50
 -13   7   0   -3.90   10.70
  12  -7   0   65.99   20.80
  12  -7   0   55.89   20.50
  12  -7   0   91.19   18.60
  12  -7   0   72.39   12.40
  12  -7   0   68.59   14.60
 -12   7   0   75.59   14.20
 -12   7   0   56.39   11.90
 -12   7   0   71.59   17.30
 -12   7   0   55.89   12.50
  11  -7   0   33.20   16.90
  11  -7   0   11.10   11.60
  11  -7   0   27.70   13.30
  11  -7   0   19.30   16.60
  11  -7   0    7.00   10.40
  11  -7   0   33.50    8.80
 -11   7   0   16.40   11.50
 -11   7   0   16.20   10.00
 -11   7   0    9.40   11.60
 -11   7   0   22.40   11.40
 -11   7   0   23.30   12.50
 -11   7   0   29.60    6.60
 -11   7   0    4.30    9.20
 -11   7   0   31.60    8.10
  10  -7   0  156.88   16.00
  10  -7   0  127.69   14.50
  10  -7   0  153.98   16.00
  10  -7   0  146.29   14.50
  10  -7   0  158.18   15.50
  10  -7   0  168.48   15.90
  10  -7   0  187.08   21.90
  10  -7   0  101.89   16.40
  10  -7   0  147.89   19.80
  10  -7   0  181.98   24.30
  10  -7   0  150.08   17.00
 -10   7   0  127.49   17.30
 -10   7   0  108.79   12.90
 -10   7   0  127.49   15.20
 -10   7   0   91.39   12.80
 -10   7   0   93.99   12.80
 -10   7   0  115.69   16.20
 -10   7   0  104.59   14.80
 -10   7   0  106.59   14.50
 -10   7   0  110.79   15.10
   9  -7   0   56.39   12.20
   9  -7   0   42.50   13.50
   9  -7   0   39.60   12.30
   9  -7   0   60.49   15.00
   9  -7   0   41.50    9.00
   9  -7   0   53.69    7.80
   9  -7   0   52.49   11.60
   9  -7   0   57.89    8.70
   9  -7   0   67.69   11.40
   9  -7   0   58.39   14.90
   9  -7   0   46.70    9.20
  -9   7   0   78.89   14.40
  -9   7   0   69.09    8.60
  -9   7   0   49.80   10.00
  -9   7   0   63.29   11.70
  -9   7   0   41.70   10.20
  -9   7   0   43.60    9.20
  -9   7   0   52.89   11.10
  -9   7   0   55.59    8.80
  -9   7   0   56.89    7.40
   8  -7   0  149.09   16.60
   8  -7   0  106.19   15.00
   8  -7   0  130.89   17.70
   8  -7   0  118.19   12.90
   8  -7   0   90.89   11.20
   8  -7   0  144.29   19.80
   8  -7   0  132.59   12.20
   8  -7   0   82.39   11.00
   8  -7   0  124.29   17.10
   8  -7   0  113.19   13.40
   8  -7   0  126.19   12.40
   8  -7   0  133.59   13.10
  -8   7   0  115.69   14.30
  -8   7   0  117.19   15.10
  -8   7   0   74.59   11.20
  -8   7   0  110.19   11.80
  -8   7   0   82.09   11.90
  -8   7   0   93.39   10.50
  -8   7   0   99.69   11.70
  -8   7   0  124.69   13.40
  -8   7   0  127.09   14.50
  -8   7   0   79.39   13.60
   7  -7   0 1873.71  131.99
   7  -7   0 1879.11  132.29
   7  -7   0 1957.80  134.09
   7  -7   0 2073.49  134.89
   7  -7   0 1964.60  131.49
   7  -7   0 2027.60  132.69
   7  -7   0 1978.70  133.59
   7  -7   0 2154.58  134.39
   7  -7   0 1985.20  133.89
   7  -7   0 1920.61  131.39
   7  -7   0 2037.70  132.19
  -7   7   0 2002.40  132.79
  -7   7   0 1908.91  131.39
  -7   7   0 2014.20  133.19
  -7   7   0 2046.70  133.19
  -7   7   0 1991.60  131.89
  -7   7   0 1697.13  133.99
  -7   7   0 1979.60  133.49
  -7   7   0 1850.11  132.29
  -7   7   0 1833.92  131.99
  -7   7   0 1767.82  131.29
   6  -7   0  137.09   13.10
   6  -7   0  120.89   16.90
   6  -7   0  137.79   18.80
   6  -7   0  146.99   15.70
   6  -7   0  168.68   21.00
   6  -7   0  134.39   13.70
   6  -7   0  119.99   18.10
   6  -7   0  145.39   20.10
   6  -7   0  128.99   15.40
   6  -7   0  153.58   17.50
   6  -7   0  136.89   15.20
  -6   7   0  167.08   16.60
  -6   7   0  193.08   17.60
  -6   7   0  202.18   15.30
  -6   7   0  194.48   18.10
  -6   7   0  185.78   19.40
  -6   7   0  175.48   14.10
  -6   7   0  150.98   13.20
  -6   7   0  169.58   17.40
  -6   7   0  176.38   15.70
   5  -7   0  202.88   17.50
   5  -7   0  194.68   19.20
   5  -7   0  187.08   20.40
   5  -7   0  218.58   17.70
   5  -7   0  230.18   21.30
   5  -7   0  206.78   19.40
   5  -7   0  190.68   18.70
   5  -7   0  207.98   16.20
   5  -7   0  210.48   17.50
   5  -7   0  174.88   22.40
  -5   7   0  214.48   17.40
  -5   7   0  220.18   19.60
  -5   7   0  189.78   15.40
  -5   7   0  220.18   20.70
  -5   7   0  187.28   17.60
  -5   7   0  198.48   17.80
  -5   7   0  217.68   19.50
  -5   7   0  182.68   16.40
  -5   7   0  202.98   19.00
  -5   7   0  201.68   16.60
  -5   7   0  198.98   18.50
   4  -7   0  361.76   24.80
   4  -7   0  350.16   26.20
   4  -7   0  338.87   26.40
   4  -7   0  349.96   27.50
   4  -7   0  365.76   25.80
   4  -7   0  327.27   25.70
   4  -7   0  349.87   27.80
   4  -7   0  355.06   25.40
   4  -7   0  346.17   27.00
  -4   7   0  334.87   27.20
  -4   7   0  330.97   24.70
  -4   7   0  321.37   25.10
  -4   7   0  382.26   27.50
  -4   7   0  346.87   24.10
  -4   7   0  335.67   26.20
  -4   7   0  332.27   25.50
  -4   7   0  344.27   25.90
  -4   7   0  321.47   23.80
  -4   7   0  331.27   25.50
  -4   7   0  300.07   27.00
  -4   7   0  341.57   26.50
   3  -7   0  176.78   14.90
   3  -7   0  168.48   15.60
   3  -7   0  174.08   17.40
   3  -7   0  160.08   15.50
   3  -7   0  149.49   16.40
   3  -7   0  153.48   17.70
   3  -7   0  163.38   15.80
   3  -7   0  152.38   16.30
   3  -7   0  176.78   17.60
  -3   7   0  207.98   16.00
  -3   7   0  206.48   16.50
  -3   7   0  207.38   13.80
  -3   7   0  184.08   16.40
  -3   7   0  182.98   18.30
  -3   7   0  201.98   14.90
  -3   7   0  207.98   16.00
  -3   7   0  200.38   16.30
  -3   7   0  196.18   16.90
  -3   7   0  194.58   14.10
  -3   7   0  217.28   18.20
  -3   7   0  199.48   18.10
   2  -7   0 1781.12  115.69
   2  -7   0 1690.93  115.69
   2  -7   0 1787.32  116.29
   2  -7   0 1748.23  115.89
   2  -7   0 1694.53  115.79
   2  -7   0 1678.93  116.29
   2  -7   0 1827.82  115.39
   2  -7   0 1670.43  116.09
   2  -7   0 1763.32  116.29
   2  -7   0 1742.53  115.59
  -2   7   0 1633.74  115.69
  -2   7   0 1718.63  115.69
  -2   7   0 1643.04  115.79
  -2   7   0 1634.44  115.19
  -2   7   0 1609.14  114.89
  -2   7   0 1757.92  115.69
  -2   7   0 1696.43  116.29
  -2   7   0 1701.93  116.49
   1  -7   0  830.22   52.19
   1  -7   0  807.12   51.99
   1  -7   0  770.22   50.49
   1  -7   0  814.32   51.39
   1  -7   0  768.52   51.79
   1  -7   0  747.43   51.59
   1  -7   0  818.12   51.29
   1  -7   0  760.62   51.09
   1  -7   0  802.62   51.19
   1  -7   0  787.12   51.99
  -1   7   0  691.93   51.99
  -1   7   0  698.63   51.79
  -1   7   0  699.43   51.99
  -1   7   0  702.93   50.99
  -1   7   0  679.83   51.29
  -1   7   0  658.73   50.49
  -1   7   0  668.53   51.29
  -1   7   0  689.23   51.49
   0  -7   0  300.57   23.10
   0  -7   0  304.07   21.30
   0  -7   0  296.57   23.20
   0  -7   0  316.27   23.40
   0  -7   0  285.57   21.60
   0  -7   0  306.07   22.40
   0  -7   0  301.67   21.90
   0  -7   0  326.47   22.50
   0  -7   0  297.97   23.00
   0  -7   0  307.67   23.10
   0  -7   0  315.37   21.80
   0  -7   0  307.27   23.30
   0   7   0  300.37   22.80
   0   7   0  311.17   23.60
   0   7   0  295.47   23.20
   0   7   0  274.17   22.30
   0   7   0  293.37   23.30
   0   7   0  275.17   22.60
   0   7   0  311.27   22.90
   0   7   0  264.97   24.10
   0   7   0  288.07   22.20
   0   7   0  311.17   21.60
  -1  -7   0  436.66   32.20
  -1  -7   0  443.66   32.10
  -1  -7   0  440.16   31.20
  -1  -7   0  444.66   30.80
  -1  -7   0  456.85   31.50
  -1  -7   0  443.36   30.70
  -1  -7   0  446.56   30.70
  -1  -7   0  450.45   32.30
  -1  -7   0  437.36   31.90
  -1  -7   0  432.66   32.20
  -1  -7   0  433.56   30.70
  -1  -7   0  427.86   33.40
   1   7   0  452.55   32.50
   1   7   0  421.16   31.00
   1   7   0  440.46   32.20
   1   7   0  437.16   31.10
   1   7   0  436.66   32.10
   1   7   0  424.46   31.90
   1   7   0  452.05   31.60
   1   7   0  433.36   31.60
   1   7   0  438.96   32.20
   1   7   0  436.36   31.30
  -2  -7   0  433.66   27.40
  -2  -7   0  435.76   27.00
  -2  -7   0  426.56   28.70
  -2  -7   0  393.66   28.50
  -2  -7   0  443.26   29.10
  -2  -7   0  417.86   29.00
  -2  -7   0  442.76   27.30
  -2  -7   0  398.36   28.50
  -2  -7   0  424.66   28.20
  -2  -7   0  432.96   29.00
  -2  -7   0  429.06   27.10
   2   7   0  355.66   28.70
   2   7   0  318.97   27.70
   2   7   0  308.77   27.60
   2   7   0  336.27   28.50
   2   7   0  310.57   28.00
   2   7   0  325.87   27.50
   2   7   0  290.07   32.20
   2   7   0  344.37   27.90
   2   7   0  343.07   28.70
   2   7   0  325.77   27.20
  -3  -7   0  287.17   21.60
  -3  -7   0  300.47   21.70
  -3  -7   0  311.07   23.60
  -3  -7   0  300.17   23.80
  -3  -7   0  273.17   23.60
  -3  -7   0  285.47   22.70
  -3  -7   0  273.37   23.70
  -3  -7   0  307.57   24.30
  -3  -7   0  276.67   23.10
  -3  -7   0  300.17   22.10
   3   7   0  293.07   24.00
   3   7   0  295.27   23.60
   3   7   0  289.87   22.80
   3   7   0  296.27   22.70
   3   7   0  278.87   22.40
   3   7   0  274.77   22.00
   3   7   0  264.77   22.40
   3   7   0  313.77   24.40
   3   7   0  292.07   24.00
   3   7   0  286.97   21.70
  -4  -7   0  419.96   30.50
  -4  -7   0  425.46   33.00
  -4  -7   0  418.86   32.40
  -4  -7   0  372.36   30.20
  -4  -7   0  397.66   31.20
  -4  -7   0  431.96   31.00
  -4  -7   0  412.76   32.70
  -4  -7   0  388.96   31.70
  -4  -7   0  430.96   32.20
  -4  -7   0  415.36   32.90
   4   7   0  406.06   31.20
   4   7   0  411.76   31.20
   4   7   0  474.05   32.80
   4   7   0  453.75   31.70
   4   7   0  447.26   32.80
   4   7   0  442.06   30.30
   4   7   0  445.06   33.10
   4   7   0  434.56   31.50
   4   7   0  414.66   30.70
   4   7   0  451.55   32.70
  -5  -7   0  243.58   17.60
  -5  -7   0  197.18   22.00
  -5  -7   0  237.78   21.60
  -5  -7   0  233.98   21.10
  -5  -7   0  238.38   18.10
  -5  -7   0  240.98   21.00
  -5  -7   0  229.28   19.50
  -5  -7   0  219.08   19.60
  -5  -7   0  202.68   21.30
   5   7   0  171.58   18.80
   5   7   0  200.18   18.70
   5   7   0  204.58   21.60
   5   7   0  199.08   17.50
   5   7   0  187.28   16.90
   5   7   0  214.88   17.50
   5   7   0  194.18   21.60
   5   7   0  213.28   17.40
   5   7   0  191.18   20.40
   5   7   0  206.98   21.70
   5   7   0  216.58   20.60
   5   7   0  187.48   18.40
  -6  -7   0   82.09   11.20
  -6  -7   0   94.89   13.40
  -6  -7   0   75.69   12.70
  -6  -7   0   60.49   12.10
  -6  -7   0   81.79   10.70
  -6  -7   0   75.39   11.10
  -6  -7   0   61.39   11.80
  -6  -7   0   72.39    9.80
   6   7   0   83.09   12.90
   6   7   0   95.49   12.70
   6   7   0  100.59   13.60
   6   7   0   83.19   10.70
   6   7   0   92.19   10.30
   6   7   0   86.69   13.30
   6   7   0   63.39   10.40
   6   7   0   48.00    9.00
   6   7   0   88.59   11.90
   6   7   0   81.89    8.90
  -7  -7   0   55.19   13.10
  -7  -7   0   39.00   13.00
  -7  -7   0   37.60   11.30
  -7  -7   0   37.70    9.80
  -7  -7   0   54.89   10.10
  -7  -7   0   19.90   11.90
   7   7   0   42.30   12.20
   7   7   0   46.60    8.30
   7   7   0   40.80    7.80
   7   7   0   27.70   11.70
   7   7   0   48.40   10.70
   7   7   0   50.39    7.60
   7   7   0   41.80   11.90
   7   7   0   43.70    9.10
   7   7   0   44.90   11.50
  -8  -7   0    0.40   12.10
  -8  -7   0    2.60   11.40
  -8  -7   0   27.30   11.80
  -8  -7   0    1.20   13.30
  -8  -7   0   10.00    9.30
   8   7   0   12.10   12.90
   8   7   0   -9.50   13.00
   8   7   0    1.40    8.10
   8   7   0    0.80    7.20
   8   7   0   15.30    9.40
   8   7   0   -1.60   10.90
  -9  -7   0   -6.70   12.50
  -9  -7   0   15.60   15.80
  -9  -7   0    2.30   13.10
  -9  -7   0   29.10   10.30
  -9  -7   0   32.10   13.10
   9   7   0   23.70    9.60
   9   7   0   11.00   10.40
   9   7   0   19.30    8.30
   9   7   0   -0.20   13.20
   9   7   0   43.40   14.70
   9   7   0   -6.10   13.30
 -10  -7   0   20.40   19.00
 -10  -7   0   15.00   14.10
 -10  -7   0   39.70   14.40
  10   7   0   40.70   11.50
  10   7   0   32.70   16.40
  10   7   0   23.40   12.40
  14  -8   0   -3.60   16.10
  14  -8   0   19.30   22.90
  14  -8   0  -26.30   23.20
 -14   8   0   33.60   19.60
 -14   8   0    9.70   12.40
 -14   8   0   10.00   14.70
 -14   8   0   -4.70   13.40
  13  -8   0   74.89   16.20
  13  -8   0   77.29   22.20
  13  -8   0   58.59   13.90
  13  -8   0   56.49   23.80
 -13   8   0   70.29   13.90
 -13   8   0   45.80   14.70
 -13   8   0   68.49   13.60
  12  -8   0   87.99   22.50
  12  -8   0   67.69   14.40
  12  -8   0   72.69   20.70
  12  -8   0   52.99   14.00
  12  -8   0   51.69   15.50
 -12   8   0   55.89   14.80
 -12   8   0   88.79   18.30
 -12   8   0   64.89   14.00
 -12   8   0   73.19   22.20
 -12   8   0   70.39   12.50
  11  -8   0   24.10   14.50
  11  -8   0   24.70    8.70
  11  -8   0   19.20    9.20
  11  -8   0    9.80   15.30
  11  -8   0    9.50   12.30
  11  -8   0   24.90   19.20
  11  -8   0   30.10   12.30
  11  -8   0    3.40   16.40
 -11   8   0   24.40    8.40
 -11   8   0   28.10   12.10
 -11   8   0   33.70   13.70
 -11   8   0   11.10   11.70
 -11   8   0   17.90    9.50
 -11   8   0   41.90    7.30
 -11   8   0   11.90   10.10
 -11   8   0   32.80   14.00
  10  -8   0  187.38   22.60
  10  -8   0  156.38   21.40
  10  -8   0  158.98   22.80
  10  -8   0  190.08   18.40
  10  -8   0  157.18   18.70
  10  -8   0  168.88   19.50
  10  -8   0  194.88   27.90
  10  -8   0  178.38   23.10
  10  -8   0  165.18   19.90
  10  -8   0  127.69   16.80
 -10   8   0  207.88   21.80
 -10   8   0  177.88   19.70
 -10   8   0  171.28   18.90
 -10   8   0  192.08   23.60
 -10   8   0  227.88   24.40
 -10   8   0  211.08   26.60
 -10   8   0  206.18   16.80
 -10   8   0  212.48   18.50
   9  -8   0  182.68   19.30
   9  -8   0  161.48   19.90
   9  -8   0  194.08   26.10
   9  -8   0  183.08   21.50
   9  -8   0  164.18   22.50
   9  -8   0  197.38   18.00
   9  -8   0  165.58   23.20
   9  -8   0  204.48   21.90
   9  -8   0  177.58   17.30
   9  -8   0  192.08   28.10
   9  -8   0  210.08   24.70
  -9   8   0  234.28   23.70
  -9   8   0  193.48   19.90
  -9   8   0  177.68   18.20
  -9   8   0  223.28   21.70
  -9   8   0  215.58   23.70
  -9   8   0  225.98   22.40
  -9   8   0  224.18   27.00
  -9   8   0  231.68   18.90
  -9   8   0  214.58   17.50
   8  -8   0   89.79   13.50
   8  -8   0  121.29   16.60
   8  -8   0   95.99   13.70
   8  -8   0  112.69   12.50
   8  -8   0  140.09   16.00
   8  -8   0  110.09   16.00
   8  -8   0  101.99   12.30
   8  -8   0  126.49   17.60
   8  -8   0  129.79   13.70
   8  -8   0  111.19   13.20
   8  -8   0  116.09   13.30
   8  -8   0   94.79   16.60
  -8   8   0  112.29   14.10
  -8   8   0  131.09   16.20
  -8   8   0  114.09   14.60
  -8   8   0  121.59   15.50
  -8   8   0  124.29   13.50
  -8   8   0  142.49   16.00
  -8   8   0   99.09   12.90
  -8   8   0  134.69   13.10
  -8   8   0  117.89   17.10
   7  -8   0 1476.75   97.79
   7  -8   0 1467.75   98.49
   7  -8   0 1429.66   96.79
   7  -8   0 1422.76   97.59
   7  -8   0 1319.77   96.29
   7  -8   0 1458.85   96.29
   7  -8   0 1353.76   98.19
   7  -8   0 1476.25   99.39
   7  -8   0 1388.46   95.09
   7  -8   0 1360.46   95.99
   7  -8   0 1360.86   95.29
  -7   8   0 1463.45   97.99
  -7   8   0 1454.95   95.49
  -7   8   0 1515.65   97.49
  -7   8   0 1402.26   95.89
  -7   8   0 1319.97   94.99
  -7   8   0 1456.85   96.79
  -7   8   0 1297.77   96.29
  -7   8   0 1365.16   97.09
  -7   8   0 1346.47   96.09
  -7   8   0 1365.26   97.19
   6  -8   0   73.99    8.70
   6  -8   0   71.99   14.20
   6  -8   0   89.79   10.70
   6  -8   0   67.79   11.20
   6  -8   0   66.59   12.80
   6  -8   0   84.59   13.90
   6  -8   0   88.69   10.60
   6  -8   0   75.19   11.10
   6  -8   0   68.69   12.70
   6  -8   0   64.89   10.00
  -6   8   0   73.69   10.20
  -6   8   0   80.79   11.90
  -6   8   0   70.39   10.00
  -6   8   0   97.59   13.60
  -6   8   0   79.29   12.30
  -6   8   0   89.29   11.10
  -6   8   0   79.59   11.00
  -6   8   0   93.49   11.90
  -6   8   0   70.79    9.10
  -6   8   0   67.89   11.30
   5  -8   0  262.37   23.90
   5  -8   0  259.57   21.10
   5  -8   0  270.27   23.20
   5  -8   0  265.27   22.70
   5  -8   0  288.57   19.90
   5  -8   0  272.07   21.50
   5  -8   0  240.98   22.10
   5  -8   0  259.77   20.70
   5  -8   0  258.37   23.50
   5  -8   0  285.57   24.80
  -5   8   0  260.07   20.20
  -5   8   0  206.68   19.70
  -5   8   0  258.87   20.80
  -5   8   0  243.58   21.80
  -5   8   0  206.98   21.40
  -5   8   0  224.28   21.10
  -5   8   0  232.08   22.90
  -5   8   0  232.98   23.80
  -5   8   0  242.48   22.80
  -5   8   0  272.47   18.70
  -5   8   0  239.08   18.50
   4  -8   0 1779.12  123.39
   4  -8   0 1747.13  121.69
   4  -8   0 1735.63  123.59
   4  -8   0 1679.53  122.09
   4  -8   0 1803.42  122.59
   4  -8   0 1790.52  122.29
   4  -8   0 1788.82  122.59
   4  -8   0 1774.82  123.29
   4  -8   0 1721.63  123.39
   4  -8   0 1715.23  122.29
  -4   8   0 1817.52  123.39
  -4   8   0 1876.81  122.19
  -4   8   0 1814.92  121.29
  -4   8   0 1800.52  122.69
  -4   8   0 1891.31  122.49
  -4   8   0 1819.12  122.39
  -4   8   0 1881.21  121.79
  -4   8   0 1828.92  123.39
  -4   8   0 1919.21  123.59
  -4   8   0 1864.61  122.19
   3  -8   0  304.17   23.60
   3  -8   0  290.57   26.10
   3  -8   0  329.27   26.50
   3  -8   0  305.17   24.20
   3  -8   0  315.97   24.60
   3  -8   0  289.77   24.60
   3  -8   0  296.07   25.50
   3  -8   0  308.37   26.10
   3  -8   0  322.07   25.10
   3  -8   0  303.37   26.10
  -3   8   0  345.57   26.80
  -3   8   0  332.97   23.80
  -3   8   0  317.57   24.40
  -3   8   0  325.27   24.90
  -3   8   0  328.97   26.90
  -3   8   0  346.27   24.80
  -3   8   0  329.97   22.80
  -3   8   0  339.67   27.10
  -3   8   0  318.17   24.80
  -3   8   0  349.17   24.60
   2  -8   0   71.09    9.60
   2  -8   0   49.00    7.40
   2  -8   0   63.09    9.50
   2  -8   0   64.89    9.40
   2  -8   0   46.80    7.80
   2  -8   0   80.89    9.80
   2  -8   0   58.19    7.50
   2  -8   0   75.99    9.80
   2  -8   0   43.20    8.10
   2  -8   0   63.59    7.60
  -2   8   0   60.49    9.50
  -2   8   0   63.49    7.50
  -2   8   0   57.99    6.00
  -2   8   0   42.80    7.50
  -2   8   0   54.09    8.20
  -2   8   0   65.79   10.30
  -2   8   0   64.29    9.40
  -2   8   0   66.99   10.10
  -2   8   0   48.40    7.80
  -2   8   0   47.00    7.60
   1  -8   0   46.70    8.20
   1  -8   0   61.29    8.40
   1  -8   0   72.89    8.90
   1  -8   0   50.49    7.50
   1  -8   0   56.89    5.30
   1  -8   0   71.99    9.30
   1  -8   0   58.59    7.10
   1  -8   0   50.89    6.80
   1  -8   0   67.89    8.80
   1  -8   0   54.59    7.90
   1  -8   0   51.39    7.50
  -1   8   0   33.60    7.40
  -1   8   0   38.70    8.50
  -1   8   0   25.60    7.30
  -1   8   0   39.80    8.30
  -1   8   0   30.20    5.30
  -1   8   0   29.10    7.60
  -1   8   0   24.10    7.10
  -1   8   0   33.50    7.50
  -1   8   0   38.20    6.90
  -1   8   0   40.90    8.30
   0  -8   0  509.05   37.30
   0  -8   0  538.65   36.60
   0  -8   0  515.35   37.40
   0  -8   0  501.45   35.80
   0  -8   0  542.55   36.50
   0  -8   0  499.85   36.00
   0  -8   0  529.15   35.90
   0  -8   0  522.55   37.20
   0  -8   0  527.25   37.10
   0  -8   0  552.54   37.60
   0  -8   0  524.85   35.40
   0  -8   0  512.55   37.50
   0   8   0  483.95   36.40
   0   8   0  514.95   37.70
   0   8   0  529.25   37.80
   0   8   0  501.45   36.90
   0   8   0  457.15   36.60
   0   8   0  491.85   35.80
   0   8   0  508.15   36.80
   0   8   0  513.05   37.40
   0   8   0  515.75   37.70
   0   8   0  472.35   36.20
  -1  -8   0  652.83   46.10
  -1  -8   0  682.23   46.40
  -1  -8   0  697.23   46.70
  -1  -8   0  698.43   45.80
  -1  -8   0  682.43   45.00
  -1  -8   0  669.83   44.70
  -1  -8   0  646.94   44.80
  -1  -8   0  703.63   46.60
  -1  -8   0  645.04   45.30
  -1  -8   0  670.23   46.40
  -1  -8   0  660.03   44.90
  -1  -8   0  645.74   46.20
   1   8   0  573.94   49.00
   1   8   0  640.24   45.30
   1   8   0  614.14   45.90
   1   8   0  632.04   45.40
   1   8   0  621.04   46.20
   1   8   0  629.64   46.50
   1   8   0  612.84   45.00
   1   8   0  638.54   46.40
   1   8   0  658.33   45.80
   1   8   0  593.54   45.80
  -2  -8   0  486.75   31.60
  -2  -8   0  482.35   31.80
  -2  -8   0  498.65   33.80
  -2  -8   0  496.15   33.90
  -2  -8   0  500.15   33.60
  -2  -8   0  485.65   33.80
  -2  -8   0  450.95   33.30
  -2  -8   0  476.65   32.00
  -2  -8   0  479.15   31.50
  -2  -8   0  474.15   31.60
  -2  -8   0  478.85   32.80
  -2  -8   0  460.35   33.50
   2   8   0  404.16   32.30
   2   8   0  400.76   33.50
   2   8   0  378.26   32.30
   2   8   0  408.26   33.70
   2   8   0  371.56   32.60
   2   8   0  391.66   32.10
   2   8   0  416.56   33.30
   2   8   0  396.96   33.40
   2   8   0  420.46   32.60
   2   8   0  400.86   31.80
  -3  -8   0  659.63   46.30
  -3  -8   0  623.64   47.80
  -3  -8   0  624.54   45.90
  -3  -8   0  614.74   46.90
  -3  -8   0  637.94   46.20
  -3  -8   0  668.63   48.10
  -3  -8   0  636.74   47.30
  -3  -8   0  680.13   47.70
  -3  -8   0  665.33   48.00
  -3  -8   0  632.04   47.70
   3   8   0  672.93   46.90
   3   8   0  667.63   46.70
   3   8   0  652.33   46.80
   3   8   0  695.33   48.00
   3   8   0  679.23   46.70
   3   8   0  632.24   47.60
   3   8   0  691.33   46.20
   3   8   0  699.23   48.00
   3   8   0  691.73   48.30
   3   8   0  708.33   47.20
  -4  -8   0  133.89   14.90
  -4  -8   0  154.08   15.20
  -4  -8   0  134.39   13.30
  -4  -8   0  141.69   16.40
  -4  -8   0  125.39   18.70
  -4  -8   0  121.09   16.40
  -4  -8   0  123.39   14.10
  -4  -8   0  147.69   17.80
  -4  -8   0  130.79   13.40
   4   8   0  124.49   14.00
   4   8   0  101.09   12.50
   4   8   0  113.19   17.60
   4   8   0  141.79   17.80
   4   8   0  109.49   13.60
   4   8   0  117.29   15.10
   4   8   0  122.99   13.50
   4   8   0  132.59   16.60
   4   8   0  131.39   13.20
   4   8   0  139.09   17.50
  -5  -8   0  173.48   21.50
  -5  -8   0  214.88   18.40
  -5  -8   0  181.68   20.50
  -5  -8   0  215.48   20.50
  -5  -8   0  189.28   16.00
  -5  -8   0  176.88   19.40
  -5  -8   0  212.28   21.20
  -5  -8   0  198.78   16.80
  -5  -8   0  192.48   21.70
   5   8   0  129.39   15.40
   5   8   0  176.28   20.00
   5   8   0  141.09   22.00
   5   8   0  161.58   21.40
   5   8   0  147.09   19.20
   5   8   0  139.99   17.80
   5   8   0  188.48   22.30
   5   8   0  145.99   16.30
   5   8   0  157.28   16.10
  -6  -8   0   11.80   12.00
  -6  -8   0   24.20    9.40
  -6  -8   0   21.80    8.30
  -6  -8   0   34.50   11.90
  -6  -8   0   17.40    9.50
  -6  -8   0   18.80    9.50
  -6  -8   0    9.40   11.20
  -6  -8   0   24.90   11.00
   6   8   0   23.40   12.60
   6   8   0   10.60    9.60
   6   8   0   10.50   11.00
   6   8   0   12.70    8.70
   6   8   0    0.10   10.50
   6   8   0    2.60   11.10
   6   8   0   14.40    6.90
   6   8   0   -3.20    6.30
  -7  -8   0   43.50   11.00
  -7  -8   0   26.80   12.30
  -7  -8   0   29.90   10.40
  -7  -8   0   18.30    9.20
  -7  -8   0   10.90   12.10
  -7  -8   0   43.20   12.50
  -7  -8   0   49.80   11.60
   7   8   0   35.60    7.90
   7   8   0   29.40   18.40
   7   8   0   13.80   12.80
   7   8   0   35.90   12.40
   7   8   0   49.50   10.00
   7   8   0   24.10   13.20
   7   8   0   30.50    8.30
  -8  -8   0   61.49   15.50
  -8  -8   0   63.49   17.00
  -8  -8   0   82.39   14.00
  -8  -8   0   90.59   13.00
  -8  -8   0   84.39   15.40
   8   8   0  120.89   16.50
   8   8   0   71.59   16.60
   8   8   0   65.79   12.30
   8   8   0   58.59   16.70
   8   8   0   73.39   11.00
   8   8   0   75.99   10.10
  -9  -8   0    0.70   16.40
  -9  -8   0   20.20   11.30
  -9  -8   0   31.90   13.70
  -9  -8   0   21.90   14.00
   9   8   0   18.30   11.90
   9   8   0   23.60    9.90
   9   8   0   36.60   15.60
   9   8   0    5.60   15.70
  14  -9   0    6.50   24.00
  14  -9   0   56.99   27.50
  14  -9   0   -6.20   16.50
 -14   9   0  -24.00   12.70
 -14   9   0   10.70   16.90
 -14   9   0   11.20   13.20
 -14   9   0  -15.70   14.50
  13  -9   0  -20.90   14.60
  13  -9   0  -26.30   13.90
  13  -9   0  -25.50   21.80
  13  -9   0   24.20   25.00
 -13   9   0  -15.00   11.30
 -13   9   0   11.60   16.00
 -13   9   0    1.90   11.80
 -13   9   0  -11.00   13.80
  12  -9   0   -2.30   12.90
  12  -9   0   34.90   23.40
  12  -9   0   25.90   10.20
  12  -9   0    5.40   14.20
  12  -9   0   11.00   20.30
  12  -9   0  -21.60   16.40
 -12   9   0   19.00   11.50
 -12   9   0    3.50   10.70
 -12   9   0   27.00   14.10
 -12   9   0   11.80   12.30
 -12   9   0   37.80   18.10
  11  -9   0   12.10   12.80
  11  -9   0   44.00   21.40
  11  -9   0    3.60   10.30
  11  -9   0   16.00   16.70
  11  -9   0   44.40    8.40
  11  -9   0  -14.20   16.10
  11  -9   0   14.10   13.00
  11  -9   0   10.60    7.50
  11  -9   0    5.80   14.10
 -11   9   0   20.30   12.70
 -11   9   0   10.70    9.00
 -11   9   0   20.60   10.90
 -11   9   0   24.70   16.60
 -11   9   0   13.20   12.60
 -11   9   0   27.00    6.60
 -11   9   0    4.10   11.90
  10  -9   0  185.88   25.90
  10  -9   0  247.58   25.20
  10  -9   0  212.78   19.70
  10  -9   0  254.47   29.60
  10  -9   0  215.78   27.30
  10  -9   0  246.38   30.70
  10  -9   0  205.88   20.50
  10  -9   0  196.68   22.60
  10  -9   0  225.88   29.40
  10  -9   0  258.07   34.90
 -10   9   0  218.78   19.30
 -10   9   0  273.27   30.50
 -10   9   0  217.58   26.70
 -10   9   0  222.38   20.30
 -10   9   0  210.38   20.60
 -10   9   0  204.78   22.60
 -10   9   0  255.37   27.40
   9  -9   0  182.38   26.10
   9  -9   0  150.98   20.30
   9  -9   0  177.68   21.60
   9  -9   0  179.28   22.90
   9  -9   0  193.68   27.00
   9  -9   0  180.08   17.20
   9  -9   0  172.28   17.70
   9  -9   0  172.88   21.40
   9  -9   0  136.39   18.80
   9  -9   0  148.79   22.10
  -9   9   0  152.68   21.80
  -9   9   0  222.88   18.50
  -9   9   0  194.88   24.60
  -9   9   0  245.98   27.10
  -9   9   0  208.48   17.40
  -9   9   0  229.98   17.40
  -9   9   0  207.48   24.70
  -9   9   0  160.48   21.90
  -9   9   0  194.88   20.40
   8  -9   0   19.80   11.30
   8  -9   0   44.40   13.30
   8  -9   0   30.10   10.40
   8  -9   0   38.50   13.90
   8  -9   0   75.29   16.90
   8  -9   0   28.80   11.20
   8  -9   0   46.20    8.00
   8  -9   0   34.70   10.40
  -8   9   0   24.10   10.80
  -8   9   0   47.50    8.70
  -8   9   0   25.30   10.10
  -8   9   0   27.10   10.90
  -8   9   0   35.60    6.80
  -8   9   0   42.40   11.70
  -8   9   0   39.10   13.80
  -8   9   0   40.80    7.80
  -8   9   0   29.60   10.80
   7  -9   0   75.99   14.40
   7  -9   0   64.29   13.00
   7  -9   0   63.19    9.10
   7  -9   0   54.49   10.70
   7  -9   0   73.19   13.70
   7  -9   0   62.39   13.90
   7  -9   0   53.09   10.10
   7  -9   0   60.29   11.80
   7  -9   0   69.89   14.50
   7  -9   0   58.59    9.90
  -7   9   0   80.09    9.10
  -7   9   0   89.29   10.30
  -7   9   0   76.59   12.00
  -7   9   0   89.59   11.50
  -7   9   0   67.29    7.80
  -7   9   0   59.59   10.80
  -7   9   0   90.79   13.40
  -7   9   0   49.99   10.20
  -7   9   0   57.09   11.60
   6  -9   0   43.90    7.50
   6  -9   0   32.20    7.70
   6  -9   0   42.20   11.90
   6  -9   0   35.60   11.00
   6  -9   0   29.70    9.80
   6  -9   0   26.90    8.00
   6  -9   0   52.29   12.50
   6  -9   0   40.50   10.80
   6  -9   0   31.30    9.90
   6  -9   0   32.90    9.00
  -6   9   0   27.40   10.30
  -6   9   0   23.10    8.10
  -6   9   0   17.80    5.10
  -6   9   0   21.80   10.20
  -6   9   0   21.00    7.10
  -6   9   0    2.40    9.00
  -6   9   0   17.20    4.90
  -6   9   0   13.30    9.80
  -6   9   0   38.70    8.90
  -6   9   0   12.60    7.10
  -6   9   0   10.30    8.80
  -6   9   0    5.10    8.90
   5  -9   0  385.26   30.30
   5  -9   0  380.16   29.90
   5  -9   0  379.46   29.40
   5  -9   0  372.66   28.60
   5  -9   0  378.86   32.90
   5  -9   0  359.26   31.10
   5  -9   0  388.16   32.60
   5  -9   0  412.26   31.40
   5  -9   0  412.06   33.10
   5  -9   0  358.26   31.70
  -5   9   0  403.96   32.50
  -5   9   0  397.16   28.80
  -5   9   0  423.76   27.70
  -5   9   0  396.26   32.70
  -5   9   0  415.36   31.00
  -5   9   0  368.36   32.10
  -5   9   0  366.16   29.90
  -5   9   0  386.66   29.30
  -5   9   0  372.06   30.40
  -5   9   0  408.46   30.20
  -5   9   0  385.66   27.50
   4  -9   0  787.22   56.29
   4  -9   0  772.62   57.19
   4  -9   0  759.92   58.49
   4  -9   0  783.32   58.99
   4  -9   0  792.92   57.89
   4  -9   0  744.23   59.29
   4  -9   0  782.82   57.59
   4  -9   0  783.12   58.79
   4  -9   0  792.82   57.39
   4  -9   0  789.92   56.89
  -4   9   0  909.31   57.39
  -4   9   0  854.21   57.59
  -4   9   0  867.91   59.19
  -4   9   0  854.11   55.49
  -4   9   0  824.32   57.79
  -4   9   0  815.72   58.99
  -4   9   0  873.51   56.49
  -4   9   0  906.41   58.49
  -4   9   0  798.62   55.59
  -4   9   0  838.22   59.09
  -4   9   0  798.12   57.29
  -4   9   0  839.02   57.09
   3  -9   0   17.80    8.80
   3  -9   0    2.00    8.10
   3  -9   0   37.30    8.00
   3  -9   0   38.20    9.30
   3  -9   0   26.60    7.70
   3  -9   0   19.20    6.40
  -3   9   0   11.40    4.40
  -3   9   0   11.00    9.50
  -3   9   0   15.80    6.90
  -3   9   0   14.70    6.60
  -3   9   0    9.20    6.70
  -3   9   0   32.30    9.40
  -3   9   0   10.50    6.60
   2  -9   0  302.47   21.70
   2  -9   0  288.17   23.20
   2  -9   0  298.77   22.00
   2  -9   0  298.77   24.20
   2  -9   0  299.07   23.90
   2  -9   0  284.87   21.90
   2  -9   0  298.07   21.60
   2  -9   0  309.87   23.50
   2  -9   0  294.27   23.50
  -2   9   0  260.97   24.50
  -2   9   0  223.18   22.10
  -2   9   0  245.18   22.30
  -2   9   0  235.78   19.80
  -2   9   0  249.38   24.50
  -2   9   0  271.17   22.50
  -2   9   0  270.97   23.80
  -2   9   0  236.38   21.30
  -2   9   0  252.97   22.40
  -2   9   0  241.68   24.10
   1  -9   0  839.22   59.09
   1  -9   0  886.21   59.69
   1  -9   0  836.32   59.19
   1  -9   0  884.91   59.39
   1  -9   0  889.11   60.39
   1  -9   0  838.82   59.99
   1  -9   0  833.42   58.29
   1  -9   0  904.11   60.79
   1  -9   0  917.71   60.59
   1  -9   0  890.61   60.49
   1  -9   0  902.71   59.59
   1  -9   0  881.81   60.79
  -1   9   0  851.01   59.79
  -1   9   0  838.42   59.69
  -1   9   0  821.02   59.19
  -1   9   0  825.02   59.89
  -1   9   0  796.02   60.09
  -1   9   0  884.91   60.49
  -1   9   0  854.41   60.89
  -1   9   0  789.32   60.49
   0  -9   0   59.49   10.00
   0  -9   0   40.00    8.90
   0  -9   0   40.90    8.20
   0  -9   0   45.80    9.40
   0  -9   0   61.69    9.80
   0  -9   0   45.00    7.10
   0  -9   0   62.99    7.40
   0  -9   0   67.79    9.20
   0  -9   0   42.70    6.90
   0  -9   0   57.59   10.00
   0  -9   0   65.19    8.70
   0  -9   0   61.89    6.40
   0   9   0   43.60    6.70
   0   9   0   44.50    9.10
   0   9   0   40.50    9.40
   0   9   0   55.09    9.80
   0   9   0   55.89    9.70
   0   9   0   34.70    8.20
   0   9   0   55.79    8.60
   0   9   0   46.00    8.40
   0   9   0   61.39    9.50
   0   9   0   64.49   10.60
  -1  -9   0   64.59   10.60
  -1  -9   0   64.19   11.10
  -1  -9   0   62.39    8.00
  -1  -9   0   55.49   10.50
  -1  -9   0   61.29    7.80
  -1  -9   0   76.99   11.20
  -1  -9   0   73.79   10.90
  -1  -9   0   80.89   11.40
  -1  -9   0   54.59    8.70
  -1  -9   0   67.09    7.80
  -1  -9   0   60.49    8.20
  -1  -9   0   49.60    9.60
   1   9   0   87.39   10.00
   1   9   0   91.19   10.50
   1   9   0  105.89   12.30
   1   9   0   96.59   11.30
   1   9   0   95.19    9.80
   1   9   0   97.19   11.20
   1   9   0  106.39   14.70
   1   9   0  117.39   15.60
  -2  -9   0  120.29   13.50
  -2  -9   0  152.58   14.80
  -2  -9   0  130.39   17.40
  -2  -9   0  113.59   12.60
  -2  -9   0  144.49   17.20
  -2  -9   0  137.89   12.50
  -2  -9   0  118.09   13.00
  -2  -9   0  113.59   13.90
  -2  -9   0  126.69   17.20
  -2  -9   0  141.99   14.00
  -2  -9   0  133.79   16.60
  -2  -9   0  127.69   12.70
   2   9   0  115.59   14.80
   2   9   0  122.09   12.00
   2   9   0  113.89   12.60
   2   9   0  115.89   12.80
   2   9   0  116.09   13.70
   2   9   0  116.49   16.60
   2   9   0  116.79   17.50
   2   9   0  101.59   12.80
   2   9   0  100.29   14.10
   2   9   0  120.59   17.40
  -3  -9   0  295.87   26.40
  -3  -9   0  286.17   22.90
  -3  -9   0  316.97   23.40
  -3  -9   0  302.97   25.50
  -3  -9   0  296.57   25.40
  -3  -9   0  267.17   23.10
  -3  -9   0  282.77   26.40
  -3  -9   0  310.07   26.70
  -3  -9   0  285.87   26.20
   3   9   0  293.37   26.30
   3   9   0  296.37   24.10
   3   9   0  288.87   24.70
   3   9   0  297.37   27.00
   3   9   0  290.17   23.20
   3   9   0  257.57   23.70
   3   9   0  315.67   26.60
   3   9   0  301.87   25.70
   3   9   0  288.07   24.70
  -4  -9   0  109.19   13.70
  -4  -9   0  112.69   14.40
  -4  -9   0  129.89   15.70
  -4  -9   0   94.79   14.00
  -4  -9   0  115.69   13.70
  -4  -9   0  122.89   15.50
  -4  -9   0  127.29   17.50
  -4  -9   0  103.79   13.40
  -4  -9   0   97.89   13.90
   4   9   0  101.09   13.80
   4   9   0  137.69   18.60
   4   9   0  126.49   13.00
   4   9   0  127.39   15.50
   4   9   0  116.39   13.90
   4   9   0  137.39   14.50
   4   9   0   91.69   11.70
   4   9   0  107.59   14.30
   4   9   0   86.69   14.20
  -5  -9   0   42.70   13.00
  -5  -9   0   48.20   10.80
  -5  -9   0   53.79   12.70
  -5  -9   0   54.19   10.20
  -5  -9   0   57.49   12.80
  -5  -9   0   43.60    8.90
  -5  -9   0   43.00   12.30
  -5  -9   0   40.30   10.60
   5   9   0   32.40    7.70
   5   9   0   52.49   14.10
   5   9   0   36.90   12.00
   5   9   0   21.20   12.10
   5   9   0   39.00   10.30
   5   9   0   51.29    8.50
   5   9   0   38.70   10.10
   5   9   0   38.40   11.20
  -6  -9   0   73.49   12.00
  -6  -9   0   50.49   12.00
  -6  -9   0   56.49   11.90
  -6  -9   0   50.09   14.70
  -6  -9   0   64.59   14.30
  -6  -9   0   60.09   13.80
   6   9   0   34.90   12.90
   6   9   0   66.29    9.60
   6   9   0   80.29   14.10
   6   9   0   49.70   12.60
   6   9   0   63.29    8.40
   6   9   0   60.09   14.90
   6   9   0   67.39   11.50
  -7  -9   0    9.70   13.00
  -7  -9   0    7.00   11.10
  -7  -9   0   -9.90   12.20
  -7  -9   0   -2.30   14.90
  -7  -9   0    8.70   11.50
   7   9   0   19.70    8.20
   7   9   0  -15.40   13.90
   7   9   0   10.20   13.30
   7   9   0    9.00   14.10
   7   9   0   15.60   11.00
  -8  -9   0   28.70   14.20
  -8  -9   0   36.40   12.90
  -8  -9   0   18.70   16.10
  -8  -9   0   33.80   13.20
   8   9   0   31.60   16.60
   8   9   0   22.50   15.40
   8   9   0   -4.10   15.80
   8   9   0   30.90   14.80
  14 -10   0   47.80   26.40
  14 -10   0  -40.80   14.60
  14 -10   0   -0.80   24.10
 -14  10   0   -2.60   12.50
 -14  10   0    3.10   15.30
 -14  10   0  -14.80   17.50
 -14  10   0    7.70   13.70
  13 -10   0   19.50   15.20
  13 -10   0   13.10   29.00
  13 -10   0   -3.40   20.30
  13 -10   0    2.10   21.80
 -13  10   0    9.60   13.00
 -13  10   0   25.40   19.00
 -13  10   0    5.70   15.30
 -13  10   0    7.50   12.20
  12 -10   0  130.69   15.30
  12 -10   0  135.59   18.00
  12 -10   0  107.69   19.30
  12 -10   0  156.28   27.70
  12 -10   0  122.69   23.30
  12 -10   0  165.18   25.10
 -12  10   0  155.98   25.00
 -12  10   0  107.09   17.50
 -12  10   0  112.99   14.30
 -12  10   0  101.49   20.30
 -12  10   0  103.99   15.60
  11 -10   0   20.70   11.70
  11 -10   0   57.79   19.80
  11 -10   0   37.00    9.00
  11 -10   0    4.30   13.70
  11 -10   0   39.20   16.20
  11 -10   0   27.00   17.10
  11 -10   0   29.80   11.00
  11 -10   0   37.70   20.40
 -11  10   0   54.39   16.30
 -11  10   0   39.30   14.90
 -11  10   0   31.60   12.00
 -11  10   0   13.20   12.50
 -11  10   0   23.90    9.20
 -11  10   0   63.69   11.70
  10 -10   0  118.19   20.70
  10 -10   0   95.29   11.70
  10 -10   0   70.39   16.00
  10 -10   0   94.69   16.10
  10 -10   0  102.59   15.20
  10 -10   0  119.69   19.90
  10 -10   0   86.09   14.20
  10 -10   0   95.19   18.90
 -10  10   0   78.19   16.00
 -10  10   0   79.19   16.30
 -10  10   0   67.39   10.40
 -10  10   0   56.49   14.70
 -10  10   0   83.49   15.70
 -10  10   0   66.39   15.00
 -10  10   0   96.29   10.90
   9 -10   0   -0.60   12.30
   9 -10   0   19.30   12.40
   9 -10   0   23.50    8.60
   9 -10   0   22.30   15.20
   9 -10   0    6.50   14.00
   9 -10   0   14.90   10.90
   9 -10   0   18.80   12.40
   9 -10   0   28.40   11.20
   9 -10   0   21.10   18.10
  -9  10   0   34.80   13.10
  -9  10   0   23.30    7.10
  -9  10   0    7.70   12.40
  -9  10   0    9.10   12.20
  -9  10   0   35.90   15.10
  -9  10   0   41.40    8.10
  -9  10   0   27.60   11.60
   8 -10   0   -3.70   12.30
   8 -10   0   11.50   14.80
   8 -10   0    2.50   14.00
   8 -10   0   -4.90   11.50
   8 -10   0  -18.30   11.40
   8 -10   0   -0.10   12.00
   8 -10   0   -3.10    9.70
   8 -10   0   10.60    7.80
  -8  10   0    4.60    5.80
  -8  10   0    7.70   12.50
  -8  10   0  -22.30   10.00
  -8  10   0   -7.60    9.80
  -8  10   0   -4.90    9.60
  -8  10   0   -7.10   11.70
  -8  10   0    4.80    7.40
  -8  10   0    7.30   11.10
   7 -10   0  626.54   44.40
   7 -10   0  607.04   43.00
   7 -10   0  648.54   48.40
   7 -10   0  684.23   49.50
   7 -10   0  625.24   46.10
   7 -10   0  659.43   46.70
   7 -10   0  581.04   46.90
   7 -10   0  574.14   47.60
  -7  10   0  586.64   46.20
  -7  10   0  571.04   44.50
  -7  10   0  563.54   43.20
  -7  10   0  605.34   46.50
  -7  10   0  560.44   41.70
  -7  10   0  577.04   45.80
  -7  10   0  618.94   42.00
  -7  10   0  577.74   44.80
  -7  10   0  601.24   43.90
  -7  10   0  609.04   47.20
   6 -10   0  253.97   26.10
   6 -10   0  316.37   29.50
   6 -10   0  300.97   25.60
   6 -10   0  262.47   21.20
   6 -10   0  255.17   27.60
   6 -10   0  300.27   25.60
   6 -10   0  277.87   23.40
   6 -10   0  311.07   27.80
  -6  10   0  221.78   21.40
  -6  10   0  208.98   25.90
  -6  10   0  237.38   24.60
  -6  10   0  234.08   23.40
  -6  10   0  255.67   23.80
  -6  10   0  234.58   23.50
  -6  10   0  235.28   19.10
  -6  10   0  260.77   22.40
  -6  10   0  275.97   19.60
  -6  10   0  240.88   27.50
  -6  10   0  228.38   25.90
  -6  10   0  241.88   21.70
   5 -10   0  101.79   13.30
   5 -10   0   97.79   13.70
   5 -10   0  102.29   15.30
   5 -10   0   96.29   12.90
   5 -10   0  114.79   15.70
   5 -10   0   76.19   11.20
   5 -10   0   86.19   13.30
   5 -10   0   74.99   13.00
   5 -10   0   89.59   11.80
  -5  10   0  137.79   16.10
  -5  10   0  127.99   10.90
  -5  10   0  118.19   13.00
  -5  10   0  142.59   14.60
  -5  10   0  139.49   14.30
  -5  10   0  140.39   14.30
  -5  10   0  126.29   11.20
  -5  10   0  136.29   16.10
  -5  10   0  138.09   15.60
  -5  10   0  144.89   19.20
  -5  10   0  126.39   13.90
  -5  10   0  132.89   16.00
   4 -10   0  131.19   15.30
   4 -10   0  118.49   17.10
   4 -10   0  148.89   15.20
   4 -10   0  109.39   15.00
   4 -10   0  109.39   14.60
   4 -10   0   97.69   14.00
   4 -10   0  101.19   14.10
   4 -10   0  147.99   17.20
   4 -10   0  119.59   14.00
   4 -10   0  120.29   15.20
  -4  10   0  161.98   19.40
  -4  10   0  151.38   16.60
  -4  10   0  163.08   17.50
  -4  10   0  131.19   16.70
  -4  10   0  139.09   11.90
  -4  10   0  122.29   15.50
  -4  10   0  147.99   21.00
  -4  10   0  141.99   15.40
  -4  10   0  152.08   11.80
  -4  10   0  156.28   17.10
  -4  10   0  153.88   14.60
  -4  10   0  143.99   15.30
   3 -10   0  228.88   20.10
   3 -10   0  231.68   22.80
   3 -10   0  241.68   22.10
   3 -10   0  254.37   23.20
   3 -10   0  211.68   23.40
   3 -10   0  241.28   20.60
   3 -10   0  231.88   23.20
   3 -10   0  225.48   21.20
   3 -10   0  271.87   24.20
   3 -10   0  227.98   19.70
  -3  10   0  221.18   21.20
  -3  10   0  198.18   23.50
  -3  10   0  258.97   23.40
  -3  10   0  230.08   17.70
  -3  10   0  222.38   21.00
  -3  10   0  245.98   19.80
  -3  10   0  235.28   17.60
  -3  10   0  254.67   24.50
  -3  10   0  218.68   25.00
  -3  10   0  202.28   20.30
  -3  10   0  223.38   20.80
   2 -10   0  650.93   46.10
   2 -10   0  642.14   47.10
   2 -10   0  663.83   47.70
   2 -10   0  669.23   47.80
   2 -10   0  645.44   45.90
   2 -10   0  683.83   45.90
   2 -10   0  707.23   46.00
   2 -10   0  647.64   47.10
   2 -10   0  650.03   47.60
   2 -10   0  630.74   46.90
  -2  10   0  618.04   44.50
  -2  10   0  619.04   48.10
  -2  10   0  639.74   47.40
  -2  10   0  578.14   46.20
  -2  10   0  676.83   46.40
  -2  10   0  620.04   45.40
  -2  10   0  611.14   48.20
  -2  10   0  609.74   46.30
  -2  10   0  648.44   48.20
  -2  10   0  647.34   46.40
   1 -10   0  758.62   53.29
   1 -10   0  735.03   53.39
   1 -10   0  745.33   54.69
   1 -10   0  718.43   52.59
   1 -10   0  745.83   54.09
   1 -10   0  765.52   54.59
   1 -10   0  745.03   54.29
   1 -10   0  735.73   52.89
   1 -10   0  716.73   51.59
   1 -10   0  733.33   54.49
   1 -10   0  762.82   52.99
   1 -10   0  738.33   54.89
  -1  10   0  713.03   53.69
  -1  10   0  805.52   55.49
  -1  10   0  800.02   55.49
  -1  10   0  760.42   54.39
  -1  10   0  771.42   54.89
  -1  10   0  729.73   53.59
  -1  10   0  731.63   51.99
  -1  10   0  829.02   53.79
  -1  10   0  791.42   52.99
  -1  10   0  814.12   53.59
   0 -10   0   53.89    9.30
   0 -10   0   55.79   10.30
   0 -10   0   52.99   10.30
   0 -10   0   52.19    8.00
   0 -10   0   60.89    7.10
   0 -10   0   43.00    8.10
   0 -10   0   41.60    9.00
   0 -10   0   53.29   10.60
   0 -10   0   58.19   11.00
   0 -10   0   58.19    8.00
   0 -10   0   71.29   11.40
   0 -10   0   68.79   11.70
   0  10   0   75.19   10.30
   0  10   0   43.80    9.80
   0  10   0   70.59   11.70
   0  10   0   78.59    8.20
   0  10   0   62.89   11.10
   0  10   0   72.69   12.40
   0  10   0   63.99   11.20
   0  10   0   58.89   10.40
   0  10   0   65.79   10.00
  -1 -10   0   80.19   10.90
  -1 -10   0   83.59   12.20
  -1 -10   0  101.49   13.70
  -1 -10   0  105.29   12.10
  -1 -10   0  117.49   14.00
  -1 -10   0  105.49   13.30
  -1 -10   0   92.99   12.30
  -1 -10   0  115.29   14.30
  -1 -10   0   89.09   12.40
  -1 -10   0   78.69   12.70
  -1 -10   0   88.69   12.60
   1  10   0  116.79   17.30
   1  10   0  134.19   16.20
   1  10   0  134.29   18.50
   1  10   0  141.89   12.70
   1  10   0  107.39   13.40
   1  10   0  140.69   18.80
   1  10   0  146.59   15.20
   1  10   0  134.49   18.00
  -2 -10   0  211.28   21.40
  -2 -10   0  212.88   22.40
  -2 -10   0  203.18   18.00
  -2 -10   0  199.08   17.60
  -2 -10   0  191.38   22.40
  -2 -10   0  199.38   22.90
  -2 -10   0  216.88   18.30
  -2 -10   0  198.28   18.00
  -2 -10   0  197.08   22.10
  -2 -10   0  225.78   23.00
   2  10   0  216.78   21.10
   2  10   0  190.08   19.30
   2  10   0  238.98   22.70
   2  10   0  215.08   23.20
   2  10   0  204.98   23.00
   2  10   0  224.28   19.70
   2  10   0  222.28   22.20
   2  10   0  216.68   20.60
  -3 -10   0   16.00    7.20
  -3 -10   0    9.10    6.80
  -3 -10   0   22.20    9.80
  -3 -10   0   13.80   10.20
  -3 -10   0   11.20    6.40
  -3 -10   0    7.70   10.40
  -3 -10   0   19.90   11.60
  -3 -10   0   22.40    9.80
  -3 -10   0   44.10   12.50
   3  10   0   23.40    8.10
   3  10   0   18.20    9.60
   3  10   0   37.30   10.70
   3  10   0   18.50   11.50
   3  10   0   19.30   10.20
   3  10   0   19.90   10.10
   3  10   0   19.30    8.10
   3  10   0    5.70   11.60
  -4 -10   0   40.30   18.00
  -4 -10   0   43.20   13.10
  -4 -10   0   41.20    8.00
  -4 -10   0   41.30   12.40
  -4 -10   0   55.39    9.50
  -4 -10   0   40.30   11.60
  -4 -10   0   35.80    9.90
  -4 -10   0   42.60   12.40
  -4 -10   0   42.50    8.40
   4  10   0   39.20    8.70
   4  10   0   25.70   11.80
   4  10   0   44.90   12.60
   4  10   0   37.20   11.10
   4  10   0   23.30   11.00
   4  10   0   60.09   17.30
   4  10   0   36.10   11.60
  -5 -10   0   55.19   14.20
  -5 -10   0   79.09   12.80
  -5 -10   0   71.79   13.20
  -5 -10   0   53.19   14.40
  -5 -10   0   59.09   20.40
  -5 -10   0   50.59   14.10
   5  10   0   66.99    8.90
   5  10   0   66.49   12.60
   5  10   0   61.59   14.80
   5  10   0   75.89   13.90
   5  10   0   56.59   13.50
   5  10   0   70.69   10.00
   5  10   0   63.29   13.80
  -6 -10   0   82.69   17.50
  -6 -10   0  102.99   14.10
  -6 -10   0   69.99   16.40
  -6 -10   0   84.49   14.20
  -6 -10   0   81.69   15.80
   6  10   0   87.29   17.60
   6  10   0   79.39   15.00
   6  10   0   78.99   17.10
   6  10   0   95.89   15.40
   6  10   0   78.49   11.00
  -7 -10   0   13.00   17.40
  -7 -10   0   30.70   15.10
  -7 -10   0   28.10   13.20
  -7 -10   0   20.30   16.90
   7  10   0   20.20   15.30
   7  10   0   53.49   13.20
   7  10   0   40.80    9.60
   7  10   0   36.90   14.90
   7  10   0   53.99   15.40
  -8 -10   0   11.10   16.00
  -8 -10   0   12.00   12.60
  -8 -10   0    6.30   13.80
   8  10   0    0.60   13.70
   8  10   0   -2.30   15.40
  13 -11   0   14.50   21.20
  13 -11   0   -2.10   15.00
  13 -11   0    5.50   17.40
  13 -11   0   44.60   28.20
 -13  11   0    5.40   13.60
 -13  11   0   32.20   18.30
 -13  11   0    2.80   12.30
 -13  11   0    6.70   14.40
  12 -11   0   68.39   14.90
  12 -11   0  113.79   17.20
  12 -11   0   80.59   21.20
  12 -11   0   92.09   18.80
  12 -11   0   93.99   27.10
 -12  11   0   77.69   12.00
 -12  11   0   47.70   14.00
 -12  11   0   70.79   17.00
 -12  11   0  132.29   31.80
  11 -11   0   -1.00   18.50
  11 -11   0   -5.20   17.10
  11 -11   0   -0.50   13.90
  11 -11   0   47.20   22.70
  11 -11   0   -8.10   12.30
 -11  11   0   35.30   13.90
 -11  11   0  -14.60   11.30
 -11  11   0   26.40   16.50
 -11  11   0   -5.20   13.80
 -11  11   0   -4.10    8.10
  10 -11   0   -4.10   11.70
  10 -11   0    5.10   17.20
  10 -11   0    9.20   17.20
  10 -11   0  -13.80   13.70
  10 -11   0   26.60   14.30
  10 -11   0   20.30    8.40
  10 -11   0   -2.80   12.00
  10 -11   0   31.70   20.80
 -10  11   0   -0.80   13.80
 -10  11   0  -13.40   11.90
 -10  11   0   36.40   16.20
 -10  11   0   -5.20    7.20
 -10  11   0  -12.40   12.70
 -10  11   0  -20.40   11.70
 -10  11   0   24.30    8.20
   9 -11   0  173.48   22.00
   9 -11   0  202.28   19.70
   9 -11   0  198.08   23.80
   9 -11   0  200.68   21.20
   9 -11   0  214.38   30.10
   9 -11   0  179.68   23.80
   9 -11   0  191.68   22.90
  -9  11   0  160.78   20.20
  -9  11   0  212.08   18.70
  -9  11   0  185.18   17.20
  -9  11   0  172.18   19.60
  -9  11   0  265.37   29.50
  -9  11   0  178.38   21.80
  -9  11   0  188.88   20.50
   8 -11   0   58.89    9.80
   8 -11   0   44.40   12.00
   8 -11   0   74.69   16.90
   8 -11   0   50.09   16.50
   8 -11   0   63.79   14.70
   8 -11   0   74.09   16.00
   8 -11   0   48.40   15.10
   8 -11   0   69.69   17.60
  -8  11   0   56.39   16.00
  -8  11   0   56.39   12.90
  -8  11   0   77.79   15.30
  -8  11   0   79.09   14.20
  -8  11   0   37.70   18.30
  -8  11   0   52.69    7.50
  -8  11   0   78.09    8.10
  -8  11   0   67.09    9.60
   7 -11   0   86.69   16.30
   7 -11   0  131.19   16.30
   7 -11   0  146.79   17.60
   7 -11   0  118.69   14.80
   7 -11   0  147.19   15.40
   7 -11   0  137.39   17.80
   7 -11   0  155.98   18.90
   7 -11   0   92.19   16.80
  -7  11   0  111.19   14.90
  -7  11   0  131.99   15.40
  -7  11   0  129.89   16.00
  -7  11   0  107.79   15.90
  -7  11   0  187.78   24.90
  -7  11   0  101.99   16.30
  -7  11   0  128.69   12.30
  -7  11   0  159.38   15.10
  -7  11   0  111.69   14.60
  -7  11   0  146.29   13.60
   6 -11   0   21.20   13.80
   6 -11   0   -0.90   13.70
   6 -11   0    6.20   10.20
   6 -11   0    6.10   10.80
   6 -11   0   21.50    7.20
   6 -11   0  -21.00   11.70
   6 -11   0    6.60   10.60
   6 -11   0   -2.10   10.80
  -6  11   0   15.70    8.10
  -6  11   0  -13.90   11.20
  -6  11   0    0.90    9.50
  -6  11   0    5.20    9.40
  -6  11   0   -3.00    8.70
  -6  11   0   18.30    7.60
  -6  11   0   10.80    5.40
  -6  11   0   22.60   12.50
  -6  11   0    2.40    9.40
  -6  11   0   15.60   12.80
  -6  11   0    2.00    4.60
   5 -11   0   -0.30   11.70
   5 -11   0   15.00   10.20
   5 -11   0   12.30   10.10
   5 -11   0   -1.50   12.00
   5 -11   0   12.20    7.30
   5 -11   0    9.80   11.70
   5 -11   0   22.30   12.80
   5 -11   0   12.30   10.30
  -5  11   0    3.60    9.30
  -5  11   0    5.50    9.00
  -5  11   0    3.10   10.90
  -5  11   0   16.30   10.80
  -5  11   0    9.30    4.70
  -5  11   0    6.80    9.20
  -5  11   0   -1.60   11.90
  -5  11   0    7.10    8.00
  -5  11   0   -2.20   12.40
  -5  11   0   13.10    4.80
   4 -11   0  345.97   30.80
   4 -11   0  324.07   29.00
   4 -11   0  305.77   29.10
   4 -11   0  332.97   28.50
   4 -11   0  295.47   24.80
   4 -11   0  295.27   29.70
   4 -11   0  317.77   27.60
   4 -11   0  300.17   26.80
  -4  11   0  299.57   31.00
  -4  11   0  266.87   29.60
  -4  11   0  299.67   22.50
  -4  11   0  362.06   31.40
  -4  11   0  318.77   27.00
  -4  11   0  282.97   22.60
  -4  11   0  306.17   28.90
  -4  11   0  309.77   24.90
  -4  11   0  341.87   26.80
   3 -11   0   96.99   13.50
   3 -11   0  109.49   11.80
   3 -11   0  117.49   15.10
   3 -11   0  127.99   14.10
   3 -11   0   88.29   10.90
   3 -11   0   98.59   12.90
  -3  11   0   68.09   11.30
  -3  11   0   81.49    9.80
  -3  11   0   67.79   14.50
  -3  11   0   54.59   10.80
  -3  11   0   64.09    7.80
  -3  11   0   64.59   10.20
  -3  11   0   57.99   13.50
  -3  11   0   81.99   14.00
  -3  11   0   86.49   15.30
   2 -11   0  203.08   23.30
   2 -11   0  228.08   21.30
   2 -11   0  167.48   18.50
   2 -11   0  220.18   24.30
   2 -11   0  189.08   18.50
   2 -11   0  205.98   22.10
   2 -11   0  192.68   21.10
   2 -11   0  183.58   19.40
   2 -11   0  202.78   21.80
  -2  11   0  185.08   18.80
  -2  11   0  212.48   23.90
  -2  11   0  160.58   15.80
  -2  11   0  200.68   20.20
  -2  11   0  186.08   24.00
  -2  11   0  212.08   23.10
  -2  11   0  187.68   20.10
  -2  11   0  170.88   23.10
   1 -11   0   -6.20    4.70
   1 -11   0    0.40    9.60
   1 -11   0    2.50    8.70
   1 -11   0   -0.80    7.10
   1 -11   0    7.30   11.00
   1 -11   0   -3.10   10.00
   1 -11   0    6.00   10.40
   1 -11   0    1.20    6.90
   1 -11   0    8.00   10.50
   1 -11   0    4.90    7.10
  -1  11   0   -3.20    8.20
  -1  11   0    0.10   10.60
  -1  11   0    2.20    9.60
  -1  11   0    0.90    5.80
  -1  11   0   11.80   11.90
  -1  11   0    2.60   10.70
  -1  11   0   -1.10    7.90
  -1  11   0    3.90    9.30
   0 -11   0   83.09   10.00
   0 -11   0   73.49   13.00
   0 -11   0   63.69   12.60
   0 -11   0  107.59   14.00
   0 -11   0   79.19    8.60
   0 -11   0   89.09   10.00
   0 -11   0   72.59    9.90
   0 -11   0   96.09   13.80
   0 -11   0   83.99   12.60
   0 -11   0   95.59   13.60
   0  11   0   85.39   11.80
   0  11   0   55.69   12.50
   0  11   0   75.59   12.70
   0  11   0   98.19   14.50
   0  11   0   93.79   13.60
   0  11   0   82.29   11.40
   0  11   0   75.09   13.70
   0  11   0   69.59    9.50
  -1 -11   0  142.69   17.40
  -1 -11   0  151.28   16.40
  -1 -11   0  170.78   23.30
  -1 -11   0  158.88   21.40
  -1 -11   0  159.48   22.30
  -1 -11   0  158.68   16.40
  -1 -11   0  161.18   16.50
  -1 -11   0  164.78   15.80
  -1 -11   0  158.28   17.70
  -1 -11   0  174.58   21.40
   1  11   0  174.38   19.80
   1  11   0  173.08   17.40
   1  11   0  214.48   23.70
   1  11   0  183.88   22.30
   1  11   0  188.68   23.40
   1  11   0  167.18   22.00
   1  11   0  172.48   20.30
   1  11   0  190.88   19.10
  -2 -11   0  178.68   22.40
  -2 -11   0  179.18   23.40
  -2 -11   0  159.58   16.60
  -2 -11   0  145.49   21.10
  -2 -11   0  176.88   23.50
  -2 -11   0  142.49   16.90
  -2 -11   0  162.98   22.70
  -2 -11   0  159.38   17.00
   2  11   0  216.78   24.60
   2  11   0  203.48   21.90
   2  11   0  191.28   19.20
   2  11   0  176.68   21.00
   2  11   0  170.78   23.10
   2  11   0  183.18   23.40
   2  11   0  204.78   24.00
   2  11   0  157.28   18.20
  -3 -11   0   54.39    9.10
  -3 -11   0   58.19   12.80
  -3 -11   0   81.39   17.40
  -3 -11   0   61.29    9.30
  -3 -11   0   55.49    8.90
  -3 -11   0   72.59   14.20
  -3 -11   0   54.49   14.60
  -3 -11   0   36.70   12.70
  -3 -11   0   64.69   14.20
   3  11   0   57.19   14.90
   3  11   0   58.09   10.20
   3  11   0   45.70   12.00
   3  11   0   44.20   12.80
   3  11   0   57.39   13.50
   3  11   0   40.60   12.50
  -4 -11   0   15.60    8.60
  -4 -11   0   11.70   12.00
  -4 -11   0   15.70    7.50
  -4 -11   0    1.30   12.60
  -4 -11   0    7.10   13.50
   4  11   0   -7.40   10.60
   4  11   0    7.80   13.00
   4  11   0  -16.00   13.20
   4  11   0    2.50   13.20
   4  11   0   11.90   11.50
   4  11   0    1.10    8.90
  -5 -11   0   16.10   10.10
  -5 -11   0   24.20   14.20
  -5 -11   0   47.80   13.30
  -5 -11   0   21.40    8.30
  -5 -11   0   14.30   14.10
  -5 -11   0   23.50   15.40
   5  11   0   29.20   15.00
   5  11   0   46.50   12.80
   5  11   0   34.30   13.70
   5  11   0   19.50   14.70
   5  11   0   38.40   10.10
  -6 -11   0    2.40   11.50
  -6 -11   0    1.90   14.90
  -6 -11   0  -25.00   20.70
  -6 -11   0  -13.70   14.90
  -6 -11   0  -14.30   12.30
   6  11   0  -20.60   14.40
   6  11   0   10.90    9.30
   6  11   0   20.10   13.30
   6  11   0   16.50   14.10
   6  11   0  -17.20   15.00
  -7 -11   0   38.20   14.60
  -7 -11   0   25.40   13.50
  -7 -11   0   22.70   16.60
   7  11   0   25.40   16.30
   7  11   0   48.40   14.80
  13 -12   0  -42.40   19.90
  13 -12   0   66.49   28.40
  13 -12   0  -25.30   18.60
 -13  12   0   -2.40   13.90
 -13  12   0   17.20   19.20
 -13  12   0  -21.00   15.70
  12 -12   0   22.90   30.70
  12 -12   0  -17.70   13.00
  12 -12   0  -19.80   15.70
  12 -12   0  -15.70   18.50
  12 -12   0  -28.90   17.70
 -12  12   0  -40.30   13.00
 -12  12   0    0.20    8.30
 -12  12   0   20.70   19.30
 -12  12   0  -14.70   14.10
  11 -12   0   25.00   14.70
  11 -12   0   21.10   14.00
  11 -12   0   26.60   16.60
  11 -12   0   82.09   24.80
  11 -12   0   61.79   20.60
  11 -12   0    2.90   17.70
 -11  12   0   -2.90   13.50
 -11  12   0   33.60    8.60
 -11  12   0    8.80   13.40
 -11  12   0   50.79   16.60
  10 -12   0    2.20   13.10
  10 -12   0  -12.50   14.20
  10 -12   0    6.50   16.20
  10 -12   0   34.40   18.60
  10 -12   0    7.00   12.70
  10 -12   0   34.20   19.30
 -10  12   0   26.90   17.70
 -10  12   0   11.00   13.30
 -10  12   0   36.00   14.70
 -10  12   0    7.30   12.50
 -10  12   0    6.70    7.20
   9 -12   0  145.99   19.40
   9 -12   0  151.18   17.10
   9 -12   0  149.29   20.50
   9 -12   0  151.28   22.20
   9 -12   0  164.88   18.20
   9 -12   0  252.77   35.10
   9 -12   0  136.29   20.30
  -9  12   0  226.68   29.70
  -9  12   0  129.69   18.80
  -9  12   0  185.28   25.60
  -9  12   0  150.68   14.90
  -9  12   0  142.09   18.10
  -9  12   0  116.89   18.40
  -9  12   0  182.38   18.80
   8 -12   0    9.00   15.00
   8 -12   0   50.59   18.60
   8 -12   0   48.10   18.90
   8 -12   0   18.00   12.30
   8 -12   0   30.10    8.50
   8 -12   0   47.50   16.70
  -8  12   0   26.30   11.50
  -8  12   0   30.00    6.60
  -8  12   0    4.80   11.80
  -8  12   0   -2.10   14.50
  -8  12   0   20.70    5.90
  -8  12   0   32.30   12.90
  -8  12   0   21.30   14.10
   7 -12   0   76.29   17.30
   7 -12   0   76.79   15.20
   7 -12   0   96.89   13.90
   7 -12   0   78.19   10.40
   7 -12   0   89.19   15.00
   7 -12   0   56.29   16.80
   7 -12   0  109.39   18.30
   7 -12   0  111.09   17.70
  -7  12   0   88.39   11.80
  -7  12   0   90.89   15.60
  -7  12   0   77.59   18.00
  -7  12   0   55.79   12.80
  -7  12   0   75.39   15.20
  -7  12   0   79.59    8.20
  -7  12   0  105.99   18.20
   6 -12   0  264.17   22.70
   6 -12   0  279.67   29.90
   6 -12   0  202.48   29.60
   6 -12   0  233.28   29.50
   6 -12   0  295.17   32.00
   6 -12   0  313.97   28.10
   6 -12   0  271.17   29.00
   6 -12   0  258.07   26.50
  -6  12   0  292.67   28.60
  -6  12   0  255.87   20.30
  -6  12   0  282.97   23.80
  -6  12   0  313.77   28.50
  -6  12   0  267.57   31.70
  -6  12   0  251.87   31.00
  -6  12   0  286.47   26.00
  -6  12   0  259.57   19.90
   5 -12   0  128.89   17.70
   5 -12   0  122.59   15.10
   5 -12   0  117.59   16.90
   5 -12   0  106.09   15.00
   5 -12   0   82.49   15.50
   5 -12   0   99.49   15.40
   5 -12   0  128.79   16.80
   5 -12   0  102.49   12.30
  -5  12   0  112.69   11.60
  -5  12   0  125.49   13.30
  -5  12   0   73.39   16.70
  -5  12   0  143.19   16.70
  -5  12   0  115.99   11.20
  -5  12   0  124.59   14.70
  -5  12   0  150.58   18.90
  -5  12   0  155.58   20.70
  -5  12   0  115.89   14.20
   4 -12   0  173.98   20.00
   4 -12   0  136.19   18.10
   4 -12   0  108.09   17.00
   4 -12   0  132.99   15.80
   4 -12   0  156.18   18.40
   4 -12   0  141.69   16.40
   4 -12   0  165.58   23.80
   4 -12   0  179.78   18.00
  -4  12   0  139.09   20.90
  -4  12   0  145.69   12.90
  -4  12   0  150.98   13.10
  -4  12   0  106.39   17.50
  -4  12   0  172.58   22.90
  -4  12   0  146.29   17.30
  -4  12   0  176.48   20.70
  -4  12   0  162.18   20.00
  -4  12   0  153.88   20.20
   3 -12   0   37.90   12.70
   3 -12   0   21.90   11.50
   3 -12   0   48.60   13.80
   3 -12   0   59.89   14.60
   3 -12   0   31.00   11.90
   3 -12   0   40.60   10.10
   3 -12   0    7.10   12.30
  -3  12   0   45.80    6.40
  -3  12   0   33.80   14.00
  -3  12   0   52.89   11.40
  -3  12   0   41.20   10.40
  -3  12   0   25.10   13.50
  -3  12   0   45.60    9.60
  -3  12   0   64.39   13.50
  -3  12   0   35.40    6.40
  -3  12   0   30.40   13.50
   2 -12   0  203.08   24.60
   2 -12   0  203.88   26.10
   2 -12   0  206.18   23.40
   2 -12   0  244.38   27.50
   2 -12   0  211.78   21.90
   2 -12   0  253.97   26.20
   2 -12   0  213.98   24.30
   2 -12   0  192.68   21.50
  -2  12   0  216.68   28.50
  -2  12   0  259.17   26.20
  -2  12   0  238.08   22.60
  -2  12   0  244.08   21.20
  -2  12   0  204.58   25.80
  -2  12   0  198.98   18.00
  -2  12   0  236.68   27.20
  -2  12   0  244.88   23.50
   1 -12   0  112.19   13.40
   1 -12   0  140.99   17.80
   1 -12   0  105.79   14.80
   1 -12   0  144.19   17.70
   1 -12   0  146.19   18.70
   1 -12   0  135.19   17.50
   1 -12   0  111.19   13.40
  -1  12   0   96.49   16.50
  -1  12   0  146.69   17.70
  -1  12   0  132.69   15.00
  -1  12   0  166.68   15.60
  -1  12   0  157.58   21.80
  -1  12   0  158.78   17.50
  -1  12   0  169.78   19.10
  -1  12   0  122.69   14.50
   0 -12   0   51.39   13.20
   0 -12   0   38.90   12.80
   0 -12   0   48.20    9.20
   0 -12   0   39.90   13.40
   0 -12   0   44.10   17.30
   0 -12   0   31.50    8.50
   0 -12   0   51.49   12.20
   0 -12   0   40.30    7.00
   0 -12   0   43.90   13.20
   0  12   0   37.20   12.10
   0  12   0   45.70   11.00
   0  12   0   40.70   10.20
   0  12   0   26.70    8.10
   0  12   0   45.60   11.40
   0  12   0   29.80   14.30
   0  12   0   22.60   13.60
  -1 -12   0   68.69   13.60
  -1 -12   0   41.90    9.00
  -1 -12   0   74.59   14.30
  -1 -12   0   43.30    9.20
  -1 -12   0   49.50   14.20
  -1 -12   0   66.89   15.30
  -1 -12   0   35.50   14.30
  -1 -12   0   43.70    8.00
  -1 -12   0   70.49   14.90
   1  12   0   46.50   11.20
   1  12   0   52.29   14.40
   1  12   0   38.30    9.40
   1  12   0   44.90   11.60
   1  12   0   65.79   15.10
   1  12   0   46.50   13.80
   1  12   0   73.99   16.60
  -2 -12   0   -0.10    8.80
  -2 -12   0    7.70    7.60
  -2 -12   0    1.80    7.60
  -2 -12   0   10.90   12.60
  -2 -12   0    2.80   13.00
  -2 -12   0   10.10   12.70
  -2 -12   0   29.20   14.50
  -2 -12   0   -5.10   11.70
   2  12   0   -0.20   11.90
   2  12   0    1.40    9.80
   2  12   0   -0.50   11.60
   2  12   0   16.50   13.70
   2  12   0   -3.20   12.00
   2  12   0   -4.20   11.80
  -3 -12   0   76.29   10.00
  -3 -12   0   84.29   16.40
  -3 -12   0   79.99   14.90
  -3 -12   0   59.89   16.00
  -3 -12   0   67.59   15.90
  -3 -12   0   68.59   10.60
   3  12   0   52.19   14.90
   3  12   0   74.39   12.10
   3  12   0   63.39   13.60
   3  12   0   39.40   15.10
   3  12   0   69.39   13.90
  -4 -12   0   14.30    9.20
  -4 -12   0   18.90    8.10
  -4 -12   0   28.30   15.70
  -4 -12   0   -4.00   13.00
  -4 -12   0   21.20   16.10
  -4 -12   0   16.60   14.30
   4  12   0   19.80   12.80
   4  12   0   29.60   10.80
   4  12   0   -9.10   15.00
   4  12   0   10.80   13.00
   4  12   0    8.00   12.70
  -5 -12   0    0.70   14.10
  -5 -12   0   14.30   16.30
  -5 -12   0    7.30   10.10
  -5 -12   0    4.90   14.00
   5  12   0   11.10   14.00
   5  12   0   21.20   10.30
   5  12   0  -22.80   16.00
   5  12   0   18.30   13.70
  -6 -12   0   59.79   15.80
  -6 -12   0   16.30   17.70
  -6 -12   0   42.20   12.10
   6  12   0   21.70   14.70
   6  12   0   49.90   16.10
  12 -13   0  106.29   28.40
  12 -13   0   22.80   20.40
  12 -13   0   33.20   18.80
  12 -13   0   26.70   16.80
 -12  13   0   18.00   14.10
 -12  13   0   16.00   16.40
 -12  13   0   59.29   19.20
  11 -13   0   84.09   25.80
  11 -13   0   56.79   15.70
  11 -13   0   25.20   18.40
  11 -13   0   35.20   17.80
 -11  13   0   34.30   14.80
 -11  13   0   62.89   19.30
 -11  13   0   27.70   14.20
  10 -13   0   27.30   18.80
  10 -13   0   36.90   17.80
  10 -13   0   13.10   17.60
  10 -13   0  -11.10   15.10
 -10  13   0   29.30   17.10
 -10  13   0   -5.20   13.00
 -10  13   0    9.40    6.40
 -10  13   0   -2.50   13.80
   9 -13   0   -1.70   16.50
   9 -13   0   -6.40   14.40
   9 -13   0   24.50   20.10
   9 -13   0    0.80   15.50
  -9  13   0   15.40   16.10
  -9  13   0   -3.50    5.70
  -9  13   0  -11.30   13.00
  -9  13   0    1.50   13.20
  -9  13   0   13.90   13.00
   8 -13   0   20.00   17.00
   8 -13   0   20.40   19.10
   8 -13   0    8.40   14.70
   8 -13   0    0.50   15.20
  -8  13   0   27.50   15.60
  -8  13   0   17.10    5.60
  -8  13   0    7.20   13.10
  -8  13   0   15.40   13.80
  -8  13   0   23.50   12.70
   7 -13   0   56.29   15.40
   7 -13   0   42.50   18.40
   7 -13   0   65.09   15.70
   7 -13   0   17.90   15.00
   7 -13   0   56.89   15.80
  -7  13   0   41.90   12.70
  -7  13   0    8.10   15.40
  -7  13   0   37.90    6.30
  -7  13   0   26.80   12.10
  -7  13   0   50.29   10.70
  -7  13   0   52.69   13.00
  -7  13   0   55.79   15.20
  -7  13   0   38.10    5.90
   6 -13   0  238.98   30.60
   6 -13   0  223.28   26.30
   6 -13   0  263.97   29.10
   6 -13   0  277.77   28.70
   6 -13   0  272.87   32.40
   6 -13   0  168.18   28.80
  -6  13   0  260.37   33.80
  -6  13   0  286.77   24.60
  -6  13   0  280.87   28.80
  -6  13   0  316.67   33.50
  -6  13   0  261.67   19.70
  -6  13   0  267.77   19.60
  -6  13   0  301.77   27.20
  -6  13   0  280.37   27.00
   5 -13   0  -33.70   13.70
   5 -13   0   -7.80   15.20
   5 -13   0    5.80   13.70
   5 -13   0  -17.90   12.00
   5 -13   0   -1.60   12.30
   5 -13   0    3.10   13.70
   5 -13   0    8.10   11.70
  -5  13   0   24.00   15.50
  -5  13   0    4.00    4.80
  -5  13   0   13.00   11.40
  -5  13   0   10.50    4.90
  -5  13   0    3.40   10.00
  -5  13   0  -13.10   16.40
  -5  13   0    8.80   11.60
  -5  13   0   20.50   13.70
   4 -13   0   73.69   15.30
   4 -13   0  121.69   16.90
   4 -13   0  107.39   16.70
   4 -13   0   90.89   15.70
   4 -13   0   82.29   16.30
   4 -13   0  109.19   14.40
   4 -13   0   91.69   15.80
  -4  13   0   53.89   16.80
  -4  13   0   89.99    8.90
  -4  13   0   93.29   14.00
  -4  13   0  123.49   13.30
  -4  13   0  118.89   15.10
  -4  13   0  113.79   16.70
  -4  13   0   99.89   17.70
   3 -13   0   78.19   15.70
   3 -13   0   41.10   15.30
   3 -13   0   78.39   12.60
   3 -13   0   73.59   14.90
   3 -13   0   60.19   16.00
   3 -13   0  100.79   16.20
   3 -13   0   68.19   11.80
   3 -13   0   84.69   16.60
  -3  13   0   66.49   18.50
  -3  13   0   82.59   13.10
  -3  13   0   81.69   12.30
  -3  13   0   87.39   10.70
  -3  13   0   95.99   19.10
  -3  13   0  106.99   17.30
  -3  13   0   75.09    8.40
  -3  13   0   65.49   12.80
   2 -13   0    6.30   13.20
   2 -13   0    4.40   14.00
   2 -13   0   -2.90   12.80
   2 -13   0    5.30    9.30
   2 -13   0    2.50   13.60
   2 -13   0    3.90   12.10
   2 -13   0    3.30   13.50
   2 -13   0   -4.80    8.90
  -2  13   0    1.70    6.30
  -2  13   0   -0.70   14.60
  -2  13   0   11.60   13.20
  -2  13   0    7.00   10.90
  -2  13   0    3.80   10.30
  -2  13   0   -5.70    9.90
  -2  13   0  -10.10   14.60
   1 -13   0   -1.40   17.50
   1 -13   0   19.30   13.20
   1 -13   0   22.20   13.10
   1 -13   0    4.70    9.20
   1 -13   0   16.20   13.40
   1 -13   0    8.90   11.50
   1 -13   0   -9.80   12.60
   1 -13   0   21.80    9.50
  -1  13   0   26.40    6.50
  -1  13   0   13.80   11.70
  -1  13   0   25.00   14.90
  -1  13   0   16.40   12.50
  -1  13   0    7.50   14.90
  -1  13   0   19.80   11.00
  -1  13   0   19.90   10.80
   0 -13   0   56.79   10.40
   0 -13   0   50.59    7.70
   0 -13   0   49.50   13.10
   0 -13   0   82.09   15.10
   0 -13   0   51.09   14.50
   0 -13   0   40.60   14.10
   0 -13   0   39.20    8.60
   0  13   0   32.40   12.40
   0  13   0   46.60   12.80
   0  13   0   69.29   12.30
   0  13   0   39.50    8.50
   0  13   0   56.39   12.50
   0  13   0   73.29   17.40
   0  13   0   43.90   13.40
  -1 -13   0  129.69   19.80
  -1 -13   0  160.38   20.20
  -1 -13   0  153.58   16.70
  -1 -13   0  171.68   19.00
  -1 -13   0  146.69   20.70
  -1 -13   0  162.68   19.40
   1  13   0  180.08   20.90
   1  13   0  143.49   17.10
   1  13   0  169.88   21.40
   1  13   0  202.28   22.10
   1  13   0  207.58   23.80
  -2 -13   0   36.60   14.30
  -2 -13   0   40.90    9.20
  -2 -13   0   55.39   17.00
  -2 -13   0   31.50    9.00
  -2 -13   0   22.40   12.40
  -2 -13   0   43.00   16.20
   2  13   0   23.50   13.80
   2  13   0   50.29   12.20
   2  13   0   26.90   13.40
   2  13   0   22.90   15.00
   2  13   0   34.00   13.30
  -3 -13   0   26.90   14.10
  -3 -13   0   27.70   16.50
  -3 -13   0   14.40   10.90
  -3 -13   0    4.00   15.00
  -3 -13   0   24.60   10.10
  -3 -13   0   14.40   16.10
   3  13   0   21.00   13.20
   3  13   0   -2.80   13.50
   3  13   0   -0.20   13.20
   3  13   0   20.60   11.70
   3  13   0    8.70   16.20
  -4 -13   0    4.40   16.80
  -4 -13   0   11.20   10.50
  -4 -13   0   20.80   15.00
   4  13   0   20.40   14.20
   4  13   0  -14.70   16.80
   4  13   0   37.30   11.90
   4  13   0   17.90   14.30
  11 -14   0    0.60   18.30
  11 -14   0    2.30   17.90
  11 -14   0   46.50   24.10
  11 -14   0   12.80   18.50
  11 -14   0    1.40   14.80
 -11  14   0    1.00   14.30
 -11  14   0   23.40   19.40
 -11  14   0   -7.50   14.50
  10 -14   0    1.80   14.00
  10 -14   0   -3.40   16.30
  10 -14   0   14.70   19.30
  10 -14   0  -10.40   16.90
 -10  14   0  -25.10   13.70
 -10  14   0   -8.30   13.60
 -10  14   0   24.30   19.10
   9 -14   0   76.39   15.90
   9 -14   0   58.99   18.00
   9 -14   0   47.40   17.20
   9 -14   0  111.19   23.30
  -9  14   0   78.69   15.30
  -9  14   0   40.30   14.50
  -9  14   0  101.39   26.00
   8 -14   0   10.50   14.90
   8 -14   0   75.29   21.60
   8 -14   0   22.80   14.00
   8 -14   0   34.40   17.00
   8 -14   0   36.20   16.30
  -8  14   0    9.90   13.30
  -8  14   0    0.30   12.90
  -8  14   0   30.50   14.40
  -8  14   0   35.60   16.10
   7 -14   0   33.50   16.30
   7 -14   0   15.40   13.60
   7 -14   0   32.70   14.20
   7 -14   0   19.30   15.40
   7 -14   0   24.30   17.80
  -7  14   0   29.90   10.70
  -7  14   0   15.10   18.30
  -7  14   0    4.50   12.10
  -7  14   0   27.10   13.70
  -7  14   0   25.10   13.10
   6 -14   0   35.70   16.20
   6 -14   0   26.30   16.50
   6 -14   0    3.30   14.30
   6 -14   0   12.20   15.20
   6 -14   0   23.60   21.00
  -6  14   0    5.60    4.50
  -6  14   0   10.50   14.20
  -6  14   0   -3.90   12.30
  -6  14   0   -1.00   10.60
  -6  14   0    6.00   12.70
  -6  14   0    4.00   12.50
   5 -14   0   16.70   15.80
   5 -14   0   29.80   12.80
   5 -14   0   33.70   14.30
   5 -14   0   30.70   16.20
   5 -14   0   33.40   15.00
  -5  14   0   46.60   17.80
  -5  14   0   21.40   13.00
  -5  14   0   28.50   12.60
  -5  14   0   26.40    5.40
  -5  14   0   20.70   11.60
  -5  14   0    6.90   12.30
   4 -14   0   80.69   16.10
   4 -14   0   66.19   15.90
   4 -14   0   76.99   13.90
   4 -14   0   71.29   16.30
   4 -14   0   71.19   16.80
  -4  14   0   84.59   14.80
  -4  14   0   69.39    7.90
  -4  14   0   87.39   20.30
  -4  14   0   91.49   17.70
  -4  14   0   76.69   14.70
   3 -14   0  103.29   17.50
   3 -14   0  115.79   17.70
   3 -14   0  154.88   20.40
   3 -14   0  120.89   18.80
   3 -14   0   92.19   18.00
  -3  14   0  101.69   20.30
  -3  14   0  115.79   14.70
  -3  14   0  150.58   17.20
  -3  14   0  103.89   15.30
  -3  14   0  107.29   12.60
  -3  14   0  124.39   19.80
   2 -14   0   23.70   15.60
   2 -14   0   36.30   14.50
   2 -14   0    4.40   11.70
   2 -14   0   30.00   11.00
   2 -14   0   17.10   14.00
  -2  14   0   12.80   17.40
  -2  14   0   35.30   15.70
  -2  14   0   32.90   12.30
  -2  14   0   30.80   13.40
  -2  14   0   18.40   12.00
   1 -14   0   57.99   16.40
   1 -14   0   46.20   15.00
   1 -14   0   39.40   10.90
   1 -14   0   35.20   15.10
   1 -14   0   28.50   17.00
  -1  14   0   46.90   14.30
  -1  14   0   35.90   12.30
  -1  14   0   18.00   15.40
  -1  14   0   40.30   16.60
  -1  14   0   20.60   11.80
   0 -14   0   18.20   13.40
   0 -14   0   29.60   14.80
   0 -14   0   41.70   10.70
   0 -14   0   36.50    7.50
   0 -14   0   29.20   16.90
   0 -14   0   35.20   15.20
   0  14   0   31.00   14.00
   0  14   0   41.50   12.70
   0  14   0   19.10   17.10
   0  14   0   10.30   16.10
   0  14   0   35.60   12.70
  -1 -14   0   10.40   14.50
  -1 -14   0   14.10    9.50
  -1 -14   0    4.90    7.70
  -1 -14   0   -0.30   16.20
  -1 -14   0  -17.60   13.30
  -1 -14   0    0.60   15.70
   1  14   0    0.50   11.90
   1  14   0  -17.70   17.30
   1  14   0    5.10   13.90
   1  14   0   12.90   12.30
   1  14   0   -5.30   15.60
  -2 -14   0    5.60    8.50
  -2 -14   0  -16.30   16.20
  -2 -14   0   22.70   15.20
  -2 -14   0   19.60   16.90
   2  14   0   -9.60   12.40
   2  14   0   12.20   13.50
   2  14   0   19.80   14.50
   2  14   0  -25.30   17.00
  -3 -14   0   17.60   10.00
  -3 -14   0   64.29   18.00
  -3 -14   0   34.80   15.60
   3  14   0   15.00   15.40
   3  14   0   15.70   12.10
   3  14   0   29.40   15.00
  10 -15   0    1.40   15.50
  10 -15   0   18.70   17.80
  10 -15   0   15.10   18.00
  10 -15   0   30.80   23.60
 -10  15   0   20.50   18.40
 -10  15   0   -1.70   15.50
 -10  15   0    1.10   14.60
   9 -15   0   36.60   17.90
   9 -15   0   53.29   17.90
   9 -15   0   74.69   37.60
   9 -15   0   22.20   15.20
  -9  15   0   44.80   15.40
  -9  15   0   32.50   14.70
  -9  15   0   63.69   20.10
   8 -15   0   -1.20   15.10
   8 -15   0   -0.20   15.50
   8 -15   0   24.10   21.00
   8 -15   0   11.40   17.30
  -8  15   0    6.20   13.30
  -8  15   0   13.30   19.80
  -8  15   0   16.90   13.90
   7 -15   0    9.50   14.50
   7 -15   0   33.20   21.80
   7 -15   0   18.60   14.50
   7 -15   0    6.30   16.50
  -7  15   0   31.00   13.30
  -7  15   0   22.10   11.20
  -7  15   0   10.00   14.20
  -7  15   0   32.20   34.70
   6 -15   0   58.09   17.40
   6 -15   0   53.09   17.70
   6 -15   0   81.79   19.20
   6 -15   0   71.19   16.70
   6 -15   0   59.99   15.80
  -6  15   0   66.09   15.00
  -6  15   0   86.19   19.70
  -6  15   0   60.29   13.40
  -6  15   0   59.69   14.40
   5 -15   0   22.60   15.20
   5 -15   0   23.60   17.60
   5 -15   0   31.10   15.90
   5 -15   0   32.80   19.80
   5 -15   0   30.30   14.50
  -5  15   0   25.40   13.80
  -5  15   0   47.60   19.50
  -5  15   0   51.89   18.20
  -5  15   0   30.60   14.60
  -5  15   0   20.60   12.50
   4 -15   0   30.60   16.50
   4 -15   0   17.90   15.40
   4 -15   0    8.30   12.20
   4 -15   0   23.80   19.20
   4 -15   0   28.80   15.20
  -4  15   0   24.00   13.40
  -4  15   0   18.00   12.30
  -4  15   0   32.90   15.60
  -4  15   0    0.70   13.40
  -4  15   0   20.40   15.30
   3 -15   0    9.80   15.00
   3 -15   0   10.20   15.40
   3 -15   0    0.90   12.10
   3 -15   0   22.20   15.80
   3 -15   0  -13.60   16.20
  -3  15   0  -12.40   16.70
  -3  15   0   11.80   12.80
  -3  15   0    9.80   14.00
  -3  15   0    5.80   11.60
  -3  15   0   16.60   19.40
   2 -15   0   42.50   17.80
   2 -15   0   58.69   12.70
   2 -15   0   44.20   12.60
   2 -15   0   55.79   17.70
   2 -15   0   53.39   19.20
  -2  15   0   51.09   13.90
  -2  15   0   65.39   14.20
  -2  15   0   39.30   19.70
  -2  15   0   37.30   14.80
   1 -15   0    5.20   20.60
   1 -15   0   30.10   16.40
   1 -15   0   40.90   17.70
   1 -15   0   11.90   17.20
   1 -15   0   41.20   11.80
  -1  15   0   42.30   15.30
  -1  15   0   41.90   20.40
  -1  15   0   28.20   12.90
  -1  15   0   15.90   13.70
   0 -15   0   21.70   18.00
   0 -15   0   60.89   17.40
   0 -15   0   78.29   18.30
   0  15   0   39.20   15.30
   0  15   0   43.90   14.80
   0  15   0   49.50   13.40
  -1 -15   0   21.50   17.50
  -1 -15   0   32.20   17.10
   1  15   0    2.30   18.00
   1  15   0    7.40   15.30
   1  15   0   22.10   13.70
   1  15   0   21.20   13.00
   8 -16   0   20.40   22.80
   8 -16   0   10.90   18.50
   8 -16   0   19.80   17.00
   8 -16   0   -2.60   16.00
  -8  16   0    2.80   14.30
  -8  16   0    7.50   14.10
  -8  16   0   32.20   21.10
  -8  16   0   30.10   12.50
   7 -16   0   34.20   45.20
   7 -16   0   11.90   15.20
   7 -16   0   12.50   18.50
   7 -16   0    7.00   15.80
  -7  16   0   12.20   15.10
  -7  16   0    9.60   12.40
  -7  16   0   21.80   20.80
  -7  16   0   10.90   14.40
   6 -16   0   40.60   22.50
   6 -16   0   24.70   17.60
   6 -16   0   22.70   17.20
   6 -16   0   21.40   15.00
  -6  16   0   32.70   13.20
  -6  16   0   31.70   18.70
  -6  16   0   36.60   15.40
  -6  16   0    8.80   13.70
   5 -16   0   14.00   17.90
   5 -16   0   22.70   14.50
   5 -16   0    3.80   16.60
   5 -16   0   17.90   19.00
  -5  16   0    1.20   14.80
  -5  16   0    8.40   13.20
  -5  16   0    2.00   13.50
  -5  16   0    9.80   19.20
   4 -16   0   55.99   22.60
   4 -16   0   64.89   18.60
   4 -16   0   43.80   14.60
   4 -16   0   49.99   17.60
  -4  16   0   49.40   15.60
  -4  16   0   54.59   20.20
  -4  16   0   34.30   14.30
  -4  16   0   66.99   14.40
   3 -16   0   13.60   17.80
   3 -16   0   30.70   19.70
   3 -16   0   24.70   16.50
  -3  16   0   17.90   13.90
  -3  16   0   30.80   15.20
  -3  16   0   18.40   21.10
  -3  16   0   28.40   13.70
   2 -16   0    2.10   13.60
   2 -16   0    8.50   17.30
   2 -16   0   -1.40   21.90
   2 -16   0   -2.80   16.20
  -2  16   0    8.30   15.10
  -2  16   0   -1.70   13.10
  -2  16   0   11.80   14.50
  -2  16   0   -1.70   20.40
   1 -16   0   11.50   18.20
   1 -16   0   31.50   17.60
  -1  16   0   15.60   14.60
  -1  16   0   16.20   21.20
  -1  16   0   -5.60   14.80
  -1  16   0   28.40   15.50
  -1  16  -1   32.30   15.80
  -1  16  -1   -4.80   21.00
  -1  16  -1   30.80   14.50
  -1  16  -1   36.20   14.20
   1 -16   1   24.40   18.40
   1 -16   1  -12.70   26.40
   1 -16   1   45.60   17.40
  -2  16  -1   34.60   20.10
  -2  16  -1   30.60   13.70
  -2  16  -1   45.30   14.50
  -2  16  -1   34.80   13.70
   2 -16   1   28.20   17.60
   2 -16   1   74.79   18.20
   2 -16   1    9.70   26.40
  -3  16  -1   22.50   13.50
  -3  16  -1   12.60   14.60
  -3  16  -1   29.90   13.50
  -3  16  -1   38.20   20.10
   3 -16   1    9.40   15.70
   3 -16   1   23.80   13.40
   3 -16   1   25.20   15.80
   3 -16   1   34.70   22.40
  -4  16  -1   -4.40   12.90
  -4  16  -1   15.50   13.40
  -4  16  -1   13.00   16.90
  -4  16  -1   13.30   14.10
   4 -16   1   22.10   16.30
   4 -16   1   24.20   23.10
   4 -16   1   20.80   13.90
   4 -16   1   -9.00   15.70
  -5  16  -1    5.00   14.60
  -5  16  -1    2.80   13.10
  -5  16  -1   30.60   18.80
  -5  16  -1   11.50   13.20
   5 -16   1   19.30   28.00
   5 -16   1    4.10   15.40
   5 -16   1   12.30   16.70
   5 -16   1   21.10   14.40
  -6  16  -1   28.00   17.60
  -6  16  -1    5.70   13.60
  -6  16  -1    1.00   13.10
  -6  16  -1    9.10   14.30
   6 -16   1   -7.20   16.30
   6 -16   1   44.00   22.50
   6 -16   1   30.30   15.40
   6 -16   1   13.80   16.30
  -7  16  -1   56.29   15.10
  -7  16  -1   53.39   21.30
  -7  16  -1   48.60   15.90
  -7  16  -1   47.80   13.40
   7 -16   1   57.59   17.20
   7 -16   1   77.29   23.40
   7 -16   1   67.69   19.40
   7 -16   1   68.79   17.20
  -8  16  -1   12.00   18.50
  -8  16  -1   -5.30   12.40
  -8  16  -1   -3.30   14.60
  -8  16  -1    5.10   14.50
   8 -16   1   -1.70   16.10
   8 -16   1   23.60   18.40
   8 -16   1   30.00   23.50
   8 -16   1    5.20   15.50
  -9  16  -1   12.30   14.80
  -9  16  -1    4.10   14.90
  -9  16  -1   39.40   20.80
   9 -16   1  -22.20   18.00
   9 -16   1   21.20   23.10
   9 -16   1   24.20   17.60
   9 -16   1    6.10   15.80
   2  15  -1   10.20   15.20
   2  15  -1   23.90   15.10
   2  15  -1   18.30   12.20
   2  15  -1   31.50   15.40
  -2 -15   1   40.40   17.10
  -2 -15   1   60.49   18.10
   1  15  -1    8.00   19.90
   1  15  -1    5.50   12.10
   1  15  -1    8.80   14.80
   1  15  -1    1.90   13.70
  -1 -15   1  -26.10   16.70
  -1 -15   1   20.20   15.90
  -1 -15   1   12.80   17.50
   0  15  -1    9.10   13.70
   0  15  -1   -6.30   21.30
   0  15  -1   -2.40   14.10
   0  15  -1    3.30   12.50
   0 -15   1   18.80   15.50
   0 -15   1  -30.30   17.10
   0 -15   1   15.20   15.50
   0 -15   1   20.50   11.20
  -1  15  -1   68.79   14.10
  -1  15  -1   79.69   16.10
  -1  15  -1   66.69   23.30
  -1  15  -1   49.30   14.70
   1 -15   1   72.99   17.60
   1 -15   1   79.69   20.60
   1 -15   1   57.59   13.20
   1 -15   1   88.19   17.80
  -2  15  -1    8.30   12.60
  -2  15  -1    9.20   18.60
  -2  15  -1   15.10   13.60
  -2  15  -1    6.20   12.70
   2 -15   1   14.30   15.70
   2 -15   1   -2.30   14.30
   2 -15   1   11.90   12.20
   2 -15   1   16.60   11.90
   2 -15   1   -4.00   16.10
  -3  15  -1   41.80   14.50
  -3  15  -1   18.50   21.00
  -3  15  -1   31.10   12.70
  -3  15  -1   38.10   12.80
  -3  15  -1   28.40   20.60
   3 -15   1   20.10   16.00
   3 -15   1   44.30   12.60
   3 -15   1   35.50   16.30
   3 -15   1   42.30   16.60
   3 -15   1   21.80   16.10
  -4  15  -1   65.29   19.00
  -4  15  -1   66.69   20.90
  -4  15  -1   52.29   13.50
  -4  15  -1   47.60   13.80
  -4  15  -1   60.99   14.80
   4 -15   1   64.39   16.30
   4 -15   1   59.19   16.70
   4 -15   1   62.09   17.00
   4 -15   1   60.39   19.60
   4 -15   1   47.90   17.40
  -5  15  -1  100.59   14.80
  -5  15  -1  101.59   16.00
  -5  15  -1   95.89   16.60
  -5  15  -1  111.59   19.90
   5 -15   1   68.69   16.40
   5 -15   1   75.99   18.70
   5 -15   1   71.09   17.40
   5 -15   1   78.29   15.80
   5 -15   1   83.39   17.90
  -6  15  -1   -0.10   12.60
  -6  15  -1    3.90   13.10
  -6  15  -1    2.60   21.10
  -6  15  -1    4.50   12.00
   6 -15   1   23.60   15.30
   6 -15   1   20.40   16.50
   6 -15   1   33.90   19.70
   6 -15   1    9.40   14.50
   6 -15   1   12.00   15.70
  -7  15  -1  -14.70   13.60
  -7  15  -1   -3.30   10.90
  -7  15  -1   18.50   19.80
  -7  15  -1    0.10   14.00
   7 -15   1   -0.10   15.10
   7 -15   1   22.70   21.00
   7 -15   1   -8.40   15.30
   7 -15   1   -0.60   13.90
  -8  15  -1   18.10   17.70
  -8  15  -1    6.50   14.00
  -8  15  -1  -11.00   14.30
   8 -15   1   -9.60   16.90
   8 -15   1   11.50   14.30
   8 -15   1    7.10   15.60
   8 -15   1   25.30   22.70
  -9  15  -1   27.20   18.70
  -9  15  -1   19.20   14.70
  -9  15  -1    8.90   15.30
   9 -15   1   38.50   14.80
   9 -15   1   -3.40   16.50
   9 -15   1   59.89   22.30
   9 -15   1    7.70   16.80
 -10  15  -1  105.09   20.60
 -10  15  -1   45.00   16.20
 -10  15  -1   54.59   15.80
  10 -15   1   75.59   18.50
  10 -15   1   95.89   23.20
  10 -15   1   33.80   15.80
  10 -15   1   62.39   20.30
   3  14  -1   51.29   14.90
   3  14  -1   35.60   11.50
   3  14  -1   18.00   19.10
   3  14  -1   44.80   15.90
  -3 -14   1   40.00   17.70
  -3 -14   1   39.70   15.60
  -3 -14   1   32.90   10.00
  -3 -14   1  -27.20   18.90
   2  14  -1   11.40   18.20
   2  14  -1   12.00   11.80
   2  14  -1   26.10   14.20
   2  14  -1   26.70   14.10
  -2 -14   1   14.80   16.60
  -2 -14   1   -5.00   17.80
  -2 -14   1   22.70   15.10
  -2 -14   1   25.30    8.60
  -2 -14   1   34.20    9.90
   1  14  -1   17.00   13.10
   1  14  -1   35.70   14.20
   1  14  -1   -6.20   17.30
   1  14  -1   13.90   17.30
   1  14  -1   27.70   11.40
  -1 -14   1   15.00   16.80
  -1 -14   1   38.00    7.90
  -1 -14   1   37.00   10.30
  -1 -14   1   24.30   15.20
  -1 -14   1   -5.80   14.10
  -1 -14   1   31.60   15.90
   0  14  -1   69.89   16.90
   0  14  -1   84.89   15.20
   0  14  -1   99.59   14.00
   0  14  -1   88.89   15.70
   0  14  -1   71.39   18.50
   0 -14   1  101.09   13.10
   0 -14   1  108.69   18.40
   0 -14   1   94.79   10.10
   0 -14   1  100.29   18.90
   0 -14   1  121.89   18.90
   0 -14   1   94.69   16.80
  -1  14  -1   56.89   16.60
  -1  14  -1   47.80   16.50
  -1  14  -1   67.59   12.90
  -1  14  -1   43.70   13.40
  -1  14  -1   31.50   13.70
   1 -14   1   57.89   16.10
   1 -14   1   48.50   15.00
   1 -14   1   71.79   15.50
   1 -14   1   64.99   12.10
   1 -14   1   58.89   16.40
  -2  14  -1   40.40   14.90
  -2  14  -1   12.40   17.40
  -2  14  -1   36.20   16.30
  -2  14  -1   37.50   12.10
  -2  14  -1   29.00   13.40
   2 -14   1   22.80   11.30
   2 -14   1   36.50   14.80
   2 -14   1   45.20   15.30
   2 -14   1   16.40   15.10
   2 -14   1   24.80   10.90
  -3  14  -1    5.50   13.60
  -3  14  -1   26.90   18.20
  -3  14  -1   10.10   14.40
  -3  14  -1   10.40    5.20
  -3  14  -1   12.20   11.60
  -3  14  -1    3.10   10.70
   3 -14   1   14.80   13.70
   3 -14   1    0.90   13.30
   3 -14   1    8.20   14.90
   3 -14   1    4.80   15.30
   3 -14   1   18.60   11.30
  -4  14  -1  191.88   27.10
  -4  14  -1  155.38   22.60
  -4  14  -1  173.88   18.80
  -4  14  -1  176.48   23.20
   4 -14   1  185.68   22.30
   4 -14   1  184.88   23.40
   4 -14   1  153.58   21.90
   4 -14   1  206.18   25.10
   4 -14   1  169.38   20.60
   4 -14   1  136.99   25.00
  -5  14  -1   28.60   12.50
  -5  14  -1   42.60   12.90
  -5  14  -1   32.20   11.80
  -5  14  -1   32.90   17.40
  -5  14  -1   40.20   14.60
   5 -14   1   29.90   13.90
   5 -14   1   24.60   15.70
   5 -14   1   28.80   13.80
   5 -14   1   32.50   13.30
   5 -14   1   20.30   15.80
  -6  14  -1   30.10   15.10
  -6  14  -1   20.30   13.10
  -6  14  -1   -0.60   11.10
  -6  14  -1    6.20   12.90
  -6  14  -1   16.20   12.40
   6 -14   1   23.30   15.80
   6 -14   1   11.70   13.50
   6 -14   1   23.40   17.40
   6 -14   1   18.40   13.30
  -7  14  -1  104.69   19.80
  -7  14  -1   91.29   16.30
  -7  14  -1   75.79   13.30
  -7  14  -1  102.39   16.70
  -7  14  -1   73.59   15.40
   7 -14   1   90.49   16.20
   7 -14   1   95.89   17.00
   7 -14   1  129.99   20.60
   7 -14   1   82.49   17.10
   7 -14   1   86.49   19.40
  -8  14  -1   99.39   15.90
  -8  14  -1   84.49   16.00
  -8  14  -1  107.39   17.70
  -8  14  -1  121.49   21.00
   8 -14   1   89.19   18.40
   8 -14   1  110.89   16.10
   8 -14   1  120.79   20.70
   8 -14   1   98.69   17.60
   8 -14   1  123.89   22.70
  -9  14  -1  -28.40   13.20
  -9  14  -1   21.30   16.50
  -9  14  -1  -10.20   13.80
   9 -14   1    5.10   15.80
   9 -14   1   34.00   19.70
   9 -14   1    0.90   16.20
   9 -14   1   -9.40   13.10
 -10  14  -1   -9.50   14.40
 -10  14  -1   61.09   19.00
 -10  14  -1  -18.00   14.10
  10 -14   1   11.70   27.80
  10 -14   1   15.90   15.60
  10 -14   1   -8.50   17.20
  10 -14   1   -0.30   14.00
 -11  14  -1   -6.70   14.20
 -11  14  -1  -42.60   13.40
 -11  14  -1   29.80   20.20
  11 -14   1  -23.30   16.60
  11 -14   1   30.80   23.30
  11 -14   1   26.30   15.70
  11 -14   1    2.50   18.80
  11 -14   1   -5.60   14.00
   5  13  -1   24.50   15.40
   5  13  -1   41.70   15.00
  -5 -13   1   12.60   16.80
  -5 -13   1   25.70   10.70
  -5 -13   1   30.40   15.90
   4  13  -1   22.60   13.90
   4  13  -1   21.10   10.70
   4  13  -1   32.20   14.00
   4  13  -1   15.60   19.60
  -4 -13   1   41.40   16.40
  -4 -13   1   27.70   14.40
  -4 -13   1  -12.90   16.80
  -4 -13   1   11.40    9.80
   3  13  -1   36.00   14.20
   3  13  -1   47.30   13.70
   3  13  -1   11.40   14.30
   3  13  -1   -3.40   15.90
   3  13  -1   31.30   11.20
  -3 -13   1   28.80    9.60
  -3 -13   1   31.20    9.40
  -3 -13   1   34.40   14.70
  -3 -13   1   19.30   15.10
  -3 -13   1   37.20   15.70
  -3 -13   1   28.70   17.20
   2  13  -1   44.10   14.30
   2  13  -1   43.80   16.20
   2  13  -1   66.09   14.00
   2  13  -1   52.89   14.30
   2  13  -1   58.49   12.10
  -2 -13   1   58.29   15.00
  -2 -13   1   62.49   15.70
  -2 -13   1   58.19   16.50
  -2 -13   1   70.99   10.50
  -2 -13   1   57.49    9.40
  -2 -13   1   35.40   13.20
   1  13  -1   13.50   12.90
   1  13  -1   31.50   10.90
   1  13  -1   30.70   15.10
   1  13  -1   28.50   12.40
   1  13  -1   24.80   12.40
  -1 -13   1   30.70   13.20
  -1 -13   1   31.10    7.20
  -1 -13   1   23.10   13.80
  -1 -13   1   20.30   14.70
  -1 -13   1   21.00   13.70
  -1 -13   1   25.10    9.20
   0  13  -1   80.89    9.40
   0  13  -1  101.49   13.10
   0  13  -1   84.69   13.60
   0  13  -1   84.39   12.80
   0  13  -1   99.59   17.40
   0  13  -1  110.89   14.70
   0  13  -1  102.99   16.70
   0 -13   1   82.89    9.00
   0 -13   1   73.39   11.60
   0 -13   1   84.99   15.70
   0 -13   1   83.39   14.80
   0 -13   1  101.19   16.30
   0 -13   1   81.59   15.60
   0 -13   1   65.69   15.20
   0 -13   1   60.09   10.50
  -1  13  -1   42.70   10.70
  -1  13  -1   16.60   15.00
  -1  13  -1   59.59   11.60
  -1  13  -1   43.30   12.80
  -1  13  -1   40.00    7.10
  -1  13  -1   41.40   11.70
  -1  13  -1   43.50   15.80
   1 -13   1   16.40    9.60
   1 -13   1   39.20   13.30
   1 -13   1   32.10   10.20
   1 -13   1   44.40   10.00
   1 -13   1   37.20   13.00
   1 -13   1   35.90   13.40
   1 -13   1   52.89   14.20
  -2  13  -1  105.39   13.40
  -2  13  -1   95.49   18.80
  -2  13  -1   86.79    9.30
  -2  13  -1  110.49   13.90
  -2  13  -1  106.19   15.50
  -2  13  -1  100.69   14.60
  -2  13  -1  121.09   18.50
   2 -13   1   91.39   15.50
   2 -13   1   91.19   17.10
   2 -13   1   92.39   15.70
   2 -13   1   82.99   12.30
   2 -13   1  100.79   15.20
   2 -13   1   98.19   13.10
   2 -13   1   89.99   15.90
  -3  13  -1   87.29   10.70
  -3  13  -1   96.49   10.80
  -3  13  -1  108.59   13.70
  -3  13  -1  111.99   14.40
  -3  13  -1   88.69   20.30
  -3  13  -1  110.89   14.70
  -3  13  -1  111.19   17.00
  -3  13  -1  140.29   18.60
   3 -13   1   86.19   13.10
   3 -13   1  103.99   15.10
   3 -13   1  119.69   17.30
   3 -13   1  122.59   14.30
   3 -13   1  144.59   23.00
   3 -13   1  108.79   15.30
   3 -13   1  104.09   15.50
   3 -13   1  108.19   17.70
  -4  13  -1    8.90   10.40
  -4  13  -1    6.50    4.10
  -4  13  -1    3.70   16.20
  -4  13  -1   17.00   11.40
  -4  13  -1    7.80    9.80
  -4  13  -1   13.30   12.70
  -4  13  -1  -20.90   15.90
   4 -13   1   -0.70   10.70
   4 -13   1   13.00   12.20
   4 -13   1   11.10   13.90
   4 -13   1   -6.70   13.80
   4 -13   1   25.10   12.80
  -5  13  -1  205.38   22.80
  -5  13  -1  175.58   22.70
  -5  13  -1  127.89   20.00
  -5  13  -1  153.88   12.60
  -5  13  -1  170.78   19.50
  -5  13  -1  179.18   12.70
  -5  13  -1  180.38   21.30
  -5  13  -1  206.28   24.80
   5 -13   1  130.99   17.90
   5 -13   1  157.68   19.60
   5 -13   1  169.88   20.30
   5 -13   1  183.28   23.70
   5 -13   1  153.88   19.50
   5 -13   1  141.39   20.60
  -6  13  -1   40.50   15.30
  -6  13  -1   29.50    4.30
  -6  13  -1   43.60   12.90
  -6  13  -1   27.30   11.90
  -6  13  -1   42.70   12.50
  -6  13  -1   27.30    4.30
  -6  13  -1   18.00   15.10
  -6  13  -1   44.00   10.90
   6 -13   1   47.70   13.70
   6 -13   1    4.80   14.60
   6 -13   1   26.60   15.70
   6 -13   1   31.40   13.60
   6 -13   1   25.10   12.30
   6 -13   1   41.70   13.60
  -7  13  -1  135.99   13.00
  -7  13  -1  137.39   11.80
  -7  13  -1  170.88   24.80
  -7  13  -1  121.79   16.70
  -7  13  -1  126.69   19.30
  -7  13  -1  193.98   22.70
  -7  13  -1  164.58   18.30
  -7  13  -1  155.88   15.80
   7 -13   1  157.98   21.20
   7 -13   1  171.98   22.90
   7 -13   1  164.78   18.00
   7 -13   1  140.29   20.00
   7 -13   1  144.19   25.90
   7 -13   1  126.59   18.40
  -8  13  -1   28.00   13.20
  -8  13  -1   46.80   16.00
  -8  13  -1   33.10   13.20
  -8  13  -1   27.20    5.40
  -8  13  -1   21.20   12.80
   8 -13   1   27.60   15.40
   8 -13   1   46.80   17.30
   8 -13   1   43.70   18.50
   8 -13   1   50.69   15.70
   8 -13   1   37.80   12.30
  -9  13  -1   12.50   13.50
  -9  13  -1   32.60   14.80
  -9  13  -1   23.00   13.40
  -9  13  -1   17.00    5.50
  -9  13  -1   18.70   13.30
   9 -13   1   25.00   15.60
   9 -13   1   32.80   15.50
   9 -13   1   31.60   17.80
   9 -13   1   14.00   12.60
   9 -13   1   25.30   15.90
 -10  13  -1   32.20    7.60
 -10  13  -1   25.10   14.50
 -10  13  -1   28.60   15.20
 -10  13  -1   57.09   28.20
  10 -13   1   33.30   17.50
  10 -13   1   70.19   20.70
  10 -13   1   48.70   13.60
  10 -13   1   52.09   15.70
 -11  13  -1   42.70   17.60
 -11  13  -1  -11.40   14.20
 -11  13  -1   -4.00   13.90
  11 -13   1   20.20   16.70
  11 -13   1   19.70   16.50
  11 -13   1    6.40   18.20
  11 -13   1   62.49   32.70
  11 -13   1    5.30   13.60
 -12  13  -1    4.90   14.50
 -12  13  -1   64.59   21.00
 -12  13  -1   -7.50   13.70
  12 -13   1   -1.70   19.00
  12 -13   1   60.39   26.80
  12 -13   1   -9.50   16.80
  12 -13   1  -13.10   16.50
   6  12  -1   10.70   15.10
   6  12  -1   19.80   14.50
  -6 -12   1    8.70   15.80
  -6 -12   1   13.10   11.30
  -6 -12   1   12.90   14.20
   5  12  -1    5.50    9.00
   5  12  -1   -5.30   13.00
   5  12  -1  -14.00   16.20
   5  12  -1   11.30   13.50
  -5 -12   1   -0.30   16.30
  -5 -12   1   -1.10    8.30
  -5 -12   1   13.60   13.30
  -5 -12   1   -3.80   14.30
  -5 -12   1   -0.30   14.80
  -5 -12   1    8.00    9.80
   4  12  -1   43.70   13.40
   4  12  -1   73.59   15.00
   4  12  -1    9.60   14.50
   4  12  -1   42.80   14.50
   4  12  -1   52.59   11.00
  -4 -12   1   47.00   15.80
  -4 -12   1   49.99   10.00
  -4 -12   1   61.39   15.00
  -4 -12   1   55.39   15.80
  -4 -12   1   58.69   14.20
   3  12  -1    2.70   13.00
   3  12  -1    0.30   14.80
   3  12  -1   12.60   11.90
   3  12  -1    5.30    9.50
   3  12  -1    0.30   12.40
  -3 -12   1   13.10    8.10
  -3 -12   1   15.50   12.50
  -3 -12   1    9.20   13.50
  -3 -12   1    5.80   12.80
  -3 -12   1   12.10   14.20
  -3 -12   1    6.80    8.10
   2  12  -1   92.99   13.80
   2  12  -1   79.09   13.50
   2  12  -1   64.49   11.50
   2  12  -1   52.99   15.10
   2  12  -1   71.49   15.70
   2  12  -1   67.19   14.60
   2  12  -1   41.00    9.40
  -2 -12   1   81.69   14.30
  -2 -12   1   60.79   10.10
  -2 -12   1   84.19   14.90
  -2 -12   1   75.89   10.30
  -2 -12   1   82.79   15.00
  -2 -12   1   79.19    9.50
  -2 -12   1   78.89   14.10
  -2 -12   1   62.09   14.90
   1  12  -1  104.39   13.20
   1  12  -1   69.69   10.30
   1  12  -1   85.69   14.90
   1  12  -1   71.19   12.80
   1  12  -1   95.59   12.10
   1  12  -1   79.39   14.70
   1  12  -1   69.89   12.50
  -1 -12   1   95.59   14.40
  -1 -12   1   72.89   14.20
  -1 -12   1   82.89   14.00
  -1 -12   1   71.79   13.00
  -1 -12   1   86.89   11.00
  -1 -12   1   69.39   10.00
  -1 -12   1   75.79   10.50
  -1 -12   1   76.79    9.10
  -1 -12   1  101.59   15.10
   0  12  -1  337.67   30.50
   0  12  -1  313.87   29.00
   0  12  -1  301.97   23.20
   0  12  -1  320.67   26.20
   0  12  -1  311.07   27.20
   0  12  -1  341.67   26.20
   0  12  -1  292.87   31.50
   0 -12   1  292.97   28.30
   0 -12   1  292.97   22.30
   0 -12   1  311.57   30.50
   0 -12   1  243.28   24.10
   0 -12   1  274.57   23.80
   0 -12   1  264.87   28.60
   0 -12   1  282.77   24.50
   0 -12   1  272.87   28.80
   0 -12   1  226.08   29.60
   0 -12   1  310.57   28.80
  -1  12  -1   32.20   12.30
  -1  12  -1   30.00   11.70
  -1  12  -1   19.50    6.30
  -1  12  -1   55.39   14.10
  -1  12  -1   28.60    9.60
  -1  12  -1   47.90   13.60
  -1  12  -1   29.90   10.50
  -1  12  -1   35.60   10.20
   1 -12   1   20.20    8.70
   1 -12   1   14.70   10.50
   1 -12   1   19.60   12.60
   1 -12   1   21.50   11.50
   1 -12   1   12.00    8.40
   1 -12   1   -0.60   11.00
   1 -12   1   32.40    8.10
   1 -12   1   35.30   12.80
   1 -12   1   15.90   11.10
  -2  12  -1   23.90    9.50
  -2  12  -1   23.30    9.70
  -2  12  -1   40.30   14.00
  -2  12  -1   27.70   11.90
  -2  12  -1    6.10   12.90
  -2  12  -1   24.90   10.50
  -2  12  -1    6.10   10.60
   2 -12   1   10.50   10.10
   2 -12   1    6.90   12.60
   2 -12   1    4.30   11.50
   2 -12   1    5.70   11.40
   2 -12   1   12.10   11.20
   2 -12   1   16.90   10.80
   2 -12   1   29.50   14.90
   2 -12   1    0.20    8.60
   2 -12   1   11.10    8.80
  -3  12  -1   89.29   12.60
  -3  12  -1   89.09    9.80
  -3  12  -1   85.09   15.10
  -3  12  -1   84.89   15.60
  -3  12  -1   78.89    9.50
  -3  12  -1  114.19   15.70
  -3  12  -1   96.09   11.90
  -3  12  -1  122.59   17.60
  -3  12  -1  102.69   13.30
   3 -12   1   96.39   13.70
   3 -12   1   97.09   14.00
   3 -12   1   68.49   13.60
   3 -12   1  111.29   16.30
   3 -12   1  100.89   13.10
   3 -12   1  112.29   16.00
   3 -12   1  100.49   14.00
  -4  12  -1  122.29   15.00
  -4  12  -1  152.58   17.60
  -4  12  -1  104.99   13.10
  -4  12  -1  137.89   15.80
  -4  12  -1   92.89    9.20
  -4  12  -1   96.69   16.70
  -4  12  -1   87.49   15.70
   4 -12   1   80.39   13.40
   4 -12   1   79.79   14.00
   4 -12   1   74.79   15.30
   4 -12   1   77.39   16.10
   4 -12   1   63.89   12.80
   4 -12   1   96.29   14.80
   4 -12   1   95.59   15.40
   4 -12   1   65.39   12.10
  -5  12  -1  289.47   22.10
  -5  12  -1  381.66   30.40
  -5  12  -1  339.47   34.20
  -5  12  -1  371.66   32.10
  -5  12  -1  331.17   28.00
  -5  12  -1  363.76   28.30
  -5  12  -1  317.97   22.10
  -5  12  -1  340.27   26.30
   5 -12   1  295.77   30.90
   5 -12   1  299.07   28.80
   5 -12   1  269.77   30.80
   5 -12   1  281.07   25.10
   5 -12   1  261.27   30.70
   5 -12   1  287.17   29.10
   5 -12   1  306.47   32.50
   5 -12   1  294.67   28.30
  -6  12  -1   32.40   11.40
  -6  12  -1   20.30   11.60
  -6  12  -1    1.10   11.50
  -6  12  -1    8.70   13.80
  -6  12  -1   14.10    9.30
  -6  12  -1   26.80   13.70
  -6  12  -1   14.20    4.60
   6 -12   1   21.00   11.50
   6 -12   1   24.70   11.30
   6 -12   1   35.60   13.10
   6 -12   1   19.60   12.70
   6 -12   1   12.80   13.70
   6 -12   1   21.60   12.30
   6 -12   1    2.60   10.70
   6 -12   1   13.90    7.40
  -7  12  -1   38.00   14.90
  -7  12  -1   37.90    5.60
  -7  12  -1   43.00   12.00
  -7  12  -1   32.70    5.40
  -7  12  -1   25.30   19.30
  -7  12  -1   35.10   10.10
  -7  12  -1   46.20   14.20
   7 -12   1   29.40   14.70
   7 -12   1   31.90    8.50
   7 -12   1   34.90   14.60
   7 -12   1   19.20   13.40
   7 -12   1   28.50   13.00
   7 -12   1   28.40   11.60
   7 -12   1   14.30   15.40
  -8  12  -1  222.88   25.80
  -8  12  -1  183.58   22.20
  -8  12  -1  258.27   30.40
  -8  12  -1  171.98   19.80
  -8  12  -1  185.48   16.00
  -8  12  -1  172.38   19.60
  -8  12  -1  217.58   17.90
   8 -12   1  191.68   22.90
   8 -12   1  206.68   26.10
   8 -12   1  254.67   34.50
   8 -12   1  231.68   21.50
   8 -12   1  223.78   30.30
   8 -12   1  166.18   22.40
  -9  12  -1   46.90   13.10
  -9  12  -1   49.40   16.50
  -9  12  -1   49.60   14.60
  -9  12  -1   51.39    7.60
  -9  12  -1   41.40    7.00
  -9  12  -1   33.30   13.70
  -9  12  -1   31.30   13.30
   9 -12   1   53.89   17.30
   9 -12   1   46.20   12.50
   9 -12   1   25.60   13.90
   9 -12   1   43.20   15.60
   9 -12   1   69.29   20.50
 -10  12  -1   91.99   16.00
 -10  12  -1   94.39   17.20
 -10  12  -1  106.99   19.30
 -10  12  -1   93.79   16.30
 -10  12  -1   97.99   10.40
  10 -12   1  112.79   20.90
  10 -12   1   94.79   15.50
  10 -12   1   91.59   17.00
  10 -12   1  118.89   21.80
  10 -12   1   83.69   19.30
  10 -12   1  112.69   16.30
 -11  12  -1   11.40   13.50
 -11  12  -1   15.40    7.60
 -11  12  -1    6.70   12.50
 -11  12  -1   18.30   22.20
  11 -12   1   -7.00   15.50
  11 -12   1   15.20   13.30
  11 -12   1   79.79   24.50
  11 -12   1   38.70   15.20
  11 -12   1   21.60   18.90
 -12  12  -1   19.00   18.10
 -12  12  -1    2.70    7.90
 -12  12  -1    7.60   14.60
 -12  12  -1   -5.80   13.10
  12 -12   1  -16.00   17.30
  12 -12   1   33.90   24.60
  12 -12   1  -21.10   19.90
  12 -12   1   -0.90   24.40
  12 -12   1  -12.70   11.80
 -13  12  -1   32.20   19.50
 -13  12  -1  -11.00   14.10
 -13  12  -1  -17.10   13.90
  13 -12   1  -20.60   21.70
  13 -12   1  -18.50   17.80
  13 -12   1   66.89   28.20
  13 -12   1  -10.10   16.90
   7  11  -1   14.40   15.00
   7  11  -1   20.00   13.60
  -7 -11   1   27.80   14.00
  -7 -11   1   30.60   15.80
  -7 -11   1   15.70   13.30
   6  11  -1   44.90   12.80
   6  11  -1   53.59   15.30
   6  11  -1    3.00   16.70
   6  11  -1   46.40    9.50
   6  11  -1   39.50   16.90
  -6 -11   1   21.80   15.90
  -6 -11   1   29.40   12.30
  -6 -11   1   30.20   14.70
  -6 -11   1   47.60   15.30
  -6 -11   1   38.70   13.70
   5  11  -1   32.40   14.40
   5  11  -1   65.19   10.60
   5  11  -1   45.60   13.00
   5  11  -1   42.50   16.00
   5  11  -1   69.49   14.20
  -5 -11   1   75.59   16.20
  -5 -11   1   53.59   13.80
  -5 -11   1   60.19   11.50
  -5 -11   1   60.29   15.30
  -5 -11   1   58.19   10.40
  -5 -11   1   59.99   15.50
   4  11  -1   94.69   16.60
   4  11  -1  102.99   15.40
   4  11  -1   98.89   11.80
   4  11  -1   97.09   13.70
   4  11  -1   98.69   14.60
   4  11  -1   74.79   13.90
  -4 -11   1   86.59   11.60
  -4 -11   1   80.29   15.50
  -4 -11   1   97.89   13.00
  -4 -11   1   96.59   11.10
  -4 -11   1   92.29   15.80
  -4 -11   1   69.89   15.30
  -4 -11   1   96.89   21.50
   3  11  -1   80.89   15.10
   3  11  -1   75.49   12.50
   3  11  -1   77.09   10.70
   3  11  -1   59.79   15.00
   3  11  -1   61.29   11.40
   3  11  -1   64.49   13.70
   3  11  -1   75.29   13.30
  -3 -11   1   71.89   12.40
  -3 -11   1   59.39   13.50
  -3 -11   1   73.89    9.50
  -3 -11   1   70.79    9.70
  -3 -11   1   59.09   13.30
  -3 -11   1   84.49   14.50
  -3 -11   1   73.49   10.60
  -3 -11   1   68.59   12.70
  -3 -11   1   74.09   13.20
   2  11  -1   14.30   15.10
   2  11  -1   12.60   11.40
   2  11  -1   16.70    7.90
   2  11  -1   17.50    9.90
   2  11  -1   14.20    8.60
   2  11  -1   18.90   10.80
   2  11  -1   31.60   11.30
   2  11  -1   24.70   13.10
  -2 -11   1   18.00   10.20
  -2 -11   1   25.40    7.70
  -2 -11   1   23.70   12.40
  -2 -11   1   20.90    6.40
  -2 -11   1   17.40    6.80
  -2 -11   1   21.90   11.50
  -2 -11   1   22.30    7.60
  -2 -11   1   13.10   11.00
  -2 -11   1   29.40   13.10
  -2 -11   1   11.40    9.10
   1  11  -1  457.65   32.80
   1  11  -1  466.05   34.40
   1  11  -1  459.45   35.40
   1  11  -1  414.46   34.10
   1  11  -1  432.56   32.40
   1  11  -1  421.16   31.80
   1  11  -1  378.06   30.30
   1  11  -1  450.75   35.50
  -1 -11   1  357.96   33.40
  -1 -11   1  408.16   34.90
  -1 -11   1  380.96   30.70
  -1 -11   1  417.56   35.00
  -1 -11   1  394.86   33.30
  -1 -11   1  416.16   33.70
  -1 -11   1  417.26   29.70
  -1 -11   1  366.06   30.10
  -1 -11   1  385.76   33.70
  -1 -11   1  375.06   30.50
   0  11  -1  189.48   20.30
   0  11  -1  212.18   19.20
   0  11  -1  186.48   21.20
   0  11  -1  216.58   18.60
   0  11  -1  187.18   16.10
   0  11  -1  193.68   23.60
   0  11  -1  214.18   22.80
   0  11  -1  215.28   21.50
   0 -11   1  145.39   20.40
   0 -11   1  157.58   16.80
   0 -11   1  180.18   22.10
   0 -11   1  159.18   17.10
   0 -11   1  152.28   21.00
   0 -11   1  147.69   16.60
   0 -11   1  185.38   21.30
   0 -11   1  147.59   14.80
   0 -11   1  190.78   21.60
   0 -11   1  150.68   20.60
  -1  11  -1   58.39   10.30
  -1  11  -1   50.49   11.30
  -1  11  -1   50.89   12.10
  -1  11  -1   62.49    9.90
  -1  11  -1   63.99   13.10
  -1  11  -1   49.70    9.90
  -1  11  -1   50.69    6.90
  -1  11  -1   72.39   11.70
   1 -11   1   43.90   10.70
   1 -11   1   50.39   11.60
   1 -11   1   66.09    9.00
   1 -11   1   48.60    9.00
   1 -11   1   49.60    6.20
   1 -11   1   50.39   11.80
   1 -11   1   45.30    8.60
   1 -11   1   44.30   10.10
   1 -11   1   59.39   12.40
   1 -11   1   39.00   10.80
  -2  11  -1  450.95   33.50
  -2  11  -1  438.96   36.90
  -2  11  -1  469.15   36.50
  -2  11  -1  445.26   35.60
  -2  11  -1  433.06   33.90
  -2  11  -1  460.35   33.20
  -2  11  -1  398.96   30.60
  -2  11  -1  405.46   35.30
   2 -11   1  441.96   32.90
   2 -11   1  477.25   36.10
   2 -11   1  425.36   34.50
   2 -11   1  412.86   35.80
   2 -11   1  445.56   34.40
   2 -11   1  464.25   35.10
   2 -11   1  437.86   36.00
   2 -11   1  421.06   33.00
   2 -11   1  420.66   33.30
  -3  11  -1  760.72   52.59
  -3  11  -1  782.22   52.59
  -3  11  -1  703.63   54.49
  -3  11  -1  696.23   49.80
  -3  11  -1  785.12   55.09
  -3  11  -1  766.62   54.49
  -3  11  -1  654.53   49.80
  -3  11  -1  712.23   54.89
  -3  11  -1  716.23   51.59
   3 -11   1  743.13   53.89
   3 -11   1  672.73   53.79
   3 -11   1  775.32   54.39
   3 -11   1  768.62   52.79
   3 -11   1  772.72   52.69
   3 -11   1  758.02   53.29
   3 -11   1  715.13   51.79
   3 -11   1  712.03   53.99
   3 -11   1  708.73   51.89
  -4  11  -1    0.80    3.90
  -4  11  -1    2.90    8.50
  -4  11  -1    0.00   10.90
  -4  11  -1    5.00    7.90
  -4  11  -1   -1.00   10.80
  -4  11  -1   -1.50   14.10
  -4  11  -1    7.00    4.70
  -4  11  -1    5.80    8.10
  -4  11  -1   27.80   11.10
  -4  11  -1    0.50    9.30
   4 -11   1   -0.50    9.30
   4 -11   1   -6.30   11.20
   4 -11   1   -2.50    9.50
   4 -11   1   -6.10    8.70
   4 -11   1    7.90   10.90
   4 -11   1   10.00   10.80
   4 -11   1    3.70    7.30
   4 -11   1   12.20    7.30
   4 -11   1   -4.00   10.30
  -5  11  -1  173.08   17.70
  -5  11  -1  172.48   19.60
  -5  11  -1  187.58   23.90
  -5  11  -1  194.18   18.30
  -5  11  -1  171.88   20.20
  -5  11  -1  176.78   29.40
  -5  11  -1  225.48   22.50
  -5  11  -1  181.48   19.50
  -5  11  -1  189.98   13.80
  -5  11  -1  199.38   20.20
  -5  11  -1  188.78   14.00
   5 -11   1  180.48   24.40
   5 -11   1  179.48   20.00
   5 -11   1  156.28   23.00
   5 -11   1  174.88   21.20
   5 -11   1  166.48   20.10
   5 -11   1  152.18   18.80
   5 -11   1  160.08   16.90
   5 -11   1  161.48   21.20
  -6  11  -1   36.10   12.40
  -6  11  -1   35.60   10.80
  -6  11  -1   15.80   12.00
  -6  11  -1   20.90    7.90
  -6  11  -1   14.60    9.90
  -6  11  -1   36.00   11.80
  -6  11  -1   28.50   12.90
  -6  11  -1   17.60    5.40
  -6  11  -1   26.20    4.90
  -6  11  -1   22.20    8.60
  -6  11  -1   20.50    9.90
   6 -11   1   21.00   11.70
   6 -11   1    5.30   13.00
   6 -11   1   30.30    8.00
   6 -11   1   34.80   14.20
   6 -11   1   -0.30   12.50
   6 -11   1   15.80   10.20
   6 -11   1   17.60   10.90
   6 -11   1   18.20   10.50
  -7  11  -1  130.19   15.40
  -7  11  -1  162.88   15.90
  -7  11  -1  180.08   22.40
  -7  11  -1  165.28   16.90
  -7  11  -1  141.79   15.70
  -7  11  -1  158.38   12.40
  -7  11  -1  122.89   16.30
  -7  11  -1  203.78   25.10
  -7  11  -1   92.59   16.20
   7 -11   1  131.29   17.00
   7 -11   1  189.48   26.10
   7 -11   1  216.08   26.70
   7 -11   1   96.39   16.80
   7 -11   1  147.59   15.70
   7 -11   1  126.99   18.00
   7 -11   1  125.39   16.40
   7 -11   1  127.99   16.40
  -8  11  -1  453.65   31.80
  -8  11  -1  407.06   31.50
  -8  11  -1  437.96   37.60
  -8  11  -1  382.36   35.60
  -8  11  -1  400.26   36.50
  -8  11  -1  415.26   33.20
  -8  11  -1  515.15   40.00
  -8  11  -1  414.96   38.10
   8 -11   1  451.85   37.40
   8 -11   1  409.36   38.60
   8 -11   1  537.85   41.00
   8 -11   1  478.95   34.00
   8 -11   1  516.25   43.40
   8 -11   1  434.06   35.30
   8 -11   1  485.65   38.80
   8 -11   1  443.16   39.70
  -9  11  -1   31.60    8.00
  -9  11  -1   40.50   15.60
  -9  11  -1    4.30   11.50
  -9  11  -1   18.80   12.40
  -9  11  -1   16.20    6.50
  -9  11  -1    6.00   13.70
  -9  11  -1   -3.70   13.70
   9 -11   1   13.30   13.40
   9 -11   1    5.60   10.90
   9 -11   1   -0.30   12.30
   9 -11   1   -4.10   15.00
   9 -11   1   32.10   16.20
   9 -11   1   16.50    8.70
   9 -11   1    4.40   15.40
 -10  11  -1   41.90   14.80
 -10  11  -1    6.40   12.60
 -10  11  -1   26.30    7.60
 -10  11  -1   41.50    8.30
 -10  11  -1   49.60   16.50
 -10  11  -1   11.20   12.70
 -10  11  -1   34.70   13.70
  10 -11   1   33.20   13.70
  10 -11   1   21.10   13.90
  10 -11   1   33.50   17.50
  10 -11   1   42.90   18.10
  10 -11   1   21.80   14.20
  10 -11   1   34.80   12.20
  10 -11   1   43.90   20.60
 -11  11  -1   -3.20   12.50
 -11  11  -1   16.80   13.70
 -11  11  -1   21.40    8.10
 -11  11  -1   21.80   12.40
 -11  11  -1   35.00   17.50
  11 -11   1   30.00   17.40
  11 -11   1   56.59   23.20
  11 -11   1   14.10   17.20
  11 -11   1   23.90   15.10
  11 -11   1   10.10   15.40
  11 -11   1   -6.80   11.50
 -12  11  -1   -6.40   14.40
 -12  11  -1   19.80   17.10
 -12  11  -1    2.50   13.10
 -12  11  -1   12.70    9.40
  12 -11   1   18.20   11.10
  12 -11   1   22.10   23.90
  12 -11   1   24.20   21.40
  12 -11   1    9.60   16.10
 -13  11  -1   36.60   18.30
 -13  11  -1   22.60   14.50
 -13  11  -1   11.00   15.00
 -13  11  -1   14.70   10.70
  13 -11   1   14.50   17.40
  13 -11   1   13.30   16.40
  13 -11   1   61.59   27.00
  13 -11   1   15.10   22.00
   8  10  -1   26.00   16.50
   8  10  -1   39.30   13.30
  -8 -10   1   31.40   13.80
  -8 -10   1   24.10   15.60
  -8 -10   1   39.00   14.10
   7  10  -1   47.10   15.10
   7  10  -1   36.20   16.60
   7  10  -1   26.00   15.20
   7  10  -1   44.60   13.00
  -7 -10   1    8.10   15.70
  -7 -10   1   13.90   16.00
  -7 -10   1   18.10   14.70
  -7 -10   1   34.50   12.40
  -7 -10   1   28.10   13.10
   6  10  -1    6.00    8.10
   6  10  -1  -12.50   13.30
   6  10  -1    9.70   12.90
   6  10  -1   -0.90   12.80
   6  10  -1    5.90   11.30
  -6 -10   1   26.40   13.70
  -6 -10   1    4.70   14.10
  -6 -10   1    6.20   11.50
  -6 -10   1   21.50   10.70
  -6 -10   1   10.50   14.50
   5  10  -1   42.90   13.20
   5  10  -1   66.39   12.00
   5  10  -1   58.89   14.30
   5  10  -1   60.69    9.20
   5  10  -1   47.60   12.70
   5  10  -1   65.69   14.20
   5  10  -1   40.70    7.60
  -5 -10   1   44.40    8.60
  -5 -10   1   33.30   13.20
  -5 -10   1   87.69   14.90
  -5 -10   1   67.69   13.70
  -5 -10   1   69.79   12.70
  -5 -10   1   55.19   10.70
  -5 -10   1   49.50   13.70
   4  10  -1   60.59   11.90
   4  10  -1   49.60    9.30
   4  10  -1   48.50   12.10
   4  10  -1   56.59   13.30
   4  10  -1   53.19   13.70
   4  10  -1   54.19   11.50
  -4 -10   1   73.99    9.70
  -4 -10   1   68.99   13.30
  -4 -10   1   93.39   13.40
  -4 -10   1   66.69   12.90
  -4 -10   1   75.49   12.80
  -4 -10   1   64.69   13.10
  -4 -10   1   92.59   10.70
  -4 -10   1   56.19   13.10
   3  10  -1  144.69   17.20
   3  10  -1  121.89   15.50
   3  10  -1  140.69   18.60
   3  10  -1  126.19   14.40
   3  10  -1  164.08   15.40
   3  10  -1  146.69   14.20
   3  10  -1  128.19   15.30
   3  10  -1  140.49   16.50
  -3 -10   1  105.09   14.50
  -3 -10   1  140.79   19.70
  -3 -10   1  109.49   12.30
  -3 -10   1  114.49   14.90
  -3 -10   1  112.49   14.40
  -3 -10   1  135.39   15.70
  -3 -10   1  122.19   14.60
  -3 -10   1  113.19   14.30
  -3 -10   1  115.49   14.70
  -3 -10   1  100.99   14.80
   2  10  -1  148.09   20.30
   2  10  -1  135.49   15.90
   2  10  -1  117.49   15.10
   2  10  -1  142.69   19.90
   2  10  -1  140.79   17.10
   2  10  -1  145.29   17.70
   2  10  -1  145.69   18.40
   2  10  -1  140.49   18.50
  -2 -10   1  150.48   19.40
  -2 -10   1  133.39   14.90
  -2 -10   1  141.19   14.00
  -2 -10   1  161.48   19.40
  -2 -10   1  163.98   18.80
  -2 -10   1  144.09   13.80
  -2 -10   1  150.68   19.40
  -2 -10   1  130.09   15.20
  -2 -10   1  152.18   19.10
  -2 -10   1  131.29   15.10
  -2 -10   1  154.18   19.90
   1  10  -1   38.30   10.80
   1  10  -1   31.40    6.80
   1  10  -1   34.70    9.40
   1  10  -1   21.90    8.70
   1  10  -1   25.10    9.20
   1  10  -1   25.00    8.50
   1  10  -1   25.90    8.00
   1  10  -1   17.80    7.80
   1  10  -1   32.30    9.20
  -1 -10   1   30.20    9.80
  -1 -10   1   45.30    7.50
  -1 -10   1   28.00    6.80
  -1 -10   1   37.50    9.60
  -1 -10   1   30.20    5.90
  -1 -10   1   42.00   10.80
  -1 -10   1   26.80    8.10
  -1 -10   1   31.80    9.20
  -1 -10   1   34.70    6.50
  -1 -10   1   16.00    8.80
  -1 -10   1   30.00   10.00
   0  10  -1  365.36   30.40
   0  10  -1  312.77   28.10
   0  10  -1  369.76   29.60
   0  10  -1  353.56   27.70
   0  10  -1  359.16   27.80
   0  10  -1  333.17   26.10
   0  10  -1  358.76   29.10
   0  10  -1  353.76   30.00
   0  10  -1  345.47   28.50
   0  10  -1  355.36   28.30
   0 -10   1  363.36   29.30
   0 -10   1  372.06   28.90
   0 -10   1  364.46   26.90
   0 -10   1  397.66   28.90
   0 -10   1  397.36   29.90
   0 -10   1  309.27   26.60
   0 -10   1  336.77   27.70
   0 -10   1  397.66   30.20
   0 -10   1  364.76   26.90
   0 -10   1  332.27   27.30
   0 -10   1  355.76   25.60
   0 -10   1  368.76   29.80
  -1  10  -1    0.50    8.40
  -1  10  -1    8.20    4.90
  -1  10  -1    2.20    7.30
  -1  10  -1   12.50   10.30
  -1  10  -1    3.60    7.00
  -1  10  -1    1.10    7.70
  -1  10  -1   10.60    7.90
  -1  10  -1    7.10    7.10
  -1  10  -1    7.20    8.30
  -1  10  -1    0.30   14.30
   1 -10   1    0.80    8.40
   1 -10   1   14.10    8.80
   1 -10   1   13.60    8.20
   1 -10   1   12.20    8.60
   1 -10   1    8.80    6.40
   1 -10   1   13.00    8.30
   1 -10   1    2.50    6.30
   1 -10   1    8.00    6.90
   1 -10   1    6.30    8.80
   1 -10   1    4.80    9.50
   1 -10   1    5.80    4.20
   1 -10   1    9.00    6.90
  -2  10  -1  935.51   63.39
  -2  10  -1  904.71   63.49
  -2  10  -1  871.41   61.69
  -2  10  -1  869.31   63.59
  -2  10  -1  942.01   65.09
  -2  10  -1  927.91   65.19
  -2  10  -1  878.21   63.89
  -2  10  -1  876.71   64.69
  -2  10  -1  930.31   62.99
  -2  10  -1  949.01   64.59
   2 -10   1  923.01   64.09
   2 -10   1  885.01   63.19
   2 -10   1  929.71   64.69
   2 -10   1  908.31   63.89
   2 -10   1  878.31   64.39
   2 -10   1  900.71   64.19
   2 -10   1  920.71   63.29
   2 -10   1  911.81   63.19
   2 -10   1  950.40   64.69
   2 -10   1  909.01   63.39
  -3  10  -1  223.38   22.00
  -3  10  -1  222.78   23.90
  -3  10  -1  252.17   18.50
  -3  10  -1  244.68   25.60
  -3  10  -1  250.17   21.70
  -3  10  -1  256.37   22.50
  -3  10  -1  283.67   25.30
  -3  10  -1  263.27   24.40
  -3  10  -1  243.48   21.00
  -3  10  -1  255.27   22.50
   3 -10   1  241.98   23.70
   3 -10   1  265.27   24.20
   3 -10   1  237.28   24.00
   3 -10   1  279.97   21.40
   3 -10   1  253.47   23.60
   3 -10   1  243.48   21.90
   3 -10   1  311.87   25.10
   3 -10   1  261.87   21.40
   3 -10   1  246.48   22.70
   3 -10   1  252.37   22.40
  -4  10  -1  187.18   18.20
  -4  10  -1  168.58   21.80
  -4  10  -1  170.88   12.80
  -4  10  -1  182.98   17.90
   4 -10   1  137.89   16.40
   4 -10   1  178.68   20.60
   4 -10   1  145.49   15.50
   4 -10   1  166.18   18.80
   4 -10   1  147.49   16.90
   4 -10   1  170.98   21.00
  -5  10  -1  137.49   12.80
  -5  10  -1  152.08   16.50
  -5  10  -1  146.19   22.00
  -5  10  -1  137.89   15.30
  -5  10  -1  126.29   18.20
  -5  10  -1  162.38   18.40
  -5  10  -1  158.68   22.00
  -5  10  -1  153.78   16.80
  -5  10  -1  136.89   19.00
  -5  10  -1  152.88   13.10
  -5  10  -1  148.99   16.80
   5 -10   1  210.08   16.30
   5 -10   1  202.68   19.80
   5 -10   1  193.18   21.90
   5 -10   1  188.18   22.70
   5 -10   1  201.98   18.30
   5 -10   1  197.68   20.00
   5 -10   1  184.08   22.10
   5 -10   1  200.58   17.50
   5 -10   1  204.48   16.80
   5 -10   1  191.18   22.20
  -6  10  -1  282.17   27.50
  -6  10  -1  244.38   26.10
  -6  10  -1  269.07   21.60
  -6  10  -1  236.78   22.00
  -6  10  -1  237.28   23.40
  -6  10  -1  232.28   25.40
  -6  10  -1  261.17   24.00
  -6  10  -1  295.17   24.20
  -6  10  -1  246.88   19.00
  -6  10  -1  247.68   21.60
  -6  10  -1  284.97   19.30
   6 -10   1  266.57   23.10
   6 -10   1  207.58   26.00
   6 -10   1  239.18   24.50
   6 -10   1  241.78   27.00
   6 -10   1  330.97   26.00
   6 -10   1  251.77   21.30
   6 -10   1  260.27   25.50
   6 -10   1  274.57   27.50
   6 -10   1  268.17   28.80
   6 -10   1  239.18   22.50
  -7  10  -1   96.49   12.70
  -7  10  -1  103.19   12.90
  -7  10  -1   84.69   10.00
  -7  10  -1   90.19   13.90
  -7  10  -1   74.19   12.30
  -7  10  -1   71.79   10.20
  -7  10  -1  154.18   21.80
  -7  10  -1   72.49   13.50
  -7  10  -1   92.29   15.40
   7 -10   1   93.99   14.80
   7 -10   1  117.09   15.60
   7 -10   1   90.69   13.00
   7 -10   1  129.09   14.20
   7 -10   1   85.69   16.00
   7 -10   1   94.49   11.90
   7 -10   1   80.49   13.90
   7 -10   1   61.89   13.60
  -8  10  -1   99.59   15.40
  -8  10  -1   84.59   13.80
  -8  10  -1   75.19   12.70
  -8  10  -1   50.29   12.90
  -8  10  -1   83.29   14.70
  -8  10  -1   90.19   13.90
  -8  10  -1   97.99   10.60
  -8  10  -1   81.39    8.40
  -8  10  -1   83.19   10.40
   8 -10   1   81.39   15.30
   8 -10   1   86.49   10.60
   8 -10   1   45.30   12.50
   8 -10   1   79.79   13.50
   8 -10   1   89.89   15.30
   8 -10   1   74.59   16.50
   8 -10   1   73.09   14.10
   8 -10   1   77.29   12.20
  -9  10  -1   61.59    9.50
  -9  10  -1   48.00   13.90
  -9  10  -1   60.29    8.10
  -9  10  -1   63.49   14.70
  -9  10  -1   28.10   11.20
  -9  10  -1   50.29   15.00
  -9  10  -1   36.40   12.30
   9 -10   1   40.60   13.10
   9 -10   1   70.09   18.50
   9 -10   1   34.70   12.50
   9 -10   1   74.39   12.90
   9 -10   1   59.19   17.10
   9 -10   1   60.49   11.80
   9 -10   1   61.19   10.10
   9 -10   1   56.89   16.90
   9 -10   1   35.80   12.90
 -10  10  -1  151.98   16.20
 -10  10  -1  162.68   16.10
 -10  10  -1  130.29   16.70
 -10  10  -1  152.08   26.40
 -10  10  -1  156.98   19.00
 -10  10  -1  158.18   21.00
 -10  10  -1  151.68   18.90
  10 -10   1  123.09   18.30
  10 -10   1  134.19   19.50
  10 -10   1  148.79   18.20
  10 -10   1  168.58   25.10
  10 -10   1  136.49   21.40
  10 -10   1  122.29   16.10
  10 -10   1  126.49   16.00
  10 -10   1  143.49   16.60
  10 -10   1  157.28   21.20
 -11  10  -1  231.68   27.70
 -11  10  -1  185.98   23.90
 -11  10  -1  182.58   20.10
 -11  10  -1  244.48   32.90
 -11  10  -1  176.28   21.20
  11 -10   1  239.88   33.30
  11 -10   1  210.48   28.10
  11 -10   1  244.68   34.50
  11 -10   1  195.58   22.20
  11 -10   1  228.08   22.70
  11 -10   1  328.47   39.10
 -12  10  -1   21.90   13.50
 -12  10  -1   15.20   12.00
 -12  10  -1   23.00   10.10
  12 -10   1   20.10   24.60
  12 -10   1   30.80   15.60
  12 -10   1    6.20   15.20
  12 -10   1   10.00   18.90
  12 -10   1   53.49   24.20
  12 -10   1   41.60   10.10
 -13  10  -1  -10.90   14.60
 -13  10  -1   -1.30   19.80
 -13  10  -1   14.90   18.20
 -13  10  -1   -8.90   12.70
  13 -10   1   -6.60   25.00
  13 -10   1   -4.90   15.20
  13 -10   1   10.00   21.90
  13 -10   1   10.90   19.00
 -14  10  -1    9.40   14.00
 -14  10  -1   14.50   19.00
 -14  10  -1   -4.60   16.70
 -14  10  -1  -12.50   12.10
  14 -10   1  -31.70   23.10
  14 -10   1   30.90   23.60
  14 -10   1   -1.60   16.60
   9   9  -1  -10.20   14.70
  -9  -9   1    1.10   13.70
  -9  -9   1   21.20   15.20
   8   9  -1   16.00   14.40
   8   9  -1   -4.60   16.10
   8   9  -1   28.80   11.90
   8   9  -1    8.70   14.90
  -8  -9   1  -10.50   14.20
  -8  -9   1   -2.80   14.00
  -8  -9   1    7.30   14.10
  -8  -9   1    9.00   12.60
  -8  -9   1   31.20   12.60
   7   9  -1   57.09   14.70
   7   9  -1   63.69    9.30
   7   9  -1   61.79   12.20
   7   9  -1   53.69   16.10
   7   9  -1   65.69   14.90
  -7  -9   1   70.49   13.20
  -7  -9   1   88.19   12.60
  -7  -9   1   72.99   16.50
  -7  -9   1   76.69   14.20
  -7  -9   1   52.19   15.20
   6   9  -1   14.90   12.20
   6   9  -1   43.40   12.20
   6   9  -1   43.20   13.30
   6   9  -1   20.60   12.70
   6   9  -1   21.20    6.10
   6   9  -1   32.00    7.50
   6   9  -1   23.20   10.10
  -6  -9   1   42.10   10.50
  -6  -9   1   14.80    8.20
  -6  -9   1   33.60   11.30
  -6  -9   1   22.50   12.90
  -6  -9   1   34.70   13.40
  -6  -9   1   38.80   22.70
   5   9  -1   84.29    9.60
   5   9  -1   69.49   12.70
   5   9  -1   98.89   12.80
   5   9  -1  100.59   13.30
   5   9  -1   97.49   14.90
   5   9  -1   83.39   13.30
   5   9  -1  106.79   15.80
   5   9  -1   84.79   11.90
  -5  -9   1   84.59   11.20
  -5  -9   1  120.09   15.50
  -5  -9   1  103.69   14.30
  -5  -9   1   93.09   13.60
  -5  -9   1   78.39   11.80
  -5  -9   1   84.49    9.90
  -5  -9   1  104.09   14.70
  -5  -9   1   76.79   12.70
  -5  -9   1   87.09   10.90
   4   9  -1   38.50   10.00
   4   9  -1   30.50    9.20
   4   9  -1   17.00    9.60
   4   9  -1   40.30    9.50
   4   9  -1   35.30   10.60
   4   9  -1   27.50   10.50
   4   9  -1   33.40    7.70
   4   9  -1   27.70    8.10
   4   9  -1   26.10    7.10
  -4  -9   1   32.30   10.00
  -4  -9   1   39.20   11.20
  -4  -9   1   37.10    6.90
  -4  -9   1   26.70    7.20
  -4  -9   1   35.90   11.20
  -4  -9   1   33.70   10.00
  -4  -9   1   20.30   11.00
  -4  -9   1   33.40   10.50
  -4  -9   1   41.30    8.10
   3   9  -1  111.19   13.70
   3   9  -1   89.99   12.70
   3   9  -1   93.89   11.80
   3   9  -1   97.79   10.40
   3   9  -1  104.19   12.60
   3   9  -1   98.39   11.00
   3   9  -1   94.19   13.10
   3   9  -1   88.69   10.90
   3   9  -1  103.29   12.10
  -3  -9   1   94.59   12.20
  -3  -9   1  117.19   17.30
  -3  -9   1   99.39   12.60
  -3  -9   1   92.49   12.00
  -3  -9   1   89.89   12.30
  -3  -9   1  104.79   10.60
  -3  -9   1  121.49   13.10
  -3  -9   1  116.89   16.70
  -3  -9   1  115.89   13.30
   2   9  -1  400.46   28.50
   2   9  -1  395.26   30.00
   2   9  -1  379.76   29.20
   2   9  -1  345.07   28.30
   2   9  -1  404.56   29.50
   2   9  -1  385.56   28.30
   2   9  -1  395.66   28.40
   2   9  -1  367.36   27.50
   2   9  -1  390.36   30.00
   2   9  -1  382.86   27.40
  -2  -9   1  363.46   29.50
  -2  -9   1  354.56   29.50
  -2  -9   1  370.16   26.80
  -2  -9   1  329.47   27.90
  -2  -9   1  354.86   27.30
  -2  -9   1  338.87   26.40
  -2  -9   1  375.56   29.60
  -2  -9   1  338.67   29.30
  -2  -9   1  356.96   29.20
  -2  -9   1  342.07   27.00
  -2  -9   1  340.97   27.00
  -2  -9   1  360.26   29.60
   1   9  -1  164.98   16.10
   1   9  -1  169.38   18.80
   1   9  -1  176.58   18.70
   1   9  -1  156.38   19.40
   1   9  -1  149.09   17.10
   1   9  -1  142.89   17.70
   1   9  -1  157.68   17.60
   1   9  -1  162.68   17.80
   1   9  -1  165.48   17.70
  -1  -9   1  212.58   19.10
  -1  -9   1  210.28   17.10
  -1  -9   1  212.18   19.50
  -1  -9   1  252.17   20.00
  -1  -9   1  231.38   19.60
  -1  -9   1  204.68   15.90
  -1  -9   1  204.78   16.50
  -1  -9   1  205.68   15.40
  -1  -9   1  208.28   19.20
  -1  -9   1  217.08   19.10
  -1  -9   1  234.68   18.10
  -1  -9   1  205.58   16.10
   0   9  -1  544.65   39.80
   0   9  -1  532.65   39.50
   0   9  -1  554.84   40.40
   0   9  -1  521.55   38.10
   0   9  -1  521.15   39.50
   0   9  -1  565.64   40.60
   0   9  -1  535.05   40.20
   0   9  -1  548.95   39.20
   0   9  -1  548.25   40.70
   0   9  -1  532.25   39.10
   0  -9   1  536.25   38.40
   0  -9   1  584.84   40.60
   0  -9   1  543.85   37.70
   0  -9   1  562.54   40.10
   0  -9   1  523.15   38.50
   0  -9   1  537.35   40.40
   0  -9   1  535.25   40.00
   0  -9   1  548.15   38.70
   0  -9   1  568.74   39.40
   0  -9   1  559.24   39.10
   0  -9   1  564.94   40.20
   0  -9   1  575.54   40.00
  -1   9  -1  524.85   41.60
  -1   9  -1  499.15   43.20
  -1   9  -1  557.34   42.30
  -1   9  -1  524.15   40.50
  -1   9  -1  538.65   41.10
  -1   9  -1  563.04   42.30
  -1   9  -1  528.95   41.00
  -1   9  -1  512.95   39.30
  -1   9  -1  543.75   40.90
  -1   9  -1  534.15   41.20
   1  -9   1  613.14   40.60
   1  -9   1  621.84   41.10
   1  -9   1  583.74   40.50
   1  -9   1  633.44   42.00
   1  -9   1  579.14   39.20
   1  -9   1  614.74   40.90
   1  -9   1  581.24   41.50
   1  -9   1  583.64   41.90
   1  -9   1  584.14   40.40
   1  -9   1  593.34   41.40
   1  -9   1  638.34   42.20
   1  -9   1  641.44   42.10
  -2   9  -1  346.57   27.90
  -2   9  -1  329.37   25.40
  -2   9  -1  336.67   28.60
  -2   9  -1  356.26   29.50
  -2   9  -1  341.47   27.60
  -2   9  -1  347.07   29.20
  -2   9  -1  367.06   27.70
  -2   9  -1  342.77   29.30
  -2   9  -1  322.67   27.00
  -2   9  -1  350.16   27.70
   2  -9   1  376.26   28.50
   2  -9   1  359.06   27.50
   2  -9   1  367.66   28.10
   2  -9   1  393.76   27.20
   2  -9   1  365.16   28.30
   2  -9   1  391.56   27.40
   2  -9   1  398.26   28.80
   2  -9   1  425.36   29.40
   2  -9   1  388.56   27.50
  -3   9  -1  312.97   24.30
  -3   9  -1  294.27   24.30
  -3   9  -1  311.77   23.20
  -3   9  -1  306.07   26.40
  -3   9  -1  290.07   24.00
  -3   9  -1  300.37   24.00
  -3   9  -1  286.77   21.40
  -3   9  -1  316.97   27.20
  -3   9  -1  334.47   26.70
  -3   9  -1  259.07   21.40
  -3   9  -1  311.37   25.80
   3  -9   1  292.07   24.90
   3  -9   1  321.17   25.80
   3  -9   1  296.57   25.70
   3  -9   1  335.07   25.40
   3  -9   1  308.77   23.20
   3  -9   1  364.86   26.60
   3  -9   1  309.17   24.50
   3  -9   1  307.57   23.90
   3  -9   1  289.57   23.80
  -4   9  -1  281.07   22.50
  -4   9  -1  234.88   20.10
  -4   9  -1  235.18   17.70
  -4   9  -1  241.18   21.40
  -4   9  -1  243.98   20.50
  -4   9  -1  287.57   24.10
  -4   9  -1  271.67   21.60
  -4   9  -1  244.98   17.50
  -4   9  -1  256.57   21.70
  -4   9  -1  268.77   20.20
  -4   9  -1  246.88   23.90
  -4   9  -1  231.78   23.20
   4  -9   1  255.47   23.70
   4  -9   1  228.28   22.10
   4  -9   1  239.18   22.10
   4  -9   1  228.18   23.50
   4  -9   1  230.48   20.70
   4  -9   1  187.38   23.10
   4  -9   1  251.77   20.40
   4  -9   1  231.88   19.60
   4  -9   1  232.48   21.10
  -5   9  -1 1179.88   79.79
  -5   9  -1 1188.48   81.39
  -5   9  -1 1173.38   80.59
  -5   9  -1 1144.99   79.79
  -5   9  -1 1161.58   79.19
  -5   9  -1 1121.09   78.09
  -5   9  -1 1161.08   78.29
  -5   9  -1 1128.59   80.99
  -5   9  -1 1124.09   79.89
  -5   9  -1 1118.59   80.39
  -5   9  -1 1123.19   79.29
  -5   9  -1 1197.48   81.29
   5  -9   1 1178.28   79.19
   5  -9   1 1156.88   81.59
   5  -9   1 1164.08   81.59
   5  -9   1 1162.08   81.29
   5  -9   1 1134.69   79.99
   5  -9   1 1200.78   80.39
   5  -9   1 1217.58   80.69
   5  -9   1 1133.59   79.69
   5  -9   1 1165.78   79.79
  -6   9  -1  537.25   39.00
  -6   9  -1  517.85   37.70
  -6   9  -1  488.55   38.00
  -6   9  -1  518.85   36.00
  -6   9  -1  508.55   36.80
  -6   9  -1  451.55   36.90
  -6   9  -1  469.75   37.50
  -6   9  -1  500.35   38.50
  -6   9  -1  530.35   39.80
  -6   9  -1  477.65   34.50
  -6   9  -1  498.75   36.00
   6  -9   1  493.75   37.80
   6  -9   1  523.15   40.60
   6  -9   1  485.35   39.60
   6  -9   1  489.05   39.10
   6  -9   1  468.65   36.90
   6  -9   1  491.95   35.90
   6  -9   1  473.25   36.70
   6  -9   1  514.05   40.10
   6  -9   1  518.25   38.90
   6  -9   1  502.35   36.70
  -7   9  -1   43.50   10.10
  -7   9  -1   39.10   10.60
  -7   9  -1   32.80    9.40
  -7   9  -1   51.59   11.90
  -7   9  -1   35.80    9.70
  -7   9  -1   26.90    5.90
  -7   9  -1   56.49   11.40
   7  -9   1   48.40    9.30
   7  -9   1   43.10   12.80
   7  -9   1   59.59    8.00
   7  -9   1   52.49    9.50
   7  -9   1   48.00   13.40
   7  -9   1   42.80    9.10
   7  -9   1   47.20   10.60
   7  -9   1   45.50   11.60
   7  -9   1   42.30   11.10
   7  -9   1   51.79   12.50
  -8   9  -1  206.28   18.70
  -8   9  -1  167.88   16.50
  -8   9  -1  156.28   21.50
  -8   9  -1  184.78   24.40
  -8   9  -1  162.18   21.70
  -8   9  -1  146.79   20.40
  -8   9  -1  190.08   17.50
  -8   9  -1  184.68   22.70
   8  -9   1  241.78   25.70
   8  -9   1  217.28   25.20
   8  -9   1  215.18   25.10
   8  -9   1  243.08   28.70
   8  -9   1  225.58   23.60
   8  -9   1  214.58   18.20
   8  -9   1  218.28   19.90
   8  -9   1  175.68   21.70
   8  -9   1  217.48   16.80
  -9   9  -1   92.69   10.80
  -9   9  -1   76.49   18.30
  -9   9  -1  107.89   12.00
  -9   9  -1  108.79   16.50
  -9   9  -1  103.39   13.40
  -9   9  -1   85.59   13.30
  -9   9  -1  101.19   15.50
  -9   9  -1   98.79   14.00
  -9   9  -1  102.09   16.40
   9  -9   1  116.29   16.60
   9  -9   1  109.39   15.10
   9  -9   1  130.19   18.50
   9  -9   1  113.89   15.00
   9  -9   1  117.49   18.00
   9  -9   1  114.59   13.60
   9  -9   1  133.69   15.10
   9  -9   1  167.78   21.90
   9  -9   1  137.49   15.10
   9  -9   1  107.79   12.80
 -10   9  -1  144.49   15.20
 -10   9  -1  153.58   17.50
 -10   9  -1  132.69   13.80
 -10   9  -1  112.59   11.70
 -10   9  -1  125.89   16.80
 -10   9  -1  123.19   14.40
 -10   9  -1  120.99   18.40
  10  -9   1  105.09   16.00
  10  -9   1  108.09   13.10
  10  -9   1   68.79   22.10
  10  -9   1   67.49   15.00
  10  -9   1   85.29   11.80
  10  -9   1   75.19   17.20
  10  -9   1  110.69   21.00
  10  -9   1   86.29   15.70
  10  -9   1   81.29   11.00
 -11   9  -1   69.89   14.50
 -11   9  -1   48.30   13.40
 -11   9  -1   74.99   15.70
 -11   9  -1   83.49   18.40
 -11   9  -1   74.09    9.70
 -11   9  -1   84.49    9.10
 -11   9  -1   63.19   10.50
  11  -9   1   66.29   15.30
  11  -9   1   73.49   20.20
  11  -9   1   55.09   13.50
  11  -9   1   68.39   15.40
  11  -9   1  101.59   22.10
  11  -9   1   60.79   16.90
  11  -9   1   53.29    9.20
  11  -9   1   65.29   10.90
 -12   9  -1   35.10   14.20
 -12   9  -1    7.30   11.30
 -12   9  -1   -9.40   12.40
 -12   9  -1   26.70   10.30
 -12   9  -1   38.70   18.30
  12  -9   1   64.59   23.50
  12  -9   1   23.20   14.30
  12  -9   1    1.70   13.10
  12  -9   1   -5.20   18.80
 -13   9  -1   65.89   16.20
 -13   9  -1   69.49   13.10
 -13   9  -1   72.99   18.00
 -13   9  -1   58.69   14.30
  13  -9   1   91.69   42.20
  13  -9   1   62.79   23.40
  13  -9   1   94.59   29.90
  13  -9   1   48.10   15.20
 -14   9  -1   40.40   16.50
 -14   9  -1   22.10   13.40
 -14   9  -1   50.39   18.10
 -14   9  -1    5.30   13.50
  14  -9   1   13.30   17.70
  14  -9   1   -1.00   23.50
  14  -9   1   38.40   25.80
   9   8  -1   51.79   12.00
   9   8  -1   30.00   14.80
   9   8  -1   40.20   10.70
   9   8  -1   45.10   15.60
   9   8  -1   39.20   18.00
  -9  -8   1   25.40   16.70
  -9  -8   1   59.29   12.60
  -9  -8   1   50.19   14.40
  -9  -8   1   47.80   14.50
  -9  -8   1   34.80   24.10
   8   8  -1   17.10   14.80
   8   8  -1   24.70    9.50
   8   8  -1   36.10   10.40
   8   8  -1   35.10    7.80
   8   8  -1   12.00   14.30
   8   8  -1   32.00   13.20
  -8  -8   1   19.10   13.70
  -8  -8   1   25.10   13.20
  -8  -8   1   14.50   11.20
  -8  -8   1   20.30   15.50
  -8  -8   1   26.40   12.00
   7   8  -1   18.40   11.70
   7   8  -1    2.20   12.00
   7   8  -1    4.40    8.60
   7   8  -1   30.80   11.70
   7   8  -1   12.10    5.80
   7   8  -1   18.90    7.00
   7   8  -1   15.50    8.20
   7   8  -1   -0.20   11.20
  -7  -8   1   12.50   12.60
  -7  -8   1   14.50   10.30
  -7  -8   1   21.20    9.70
  -7  -8   1   14.40   10.50
  -7  -8   1   22.50   11.50
  -7  -8   1   16.40   12.70
  -7  -8   1   13.60    8.00
   6   8  -1  127.09   15.40
   6   8  -1  123.49   17.90
   6   8  -1  127.79   16.20
   6   8  -1   93.19   14.90
   6   8  -1  123.69   14.90
   6   8  -1   89.89   12.80
   6   8  -1  142.39   17.40
   6   8  -1  111.79   13.70
   6   8  -1  130.39   16.20
  -6  -8   1  135.29   14.30
  -6  -8   1  149.29   17.20
  -6  -8   1  145.69   18.40
  -6  -8   1  135.99   20.30
  -6  -8   1  150.78   17.20
  -6  -8   1  120.29   16.00
  -6  -8   1  140.29   15.40
  -6  -8   1  152.98   16.70
   5   8  -1  234.68   23.30
   5   8  -1  256.77   24.70
   5   8  -1  236.48   19.80
   5   8  -1  220.28   17.50
   5   8  -1  227.68   21.90
   5   8  -1  235.38   21.60
   5   8  -1  228.68   18.80
   5   8  -1  237.08   23.00
   5   8  -1  222.28   18.10
  -5  -8   1  191.38   22.80
  -5  -8   1  226.08   22.50
  -5  -8   1  188.88   18.90
  -5  -8   1  177.98   17.70
  -5  -8   1  207.88   22.60
  -5  -8   1  221.38   20.00
  -5  -8   1  196.78   21.00
  -5  -8   1  198.18   21.80
  -5  -8   1  215.08   22.10
   4   8  -1  263.67   23.50
   4   8  -1  218.38   21.30
   4   8  -1  280.67   23.00
   4   8  -1  237.18   21.20
   4   8  -1  223.58   23.70
   4   8  -1  239.58   23.70
   4   8  -1  245.18   20.00
   4   8  -1  235.88   20.70
   4   8  -1  260.07   22.20
   4   8  -1  213.28   21.10
  -4  -8   1  247.08   23.50
  -4  -8   1  268.47   23.20
  -4  -8   1  267.67   22.50
  -4  -8   1  260.47   23.90
  -4  -8   1  264.27   20.00
  -4  -8   1  274.67   20.40
  -4  -8   1  278.37   22.90
  -4  -8   1  290.57   21.00
  -4  -8   1  256.07   23.70
   3   8  -1   65.49   10.40
   3   8  -1   51.39    7.20
   3   8  -1   60.79    8.90
   3   8  -1   53.59    8.80
   3   8  -1   48.60    9.00
   3   8  -1   56.39    8.30
   3   8  -1   39.60    8.60
   3   8  -1   42.90    8.50
   3   8  -1   51.89    9.90
   3   8  -1   47.90    7.80
  -3  -8   1   53.39   10.00
  -3  -8   1   58.89    8.80
  -3  -8   1   62.49    9.80
  -3  -8   1   42.20    7.00
  -3  -8   1   60.49    7.20
  -3  -8   1   70.69    9.60
  -3  -8   1   52.49    7.20
  -3  -8   1   59.39   10.10
  -3  -8   1   49.50    9.10
  -3  -8   1   50.69    9.40
   2   8  -1  417.26   33.00
   2   8  -1  390.36   35.90
   2   8  -1  433.86   34.60
   2   8  -1  423.46   33.80
   2   8  -1  408.16   33.10
   2   8  -1  435.86   33.70
   2   8  -1  445.86   34.50
   2   8  -1  413.26   34.40
   2   8  -1  415.56   33.60
   2   8  -1  415.36   33.80
  -2  -8   1  508.25   34.10
  -2  -8   1  489.35   32.80
  -2  -8   1  508.15   34.70
  -2  -8   1  491.85   34.70
  -2  -8   1  499.95   33.00
  -2  -8   1  509.55   32.60
  -2  -8   1  495.65   33.10
  -2  -8   1  519.35   34.70
  -2  -8   1  498.55   34.90
  -2  -8   1  520.65   35.00
  -2  -8   1  508.55   34.30
   1   8  -1   32.10    6.90
   1   8  -1   34.60    7.20
   1   8  -1   36.80    8.40
   1   8  -1   39.90    7.50
   1   8  -1   30.40    7.00
   1   8  -1   48.40    8.50
   1   8  -1   41.40    7.70
   1   8  -1   35.40    6.90
   1   8  -1   40.10    8.70
   1   8  -1   38.90    6.30
  -1  -8   1   48.20    6.90
  -1  -8   1   50.19    8.30
  -1  -8   1   66.19    8.80
  -1  -8   1   60.69    6.60
  -1  -8   1   57.49    9.50
  -1  -8   1   77.89    9.20
  -1  -8   1   49.90    8.20
  -1  -8   1   57.59    6.30
  -1  -8   1   54.39    6.70
  -1  -8   1   57.79    8.20
  -1  -8   1   59.89    6.10
  -1  -8   1   73.69    9.20
   0   8  -1  565.44   40.50
   0   8  -1  575.14   42.40
   0   8  -1  564.84   41.50
   0   8  -1  608.84   42.10
   0   8  -1  549.74   41.20
   0   8  -1  606.14   42.40
   0   8  -1  585.74   41.70
   0   8  -1  547.45   43.00
   0   8  -1  563.24   41.30
   0   8  -1  582.74   41.60
   0  -8   1  612.54   42.20
   0  -8   1  610.94   41.10
   0  -8   1  606.34   41.30
   0  -8   1  610.94   42.20
   0  -8   1  600.24   42.00
   0  -8   1  601.24   41.90
   0  -8   1  614.34   41.00
   0  -8   1  601.44   41.50
   0  -8   1  608.74   42.10
   0  -8   1  554.54   40.90
   0  -8   1  581.74   40.30
   0  -8   1  584.04   42.10
  -1   8  -1  454.75   30.90
  -1   8  -1  437.16   30.30
  -1   8  -1  420.66   30.30
  -1   8  -1  437.26   28.70
  -1   8  -1  440.66   31.30
  -1   8  -1  447.36   31.10
  -1   8  -1  431.36   29.70
  -1   8  -1  438.96   31.30
  -1   8  -1  425.96   30.50
  -1   8  -1  451.05   30.30
   1  -8   1  398.26   29.60
   1  -8   1  403.26   31.10
   1  -8   1  389.86   29.90
   1  -8   1  382.76   30.70
   1  -8   1  388.76   30.90
   1  -8   1  394.76   29.90
   1  -8   1  373.26   29.60
   1  -8   1  382.36   28.50
   1  -8   1  399.36   30.40
   1  -8   1  376.66   30.40
   1  -8   1  412.26   30.80
  -2   8  -1  260.07   21.40
  -2   8  -1  221.58   18.30
  -2   8  -1  251.97   20.60
  -2   8  -1  241.18   21.80
  -2   8  -1  215.98   19.90
  -2   8  -1  228.38   22.30
  -2   8  -1  240.48   22.20
  -2   8  -1  234.88   20.70
  -2   8  -1  238.38   20.50
   2  -8   1  281.57   20.70
   2  -8   1  294.37   21.70
   2  -8   1  267.77   21.30
   2  -8   1  280.97   21.50
   2  -8   1  278.17   20.20
   2  -8   1  295.37   22.10
   2  -8   1  280.07   21.60
   2  -8   1  262.97   20.80
   2  -8   1  281.77   20.60
   2  -8   1  283.27   20.20
  -3   8  -1  952.50   65.99
  -3   8  -1  924.31   65.79
  -3   8  -1  979.60   65.99
  -3   8  -1  932.41   63.19
  -3   8  -1  927.91   64.69
  -3   8  -1  933.11   64.49
  -3   8  -1  967.30   64.19
  -3   8  -1  945.31   65.19
  -3   8  -1  937.01   64.99
  -3   8  -1  980.40   64.69
  -3   8  -1  906.61   63.19
  -3   8  -1  987.30   64.79
   3  -8   1  932.21   64.19
   3  -8   1  932.11   64.49
   3  -8   1  961.30   65.69
   3  -8   1  887.01   65.49
   3  -8   1  878.71   65.29
   3  -8   1  948.11   64.59
   3  -8   1  915.91   64.89
   3  -8   1  921.91   64.59
   3  -8   1  964.50   65.69
   3  -8   1  917.51   64.89
  -4   8  -1  160.88   16.60
  -4   8  -1  149.59   18.20
  -4   8  -1  166.78   13.40
  -4   8  -1  171.18   15.40
  -4   8  -1  167.28   15.50
  -4   8  -1  176.68   18.80
  -4   8  -1  200.88   17.70
  -4   8  -1  177.08   19.20
  -4   8  -1  160.78   16.50
  -4   8  -1  173.08   16.30
  -4   8  -1  164.38   17.30
  -4   8  -1  167.98   13.20
   4  -8   1  188.98   16.60
   4  -8   1  179.98   19.00
   4  -8   1  192.08   17.60
   4  -8   1  192.38   17.90
   4  -8   1  213.08   19.40
   4  -8   1  190.68   18.90
   4  -8   1  191.28   16.00
   4  -8   1  207.58   15.50
   4  -8   1  177.78   18.40
   4  -8   1  177.08   16.30
  -5   8  -1  596.24   41.70
  -5   8  -1  625.04   44.30
  -5   8  -1  619.14   42.80
  -5   8  -1  584.54   43.40
  -5   8  -1  606.14   43.60
  -5   8  -1  599.64   44.10
  -5   8  -1  612.34   42.80
  -5   8  -1  647.14   44.90
  -5   8  -1  613.84   43.30
  -5   8  -1  641.64   45.40
  -5   8  -1  657.03   45.10
   5  -8   1  585.74   43.50
   5  -8   1  619.74   44.60
   5  -8   1  609.14   45.30
   5  -8   1  596.04   44.80
   5  -8   1  610.14   43.80
   5  -8   1  584.34   45.10
   5  -8   1  573.84   43.30
   5  -8   1  608.04   42.80
   5  -8   1  589.74   45.40
   5  -8   1  622.94   43.30
  -6   8  -1  455.45   31.60
  -6   8  -1  405.66   32.90
  -6   8  -1  460.75   34.30
  -6   8  -1  448.16   35.10
  -6   8  -1  414.86   32.50
  -6   8  -1  430.06   34.10
  -6   8  -1  453.65   32.30
  -6   8  -1  417.46   33.50
  -6   8  -1  475.35   33.80
  -6   8  -1  433.16   30.60
   6  -8   1  416.86   35.50
   6  -8   1  445.86   32.60
   6  -8   1  414.16   32.20
   6  -8   1  466.75   36.40
   6  -8   1  446.36   33.50
   6  -8   1  422.06   34.40
   6  -8   1  442.26   31.60
   6  -8   1  419.06   35.30
   6  -8   1  457.35   34.90
   6  -8   1  417.96   32.70
  -7   8  -1  168.28   17.50
  -7   8  -1  139.29   18.50
  -7   8  -1  146.79   20.80
  -7   8  -1  137.89   15.20
  -7   8  -1  151.18   14.90
  -7   8  -1  149.09   14.00
  -7   8  -1  144.49   14.70
  -7   8  -1  130.09   13.10
  -7   8  -1  137.69   18.90
  -7   8  -1  126.29   17.70
   7  -8   1  178.98   23.60
   7  -8   1  123.39   14.00
   7  -8   1  158.58   19.10
   7  -8   1  162.08   16.00
   7  -8   1  185.48   20.40
   7  -8   1  169.88   20.70
   7  -8   1  153.98   18.00
   7  -8   1  146.19   14.60
   7  -8   1  121.99   17.40
   7  -8   1  155.28   16.50
   7  -8   1  155.38   16.00
  -8   8  -1  814.72   58.89
  -8   8  -1  793.42   57.69
  -8   8  -1  741.53   56.19
  -8   8  -1  766.32   56.89
  -8   8  -1  755.12   54.89
  -8   8  -1  788.02   55.59
  -8   8  -1  801.42   57.39
  -8   8  -1  748.73   54.89
  -8   8  -1  746.13   56.59
  -8   8  -1  777.02   57.89
   8  -8   1  849.72   61.09
   8  -8   1  826.82   57.99
   8  -8   1  806.62   55.49
   8  -8   1  749.92   55.99
   8  -8   1  804.62   54.89
   8  -8   1  866.61   59.89
   8  -8   1  873.61   59.49
   8  -8   1  751.12   56.19
   8  -8   1  825.72   56.19
   8  -8   1  840.02   57.09
   8  -8   1  818.32   56.99
   8  -8   1  837.42   59.69
  -9   8  -1  187.48   26.00
  -9   8  -1  184.08   17.30
  -9   8  -1  187.98   17.70
  -9   8  -1  167.58   20.10
  -9   8  -1  190.28   20.90
  -9   8  -1  172.18   25.50
  -9   8  -1  174.18   19.10
  -9   8  -1  217.88   26.10
  -9   8  -1  191.18   15.90
   9  -8   1  192.38   26.70
   9  -8   1  173.58   16.40
   9  -8   1  145.69   18.20
   9  -8   1  204.18   21.80
   9  -8   1  191.18   18.00
   9  -8   1  167.68   25.60
   9  -8   1  189.38   22.40
   9  -8   1  186.28   24.50
   9  -8   1  181.38   22.80
   9  -8   1  176.88   21.20
 -10   8  -1   55.29    9.60
 -10   8  -1   65.59    9.20
 -10   8  -1   58.69   13.20
 -10   8  -1   75.89    8.10
 -10   8  -1   96.89   16.30
 -10   8  -1   86.19   13.60
 -10   8  -1   53.79   10.50
 -10   8  -1   75.59   12.80
  10  -8   1   45.60    9.30
  10  -8   1   41.80   16.90
  10  -8   1   41.30   13.50
  10  -8   1   53.49   17.30
  10  -8   1   42.10   14.50
  10  -8   1   58.29   14.40
  10  -8   1   55.29    9.90
  10  -8   1   43.00    8.50
  10  -8   1   56.19   15.20
  10  -8   1   56.59   12.90
 -11   8  -1   57.29   12.20
 -11   8  -1   41.10   12.60
 -11   8  -1   48.90    9.00
 -11   8  -1   48.50   14.70
 -11   8  -1   58.09    7.40
 -11   8  -1   36.00   10.70
 -11   8  -1   55.69   13.80
 -11   8  -1   28.10    9.80
  11  -8   1   65.59    8.90
  11  -8   1   52.09   10.00
  11  -8   1   36.70   17.30
  11  -8   1   57.89   14.80
  11  -8   1   27.40    8.50
  11  -8   1   56.49   19.40
  11  -8   1   79.89   20.50
  11  -8   1   49.30   12.90
  11  -8   1   39.30   14.00
 -12   8  -1    7.10   14.00
 -12   8  -1   -9.10   13.00
 -12   8  -1   -2.00   12.40
 -12   8  -1   -1.90   10.30
 -12   8  -1   11.50   11.30
  12  -8   1    1.70   13.80
  12  -8   1   10.90   19.90
  12  -8   1    4.80   18.60
  12  -8   1    5.10   11.40
  12  -8   1   15.20   15.80
 -13   8  -1   68.89   13.60
 -13   8  -1   75.99   15.20
 -13   8  -1   58.99   17.00
 -13   8  -1   58.19   13.10
  13  -8   1   60.39   12.20
  13  -8   1   49.60   29.20
  13  -8   1   51.69   21.20
  13  -8   1   60.09   23.10
 -14   8  -1   17.30   18.80
 -14   8  -1   22.70   15.10
 -14   8  -1   23.60   13.60
 -14   8  -1   18.40   12.80
  14  -8   1   33.40   17.80
  14  -8   1   37.50   23.40
  14  -8   1   13.80   21.70
  10   7  -1   24.60   11.00
  10   7  -1   24.80   11.90
  10   7  -1   29.80   15.50
 -10  -7   1   19.40   14.50
 -10  -7   1   21.50   16.10
 -10  -7   1   27.20   14.20
   9   7  -1   24.10   10.30
   9   7  -1   32.10   10.20
   9   7  -1   14.60   14.40
   9   7  -1    8.60   14.20
   9   7  -1   15.70    7.40
   9   7  -1   -4.60   12.90
  -9  -7   1   30.70   15.80
  -9  -7   1   31.10   13.30
  -9  -7   1   33.00   13.10
  -9  -7   1    3.30   14.90
  -9  -7   1   39.60   11.00
   8   7  -1   50.19   11.10
   8   7  -1   70.99   10.40
   8   7  -1   51.59    7.90
   8   7  -1   69.19   14.00
   8   7  -1   59.49   14.80
   8   7  -1   61.09   10.20
   8   7  -1   47.90    7.50
   8   7  -1   41.70   12.90
  -8  -7   1   49.90   13.70
  -8  -7   1   82.89   13.20
  -8  -7   1   49.40   12.60
  -8  -7   1   58.69   11.80
  -8  -7   1   26.70    7.10
  -8  -7   1   52.49   14.00
  -8  -7   1   61.19   11.00
  -8  -7   1   59.89   10.80
   7   7  -1   55.79    7.70
   7   7  -1   66.99   12.50
   7   7  -1   68.49   11.00
   7   7  -1   72.29    9.70
   7   7  -1   47.40   11.60
   7   7  -1   52.59    7.70
   7   7  -1   72.79   12.40
   7   7  -1   63.49    9.30
   7   7  -1   51.49   11.80
  -7  -7   1   47.70   10.00
  -7  -7   1   57.79   10.20
  -7  -7   1   66.89   11.60
  -7  -7   1   49.99    9.80
  -7  -7   1   55.79   11.90
  -7  -7   1   56.79   13.30
  -7  -7   1   41.60   11.70
  -7  -7   1   69.99   11.80
   6   7  -1  133.69   15.50
   6   7  -1  114.49   13.90
   6   7  -1  105.89   12.10
   6   7  -1  105.99   13.90
   6   7  -1   97.39   13.60
   6   7  -1  116.29   12.70
   6   7  -1  136.19   17.30
   6   7  -1  139.09   15.00
   6   7  -1  136.09   20.10
   6   7  -1  123.49   14.30
  -6  -7   1  141.69   15.30
  -6  -7   1  126.49   14.30
  -6  -7   1  138.29   17.30
  -6  -7   1  142.49   15.60
  -6  -7   1  126.39   14.80
  -6  -7   1  127.49   16.10
  -6  -7   1  141.39   18.40
  -6  -7   1  127.49   13.30
   5   7  -1    2.60    6.80
   5   7  -1    9.60    8.30
   5   7  -1    2.00    6.40
   5   7  -1    6.70    4.60
   5   7  -1   12.60    5.90
   5   7  -1   12.20    8.00
   5   7  -1    2.10    5.00
   5   7  -1    3.10    6.20
   5   7  -1    1.10    8.90
   5   7  -1    3.20    8.90
   5   7  -1   18.80    6.10
   5   7  -1   13.00    7.70
  -5  -7   1   11.30    5.10
  -5  -7   1    8.50    7.50
  -5  -7   1    9.10    6.10
  -5  -7   1   10.40    9.40
  -5  -7   1    7.70    9.00
  -5  -7   1   14.50    7.20
  -5  -7   1   12.40    8.40
  -5  -7   1   13.90    7.30
  -5  -7   1    7.50    8.20
   4   7  -1   55.29    6.70
   4   7  -1   61.59    7.70
   4   7  -1   58.79    7.30
   4   7  -1   71.29    9.80
   4   7  -1   56.79    9.30
   4   7  -1   42.30    8.40
   4   7  -1   58.69    9.00
   4   7  -1   77.39   10.70
   4   7  -1   52.89    7.80
   4   7  -1   60.19    8.40
   4   7  -1   52.39    8.90
   4   7  -1   58.19    8.80
  -4  -7   1   78.59   10.00
  -4  -7   1   83.09   10.40
  -4  -7   1   98.39   10.20
  -4  -7   1   65.49    9.00
  -4  -7   1   81.19    9.30
  -4  -7   1   55.79    9.00
  -4  -7   1   85.19   10.10
  -4  -7   1   89.09    8.80
  -4  -7   1   92.39   12.90
  -4  -7   1   89.29    7.90
   3   7  -1  913.51   68.49
   3   7  -1  960.40   69.29
   3   7  -1  862.51   70.09
   3   7  -1  953.00   68.59
   3   7  -1  961.40   69.19
   3   7  -1  927.61   68.39
   3   7  -1  950.40   68.09
   3   7  -1  934.11   68.69
   3   7  -1  971.20   69.39
   3   7  -1  960.90   68.79
  -3  -7   1 1091.09   69.49
  -3  -7   1 1134.89   69.49
  -3  -7   1 1055.39   69.59
  -3  -7   1 1051.49   68.29
  -3  -7   1 1020.10   69.09
  -3  -7   1 1040.20   68.29
  -3  -7   1 1076.39   68.39
  -3  -7   1 1037.10   68.89
  -3  -7   1 1060.09   68.89
  -3  -7   1 1071.59   69.49
   2   7  -1 1245.98   83.59
   2   7  -1 1212.28   83.29
   2   7  -1 1268.97   84.19
   2   7  -1 1241.98   84.19
   2   7  -1 1220.18   83.59
   2   7  -1 1228.58   84.19
   2   7  -1 1214.68   83.19
   2   7  -1 1228.08   83.49
   2   7  -1 1250.17   84.09
   2   7  -1 1220.58   83.69
  -2  -7   1 1216.18   83.19
  -2  -7   1 1224.78   84.09
  -2  -7   1 1220.88   83.69
  -2  -7   1 1117.39   83.49
  -2  -7   1 1252.67   84.19
  -2  -7   1 1270.87   84.19
  -2  -7   1 1188.48   83.79
  -2  -7   1 1244.78   83.09
  -2  -7   1 1243.08   83.69
  -2  -7   1 1270.67   84.09
  -2  -7   1 1214.98   83.19
   1   7  -1   58.49    7.20
   1   7  -1   76.19    9.10
   1   7  -1   64.99    7.80
   1   7  -1   61.09    7.80
   1   7  -1   57.09    8.00
   1   7  -1   63.89    7.50
   1   7  -1   74.29   10.20
   1   7  -1   53.69    7.60
   1   7  -1   49.50    7.60
   1   7  -1   69.09    7.90
  -1  -7   1   79.89   10.50
  -1  -7   1   87.29   10.90
  -1  -7   1   89.19   11.10
  -1  -7   1   83.09    7.80
  -1  -7   1   67.69    7.90
  -1  -7   1   61.89    7.90
  -1  -7   1   80.69    8.80
  -1  -7   1   85.99    9.60
   0   7  -1  113.19   11.10
   0   7  -1  118.69   11.70
   0   7  -1   82.49   10.80
   0   7  -1  102.79   10.70
   0   7  -1  107.59   11.20
   0   7  -1  113.69   12.30
   0   7  -1  106.49   11.20
   0   7  -1  110.09   12.00
   0   7  -1  119.79   12.10
   0   7  -1  102.39    9.20
   0  -7   1  104.99    8.90
   0  -7   1  110.09   11.50
   0  -7   1  124.29   12.30
   0  -7   1   90.49   11.80
   0  -7   1  100.29   11.00
   0  -7   1  113.69   11.90
   0  -7   1   96.49   10.70
   0  -7   1   88.09    9.60
   0  -7   1   99.89   10.00
   0  -7   1   88.69    9.80
   0  -7   1  106.59   11.70
  -1   7  -1  546.75   41.50
  -1   7  -1  578.54   43.20
  -1   7  -1  548.25   42.50
  -1   7  -1  557.64   42.60
  -1   7  -1  573.54   42.90
  -1   7  -1  557.04   42.60
  -1   7  -1  609.54   42.60
  -1   7  -1  563.14   42.20
  -1   7  -1  557.84   43.10
  -1   7  -1  552.04   43.00
   1  -7   1  663.83   43.20
   1  -7   1  654.33   43.00
   1  -7   1  688.03   43.30
   1  -7   1  679.03   42.50
   1  -7   1  635.94   43.90
   1  -7   1  659.93   42.40
   1  -7   1  671.73   43.20
   1  -7   1  636.64   41.50
   1  -7   1  637.84   42.90
   1  -7   1  656.03   42.60
   1  -7   1  618.54   42.30
  -2   7  -1  245.18   23.00
  -2   7  -1  247.88   21.50
  -2   7  -1  244.68   22.10
  -2   7  -1  253.97   21.70
  -2   7  -1  270.67   22.70
  -2   7  -1  255.17   20.00
  -2   7  -1  277.37   22.90
  -2   7  -1  245.18   21.80
  -2   7  -1  258.77   21.20
  -2   7  -1  231.68   21.50
   2  -7   1  340.77   22.50
   2  -7   1  297.07   23.40
   2  -7   1  339.27   21.70
   2  -7   1  316.77   21.30
   2  -7   1  335.77   21.80
   2  -7   1  330.07   22.80
   2  -7   1  316.87   21.90
   2  -7   1  309.27   21.80
   2  -7   1  344.37   22.90
   2  -7   1  313.67   22.10
  -3   7  -1  790.12   50.59
  -3   7  -1  772.62   49.60
  -3   7  -1  768.72   48.20
  -3   7  -1  776.22   49.20
  -3   7  -1  768.22   50.09
  -3   7  -1  787.52   49.80
  -3   7  -1  794.92   50.09
  -3   7  -1  772.82   48.30
  -3   7  -1  773.22   50.79
  -3   7  -1  757.22   50.79
  -3   7  -1  796.82   49.40
  -3   7  -1  796.82   49.70
   3  -7   1  620.14   50.29
   3  -7   1  610.74   49.00
   3  -7   1  615.04   49.30
   3  -7   1  589.44   49.70
   3  -7   1  615.24   49.40
   3  -7   1  627.74   50.19
   3  -7   1  605.84   49.30
   3  -7   1  638.94   49.60
  -4   7  -1  127.69   12.60
  -4   7  -1  135.79   12.00
  -4   7  -1  134.39    9.90
  -4   7  -1  108.59   12.90
  -4   7  -1  112.69    9.50
  -4   7  -1  102.39   12.80
  -4   7  -1  103.19   14.30
  -4   7  -1  136.39   15.10
  -4   7  -1  128.59   13.50
  -4   7  -1  102.09   14.30
  -4   7  -1  125.09   11.80
  -4   7  -1  112.49   13.50
   4  -7   1  115.59   13.90
   4  -7   1  136.09   14.60
   4  -7   1  127.69   12.90
   4  -7   1  122.49   15.60
   4  -7   1   99.89   14.30
   4  -7   1  114.89   12.20
   4  -7   1  129.09   13.30
   4  -7   1  118.19   11.50
   4  -7   1   89.99   14.20
   4  -7   1  146.89   12.90
  -5   7  -1 1179.48   74.69
  -5   7  -1 1102.29   75.09
  -5   7  -1 1206.58   74.59
  -5   7  -1 1209.58   75.69
  -5   7  -1 1165.98   75.59
  -5   7  -1 1242.38   76.19
  -5   7  -1 1110.89   74.89
  -5   7  -1 1196.98   76.49
  -5   7  -1 1213.78   74.99
  -5   7  -1 1207.48   76.29
   5  -7   1  970.20   74.99
   5  -7   1 1022.60   74.79
   5  -7   1 1014.50   75.79
   5  -7   1  999.40   76.19
   5  -7   1 1016.30   76.29
   5  -7   1 1003.70   75.79
   5  -7   1 1040.60   75.19
   5  -7   1  986.00   76.49
   5  -7   1 1002.80   74.39
   5  -7   1  992.60   74.89
  -6   7  -1 2037.90  139.99
  -6   7  -1 2118.39  140.69
  -6   7  -1 2021.70  138.89
  -6   7  -1 2102.99  140.39
  -6   7  -1 2047.90  140.09
  -6   7  -1 1986.60  139.39
  -6   7  -1 2123.69  139.29
  -6   7  -1 2257.17  140.59
  -6   7  -1 1889.61  138.49
  -6   7  -1 1941.11  139.59
   6  -7   1 2002.40  138.59
   6  -7   1 1898.91  139.49
   6  -7   1 2152.88  139.79
   6  -7   1 2119.29  139.39
   6  -7   1 2004.50  140.69
   6  -7   1 2102.59  140.39
   6  -7   1 2194.28  141.59
   6  -7   1 2123.19  141.09
   6  -7   1 2051.69  138.99
   6  -7   1 2006.50  139.39
   6  -7   1 2128.89  140.59
  -7   7  -1  315.47   24.80
  -7   7  -1  315.87   25.20
  -7   7  -1  334.27   26.00
  -7   7  -1  333.17   22.30
  -7   7  -1  338.47   27.00
  -7   7  -1  304.27   24.10
  -7   7  -1  342.07   23.30
  -7   7  -1  284.37   22.30
  -7   7  -1  301.57   25.10
   7  -7   1  315.87   27.30
   7  -7   1  259.67   24.00
   7  -7   1  277.37   24.80
   7  -7   1  267.67   23.50
   7  -7   1  277.77   27.00
   7  -7   1  253.87   21.90
   7  -7   1  291.07   29.10
   7  -7   1  274.87   25.50
   7  -7   1  315.17   22.80
   7  -7   1  253.77   23.50
   7  -7   1  302.07   27.80
  -8   7  -1  385.56   32.40
  -8   7  -1  406.16   32.70
  -8   7  -1  371.36   31.30
  -8   7  -1  404.36   29.20
  -8   7  -1  413.06   30.20
  -8   7  -1  391.46   32.00
  -8   7  -1  397.36   31.90
  -8   7  -1  366.06   29.80
  -8   7  -1  384.06   30.60
  -8   7  -1  392.66   34.50
   8  -7   1  417.46   29.50
   8  -7   1  450.35   36.60
   8  -7   1  427.36   33.30
   8  -7   1  392.26   30.40
   8  -7   1  457.95   35.00
   8  -7   1  395.36   32.10
   8  -7   1  439.76   35.00
   8  -7   1  429.36   30.80
   8  -7   1  413.86   31.00
   8  -7   1  434.76   34.20
   8  -7   1  403.76   31.80
   8  -7   1  429.86   30.20
  -9   7  -1   48.90    8.50
  -9   7  -1   34.70    9.40
  -9   7  -1   51.09   10.60
  -9   7  -1   59.79    8.30
  -9   7  -1   58.39   10.50
  -9   7  -1   36.40   11.70
  -9   7  -1   50.19    9.50
  -9   7  -1   58.39    7.00
   9  -7   1   62.09   13.60
   9  -7   1   49.60   14.00
   9  -7   1   50.39   11.80
   9  -7   1   48.50    7.40
   9  -7   1   38.40    8.60
   9  -7   1   66.29    8.80
   9  -7   1   49.10    8.30
   9  -7   1   48.50   15.30
   9  -7   1   46.80   14.20
   9  -7   1   49.40   11.00
   9  -7   1   53.49   12.00
 -10   7  -1   24.40    7.40
 -10   7  -1   13.90   10.50
 -10   7  -1   22.60    6.10
 -10   7  -1   13.60    9.20
 -10   7  -1   27.50    8.70
 -10   7  -1   26.40   12.10
 -10   7  -1   14.50    8.40
 -10   7  -1   30.00   10.80
  10  -7   1   13.30    7.80
  10  -7   1    3.10   13.10
  10  -7   1   17.90   11.50
  10  -7   1   13.70   13.30
  10  -7   1  -13.70   13.40
  10  -7   1   -7.50   10.80
  10  -7   1    9.20    9.60
  10  -7   1   14.50    6.40
  10  -7   1    2.30    6.50
  10  -7   1    9.90   15.70
 -11   7  -1   49.99   13.80
 -11   7  -1   30.30    9.90
 -11   7  -1   52.69    7.60
 -11   7  -1   29.90    9.70
 -11   7  -1   31.20   12.00
 -11   7  -1   59.79    8.40
 -11   7  -1   17.70   13.60
 -11   7  -1   21.60   11.30
  11  -7   1   43.40   10.60
  11  -7   1   49.90   14.30
  11  -7   1   42.50    9.10
  11  -7   1   32.80   13.20
  11  -7   1   44.30   14.70
  11  -7   1   47.40   17.10
  11  -7   1   47.90   17.20
 -12   7  -1   27.50   15.80
 -12   7  -1   37.60   12.40
 -12   7  -1   20.40   10.40
 -12   7  -1   22.00   11.20
 -12   7  -1   28.60    5.50
 -12   7  -1   47.20   14.40
  12  -7   1   26.10    9.80
  12  -7   1   -3.00   18.00
  12  -7   1   44.50   19.50
  12  -7   1    9.70   13.70
  12  -7   1   34.30   14.90
 -13   7  -1   85.09   14.40
 -13   7  -1  117.89   21.40
 -13   7  -1   84.49   15.90
 -13   7  -1   65.89   13.00
  13  -7   1   69.89   24.00
  13  -7   1   89.19   11.90
  13  -7   1   83.99   23.30
 -14   7  -1    1.00   13.50
 -14   7  -1  -19.40   12.00
 -14   7  -1    4.60   13.60
 -14   7  -1   10.00   16.70
  14  -7   1  -45.00   17.40
  14  -7   1   34.00   22.90
  14  -7   1  -28.00   21.30
  11   6  -1    6.50   12.20
  11   6  -1   -4.30   15.70
 -11  -6   1   14.80   14.80
 -11  -6   1    4.40   12.90
  10   6  -1    6.50   15.40
  10   6  -1   26.60   10.00
  10   6  -1    7.30   14.30
  10   6  -1   12.90   13.50
  10   6  -1   23.00    7.80
  10   6  -1   32.80   15.40
 -10  -6   1    9.60   15.50
 -10  -6   1   34.20   13.50
 -10  -6   1   31.50   10.00
 -10  -6   1   20.90   12.50
 -10  -6   1   19.40   13.90
   9   6  -1   38.60    7.90
   9   6  -1    8.40   12.00
   9   6  -1   28.30   13.50
   9   6  -1   30.60   12.60
   9   6  -1   31.80    9.00
   9   6  -1   30.20   10.30
  -9  -6   1   35.00   11.80
  -9  -6   1   27.00   12.80
  -9  -6   1   42.70   12.90
  -9  -6   1   34.10   14.80
  -9  -6   1   41.40    9.90
   8   6  -1   19.20    7.80
   8   6  -1   17.10    8.30
   8   6  -1   18.80    9.60
   8   6  -1   24.90   12.00
   8   6  -1    8.50    6.30
   8   6  -1   11.40   10.60
   8   6  -1   12.90   11.10
   8   6  -1   -0.20    9.40
   8   6  -1   19.20    6.40
   8   6  -1   13.30    6.50
  -8  -6   1    9.60    8.50
  -8  -6   1   21.00   10.40
  -8  -6   1   28.10   11.80
  -8  -6   1   29.30   10.90
  -8  -6   1    6.50   11.70
  -8  -6   1    5.00    6.40
  -8  -6   1   -0.50   11.20
  -8  -6   1    9.20    8.40
  -8  -6   1   22.10   10.60
   7   6  -1  223.68   23.00
   7   6  -1  240.38   21.60
   7   6  -1  224.68   18.90
   7   6  -1  208.08   18.60
   7   6  -1  229.38   22.80
   7   6  -1  250.17   22.20
   7   6  -1  246.58   18.00
   7   6  -1  249.08   23.10
   7   6  -1  253.37   20.10
   7   6  -1  236.38   17.60
  -7  -6   1  199.38   21.10
  -7  -6   1  183.88   20.00
  -7  -6   1  196.28   20.10
  -7  -6   1  179.48   21.40
  -7  -6   1  204.98   23.80
  -7  -6   1  188.38   21.60
  -7  -6   1  185.68   22.90
  -7  -6   1  205.68   21.60
   6   6  -1  115.99   14.70
   6   6  -1  151.98   18.60
   6   6  -1  131.69   13.00
   6   6  -1  132.09   12.30
   6   6  -1  131.49   17.90
   6   6  -1  160.28   16.70
   6   6  -1  126.89   13.80
   6   6  -1  109.39   17.10
   6   6  -1  151.38   14.70
   6   6  -1  141.39   17.20
   6   6  -1  126.79   13.50
  -6  -6   1  140.69   15.40
  -6  -6   1  157.78   18.40
  -6  -6   1  171.18   16.60
  -6  -6   1  147.69   18.60
  -6  -6   1  155.28   14.80
  -6  -6   1  120.79   16.50
  -6  -6   1  150.48   16.00
  -6  -6   1  136.09   17.70
   5   6  -1  778.12   52.49
   5   6  -1  714.03   50.69
   5   6  -1  732.33   51.39
   5   6  -1  771.52   51.89
   5   6  -1  742.03   50.89
   5   6  -1  729.33   49.99
   5   6  -1  765.62   52.09
   5   6  -1  737.53   50.19
   5   6  -1  741.03   50.79
   5   6  -1  790.72   52.39
   5   6  -1  762.82   51.59
  -5  -6   1  673.83   51.09
  -5  -6   1  688.83   51.09
  -5  -6   1  735.43   51.19
  -5  -6   1  711.53   52.19
  -5  -6   1  691.23   51.39
  -5  -6   1  725.53   52.39
  -5  -6   1  746.93   51.99
  -5  -6   1  716.63   52.29
  -5  -6   1  711.63   50.29
  -5  -6   1  727.93   50.89
   4   6  -1  410.96   29.30
   4   6  -1  411.26   31.50
   4   6  -1  417.96   29.90
   4   6  -1  417.56   31.40
   4   6  -1  417.16   30.40
   4   6  -1  402.86   30.50
   4   6  -1  392.46   29.40
   4   6  -1  432.66   31.20
   4   6  -1  403.06   30.00
   4   6  -1  407.46   30.90
   4   6  -1  432.56   30.00
  -4  -6   1  412.96   30.00
  -4  -6   1  409.86   31.00
  -4  -6   1  478.95   30.60
  -4  -6   1  421.36   30.70
  -4  -6   1  435.16   30.70
  -4  -6   1  408.96   31.60
  -4  -6   1  408.76   29.50
  -4  -6   1  427.86   31.50
  -4  -6   1  436.46   31.00
  -4  -6   1  451.75   31.60
   3   6  -1  218.08   16.20
   3   6  -1  204.48   17.80
   3   6  -1  187.28   15.50
   3   6  -1  200.98   17.60
   3   6  -1  186.78   16.60
   3   6  -1  218.28   17.90
   3   6  -1  195.58   16.30
   3   6  -1  235.58   17.60
   3   6  -1  206.48   15.90
   3   6  -1  198.68   16.90
   3   6  -1  188.08   16.20
  -3  -6   1  209.28   16.30
  -3  -6   1  202.38   15.80
  -3  -6   1  200.58   16.50
  -3  -6   1  202.98   17.30
  -3  -6   1  236.88   17.60
  -3  -6   1  212.28   17.80
  -3  -6   1  217.78   17.70
  -3  -6   1  192.98   17.00
  -3  -6   1  193.28   15.90
  -3  -6   1  213.68   18.10
   2   6  -1  376.36   29.00
   2   6  -1  404.16   29.60
   2   6  -1  370.96   29.40
   2   6  -1  346.27   28.50
   2   6  -1  355.96   29.10
   2   6  -1  388.16   29.70
   2   6  -1  342.47   28.70
   2   6  -1  373.16   28.90
   2   6  -1  366.86   29.10
   2   6  -1  376.36   29.60
  -2  -6   1  466.75   29.80
  -2  -6   1  417.96   28.60
  -2  -6   1  440.86   28.70
  -2  -6   1  437.06   28.40
  -2  -6   1  475.25   29.40
  -2  -6   1  484.65   30.00
  -2  -6   1  431.86   29.50
  -2  -6   1  432.66   28.70
  -2  -6   1  427.86   29.40
  -2  -6   1  483.35   29.80
   1   6  -1  757.92   50.69
   1   6  -1  723.93   50.59
   1   6  -1  749.73   50.39
   1   6  -1  734.63   50.29
   1   6  -1  763.72   50.89
   1   6  -1  726.03   50.29
   1   6  -1  722.63   50.69
   1   6  -1  729.03   50.49
   1   6  -1  707.33   49.99
   1   6  -1  729.23   49.99
  -1  -6   1  718.93   50.49
  -1  -6   1  744.23   49.90
  -1  -6   1  728.63   50.79
  -1  -6   1  750.02   50.79
  -1  -6   1  688.63   50.49
  -1  -6   1  712.33   49.80
  -1  -6   1  719.23   49.99
  -1  -6   1  738.03   50.69
  -1  -6   1  765.52   50.79
  -1  -6   1  730.33   50.09
  -1  -6   1  764.32   50.39
   0   6  -1 4425.76  285.97
   0   6  -1 4338.07  285.87
   0   6  -1 4135.29  285.57
   0   6  -1 4200.28  285.97
   0   6  -1 4209.38  286.07
   0   6  -1 4288.17  285.77
   0   6  -1 4072.59  285.27
   0   6  -1 4198.48  285.67
   0   6  -1 4183.68  285.57
   0   6  -1 4216.58  285.87
   0  -6   1 4275.87  285.97
   0  -6   1 4321.37  285.77
   0  -6   1 4429.56  285.67
   0  -6   1 4178.38  285.97
   0  -6   1 4115.39  285.27
   0  -6   1 4253.97  285.47
   0  -6   1 4359.16  285.97
   0  -6   1 4471.45  285.87
   0  -6   1 4189.78  285.47
   0  -6   1 4029.70  285.47
   0  -6   1 4472.95  285.77
   0  -6   1 4402.86  285.97
  -1   6  -1 6527.75  427.46
  -1   6  -1 6595.94  427.66
  -1   6  -1 6505.75  427.36
  -1   6  -1 6526.65  427.86
  -1   6  -1 6427.36  427.56
  -1   6  -1 6609.44  427.36
  -1   6  -1 6541.25  427.46
  -1   6  -1 6361.06  427.66
  -1   6  -1 6360.16  427.16
   1  -6   1 6229.68  427.26
   1  -6   1 6298.87  427.36
   1  -6   1 6206.78  427.46
   1  -6   1 6082.29  427.66
   1  -6   1 6474.15  427.66
   1  -6   1 6097.19  427.56
   1  -6   1 6463.25  427.46
   1  -6   1 6466.95  427.66
   1  -6   1 6409.26  427.36
   1  -6   1 6076.29  427.16
  -2   6  -1 2272.27  153.58
  -2   6  -1 2305.67  153.78
  -2   6  -1 2299.27  153.78
  -2   6  -1 2237.78  152.98
  -2   6  -1 2294.67  154.38
  -2   6  -1 2255.97  154.08
  -2   6  -1 2306.17  153.88
  -2   6  -1 2402.16  154.38
  -2   6  -1 2287.87  154.38
  -2   6  -1 2303.77  153.78
  -2   6  -1 2302.27  153.88
   2  -6   1 2331.77  153.88
   2  -6   1 2327.27  154.28
   2  -6   1 2315.07  154.28
   2  -6   1 2210.18  153.78
   2  -6   1 2229.48  153.68
   2  -6   1 2292.87  153.58
   2  -6   1 2199.28  153.78
   2  -6   1 2354.06  154.28
   2  -6   1 2175.48  154.08
  -3   6  -1  391.76   30.70
  -3   6  -1  402.56   32.10
  -3   6  -1  508.75   33.30
  -3   6  -1  410.36   32.10
  -3   6  -1  508.65   31.80
  -3   6  -1  397.66   32.80
  -3   6  -1  483.45   32.70
  -3   6  -1  409.26   32.60
  -3   6  -1  389.86   30.90
   3  -6   1  527.55   33.20
   3  -6   1  436.86   32.60
   3  -6   1  428.46   32.30
   3  -6   1  528.75   32.30
   3  -6   1  478.45   33.00
   3  -6   1  501.85   33.30
   3  -6   1  420.96   31.90
   3  -6   1  409.26   32.90
   3  -6   1  501.85   31.70
   3  -6   1  510.25   32.30
  -4   6  -1 2011.30  143.79
  -4   6  -1 1872.41  145.09
  -4   6  -1 1903.91  143.29
  -4   6  -1 1866.71  144.09
  -4   6  -1 2080.09  144.79
  -4   6  -1 1975.80  143.89
  -4   6  -1 1999.90  144.89
  -4   6  -1 1970.80  143.99
  -4   6  -1 1922.91  143.99
  -4   6  -1 2010.50  144.49
   4  -6   1 2259.97  144.29
   4  -6   1 2380.66  145.49
   4  -6   1 2229.08  145.29
   4  -6   1 2297.17  144.99
   4  -6   1 2158.28  144.99
   4  -6   1 2315.97  143.89
   4  -6   1 2393.46  144.19
   4  -6   1 2356.66  144.39
   4  -6   1 2376.76  144.29
   4  -6   1 2403.76  144.89
  -5   6  -1  999.60   61.09
  -5   6  -1 1022.20   61.59
  -5   6  -1 1042.50   62.69
  -5   6  -1 1032.80   62.89
  -5   6  -1  968.20   61.49
  -5   6  -1  863.01   60.99
  -5   6  -1 1019.30   61.89
  -5   6  -1 1029.40   62.39
  -5   6  -1  993.40   62.19
  -5   6  -1 1033.70   62.59
   5  -6   1  803.32   62.79
   5  -6   1  783.52   61.29
   5  -6   1  790.02   62.59
   5  -6   1  825.92   61.69
   5  -6   1  799.62   62.99
   5  -6   1  830.22   61.29
   5  -6   1  790.32   62.09
   5  -6   1  822.32   62.49
   5  -6   1  776.62   61.49
   5  -6   1  804.72   60.59
   5  -6   1  794.22   60.99
  -6   6  -1  709.33   49.40
  -6   6  -1  718.43   51.49
  -6   6  -1  767.12   51.19
  -6   6  -1  732.83   50.79
  -6   6  -1  759.62   51.09
  -6   6  -1  668.93   50.29
  -6   6  -1  750.42   51.09
  -6   6  -1  730.33   49.90
  -6   6  -1  676.23   49.30
  -6   6  -1  715.33   50.09
   6  -6   1  734.63   49.99
   6  -6   1  690.83   51.69
   6  -6   1  710.53   51.59
   6  -6   1  720.43   51.89
   6  -6   1  719.23   50.29
   6  -6   1  735.43   49.70
   6  -6   1  743.83   52.59
   6  -6   1  698.13   49.90
   6  -6   1  676.93   50.49
   6  -6   1  771.82   51.39
   6  -6   1  712.93   49.20
  -7   6  -1  139.29   19.00
  -7   6  -1  142.79   16.10
  -7   6  -1  132.09   16.60
  -7   6  -1  140.39   16.80
  -7   6  -1  179.38   17.20
  -7   6  -1  150.98   15.30
  -7   6  -1  138.39   16.80
  -7   6  -1  125.29   14.00
  -7   6  -1  151.68   14.60
  -7   6  -1  151.78   13.30
   7  -6   1  190.48   18.70
   7  -6   1  208.18   14.60
   7  -6   1  160.68   14.80
   7  -6   1  166.98   16.60
   7  -6   1  157.08   16.20
   7  -6   1  190.38   15.00
   7  -6   1  172.28   20.80
   7  -6   1  185.38   17.50
   7  -6   1  163.28   19.90
   7  -6   1  175.08   13.80
   7  -6   1  193.48   15.90
   7  -6   1  188.68   18.50
  -8   6  -1  768.22   49.60
  -8   6  -1  749.53   50.49
  -8   6  -1  722.93   51.89
  -8   6  -1  748.53   51.89
  -8   6  -1  731.73   50.59
  -8   6  -1  776.12   53.09
  -8   6  -1  734.73   51.69
  -8   6  -1  768.72   51.89
  -8   6  -1  720.83   51.19
  -8   6  -1  760.42   50.29
   8  -6   1  718.43   52.49
   8  -6   1  709.63   51.29
   8  -6   1  707.83   49.99
   8  -6   1  712.63   50.29
   8  -6   1  713.33   54.29
   8  -6   1  647.84   49.90
   8  -6   1  721.63   52.99
   8  -6   1  651.73   51.19
   8  -6   1  728.93   51.59
   8  -6   1  687.53   50.49
   8  -6   1  711.23   53.89
  -9   6  -1  436.96   32.50
  -9   6  -1  390.76   35.60
  -9   6  -1  455.25   32.60
  -9   6  -1  431.56   33.30
  -9   6  -1  453.85   33.80
  -9   6  -1  438.26   30.60
  -9   6  -1  442.76   34.20
  -9   6  -1  475.75   35.80
  -9   6  -1  452.25   31.80
   9  -6   1  429.86   34.80
   9  -6   1  437.76   32.00
   9  -6   1  432.86   31.80
   9  -6   1  419.86   36.30
   9  -6   1  462.45   37.90
   9  -6   1  447.76   38.30
   9  -6   1  469.85   34.40
   9  -6   1  403.06   32.90
   9  -6   1  420.16   32.30
   9  -6   1  390.76   30.90
   9  -6   1  443.36   35.90
   9  -6   1  438.36   33.10
 -10   6  -1   45.10   11.40
 -10   6  -1   47.50   10.80
 -10   6  -1   66.39   13.30
 -10   6  -1   56.19   11.10
 -10   6  -1   50.69   10.00
 -10   6  -1   71.99    6.90
 -10   6  -1   59.29    9.80
 -10   6  -1   57.39   11.10
 -10   6  -1   64.09    8.50
  10  -6   1   51.49   16.40
  10  -6   1   63.89   12.20
  10  -6   1   65.49    9.50
  10  -6   1   50.59    9.50
  10  -6   1   50.59    9.00
  10  -6   1   67.39    9.00
  10  -6   1   78.79   13.70
  10  -6   1   63.49   12.70
  10  -6   1   53.59   14.60
  10  -6   1   22.40   11.50
 -11   6  -1   55.09    8.60
 -11   6  -1   52.19    6.20
 -11   6  -1   24.00   10.80
 -11   6  -1   46.60   10.70
 -11   6  -1   41.40    6.00
 -11   6  -1   26.30   13.80
 -11   6  -1   43.10   13.00
 -11   6  -1   50.79   12.90
 -11   6  -1   45.70    9.90
  11  -6   1   23.10   12.30
  11  -6   1   44.70    8.90
  11  -6   1   46.00   19.40
  11  -6   1   42.50   14.40
  11  -6   1   28.60   13.50
  11  -6   1   53.69   13.30
  11  -6   1   51.79    9.70
 -12   6  -1   13.10   11.50
 -12   6  -1   35.60   12.90
 -12   6  -1   24.80    9.90
 -12   6  -1   24.90   15.20
 -12   6  -1   32.10   11.50
  12  -6   1   19.70   16.00
  12  -6   1    1.70   17.90
  12  -6   1   30.40   14.40
  12  -6   1   20.50    8.60
  12  -6   1   36.60   15.80
 -13   6  -1   -3.60   12.30
 -13   6  -1   -9.10   12.00
 -13   6  -1    6.90   11.10
  13  -6   1   21.40   20.20
  13  -6   1   -6.40   19.70
  13  -6   1  -18.20   17.80
 -14   6  -1   20.00   13.60
 -14   6  -1   -3.40   14.30
 -14   6  -1  -11.90   17.20
  14  -6   1  -14.90   17.70
  14  -6   1  -29.80   20.60
  14  -6   1   -0.70   20.30
  11   5  -1   -3.50   14.80
  11   5  -1    1.70   12.80
  11   5  -1   23.40   16.20
  11   5  -1   23.50   12.10
  11   5  -1   27.30    9.40
 -11  -5   1    7.40   14.30
 -11  -5   1   20.60   12.50
 -11  -5   1    2.60   15.20
  10   5  -1   45.30   15.30
  10   5  -1   50.99    9.60
  10   5  -1   36.20   12.20
  10   5  -1   52.39   14.70
  10   5  -1   41.20    8.70
  10   5  -1   43.30   12.00
 -10  -5   1   27.70   15.50
 -10  -5   1   49.90   10.00
 -10  -5   1   46.70   12.00
 -10  -5   1   51.49   14.10
 -10  -5   1   41.00   14.70
   9   5  -1   94.79   10.30
   9   5  -1  104.89   11.30
   9   5  -1   84.19   15.60
   9   5  -1  104.59   14.80
   9   5  -1  117.79   13.50
   9   5  -1  109.69   13.90
   9   5  -1  111.19   15.40
   9   5  -1   90.69   10.10
   9   5  -1   69.19   13.50
  -9  -5   1  117.79   13.50
  -9  -5   1  101.79   16.50
  -9  -5   1  155.68   22.20
  -9  -5   1  138.39   15.20
  -9  -5   1  134.39   15.40
  -9  -5   1  132.89   16.00
  -9  -5   1   95.29   10.20
   8   5  -1   27.90    6.60
   8   5  -1   26.60    8.50
   8   5  -1   10.30   10.50
   8   5  -1   20.70    6.10
   8   5  -1   12.80    5.90
   8   5  -1   24.30    9.80
   8   5  -1   36.80   11.30
   8   5  -1   29.90    7.20
   8   5  -1   15.40   10.20
  -8  -5   1   12.30   10.30
  -8  -5   1    7.60   10.30
  -8  -5   1   18.00    9.40
  -8  -5   1   17.80    7.70
  -8  -5   1   15.70    8.50
  -8  -5   1   22.70   10.70
  -8  -5   1   19.50    9.00
  -8  -5   1   16.10    8.30
  -8  -5   1    7.90    5.80
   7   5  -1   84.69   11.80
   7   5  -1   85.89   11.30
   7   5  -1   92.89   11.40
   7   5  -1   86.49    9.20
   7   5  -1   85.19   12.30
   7   5  -1   91.49   10.90
   7   5  -1   97.89   11.20
   7   5  -1   94.99   12.40
   7   5  -1   77.69    9.90
   7   5  -1   95.99   10.20
  -7  -5   1   82.59   12.30
  -7  -5   1  100.79   11.90
  -7  -5   1   71.69   10.60
  -7  -5   1   65.09    9.50
  -7  -5   1   70.69   10.50
  -7  -5   1   77.89   10.30
  -7  -5   1   74.19   11.80
  -7  -5   1   97.99   12.40
   6   5  -1   33.60    7.50
   6   5  -1   38.70    6.30
   6   5  -1   36.90    9.10
   6   5  -1   46.40    9.00
   6   5  -1   33.20    5.10
   6   5  -1   24.80    6.90
   6   5  -1   36.10    6.80
   6   5  -1   41.00    5.60
   6   5  -1   42.20    6.30
   6   5  -1   30.50    8.30
   6   5  -1   36.90    8.60
  -6  -5   1   21.60    6.80
  -6  -5   1   24.60    7.70
  -6  -5   1   15.70    6.60
  -6  -5   1   20.00    6.50
  -6  -5   1   16.70    9.00
  -6  -5   1   30.90    8.70
  -6  -5   1   30.40    7.90
  -6  -5   1   32.90    7.80
  -6  -5   1   25.20    7.50
   5   5  -1   96.09    9.50
   5   5  -1   84.89   10.00
   5   5  -1  111.09   10.00
   5   5  -1   98.49   10.90
   5   5  -1   92.09   10.70
   5   5  -1  109.29   14.20
   5   5  -1  104.09   11.60
   5   5  -1  112.59   13.60
   5   5  -1   88.49   10.60
   5   5  -1  104.89   12.90
   5   5  -1  110.09   13.90
  -5  -5   1  111.79   11.80
  -5  -5   1  121.99   13.00
  -5  -5   1  114.59   13.70
  -5  -5   1  112.29   11.50
  -5  -5   1  114.69   12.60
  -5  -5   1  109.39   12.80
  -5  -5   1  101.79   13.70
  -5  -5   1  125.79   14.60
  -5  -5   1  122.19   11.80
   4   5  -1  519.25   38.10
   4   5  -1  495.65   38.50
   4   5  -1  558.64   37.70
   4   5  -1  557.84   38.00
   4   5  -1  573.74   38.50
   4   5  -1  541.45   37.50
   4   5  -1  521.75   38.70
   4   5  -1  542.25   37.00
   4   5  -1  559.04   38.80
   4   5  -1  488.15   37.40
   4   5  -1  509.15   37.50
   4   5  -1  487.65   37.10
  -4  -5   1  521.45   37.20
  -4  -5   1  531.25   37.60
  -4  -5   1  607.14   38.30
  -4  -5   1  550.14   38.90
  -4  -5   1  616.14   38.00
  -4  -5   1  567.64   38.80
  -4  -5   1  487.05   39.70
  -4  -5   1  550.44   37.90
  -4  -5   1  561.24   37.80
  -4  -5   1  563.74   38.70
   3   5  -1  378.96   27.10
   3   5  -1  391.66   27.30
   3   5  -1  408.86   28.00
   3   5  -1  320.47   31.20
   3   5  -1  391.76   27.80
   3   5  -1  393.86   26.80
   3   5  -1  386.46   26.80
   3   5  -1  396.56   27.00
   3   5  -1  400.76   26.80
   3   5  -1  388.46   26.40
   3   5  -1  377.86   28.40
  -3  -5   1  364.36   26.90
  -3  -5   1  356.56   27.00
  -3  -5   1  349.47   28.90
  -3  -5   1  389.76   27.80
  -3  -5   1  354.66   27.30
  -3  -5   1  380.86   27.60
  -3  -5   1  382.86   26.80
  -3  -5   1  388.76   27.80
  -3  -5   1  371.96   26.90
  -3  -5   1  383.26   27.10
   2   5  -1 2796.82  181.48
   2   5  -1 2874.31  181.78
   2   5  -1 2721.73  181.48
   2   5  -1 2812.72  181.78
   2   5  -1 2724.13  181.28
   2   5  -1 2754.92  181.78
   2   5  -1 2758.32  181.48
   2   5  -1 2703.03  181.38
   2   5  -1 2818.72  181.78
   2   5  -1 2650.73  181.38
   2   5  -1 2731.93  181.28
  -2  -5   1 2566.54  181.08
  -2  -5   1 2551.44  181.48
  -2  -5   1 2758.72  181.48
  -2  -5   1 2620.44  181.68
  -2  -5   1 2579.64  181.28
  -2  -5   1 2702.03  181.78
  -2  -5   1 2684.33  181.18
  -2  -5   1 2739.03  181.78
  -2  -5   1 2593.64  181.48
  -2  -5   1 2731.03  181.78
  -2  -5   1 2580.04  181.18
   1   5  -1   20.60    4.50
   1   5  -1   30.60    5.10
   1   5  -1   27.10    4.60
   1   5  -1   15.20    4.40
   1   5  -1   17.10    3.50
   1   5  -1   24.30    4.90
   1   5  -1   22.40    4.70
   1   5  -1   18.00    4.60
   1   5  -1   21.20    4.60
  -1  -5   1   35.30    5.00
  -1  -5   1   22.90    3.70
  -1  -5   1   29.30    3.40
  -1  -5   1   37.30    5.10
  -1  -5   1   29.20    4.50
  -1  -5   1   34.40    5.20
  -1  -5   1   31.90    3.80
  -1  -5   1   20.80    4.20
   0   5  -1  267.67   18.60
   0   5  -1  247.18   20.30
   0   5  -1  275.07   19.40
   0   5  -1  264.87   19.50
   0   5  -1  277.17   19.40
   0   5  -1  258.47   19.30
   0   5  -1  278.17   19.60
   0   5  -1  260.07   19.20
   0   5  -1  273.27   19.70
   0   5  -1  232.48   19.60
   0  -5   1  253.37   20.30
   0  -5   1  278.97   19.50
   0  -5   1  271.37   19.50
   0  -5   1  267.77   19.20
   0  -5   1  265.37   19.50
   0  -5   1  279.57   19.20
   0  -5   1  277.57   18.50
   0  -5   1  269.97   18.90
   0  -5   1  279.97   19.50
   0  -5   1  268.27   19.60
   0  -5   1  262.57   18.90
   0  -5   1  274.07   19.50
  -1   5  -1  358.96   25.40
  -1   5  -1  346.67   25.10
  -1   5  -1  360.66   25.20
  -1   5  -1  348.97   24.20
  -1   5  -1  367.66   25.10
  -1   5  -1  356.16   25.60
  -1   5  -1  357.66   25.40
  -1   5  -1  361.16   24.90
  -1   5  -1  353.36   25.20
   1  -5   1  336.67   25.30
   1  -5   1  365.56   24.90
   1  -5   1  356.16   25.20
   1  -5   1  370.76   25.50
   1  -5   1  358.16   25.00
   1  -5   1  364.66   25.40
   1  -5   1  341.97   24.20
   1  -5   1  362.86   25.10
   1  -5   1  356.46   25.10
   1  -5   1  347.17   25.00
  -2   5  -1  222.98   16.20
  -2   5  -1  223.88   16.70
  -2   5  -1  209.58   16.10
  -2   5  -1  237.18   17.10
  -2   5  -1  221.18   17.40
  -2   5  -1  213.38   16.50
  -2   5  -1  222.28   17.60
  -2   5  -1  209.18   16.50
  -2   5  -1  224.88   16.50
  -2   5  -1  229.28   15.20
  -2   5  -1  218.48   15.10
  -2   5  -1  223.08   16.90
   2  -5   1  214.18   16.70
   2  -5   1  211.18   16.90
   2  -5   1  215.88   16.10
   2  -5   1  221.88   16.50
   2  -5   1  213.98   16.30
   2  -5   1  212.18   17.10
   2  -5   1  230.88   17.20
   2  -5   1  207.38   17.00
   2  -5   1  211.48   16.50
   2  -5   1  219.78   16.50
  -3   5  -1 4513.45  287.07
  -3   5  -1 4270.87  286.37
  -3   5  -1 4498.75  286.37
  -3   5  -1 4331.57  286.97
  -3   5  -1 4458.45  286.77
  -3   5  -1 4341.37  286.17
  -3   5  -1 4159.18  286.37
  -3   5  -1 4626.84  287.07
  -3   5  -1 4275.67  286.67
  -3   5  -1 4492.95  286.27
  -3   5  -1 4104.99  285.77
   3  -5   1 4190.38  286.67
   3  -5   1 4098.39  287.07
   3  -5   1 4090.89  286.37
   3  -5   1 4214.78  286.27
   3  -5   1 4341.47  286.47
   3  -5   1 4193.48  287.07
   3  -5   1 4213.48  286.87
   3  -5   1 4213.68  286.17
   3  -5   1 4085.69  286.37
   3  -5   1 3995.90  286.87
  -4   5  -1 1190.28   82.09
  -4   5  -1 1158.78   82.89
  -4   5  -1 1148.39   82.99
  -4   5  -1 1157.68   82.19
  -4   5  -1 1130.29   82.49
  -4   5  -1 1140.79   81.79
  -4   5  -1 1104.09   82.59
  -4   5  -1 1088.09   81.89
  -4   5  -1 1161.78   82.69
  -4   5  -1 1151.08   82.09
  -4   5  -1 1138.69   81.49
   4  -5   1 1265.27   81.89
   4  -5   1 1207.98   83.39
   4  -5   1 1319.77   83.39
   4  -5   1 1331.67   82.39
   4  -5   1 1236.88   81.49
   4  -5   1 1336.27   82.49
   4  -5   1 1309.47   82.19
   4  -5   1 1304.37   83.09
   4  -5   1 1309.37   82.19
   4  -5   1 1246.68   82.99
   4  -5   1 1239.18   82.69
  -5   5  -1  288.27   23.40
  -5   5  -1  282.27   23.80
  -5   5  -1  277.97   23.30
  -5   5  -1  281.97   21.60
  -5   5  -1  275.37   22.20
  -5   5  -1  255.87   22.90
  -5   5  -1  271.97   23.30
  -5   5  -1  266.47   21.70
  -5   5  -1  268.97   22.70
  -5   5  -1  270.87   22.30
   5  -5   1  350.16   22.10
   5  -5   1  318.47   25.00
   5  -5   1  315.97   23.00
   5  -5   1  364.66   22.90
   5  -5   1  351.66   21.60
   5  -5   1  353.36   22.50
   5  -5   1  327.67   24.00
   5  -5   1  324.97   22.40
   5  -5   1  340.67   24.40
   5  -5   1  299.77   24.90
   5  -5   1  344.27   23.50
  -6   5  -1  173.18   15.60
  -6   5  -1  136.79   14.40
  -6   5  -1  149.39   14.20
  -6   5  -1  150.38   14.80
  -6   5  -1  168.78   15.80
  -6   5  -1  143.79   12.80
  -6   5  -1  149.59   13.40
  -6   5  -1  141.19   15.20
  -6   5  -1  139.99   16.80
  -6   5  -1  141.39   15.20
   6  -5   1  182.18   14.10
   6  -5   1  200.18   16.40
   6  -5   1  184.88   13.10
   6  -5   1  188.68   14.80
   6  -5   1  198.08   16.80
   6  -5   1  177.48   16.50
   6  -5   1  176.48   14.00
   6  -5   1  184.38   18.10
   6  -5   1  180.08   13.70
   6  -5   1  166.98   17.20
   6  -5   1  169.88   15.00
   6  -5   1  163.28   14.80
  -7   5  -1   23.10    4.50
  -7   5  -1   20.30    8.10
  -7   5  -1   15.90    6.30
  -7   5  -1   20.70    6.80
  -7   5  -1   20.60    7.00
  -7   5  -1   23.80    5.40
  -7   5  -1    7.00    5.90
  -7   5  -1   14.30    6.90
  -7   5  -1   19.40    5.80
  -7   5  -1   16.80    5.70
   7  -5   1   23.00    8.10
   7  -5   1   34.70    6.80
   7  -5   1   46.20    6.30
   7  -5   1   35.90    5.30
   7  -5   1   37.90    8.10
   7  -5   1   47.20    8.00
   7  -5   1   29.90    5.90
   7  -5   1   24.10    9.40
   7  -5   1   48.40    6.90
   7  -5   1   43.00    5.50
   7  -5   1   36.30    8.90
   7  -5   1   33.60    7.60
  -8   5  -1  406.36   29.40
  -8   5  -1  395.16   27.10
  -8   5  -1  376.66   28.50
  -8   5  -1  392.16   26.30
  -8   5  -1  394.56   29.10
  -8   5  -1  385.06   27.80
  -8   5  -1  410.36   29.00
  -8   5  -1  384.06   29.10
  -8   5  -1  390.66   28.00
  -8   5  -1  410.76   30.50
   8  -5   1  336.77   28.00
   8  -5   1  343.87   26.40
   8  -5   1  355.16   29.50
   8  -5   1  361.06   27.50
   8  -5   1  372.26   30.40
   8  -5   1  340.67   27.90
   8  -5   1  335.77   27.00
   8  -5   1  365.26   31.90
   8  -5   1  370.96   29.20
   8  -5   1  367.86   27.60
   8  -5   1  345.37   31.70
  -9   5  -1  365.36   27.90
  -9   5  -1  357.46   28.20
  -9   5  -1  369.26   27.50
  -9   5  -1  352.86   29.70
  -9   5  -1  342.27   28.10
  -9   5  -1  331.47   26.60
  -9   5  -1  363.56   25.70
  -9   5  -1  362.26   29.40
  -9   5  -1  329.67   27.90
  -9   5  -1  352.26   24.60
   9  -5   1  315.77   30.00
   9  -5   1  336.47   26.10
   9  -5   1  339.37   31.60
   9  -5   1  307.57   31.90
   9  -5   1  352.26   27.40
   9  -5   1  328.27   26.40
   9  -5   1  354.96   29.90
   9  -5   1  357.96   28.90
   9  -5   1  357.86   26.60
   9  -5   1  355.06   26.60
   9  -5   1  365.06   28.40
 -10   5  -1   83.59   11.50
 -10   5  -1   98.59   10.70
 -10   5  -1   79.79   13.10
 -10   5  -1   78.39   12.70
 -10   5  -1  100.59   11.40
 -10   5  -1   93.79   11.90
 -10   5  -1   93.89   11.70
 -10   5  -1  107.79    8.90
 -10   5  -1   71.79   11.20
  10  -5   1   87.09   12.70
  10  -5   1   97.69   16.10
  10  -5   1   72.39    9.70
  10  -5   1   46.60   15.10
  10  -5   1   82.89   12.70
  10  -5   1   92.79   10.30
  10  -5   1   86.79    9.70
  10  -5   1   72.59   13.30
  10  -5   1   69.79   12.50
 -11   5  -1  185.78   14.00
 -11   5  -1  190.78   16.50
 -11   5  -1  179.78   20.70
 -11   5  -1  179.98   23.20
 -11   5  -1  183.18   13.80
 -11   5  -1  177.78   25.90
 -11   5  -1  218.38   21.60
 -11   5  -1  204.68   18.80
 -11   5  -1  168.88   20.70
  11  -5   1  191.48   19.20
  11  -5   1  135.49   18.80
  11  -5   1  181.68   22.50
  11  -5   1  176.48   22.60
  11  -5   1  193.98   26.00
  11  -5   1  157.78   16.60
 -12   5  -1  104.09   15.70
 -12   5  -1   85.09   11.70
 -12   5  -1   78.69   15.60
 -12   5  -1   75.99   15.00
 -12   5  -1   77.69   14.20
  12  -5   1   64.09   15.40
  12  -5   1   73.49   19.20
  12  -5   1   74.19   17.60
  12  -5   1   69.29   19.50
  12  -5   1   78.49   15.60
 -13   5  -1   14.80   12.10
 -13   5  -1    7.80   12.90
  13  -5   1    6.80   16.10
  13  -5   1  -17.30   18.40
  13  -5   1   29.60   21.00
  13  -5   1  -11.40   15.80
 -14   5  -1   10.80   14.50
 -14   5  -1   12.70   16.60
 -14   5  -1    8.80   12.40
  14  -5   1   17.60   21.20
  14  -5   1  -48.20   20.10
  14  -5   1  -38.30   17.90
  12   4  -1   17.30   17.10
  12   4  -1    4.60   14.40
 -12  -4   1   14.50   16.10
 -12  -4   1   -2.50   17.40
  11   4  -1   32.90   12.70
  11   4  -1   44.50    9.60
  11   4  -1   33.60   10.00
  11   4  -1   55.79   13.50
  11   4  -1   31.20   14.90
  11   4  -1    6.40   16.00
 -11  -4   1   37.20   15.80
 -11  -4   1   55.59   12.40
 -11  -4   1   66.39   12.50
 -11  -4   1   34.50   14.00
 -11  -4   1   34.20   13.90
  10   4  -1  -12.50   13.10
  10   4  -1    6.90   10.40
  10   4  -1    3.40    7.80
  10   4  -1    0.70   10.80
  10   4  -1  -10.00    7.50
  10   4  -1    4.80   12.00
 -10  -4   1    0.80    7.60
 -10  -4   1   -1.40   11.50
 -10  -4   1    7.60   11.70
 -10  -4   1   -0.50    9.40
 -10  -4   1   -4.50   12.40
   9   4  -1   80.39   13.40
   9   4  -1   65.49    8.10
   9   4  -1   60.29    8.50
   9   4  -1   61.79    8.20
   9   4  -1   54.99    8.80
   9   4  -1   43.40   11.80
   9   4  -1   50.79   12.40
   9   4  -1   52.19   11.40
   9   4  -1   64.49   12.20
   9   4  -1   74.39   11.10
  -9  -4   1   55.29   11.20
  -9  -4   1   62.99    8.80
  -9  -4   1   69.79   12.00
  -9  -4   1   73.29   10.80
  -9  -4   1   54.19    7.80
  -9  -4   1   63.99   10.90
  -9  -4   1   75.49   13.70
  -9  -4   1   61.29   13.50
   8   4  -1  141.39   15.30
   8   4  -1  179.68   18.10
   8   4  -1  162.68   15.30
   8   4  -1  161.68   20.10
   8   4  -1  151.38   20.40
   8   4  -1  150.18   14.30
   8   4  -1  168.98   19.40
   8   4  -1  186.18   19.50
   8   4  -1  137.39   18.40
   8   4  -1  162.48   14.60
  -8  -4   1  149.88   17.50
  -8  -4   1  179.28   14.40
  -8  -4   1  205.18   19.30
  -8  -4   1  159.98   19.50
  -8  -4   1  182.38   17.40
  -8  -4   1  173.78   16.00
  -8  -4   1  188.78   19.00
  -8  -4   1  210.48   20.90
  -8  -4   1  182.08   21.10
   7   4  -1  660.83   45.80
   7   4  -1  588.84   45.60
   7   4  -1  669.13   46.40
   7   4  -1  622.14   44.30
   7   4  -1  653.73   47.00
   7   4  -1  653.83   44.60
   7   4  -1  644.44   44.40
   7   4  -1  644.24   46.20
   7   4  -1  653.83   47.00
   7   4  -1  606.44   44.60
   7   4  -1  650.23   47.00
   7   4  -1  614.24   44.70
  -7  -4   1  667.73   47.20
  -7  -4   1  661.83   46.50
  -7  -4   1  657.93   46.10
  -7  -4   1  618.84   45.30
  -7  -4   1  636.24   44.40
  -7  -4   1  677.93   47.00
  -7  -4   1  650.23   46.70
  -7  -4   1  647.84   45.70
  -7  -4   1  671.93   45.60
  -7  -4   1  647.84   44.90
   6   4  -1  219.18   18.50
   6   4  -1  241.28   18.80
   6   4  -1  228.08   21.50
   6   4  -1  209.58   21.20
   6   4  -1  227.38   20.60
   6   4  -1  223.18   18.60
   6   4  -1  230.78   20.60
   6   4  -1  233.28   21.10
   6   4  -1  252.17   19.90
   6   4  -1  226.78   20.00
  -6  -4   1  272.67   21.00
  -6  -4   1  264.57   21.20
  -6  -4   1  263.27   20.00
  -6  -4   1  285.37   20.00
  -6  -4   1  272.77   20.50
  -6  -4   1  257.27   19.20
  -6  -4   1  240.78   21.40
  -6  -4   1  284.47   20.90
  -6  -4   1  271.17   19.60
   5   4  -1  518.65   36.40
   5   4  -1  525.55   35.70
   5   4  -1  522.15   37.00
   5   4  -1  521.55   35.50
   5   4  -1  566.34   36.70
   5   4  -1  489.15   36.30
   5   4  -1  515.85   37.00
   5   4  -1  529.25   36.10
   5   4  -1  509.25   35.20
   5   4  -1  529.85   37.00
   5   4  -1  523.85   35.30
  -5  -4   1  448.76   37.60
  -5  -4   1  514.75   36.10
  -5  -4   1  526.15   36.50
  -5  -4   1  505.65   36.80
  -5  -4   1  506.45   37.00
  -5  -4   1  505.15   36.50
  -5  -4   1  497.25   36.10
  -5  -4   1  496.35   36.00
  -5  -4   1  501.35   35.80
   4   4  -1  345.87   26.00
   4   4  -1  363.86   26.30
   4   4  -1  349.57   24.60
   4   4  -1  363.16   25.30
   4   4  -1  347.67   24.80
   4   4  -1  356.66   26.40
   4   4  -1  350.46   25.40
   4   4  -1  338.67   26.20
   4   4  -1  341.87   25.80
   4   4  -1  357.26   25.70
   4   4  -1  340.47   25.00
  -4  -4   1  361.26   26.30
  -4  -4   1  359.36   25.40
  -4  -4   1  344.57   25.60
  -4  -4   1  380.36   26.30
  -4  -4   1  379.46   26.20
  -4  -4   1  363.96   26.40
  -4  -4   1  364.66   25.80
  -4  -4   1  371.86   24.90
  -4  -4   1  362.06   25.50
  -3  -4   1   44.60    4.70
  -3  -4   1   33.10    4.00
  -3  -4   1   22.00    4.80
  -3  -4   1   33.90    5.30
  -3  -4   1   44.40    5.90
  -3  -4   1   28.60    5.00
  -3  -4   1   32.50    4.90
  -3  -4   1   34.50    5.30
  -3  -4   1   32.40    5.10
  -3  -4   1   46.90    5.10
   2   4  -1 1804.72  117.99
   2   4  -1 1829.42  118.09
   2   4  -1 1832.72  117.89
   2   4  -1 1812.02  118.39
   2   4  -1 1787.12  117.69
   2   4  -1 1797.22  117.99
   2   4  -1 1718.23  117.99
   2   4  -1 1921.51  118.29
   2   4  -1 1795.02  118.09
   2   4  -1 1817.42  118.29
  -2  -4   1 1683.33  117.89
  -2  -4   1 1701.33  117.79
  -2  -4   1 1660.93  117.89
  -2  -4   1 1653.93  118.09
  -2  -4   1 1697.63  118.29
  -2  -4   1 1725.83  118.29
  -2  -4   1 1652.13  117.99
  -2  -4   1 1706.63  118.29
   1   4  -1  134.29   11.30
   1   4  -1  130.79   10.50
   1   4  -1  125.49   10.40
   1   4  -1  121.79   10.90
   1   4  -1  132.19   11.20
   1   4  -1  124.89   11.10
   1   4  -1  118.39   10.80
   1   4  -1  138.49   11.20
   1   4  -1  122.59   11.00
  -1  -4   1  153.08   10.50
  -1  -4   1  155.68   10.30
  -1  -4   1  148.49   10.60
  -1  -4   1  147.79   11.10
  -1  -4   1  160.18   11.30
  -1  -4   1  158.58   11.30
  -1  -4   1  157.58   11.30
  -1  -4   1  156.78   10.90
  -1  -4   1  151.98   11.30
  -1  -4   1  153.48   11.30
  -1  -4   1  162.18   10.70
   0   4  -1  552.24   31.90
   0   4  -1  450.95   32.00
   0   4  -1  527.05   31.60
   0   4  -1  537.45   31.60
   0   4  -1  536.95   31.90
   0   4  -1  545.65   31.90
   0   4  -1  540.35   31.30
   0  -4   1  420.26   31.40
   0  -4   1  427.86   31.70
   0  -4   1  409.16   31.60
   0  -4   1  422.26   31.50
   0  -4   1  403.76   31.40
   0  -4   1  428.86   31.70
   0  -4   1  421.56   31.60
   0  -4   1  421.26   31.80
   0  -4   1  436.06   31.20
   0  -4   1  430.06   31.80
   0  -4   1  396.66   31.70
  -1   4  -1 4544.85  305.67
  -1   4  -1 4666.73  305.67
  -1   4  -1 4685.13  305.77
  -1   4  -1 4403.36  305.57
  -1   4  -1 4578.44  305.87
  -1   4  -1 4658.53  305.57
  -1   4  -1 4568.74  305.67
  -1   4  -1 4602.34  305.77
  -1   4  -1 4450.05  305.87
   1  -4   1 4427.96  305.57
   1  -4   1 4521.05  305.87
   1  -4   1 4528.45  305.77
   1  -4   1 4537.45  305.57
   1  -4   1 4559.74  305.87
   1  -4   1 4630.24  305.57
   1  -4   1 4430.06  305.67
   1  -4   1 4714.53  305.67
   1  -4   1 4653.33  305.77
  -2   4  -1   86.29    8.90
  -2   4  -1   75.99    8.00
  -2   4  -1   83.69    7.50
  -2   4  -1   82.69    7.70
  -2   4  -1   76.29    8.10
  -2   4  -1   92.79    9.20
  -2   4  -1   93.09    8.80
  -2   4  -1   79.89    6.40
  -2   4  -1   89.09    8.30
  -2   4  -1   76.59    8.00
  -2   4  -1   90.39    8.50
   2  -4   1   97.39    7.90
   2  -4   1   88.09    8.70
   2  -4   1   89.29    7.80
   2  -4   1   99.69    8.70
   2  -4   1  102.59    9.10
   2  -4   1   89.79    8.00
   2  -4   1  103.19    7.60
   2  -4   1   89.79    8.70
  -3   4  -1 3811.02  265.37
  -3   4  -1 4011.90  265.47
  -3   4  -1 3944.41  265.47
  -3   4  -1 3941.41  265.97
  -3   4  -1 3693.13  265.07
  -3   4  -1 4093.49  266.17
  -3   4  -1 4021.40  265.87
  -3   4  -1 4022.80  265.57
  -3   4  -1 3864.71  265.87
   3  -4   1 3884.31  265.97
   3  -4   1 3957.80  265.37
   3  -4   1 3932.21  266.07
   3  -4   1 4018.20  265.77
   3  -4   1 3891.11  265.07
   3  -4   1 3962.40  265.47
   3  -4   1 4259.67  265.57
   3  -4   1 4001.20  266.27
   3  -4   1 4096.69  265.57
   3  -4   1 3889.41  265.87
  -4   4  -1   27.20    4.20
  -4   4  -1   22.30    4.00
  -4   4  -1   21.60    4.20
  -4   4  -1   20.70    4.40
  -4   4  -1   26.50    3.20
  -4   4  -1   24.00    5.80
  -4   4  -1   22.90    5.10
  -4   4  -1   30.30    4.70
  -4   4  -1   24.00    5.50
  -4   4  -1   27.10    3.50
   4  -4   1   20.90    3.90
   4  -4   1   10.60    3.60
   4  -4   1   15.50    3.70
   4  -4   1   24.20    3.00
   4  -4   1    9.30    5.60
   4  -4   1   10.40    5.20
   4  -4   1   17.60    3.80
   4  -4   1   10.20    5.20
   4  -4   1   32.40    4.90
   4  -4   1   10.10    4.20
  -5   4  -1    5.20    4.20
  -5   4  -1    2.90    4.10
  -5   4  -1    5.90    3.80
  -5   4  -1    7.80    4.60
  -5   4  -1    4.70    5.30
  -5   4  -1   11.20    4.90
  -5   4  -1    8.20    4.40
  -5   4  -1    6.90    3.90
  -5   4  -1   10.80    3.60
  -5   4  -1    9.00    3.10
   5  -4   1   22.70    5.50
   5  -4   1   22.80    5.80
   5  -4   1   21.60    5.80
   5  -4   1   18.00    4.70
   5  -4   1   14.50    5.90
   5  -4   1   23.10    5.00
   5  -4   1   23.10    4.20
   5  -4   1   27.50    4.30
   5  -4   1   24.80    7.00
   5  -4   1   22.90    4.00
  -6   4  -1  578.74   42.40
  -6   4  -1  572.34   42.20
  -6   4  -1  577.04   42.80
  -6   4  -1  541.05   41.70
  -6   4  -1  512.85   41.40
  -6   4  -1  554.14   41.50
  -6   4  -1  572.44   42.40
  -6   4  -1  562.34   40.90
  -6   4  -1  558.94   41.20
  -6   4  -1  533.35   42.10
   6  -4   1  641.84   42.90
   6  -4   1  636.54   43.40
   6  -4   1  648.04   41.40
   6  -4   1  647.54   43.10
   6  -4   1  687.43   42.20
   6  -4   1  654.83   42.60
   6  -4   1  623.54   41.00
   6  -4   1  615.14   43.40
   6  -4   1  667.73   41.60
   6  -4   1  619.84   41.80
   6  -4   1  636.24   41.80
  -7   4  -1  298.47   23.10
  -7   4  -1  283.37   23.00
  -7   4  -1  262.57   22.90
  -7   4  -1  296.67   23.20
  -7   4  -1  291.47   21.80
  -7   4  -1  303.77   21.40
  -7   4  -1  289.07   20.70
  -7   4  -1  276.27   22.20
  -7   4  -1  266.67   23.90
  -7   4  -1  277.47   22.40
   7  -4   1  321.57   24.00
   7  -4   1  328.17   21.90
   7  -4   1  307.67   22.30
   7  -4   1  277.17   25.10
   7  -4   1  286.07   21.60
   7  -4   1  289.17   25.20
   7  -4   1  291.87   21.90
   7  -4   1  284.57   23.20
   7  -4   1  319.97   24.40
   7  -4   1  317.77   23.10
   7  -4   1  301.57   20.80
  -8   4  -1  166.38   19.00
  -8   4  -1  179.38   17.90
  -8   4  -1  154.08   14.70
  -8   4  -1  166.58   16.80
  -8   4  -1  179.28   16.90
  -8   4  -1  160.78   13.70
  -8   4  -1  181.98   17.50
  -8   4  -1  172.58   18.00
  -8   4  -1  170.08   17.30
  -8   4  -1  159.48   15.70
   8  -4   1  198.28   21.10
   8  -4   1  201.78   18.90
   8  -4   1  212.28   18.10
   8  -4   1  196.78   17.80
   8  -4   1  167.48   21.70
   8  -4   1  204.58   20.90
   8  -4   1  201.68   16.20
   8  -4   1  228.28   15.70
   8  -4   1  193.68   15.30
   8  -4   1  199.58   15.70
  -9   4  -1   26.80    7.40
  -9   4  -1   44.90    8.20
  -9   4  -1   30.70    9.00
  -9   4  -1   46.40    5.10
  -9   4  -1   39.60   11.00
  -9   4  -1   49.80    9.10
  -9   4  -1   49.99    5.20
  -9   4  -1   31.90    8.30
  -9   4  -1   39.30    8.50
  -9   4  -1   41.00    7.60
  -9   4  -1   34.50    8.30
   9  -4   1   62.19    7.90
   9  -4   1   39.30    7.40
   9  -4   1   53.59   10.00
   9  -4   1   62.69   10.00
   9  -4   1   76.29    8.00
   9  -4   1   57.09    6.80
   9  -4   1   34.20   10.30
   9  -4   1   35.90   11.70
   9  -4   1   39.20   10.20
   9  -4   1   49.40    9.90
 -10   4  -1   56.29   10.30
 -10   4  -1   75.99   12.20
 -10   4  -1   70.09    7.50
 -10   4  -1   59.39   10.90
 -10   4  -1   59.19   10.00
 -10   4  -1   53.99   10.70
 -10   4  -1   60.69    7.30
 -10   4  -1   70.09   13.30
 -10   4  -1   62.49    9.10
 -10   4  -1   75.79    8.80
  10  -4   1   69.79   11.70
  10  -4   1   58.59   13.20
  10  -4   1   70.29   12.20
  10  -4   1   70.99    7.80
  10  -4   1   61.59   12.60
  10  -4   1   75.59   11.90
  10  -4   1   54.19    8.90
  10  -4   1   61.99   14.10
  10  -4   1   73.19    8.90
  10  -4   1   58.79   10.00
 -11   4  -1  259.67   17.60
 -11   4  -1  252.97   25.50
 -11   4  -1  263.37   19.50
 -11   4  -1  246.08   24.60
 -11   4  -1  236.68   17.60
 -11   4  -1  264.17   23.40
 -11   4  -1  266.67   27.40
 -11   4  -1  270.67   24.90
  11  -4   1  198.68   29.20
  11  -4   1  238.48   27.30
  11  -4   1  217.98   20.60
  11  -4   1  223.78   30.30
  11  -4   1  227.78   25.70
  11  -4   1  223.98   24.90
 -12   4  -1  131.89   16.90
 -12   4  -1  122.99   16.00
 -12   4  -1  116.29   17.60
 -12   4  -1  120.89   16.00
  12  -4   1  103.09   20.00
  12  -4   1  105.09   19.70
  12  -4   1  108.79   20.10
  12  -4   1  115.49   17.60
  12  -4   1  112.09   17.40
 -13   4  -1   32.20   14.10
 -13   4  -1   45.20   12.00
  13  -4   1   57.49   18.70
  13  -4   1   39.80   20.10
  13  -4   1   13.50   16.70
 -14   4  -1    5.90   15.80
 -14   4  -1   -7.30   11.50
 -14   4  -1   -5.80   15.40
  14  -4   1  -51.69   20.30
  14  -4   1    4.70   18.00
  14  -4   1  -22.60   19.70
  12   3  -1   15.10   18.30
  12   3  -1   33.20   14.50
  12   3  -1   35.90   16.00
  12   3  -1   12.60    9.60
  12   3  -1   25.20   17.00
 -12  -3   1   24.70   14.80
 -12  -3   1   16.30   16.00
  11   3  -1   28.20    9.00
  11   3  -1   22.50   14.60
  11   3  -1   23.20   12.90
  11   3  -1   40.80   13.10
  11   3  -1   32.10   14.20
  11   3  -1   24.70    9.20
 -11  -3   1   49.30    8.70
 -11  -3   1   29.40   12.40
 -11  -3   1   24.10   13.50
 -11  -3   1   39.30   10.30
 -11  -3   1   36.20   13.90
  10   3  -1  104.59   14.80
  10   3  -1  138.59   15.70
  10   3  -1  113.89   17.10
  10   3  -1  149.59   16.40
  10   3  -1  171.88   20.70
  10   3  -1  137.79   19.00
  10   3  -1  134.99   18.50
  10   3  -1  135.99   16.40
  10   3  -1  117.59   13.30
 -10  -3   1  130.89   14.70
 -10  -3   1  139.09   16.50
 -10  -3   1  157.68   18.20
 -10  -3   1  118.19   16.30
 -10  -3   1  133.19   16.30
 -10  -3   1  144.09   16.80
 -10  -3   1  124.09   13.90
 -10  -3   1  120.49   12.80
   9   3  -1   38.90   10.60
   9   3  -1   56.99   10.40
   9   3  -1   57.09   13.10
   9   3  -1   56.49   11.60
   9   3  -1   62.19    8.20
   9   3  -1   47.90   11.20
   9   3  -1   50.49    7.50
   9   3  -1   46.00   10.10
   9   3  -1   42.80    6.60
  -9  -3   1   32.70    8.80
  -9  -3   1   42.90    6.80
  -9  -3   1   20.80   11.10
  -9  -3   1   13.40    9.10
  -9  -3   1   50.39    9.90
  -9  -3   1   40.40    8.80
  -9  -3   1   48.30    7.30
  -9  -3   1   31.90   10.60
   8   3  -1  153.48   12.90
   8   3  -1  162.78   16.70
   8   3  -1  139.19   18.70
   8   3  -1  139.69   12.20
   8   3  -1  164.78   16.70
   8   3  -1  143.99   17.90
   8   3  -1  115.99   17.90
   8   3  -1  136.89   13.70
   8   3  -1  149.79   17.40
  -8  -3   1  153.48   18.80
  -8  -3   1  140.39   18.20
  -8  -3   1  113.69   17.60
  -8  -3   1  136.39   16.60
  -8  -3   1  119.69   15.80
  -8  -3   1  130.19   15.20
  -8  -3   1  131.89   13.50
  -8  -3   1  132.09   14.50
  -8  -3   1  143.89   14.60
  -8  -3   1  128.39   12.30
   7   3  -1    7.90    6.90
   7   3  -1    4.30    6.90
   7   3  -1    4.00    7.70
   7   3  -1   -1.10    7.60
   7   3  -1   -3.80    6.10
   7   3  -1    1.20    3.90
   7   3  -1    8.20    8.20
   7   3  -1    6.10    4.10
   7   3  -1    7.20    5.10
   7   3  -1   11.10    6.30
  -7  -3   1   25.50    7.80
  -7  -3   1   14.50    8.00
  -7  -3   1    0.90    6.50
  -7  -3   1    9.10    6.40
  -7  -3   1    6.40    5.10
  -7  -3   1    4.60    4.10
  -7  -3   1    9.40    5.80
  -7  -3   1    6.00    7.10
  -7  -3   1    4.10    7.80
  -7  -3   1    5.00    5.60
   6   3  -1   68.19    8.00
   6   3  -1   57.99    7.90
   6   3  -1   57.39    8.30
   6   3  -1   59.39    7.90
   6   3  -1   71.29    8.60
   6   3  -1   60.49    7.70
   6   3  -1   44.90    7.90
   6   3  -1   71.09    9.40
   6   3  -1   66.19    7.10
   6   3  -1   56.69    8.40
  -6  -3   1   91.79    9.10
  -6  -3   1   74.29    7.70
  -6  -3   1   63.09    8.20
  -6  -3   1   82.89    9.50
  -6  -3   1   80.99   10.10
  -6  -3   1   88.29   11.20
  -6  -3   1   76.99   11.40
  -6  -3   1   97.79    8.60
  -6  -3   1   76.99    8.70
   5   3  -1 1837.22  126.09
   5   3  -1 1801.02  126.19
   5   3  -1 1806.62  125.59
   5   3  -1 1838.42  125.79
   5   3  -1 1823.72  125.49
   5   3  -1 1989.60  127.59
   5   3  -1 1834.62  126.49
   5   3  -1 1888.81  126.49
   5   3  -1 1929.01  126.59
   5   3  -1 1875.11  126.09
  -5  -3   1 1888.11  126.49
  -5  -3   1 1902.81  126.59
  -5  -3   1 1906.61  126.09
  -5  -3   1 1949.30  125.99
  -5  -3   1 1769.92  125.89
  -5  -3   1 1951.30  126.49
  -5  -3   1 1918.41  126.59
  -5  -3   1 1840.32  126.09
  -5  -3   1 1785.62  125.69
   4   3  -1 2742.93  195.48
   4   3  -1 2785.52  196.18
   4   3  -1 2765.72  195.48
   4   3  -1 2820.72  195.98
   4   3  -1 2773.92  195.68
   4   3  -1 2784.62  195.88
   4   3  -1 2838.72  195.88
   4   3  -1 2894.81  196.18
   4   3  -1 2926.91  196.18
   4   3  -1 2836.92  196.18
   4   3  -1 2684.93  195.38
  -4  -3   1 2944.91  195.78
  -4  -3   1 3077.19  195.68
  -4  -3   1 3150.48  196.28
  -4  -3   1 3208.78  195.88
  -4  -3   1 3210.58  196.28
  -4  -3   1 2972.40  195.88
  -4  -3   1 3125.99  196.28
  -4  -3   1 3130.19  195.88
  -4  -3   1 2704.43  196.68
   3   3  -1  213.38   14.90
   3   3  -1  231.38   15.70
   3   3  -1  212.38   15.10
   3   3  -1  210.28   15.50
   3   3  -1  236.68   14.80
   3   3  -1  215.48   15.10
   3   3  -1  203.38   14.40
   3   3  -1  240.98   14.20
   3   3  -1  216.88   14.30
  -3  -3   1  179.08   15.00
  -3  -3   1  167.58   14.80
  -3  -3   1  188.28   15.30
  -3  -3   1  164.78   15.30
  -3  -3   1  169.68   14.80
  -3  -3   1  184.38   14.70
   2   3  -1  195.78   14.70
   2   3  -1  200.58   14.90
   2   3  -1  199.58   15.00
   2   3  -1  196.18   14.20
   2   3  -1  194.38   14.40
   2   3  -1  209.78   14.90
   2   3  -1  208.68   14.60
   2   3  -1  203.58   15.10
   2   3  -1  198.48   14.70
   2   3  -1  197.78   14.60
   2   3  -1  205.78   15.00
  -2  -3   1  221.98   15.00
  -2  -3   1  214.68   15.10
  -2  -3   1  218.08   15.10
  -2  -3   1  205.28   14.80
  -2  -3   1  209.28   14.30
  -2  -3   1  219.98   14.80
  -2  -3   1  217.18   14.60
  -2  -3   1  177.48   15.00
  -2  -3   1  198.88   14.70
  -2  -3   1  215.58   15.00
   1   3  -1 1071.49   63.89
   1   3  -1 1041.30   63.69
   1   3  -1 1062.29   63.79
   1   3  -1 1059.49   63.89
   1   3  -1 1033.60   63.89
   1   3  -1 1013.10   63.59
   1   3  -1  942.51   63.89
   1   3  -1 1035.20   63.49
   1   3  -1 1016.70   63.59
   1   3  -1 1043.80   63.69
   1   3  -1 1031.60   63.59
  -1  -3   1  850.81   63.59
  -1  -3   1  880.91   63.79
  -1  -3   1  838.82   63.59
  -1  -3   1  839.42   63.69
  -1  -3   1  849.22   63.49
  -1  -3   1  887.91   63.79
  -1  -3   1  888.61   63.79
  -1  -3   1  829.02   63.39
  -1  -3   1  863.91   63.49
  -1  -3   1  835.52   63.59
  -1  -3   1  881.01   63.79
   0   3  -1  157.88   11.10
   0   3  -1  157.28   11.10
   0   3  -1  148.69   11.10
   0   3  -1  161.38   10.70
   0   3  -1  151.28   11.10
   0   3  -1  161.38   11.30
   0   3  -1  151.18   11.20
   0   3  -1  150.38   11.20
  -1   3  -1 4236.08  279.37
  -1   3  -1 4246.98  279.27
  -1   3  -1 4343.87  279.47
  -1   3  -1 4154.88  279.47
  -1   3  -1 4097.29  279.17
  -1   3  -1 4074.19  279.17
   1  -3   1 4097.79  279.47
   1  -3   1 4109.99  279.27
   1  -3   1 4160.08  279.27
   1  -3   1 4073.09  279.47
   1  -3   1 4305.67  279.37
  -2   3  -1 2567.84  165.48
  -2   3  -1 2525.75  165.58
  -2   3  -1 2506.85  165.18
  -2   3  -1 2466.05  165.58
  -2   3  -1 2570.24  165.18
  -2   3  -1 2488.85  165.18
  -2   3  -1 2605.34  165.18
  -2   3  -1 2583.24  165.08
  -2   3  -1 2504.45  164.88
  -2   3  -1 2536.25  165.58
   2  -3   1 2485.05  165.48
   2  -3   1 2401.86  164.78
   2  -3   1 2391.36  165.68
   2  -3   1 2394.66  165.18
   2  -3   1 2407.16  165.38
   2  -3   1 2373.36  165.18
   2  -3   1 2386.96  165.08
   2  -3   1 2321.57  165.68
   2  -3   1 2531.05  165.18
   2  -3   1 2459.55  165.08
   2  -3   1 2238.18  165.48
  -3   3  -1 2536.75  164.18
  -3   3  -1 2570.44  164.78
  -3   3  -1 2572.94  164.68
  -3   3  -1 2501.65  164.08
  -3   3  -1 2713.03  164.38
  -3   3  -1 2611.44  164.58
  -3   3  -1 2666.83  164.78
  -3   3  -1 2523.45  163.98
   3  -3   1 2523.35  164.28
   3  -3   1 2308.87  164.08
   3  -3   1 2275.17  164.68
   3  -3   1 2420.46  163.98
   3  -3   1 2664.63  164.28
   3  -3   1 2263.57  164.58
   3  -3   1 2197.68  164.08
   3  -3   1 2201.48  164.28
   3  -3   1 2304.17  164.78
   3  -3   1 2276.77  164.78
   3  -3   1 2398.86  164.48
  -4   3  -1 1618.64  114.09
  -4   3  -1 1589.54  113.79
  -4   3  -1 1628.44  114.19
  -4   3  -1 1584.84  113.69
  -4   3  -1 1602.44  113.49
  -4   3  -1 1708.93  114.29
  -4   3  -1 1630.54  114.29
  -4   3  -1 1524.45  113.59
  -4   3  -1 1567.34  113.69
   4  -3   1 1826.82  114.19
   4  -3   1 1690.23  113.79
   4  -3   1 1734.73  114.29
   4  -3   1 1796.92  114.39
   4  -3   1 1727.63  114.59
   4  -3   1 1772.52  113.89
   4  -3   1 1760.12  113.79
   4  -3   1 1760.92  113.59
   4  -3   1 1810.22  114.59
   4  -3   1 1737.23  113.59
   4  -3   1 1776.12  113.89
  -5   3  -1  351.86   23.30
  -5   3  -1  324.57   24.90
  -5   3  -1  354.56   24.80
  -5   3  -1  327.57   24.60
  -5   3  -1  338.27   23.90
  -5   3  -1  317.67   24.10
  -5   3  -1  360.36   24.70
  -5   3  -1  315.87   24.00
  -5   3  -1  339.67   23.60
  -5   3  -1  358.66   24.60
   5  -3   1  336.27   24.10
   5  -3   1  340.97   23.30
   5  -3   1  328.87   23.80
   5  -3   1  332.87   24.90
   5  -3   1  332.97   23.90
   5  -3   1  346.57   25.40
   5  -3   1  344.57   24.40
   5  -3   1  349.67   25.50
   5  -3   1  347.17   25.10
   5  -3   1  330.17   24.50
   5  -3   1  335.17   23.70
  -6   3  -1  705.53   51.39
  -6   3  -1  716.53   51.09
  -6   3  -1  713.13   50.49
  -6   3  -1  719.83   51.79
  -6   3  -1  722.53   51.89
  -6   3  -1  707.73   51.89
  -6   3  -1  697.93   51.39
  -6   3  -1  727.43   50.79
  -6   3  -1  711.13   52.19
  -6   3  -1  737.53   51.89
   6  -3   1  776.42   52.79
   6  -3   1  821.02   51.19
   6  -3   1  831.52   52.39
   6  -3   1  780.42   52.59
   6  -3   1  667.93   51.39
   6  -3   1  793.92   51.19
   6  -3   1  783.92   51.99
   6  -3   1  814.62   51.39
   6  -3   1  811.12   51.69
  -7   3  -1  169.38   12.50
  -7   3  -1  164.08   13.20
  -7   3  -1  166.98   15.90
  -7   3  -1  151.18   16.50
  -7   3  -1  174.28   15.10
  -7   3  -1  178.38   14.30
  -7   3  -1  181.78   15.30
  -7   3  -1  165.68   15.90
  -7   3  -1  142.69   15.50
   7  -3   1  164.18   15.70
   7  -3   1  172.28   14.10
   7  -3   1  187.38   13.50
   7  -3   1  185.68   14.80
   7  -3   1  179.38   15.80
   7  -3   1  154.88   17.50
   7  -3   1  189.38   17.80
   7  -3   1  175.48   17.00
   7  -3   1  180.78   14.00
   7  -3   1  176.08   16.40
  -8   3  -1  150.98   16.70
  -8   3  -1  170.48   14.90
  -8   3  -1  182.08   16.90
  -8   3  -1  145.89   12.50
  -8   3  -1  169.68   15.80
  -8   3  -1  177.78   16.70
  -8   3  -1  171.98   12.50
  -8   3  -1  175.48   16.00
  -8   3  -1  156.58   13.30
  -8   3  -1  179.18   17.90
  -8   3  -1  179.38   16.10
   8  -3   1  181.28   19.30
   8  -3   1  172.88   13.60
   8  -3   1  161.68   16.60
   8  -3   1  174.78   14.80
   8  -3   1  165.08   15.30
   8  -3   1  178.98   18.50
   8  -3   1  178.68   16.80
   8  -3   1  174.98   14.50
   8  -3   1  151.08   17.40
  -9   3  -1  176.68   14.30
  -9   3  -1  151.88   13.30
  -9   3  -1  161.88   13.30
  -9   3  -1  167.78   18.80
  -9   3  -1  174.28   17.40
  -9   3  -1  175.28   17.90
  -9   3  -1  165.98   20.50
  -9   3  -1  173.18   18.30
  -9   3  -1  160.78   16.00
  -9   3  -1  172.58   17.60
   9  -3   1  195.88   14.50
   9  -3   1  203.38   18.70
   9  -3   1  203.08   19.50
   9  -3   1  208.08   18.90
   9  -3   1  203.18   16.90
   9  -3   1  179.18   16.50
   9  -3   1  194.08   20.60
   9  -3   1  195.38   21.70
   9  -3   1  188.68   21.80
   9  -3   1  185.28   15.60
 -10   3  -1    8.30    3.70
 -10   3  -1   13.20    5.00
 -10   3  -1    3.10    7.40
 -10   3  -1    7.50    9.00
 -10   3  -1    6.80   10.40
 -10   3  -1    8.10    9.30
 -10   3  -1   15.30    3.70
 -10   3  -1    6.20    7.80
 -10   3  -1   17.50    9.10
  10  -3   1   14.50    9.20
  10  -3   1   10.00    6.50
  10  -3   1   18.80   10.50
  10  -3   1    4.10    6.40
  10  -3   1    1.90   10.70
  10  -3   1   11.70   12.00
  10  -3   1   14.90   12.50
  10  -3   1   16.60    8.70
 -11   3  -1  109.59   14.30
 -11   3  -1  140.69   19.60
 -11   3  -1  126.89   11.90
 -11   3  -1  121.89   15.20
 -11   3  -1  103.39   15.10
 -11   3  -1  107.29   13.10
  11  -3   1  104.99   11.70
  11  -3   1  147.89   19.00
  11  -3   1  119.19   15.90
  11  -3   1  130.59   17.30
  11  -3   1   80.89   16.00
  11  -3   1  109.29   17.20
 -12   3  -1   14.90    9.70
 -12   3  -1   29.70   14.20
 -12   3  -1   16.10    5.20
 -12   3  -1   21.40   11.90
 -12   3  -1   18.70   12.70
  12  -3   1   17.70   14.60
  12  -3   1   17.00   14.20
  12  -3   1  -13.10   14.60
  12  -3   1   16.40   14.40
 -13   3  -1   26.00   10.50
 -13   3  -1    6.40   16.50
 -13   3  -1   26.90   14.60
  13  -3   1   10.70   17.90
  13  -3   1    6.10   16.20
  13  -3   1   -2.80   17.10
 -14   3  -1   -7.60   16.20
 -14   3  -1   12.80   12.00
 -14   3  -1    2.10   15.90
  14  -3   1   30.80   14.90
  14  -3   1  -17.30   18.00
  14  -3   1    1.20   19.20
  14  -3   1  -20.80   19.90
  13   2  -1   -8.20   15.80
  13   2  -1   -3.60   17.00
 -13  -2   1    9.50   16.00
 -13  -2   1    3.90   15.80
  12   2  -1   13.00   15.20
  12   2  -1    2.50   14.70
  12   2  -1   23.20   13.90
  12   2  -1   28.70    9.90
  12   2  -1    3.80   15.50
 -12  -2   1   20.40    8.90
 -12  -2   1   27.00   14.60
 -12  -2   1   10.20   13.70
 -12  -2   1   12.00   14.90
  11   2  -1   10.20   13.60
  11   2  -1   12.60   13.80
  11   2  -1   20.80    8.70
  11   2  -1    2.50   12.90
 -11  -2   1   13.00   13.90
 -11  -2   1   19.90   12.50
 -11  -2   1   13.60    6.90
 -11  -2   1   19.80    8.70
 -11  -2   1   23.90   13.20
  10   2  -1   76.49   12.60
  10   2  -1   94.39    9.70
  10   2  -1   95.49   12.90
  10   2  -1   70.59   13.80
  10   2  -1   76.19    8.60
  10   2  -1   79.59    9.60
  10   2  -1   85.79   13.70
  10   2  -1   70.79   13.70
  10   2  -1   87.29   12.70
 -10  -2   1   68.69   13.00
 -10  -2   1   60.99   13.50
 -10  -2   1   62.49    8.00
 -10  -2   1   37.00   11.80
 -10  -2   1   63.59    8.50
 -10  -2   1   66.09    8.50
 -10  -2   1   62.79    9.70
 -10  -2   1   73.89   13.20
   9   2  -1  225.38   17.80
   9   2  -1  224.98   22.00
   9   2  -1  258.07   23.00
   9   2  -1  227.98   23.40
   9   2  -1  226.28   18.80
   9   2  -1  250.37   18.80
   9   2  -1  229.08   22.40
   9   2  -1  253.37   22.70
   9   2  -1  219.78   23.30
  -9  -2   1  227.38   22.80
  -9  -2   1  224.48   17.90
  -9  -2   1  228.58   22.40
  -9  -2   1  217.58   23.00
  -9  -2   1  210.38   17.60
  -9  -2   1  215.58   19.10
  -9  -2   1  214.08   22.40
  -9  -2   1  256.27   21.90
  -9  -2   1  200.08   20.50
  -9  -2   1  220.18   18.20
   8   2  -1  145.69   17.20
   8   2  -1  140.59   12.20
   8   2  -1  132.89   13.30
   8   2  -1  143.19   13.00
   8   2  -1  118.59   15.90
   8   2  -1  146.09   16.40
   8   2  -1  149.69   16.20
   8   2  -1  132.79   15.90
   8   2  -1  122.79   17.40
   8   2  -1  125.99   17.30
  -8  -2   1  142.89   16.30
  -8  -2   1  128.39   17.20
  -8  -2   1  155.28   12.70
  -8  -2   1  139.29   12.30
  -8  -2   1  155.58   15.90
  -8  -2   1  150.48   13.60
  -8  -2   1  140.59   17.00
  -8  -2   1  179.68   16.60
  -8  -2   1  137.69   14.20
   7   2  -1 1217.48   82.89
   7   2  -1 1246.38   84.79
   7   2  -1 1218.18   83.09
   7   2  -1 1262.57   84.29
   7   2  -1 1309.77   84.59
   7   2  -1 1217.48   83.89
   7   2  -1 1285.17   84.69
   7   2  -1 1225.08   83.99
   7   2  -1 1263.17   84.09
   7   2  -1 1229.18   83.09
  -7  -2   1 1205.68   83.99
  -7  -2   1 1194.38   83.09
  -7  -2   1 1284.17   84.69
  -7  -2   1 1164.58   83.19
  -7  -2   1 1206.78   84.09
  -7  -2   1 1255.97   84.59
  -7  -2   1 1104.29   83.29
  -7  -2   1 1221.18   83.49
  -7  -2   1 1205.88   84.59
  -7  -2   1 1269.07   84.39
   6   2  -1   75.69    7.80
   6   2  -1   61.09    8.20
   6   2  -1   79.89    9.60
   6   2  -1   67.49    8.20
   6   2  -1   70.99   10.80
   6   2  -1   73.99   10.50
   6   2  -1   65.39    8.30
   6   2  -1   71.89    9.20
   6   2  -1   60.09    7.80
   6   2  -1   63.09    7.30
  -6  -2   1   76.79    8.80
  -6  -2   1   88.99    7.70
  -6  -2   1   79.79   10.20
  -6  -2   1   86.09   10.60
  -6  -2   1   78.89   10.90
  -6  -2   1   80.49   11.50
  -6  -2   1   73.59    8.30
  -6  -2   1   93.09    8.90
  -6  -2   1   96.69   11.50
  -6  -2   1   86.39    9.70
   5   2  -1  250.47   20.70
   5   2  -1  243.18   19.00
   5   2  -1  251.97   20.20
   5   2  -1  264.57   20.50
   5   2  -1  235.18   19.30
   5   2  -1  249.88   20.70
   5   2  -1  241.68   20.10
   5   2  -1  257.17   19.30
   5   2  -1  281.67   20.30
   5   2  -1  235.78   20.80
   5   2  -1  242.48   19.10
  -5  -2   1  301.77   19.70
  -5  -2   1  295.27   20.90
  -5  -2   1  287.57   20.30
  -5  -2   1  304.77   19.90
  -5  -2   1  297.67   21.30
  -5  -2   1  304.17   20.90
  -5  -2   1  293.17   19.30
  -5  -2   1  303.57   20.30
  -5  -2   1  314.47   20.80
  -5  -2   1  293.47   19.50
   4   2  -1  315.57   21.50
   4   2  -1  353.76   22.40
   4   2  -1  277.27   22.10
   4   2  -1  298.57   22.50
   4   2  -1  291.27   22.50
   4   2  -1  284.67   21.60
   4   2  -1  302.57   21.70
   4   2  -1  279.57   22.20
   4   2  -1  329.97   22.50
  -4  -2   1  364.26   22.40
  -4  -2   1  357.56   22.00
  -4  -2   1  296.57   22.20
  -4  -2   1  322.07   22.60
  -4  -2   1  303.67   22.60
  -4  -2   1  317.97   22.60
   3   2  -1  778.32   55.49
   3   2  -1  798.62   55.49
   3   2  -1  814.62   55.39
   3   2  -1  785.82   55.29
   3   2  -1  758.92   55.19
   3   2  -1  791.52   54.99
   3   2  -1  786.82   55.39
   3   2  -1  781.92   54.79
   3   2  -1  770.12   54.89
  -3  -2   1  841.22   54.99
  -3  -2   1  835.32   55.49
  -3  -2   1  878.51   55.19
  -3  -2   1  829.22   55.29
  -3  -2   1  858.71   55.49
  -3  -2   1  871.61   55.49
  -3  -2   1  874.81   55.29
   2   2  -1 2863.71  198.78
   2   2  -1 2973.60  198.78
   2   2  -1 2930.51  198.68
   2   2  -1 3048.09  198.68
   2   2  -1 3033.40  198.88
   2   2  -1 3066.49  198.88
   2   2  -1 3064.79  198.88
   2   2  -1 3092.99  198.88
  -2  -2   1 2974.00  198.78
  -2  -2   1 2941.01  198.78
  -2  -2   1 2855.11  198.68
  -2  -2   1 2995.30  198.88
  -2  -2   1 3037.60  198.88
  -2  -2   1 2875.51  198.68
  -2  -2   1 2886.01  198.88
  -2  -2   1 2938.21  198.88
  -2  -2   1 2877.61  198.68
   1   2  -1 1164.48   85.29
   1   2  -1 1189.88   85.29
   1   2  -1 1226.48   85.29
   1   2  -1 1206.88   85.29
   1   2  -1 1171.88   85.39
   1   2  -1 1236.78   85.39
   1   2  -1 1212.58   85.19
   1   2  -1 1213.08   85.29
   1   2  -1 1222.08   85.09
   1   2  -1 1215.48   85.39
  -1  -2   1 1308.77   85.29
  -1  -2   1 1319.47   85.39
  -1  -2   1 1293.97   85.29
  -1  -2   1 1348.86   85.39
  -1  -2   1 1369.46   85.49
  -1  -2   1 1306.97   85.29
  -1  -2   1 1352.56   85.19
  -1  -2   1 1332.07   85.09
  -1  -2   1 1317.37   85.29
  -1  -2   1 1354.36   85.39
  -1  -2   1 1341.47   85.29
   0   2  -1 1036.90   66.09
   0   2  -1 1031.60   66.09
   0   2  -1 1061.19   66.09
   0   2  -1 1041.80   65.99
   0   2  -1 1106.19   66.09
   0   2  -1 1098.89   66.09
   0   2  -1 1073.29   65.99
   0   2  -1 1076.89   66.09
   0   2  -1 1032.90   65.89
   0  -2   1  931.31   65.99
   0  -2   1  902.21   65.99
   0  -2   1  913.01   66.09
   0  -2   1  887.61   66.09
   0  -2   1  931.21   65.99
   0  -2   1  903.91   65.99
   0  -2   1  947.41   65.99
   0  -2   1  893.81   65.79
   0  -2   1  917.91   65.99
   0  -2   1  902.81   65.99
  -1   2  -1  507.45   40.00
  -1   2  -1  578.44   40.10
  -1   2  -1  526.45   40.20
  -1   2  -1  529.55   40.00
  -1   2  -1  539.15   40.20
  -1   2  -1  516.15   40.00
  -1   2  -1  527.15   40.10
   1  -2   1  658.53   40.10
   1  -2   1  643.44   40.00
   1  -2   1  650.63   40.30
   1  -2   1  638.34   40.30
   1  -2   1  644.04   40.10
   1  -2   1  603.94   40.30
   1  -2   1  607.74   39.80
   1  -2   1  640.54   40.10
   1  -2   1  622.64   40.40
   1  -2   1  652.83   40.10
   1  -2   1  617.54   40.20
   2  -2   1   20.40    2.00
   2  -2   1   17.10    2.20
   2  -2   1   13.90    2.70
   2  -2   1   10.30    3.00
   2  -2   1   13.10    2.20
   2  -2   1   17.20    3.00
   2  -2   1   14.00    1.90
   2  -2   1   15.10    2.10
   2  -2   1   11.80    2.30
   2  -2   1   12.30    2.10
   2  -2   1   12.70    2.30
   3  -2   1  523.65   35.60
   3  -2   1  516.25   36.30
   3  -2   1  516.65   36.10
   3  -2   1  539.65   35.50
   3  -2   1  519.05   35.40
   3  -2   1  519.55   36.00
   3  -2   1  534.15   35.80
  -4   2  -1 1387.16   91.89
  -4   2  -1 1351.76   92.09
  -4   2  -1 1366.26   91.99
  -4   2  -1 1380.96   91.69
  -4   2  -1 1399.16   92.39
  -4   2  -1 1447.36   92.59
  -4   2  -1 1404.06   92.09
  -4   2  -1 1419.76   92.49
  -4   2  -1 1450.45   92.49
   4  -2   1 1303.67   92.19
   4  -2   1 1338.67   91.99
   4  -2   1 1381.26   92.09
   4  -2   1 1358.66   92.39
   4  -2   1 1338.57   92.49
   4  -2   1 1377.96   91.99
   4  -2   1 1318.17   92.69
   4  -2   1 1296.47   91.69
   4  -2   1 1311.47   91.89
   4  -2   1 1364.06   92.59
  -5   2  -1  302.57   20.90
  -5   2  -1  300.17   20.50
  -5   2  -1  299.47   19.70
  -5   2  -1  303.07   20.50
  -5   2  -1  298.97   20.40
  -5   2  -1  319.97   21.00
  -5   2  -1  318.77   18.90
  -5   2  -1  292.67   20.00
  -5   2  -1  312.87   19.20
  -5   2  -1  286.47   19.60
  -5   2  -1  293.57   19.90
   5  -2   1  250.87   19.70
   5  -2   1  254.07   19.50
   5  -2   1  251.07   19.70
   5  -2   1  239.58   20.50
   5  -2   1  244.68   20.10
   5  -2   1  241.58   20.60
   5  -2   1  237.38   19.20
   5  -2   1  244.48   20.90
   5  -2   1  245.78   20.30
   5  -2   1  235.88   20.90
  -6   2  -1 2706.53  172.68
  -6   2  -1 2608.04  171.98
  -6   2  -1 2525.25  171.48
  -6   2  -1 2653.73  172.58
  -6   2  -1 2657.03  172.58
  -6   2  -1 2599.34  172.08
  -6   2  -1 2525.95  171.48
  -6   2  -1 2597.14  172.08
  -6   2  -1 2579.74  171.68
  -6   2  -1 2580.34  172.48
  -6   2  -1 2628.94  172.18
   6  -2   1 2588.84  172.58
   6  -2   1 2553.34  171.88
   6  -2   1 2563.44  172.08
   6  -2   1 2494.05  172.78
   6  -2   1 2520.15  172.08
   6  -2   1 2507.95  172.88
   6  -2   1 2484.55  172.28
   6  -2   1 2404.26  171.58
   6  -2   1 2463.05  172.88
   6  -2   1 2547.05  172.78
  -7   2  -1  533.45   37.60
  -7   2  -1  522.05   36.60
  -7   2  -1  535.05   36.00
  -7   2  -1  545.15   38.20
  -7   2  -1  536.55   36.90
  -7   2  -1  536.75   37.10
  -7   2  -1  559.94   37.80
  -7   2  -1  551.34   37.60
  -7   2  -1  531.75   36.60
  -7   2  -1  535.85   37.70
  -7   2  -1  530.85   35.70
  -7   2  -1  517.55   35.70
   7  -2   1  493.35   38.40
   7  -2   1  488.65   38.50
   7  -2   1  510.55   35.90
   7  -2   1  518.85   36.40
   7  -2   1  520.95   36.90
   7  -2   1  535.45   36.90
   7  -2   1  494.75   37.30
   7  -2   1  539.55   37.70
   7  -2   1  482.05   38.00
   7  -2   1  522.45   38.00
  -8   2  -1   -0.40    6.80
  -8   2  -1    3.60    3.10
  -8   2  -1    1.90    2.80
  -8   2  -1    0.80    5.10
  -8   2  -1    0.70    5.70
  -8   2  -1   -4.10    5.70
  -8   2  -1    6.20    8.00
  -8   2  -1    6.10    6.30
  -8   2  -1    1.40    6.40
  -8   2  -1    2.80    6.50
  -8   2  -1    2.10    3.60
   8  -2   1    3.90    4.80
   8  -2   1    5.90    5.50
   8  -2   1    4.40    9.50
   8  -2   1   -1.10    7.20
   8  -2   1   -0.70    5.80
   8  -2   1    2.70    7.80
   8  -2   1    7.30    8.60
   8  -2   1    5.20    7.00
   8  -2   1   -2.20    6.40
  -9   2  -1    0.90    8.60
  -9   2  -1   16.70    6.40
  -9   2  -1    8.30    3.30
  -9   2  -1    4.60    7.80
  -9   2  -1    5.40    6.70
  -9   2  -1   -1.00    9.00
  -9   2  -1   11.50    8.20
  -9   2  -1    9.90    4.10
  -9   2  -1    9.20    3.90
  -9   2  -1    6.30    6.00
  -9   2  -1   10.60    7.60
   9  -2   1   24.90    6.90
   9  -2   1   27.10    9.70
   9  -2   1   35.40    8.80
   9  -2   1   25.90    9.50
   9  -2   1   32.30    6.00
   9  -2   1   14.30    9.30
   9  -2   1   10.40    8.60
   9  -2   1   32.80   10.60
 -10   2  -1   75.39    7.60
 -10   2  -1   85.19   12.00
 -10   2  -1   74.99    8.10
 -10   2  -1   42.90    8.10
 -10   2  -1   63.39    8.30
 -10   2  -1   67.49    7.00
 -10   2  -1   71.89    9.70
 -10   2  -1   71.29   10.50
 -10   2  -1   52.09   10.90
 -10   2  -1   68.09   11.00
 -10   2  -1   45.80   10.50
  10  -2   1   47.30   11.20
  10  -2   1   59.39   12.90
  10  -2   1   41.50   12.60
  10  -2   1   59.99   12.30
  10  -2   1   60.29    8.30
  10  -2   1   40.90    8.70
  10  -2   1   69.59   11.50
  10  -2   1   39.70   12.40
 -11   2  -1  118.29   10.70
 -11   2  -1  111.69   10.00
 -11   2  -1  146.99   20.30
 -11   2  -1  107.59   12.90
 -11   2  -1   86.59   14.40
 -11   2  -1  117.59   12.20
 -11   2  -1  134.99   11.40
 -11   2  -1  102.19   14.40
  11  -2   1  130.79   17.30
  11  -2   1  124.99   18.00
  11  -2   1  148.39   17.00
  11  -2   1  127.39   17.80
  11  -2   1  160.98   20.00
  11  -2   1  115.69   11.90
 -12   2  -1    4.00    9.40
 -12   2  -1    8.20   11.10
 -12   2  -1   -1.60   11.70
 -12   2  -1    5.80   12.60
  12  -2   1    0.10   10.40
  12  -2   1    7.50   15.40
  12  -2   1   23.80   14.70
  12  -2   1    0.30   14.40
  12  -2   1   -1.30   14.10
 -13   2  -1   10.40   10.60
 -13   2  -1   34.10   15.00
 -13   2  -1    1.00   12.70
  13  -2   1  -28.00   15.90
  13  -2   1   -1.40   12.00
  13  -2   1   17.50   17.40
  13  -2   1   23.10   17.80
 -14   2  -1   31.10   12.20
 -14   2  -1   26.80   16.60
 -14   2  -1   11.80   16.70
  14  -2   1    4.40   20.80
  14  -2   1  -25.40   18.50
  14  -2   1   22.50   19.20
  14  -2   1   20.90   13.20
  13   1  -1   34.70   16.60
  13   1  -1    6.80   15.60
  13   1  -1    7.50   13.80
 -13  -1   1   27.40   15.60
  12   1  -1   38.60   14.70
  12   1  -1   27.80   15.40
  12   1  -1   37.60   15.80
  12   1  -1   56.59   10.40
  12   1  -1   54.89   15.60
 -12  -1   1   50.29    9.30
 -12  -1   1   48.60   14.70
 -12  -1   1   59.89   10.60
 -12  -1   1   19.60   12.50
 -12  -1   1   57.99   15.10
  11   1  -1   52.29   13.50
  11   1  -1   78.09   16.10
  11   1  -1   79.49   16.00
  11   1  -1   69.09    8.60
  11   1  -1   61.89    9.70
  11   1  -1   87.69   13.10
  11   1  -1   71.79   13.20
  11   1  -1   79.19   10.10
 -11  -1   1   49.60   13.60
 -11  -1   1   77.49    8.70
 -11  -1   1   83.19   14.90
 -11  -1   1   45.20   12.40
 -11  -1   1   80.29    9.20
 -11  -1   1   66.49   13.20
 -11  -1   1   65.79    7.90
 -11  -1   1   96.09   10.30
  10   1  -1  197.68   22.20
  10   1  -1  205.08   20.70
  10   1  -1  160.78   22.60
  10   1  -1  212.78   17.70
  10   1  -1  172.88   21.60
  10   1  -1  195.08   17.30
  10   1  -1  169.28   22.80
  10   1  -1  167.38   15.80
  10   1  -1  171.38   20.70
 -10  -1   1  192.18   16.70
 -10  -1   1  177.88   15.30
 -10  -1   1  180.18   21.60
 -10  -1   1  196.18   20.20
 -10  -1   1  172.48   15.40
 -10  -1   1  176.08   22.00
 -10  -1   1  180.68   22.60
 -10  -1   1  180.18   20.20
 -10  -1   1  169.18   15.60
   9   1  -1  293.27   23.10
   9   1  -1  282.87   23.70
   9   1  -1  264.47   23.50
   9   1  -1  241.18   22.30
   9   1  -1  244.78   24.20
   9   1  -1  273.17   19.90
   9   1  -1  224.98   24.00
   9   1  -1  253.67   20.10
   9   1  -1  261.27   19.20
  -9  -1   1  269.77   22.70
  -9  -1   1  228.48   19.30
  -9  -1   1  247.18   21.80
  -9  -1   1  258.47   23.30
  -9  -1   1  258.17   23.30
  -9  -1   1  222.98   23.90
  -9  -1   1  248.98   18.90
  -9  -1   1  201.88   19.90
  -9  -1   1  244.78   23.40
  -9  -1   1  254.87   19.90
  -9  -1   1  239.18   18.90
  -9  -1   1  249.68   19.70
   8   1  -1  221.08   16.50
   8   1  -1  228.88   19.70
   8   1  -1  243.68   17.40
   8   1  -1  257.57   20.20
   8   1  -1  236.48   21.00
   8   1  -1  219.18   17.40
   8   1  -1  227.98   20.70
   8   1  -1  241.28   20.50
   8   1  -1  219.68   21.10
   8   1  -1  200.48   18.70
  -8  -1   1  223.48   17.30
  -8  -1   1  197.58   17.80
  -8  -1   1  208.68   17.40
  -8  -1   1  218.98   19.40
  -8  -1   1  205.88   20.60
  -8  -1   1  219.08   20.50
  -8  -1   1  203.78   19.80
  -8  -1   1  201.38   16.90
  -8  -1   1  202.28   20.10
  -8  -1   1  199.48   19.50
  -8  -1   1  209.48   16.50
   7   1  -1 1201.98   76.59
   7   1  -1 1222.78   76.09
   7   1  -1 1164.18   76.79
   7   1  -1 1196.68   76.39
   7   1  -1 1161.38   75.19
   7   1  -1 1183.38   76.79
   7   1  -1 1213.08   76.39
   7   1  -1 1147.69   75.19
   7   1  -1 1124.49   75.89
  -7  -1   1 1052.79   75.99
  -7  -1   1 1028.10   76.49
  -7  -1   1 1084.59   76.29
  -7  -1   1 1072.19   76.09
  -7  -1   1 1050.09   76.39
  -7  -1   1 1033.40   74.99
  -7  -1   1 1043.30   74.99
  -7  -1   1  999.50   75.09
  -7  -1   1 1078.89   75.19
  -7  -1   1 1047.80   75.39
   6   1  -1   36.90    6.80
   6   1  -1   27.30    6.30
   6   1  -1   40.10    6.40
   6   1  -1   32.90    6.40
   6   1  -1   33.20    6.30
   6   1  -1   30.00    4.60
   6   1  -1   33.90    4.10
   6   1  -1   31.70    4.50
   6   1  -1   32.00    5.50
   6   1  -1   27.40    6.60
  -6  -1   1   37.90    6.30
  -6  -1   1   33.40    5.30
  -6  -1   1   23.90    5.80
  -6  -1   1   27.00    6.50
  -6  -1   1   36.30    4.80
  -6  -1   1   35.10    6.10
  -6  -1   1   30.00    4.40
  -6  -1   1   33.10    4.50
  -6  -1   1   40.00    7.50
  -6  -1   1   32.10    6.30
  -6  -1   1   35.70    4.30
   5   1  -1  959.70   73.39
   5   1  -1  989.70   71.79
   5   1  -1  995.20   71.89
   5   1  -1 1020.50   72.59
   5   1  -1 1037.70   72.39
   5   1  -1  961.00   72.29
   5   1  -1 1038.90   72.59
  -5  -1   1 1122.99   72.19
  -5  -1   1 1131.89   71.89
  -5  -1   1 1105.69   71.99
  -5  -1   1 1087.79   72.49
  -5  -1   1 1107.49   71.99
  -5  -1   1 1160.78   72.89
  -5  -1   1 1124.49   72.59
  -5  -1   1 1162.18   72.79
   4   1  -1 5680.23  383.76
   4   1  -1 5439.66  384.06
   4   1  -1 5895.41  384.36
   4   1  -1 5798.82  384.36
   4   1  -1 5712.53  384.16
   4   1  -1 5837.42  384.26
   4   1  -1 5594.54  384.06
   4   1  -1 5968.10  384.36
  -4  -1   1 5498.55  383.86
  -4  -1   1 5875.11  383.96
  -4  -1   1 5751.92  384.36
  -4  -1   1 5578.94  383.76
  -4  -1   1 5980.10  384.36
  -4  -1   1 5796.52  383.76
  -4  -1   1 5776.32  384.36
  -4  -1   1 5866.11  384.36
  -4  -1   1 5792.02  384.16
  -4  -1   1 5450.96  384.06
   3   1  -1    6.60    2.90
   3   1  -1    9.40    2.60
   3   1  -1    8.90    2.60
   3   1  -1    4.90    2.80
   3   1  -1    3.10    2.70
   3   1  -1    3.30    2.40
   3   1  -1    5.50    1.70
  -3  -1   1    5.00    2.70
  -3  -1   1    3.30    2.40
  -3  -1   1    2.80    2.10
  -3  -1   1    4.80    2.70
  -3  -1   1    4.20    2.70
  -3  -1   1    7.10    2.60
   2   1  -1 3536.45  230.48
  -2  -1   1 3352.66  230.48
   1   1  -1  308.57   19.80
   1   1  -1  317.27   19.80
   1   1  -1  305.97   19.90
   1   1  -1  316.07   19.90
   1   1  -1  303.47   19.60
   1   1  -1  254.47   19.80
  -1  -1   1  285.07   19.80
  -1  -1   1  279.57   19.80
  -1  -1   1  286.17   19.70
  -1  -1   1  283.47   19.90
  -1  -1   1  285.17   19.90
  -1  -1   1  286.97   19.90
   0  -1   1  398.26   26.80
  -1   1  -1    0.10    0.20
  -1   1  -1    0.40    0.20
  -1   1  -1   -0.10    0.20
  -1   1  -1    0.10    0.20
   1  -1   1    0.90    0.40
   1  -1   1    0.10    0.20
  -2   1  -1 1562.94  116.29
  -2   1  -1 1523.05  116.09
  -2   1  -1 1552.74  116.19
  -2   1  -1 1584.14  116.09
  -2   1  -1 1525.45  116.29
  -2   1  -1 1590.74  116.29
  -2   1  -1 1530.05  116.09
  -2   1  -1 1540.95  115.99
   2  -1   1 1879.81  115.99
   2  -1   1 1936.41  116.29
   2  -1   1 1831.02  116.19
   2  -1   1 1914.41  116.19
   2  -1   1 1841.92  116.29
   2  -1   1 1806.02  116.49
   2  -1   1 1942.11  116.39
   2  -1   1 1914.51  116.39
   2  -1   1 1922.91  116.39
   2  -1   1 1814.22  116.09
  -3   1  -1 1820.02  126.59
  -3   1  -1 1812.72  126.29
  -3   1  -1 1891.71  126.79
  -3   1  -1 1916.81  126.79
  -3   1  -1 1842.22  126.49
  -3   1  -1 1843.02  126.79
  -3   1  -1 1894.21  126.59
  -3   1  -1 1854.31  126.59
  -3   1  -1 1791.82  126.19
  -3   1  -1 1799.32  126.79
   3  -1   1 1859.41  126.29
   3  -1   1 1982.30  126.89
   3  -1   1 1872.81  126.59
   3  -1   1 1947.01  126.49
   3  -1   1 1960.60  126.89
   3  -1   1 1988.30  126.89
   3  -1   1 1953.50  126.79
   3  -1   1 1890.91  126.49
   3  -1   1 1890.81  126.89
   3  -1   1 1933.71  126.49
  -4   1  -1 2628.94  172.48
  -4   1  -1 2595.14  172.38
  -4   1  -1 2512.65  171.78
  -4   1  -1 2559.34  171.68
  -4   1  -1 2435.26  172.28
  -4   1  -1 2618.34  172.18
  -4   1  -1 2626.94  172.18
  -4   1  -1 2492.45  171.68
  -4   1  -1 2600.74  172.38
  -4   1  -1 2657.93  172.48
  -4   1  -1 2518.15  172.08
   4  -1   1 2549.94  172.18
   4  -1   1 2655.43  172.38
   4  -1   1 2488.25  171.78
   4  -1   1 2640.84  172.48
   4  -1   1 2502.25  172.48
   4  -1   1 2602.44  172.48
   4  -1   1 2573.14  171.98
   4  -1   1 2584.94  172.18
   4  -1   1 2503.15  172.08
  -5   1  -1  453.65   33.60
  -5   1  -1  450.25   33.60
  -5   1  -1  449.16   32.90
  -5   1  -1  457.25   33.10
  -5   1  -1  440.56   32.40
  -5   1  -1  455.65   33.20
  -5   1  -1  432.46   34.10
  -5   1  -1  450.25   33.50
  -5   1  -1  441.46   32.40
  -5   1  -1  451.85   33.80
  -5   1  -1  454.85   32.40
  -5   1  -1  420.26   33.40
   5  -1   1  515.85   34.10
   5  -1   1  492.25   33.90
   5  -1   1  530.85   33.10
   5  -1   1  522.85   32.50
   5  -1   1  523.55   32.90
   5  -1   1  511.75   33.90
   5  -1   1  512.25   33.40
   5  -1   1  539.25   33.90
   5  -1   1  511.35   33.70
   5  -1   1  528.35   33.20
  -6   1  -1 3555.24  226.08
  -6   1  -1 3525.35  226.18
  -6   1  -1 3539.55  225.68
  -6   1  -1 3381.66  225.08
  -6   1  -1 3343.27  225.08
  -6   1  -1 3394.56  225.78
  -6   1  -1 3534.75  226.08
  -6   1  -1 3307.37  225.08
  -6   1  -1 3471.15  226.08
  -6   1  -1 3493.35  226.28
  -6   1  -1 3495.05  225.58
   6  -1   1 2846.12  225.58
   6  -1   1 3142.09  225.78
   6  -1   1 3236.28  225.48
   6  -1   1 3339.17  226.28
   6  -1   1 3375.46  226.38
   6  -1   1 3375.86  226.08
   6  -1   1 3165.38  226.08
   6  -1   1 3426.06  226.28
   6  -1   1 3312.97  225.68
  -7   1  -1 1737.23  118.19
  -7   1  -1 1733.13  118.19
  -7   1  -1 1789.22  118.69
  -7   1  -1 1758.12  117.59
  -7   1  -1 1655.93  116.89
  -7   1  -1 1782.92  118.39
  -7   1  -1 1644.94  116.89
  -7   1  -1 1688.93  116.89
  -7   1  -1 1733.33  117.59
  -7   1  -1 1764.02  117.99
  -7   1  -1 1721.63  118.19
   7  -1   1 1759.32  118.59
   7  -1   1 1807.12  118.79
   7  -1   1 1710.23  118.39
   7  -1   1 1733.73  117.59
   7  -1   1 1835.32  118.29
   7  -1   1 1837.62  118.59
   7  -1   1 1738.73  117.79
   7  -1   1 1741.23  117.29
   7  -1   1 1690.43  117.99
  -8   1  -1  172.28   18.10
  -8   1  -1  186.98   15.60
  -8   1  -1  192.28   13.10
  -8   1  -1  198.48   17.20
  -8   1  -1  177.38   16.70
  -8   1  -1  173.08   16.70
  -8   1  -1  193.28   17.20
  -8   1  -1  191.68   13.20
  -8   1  -1  186.18   13.00
  -8   1  -1  206.58   15.10
  -8   1  -1  177.88   17.50
  -8   1  -1  169.18   13.10
   8  -1   1  150.88   17.20
   8  -1   1  147.59   17.80
   8  -1   1  163.98   16.90
   8  -1   1  154.58   16.00
   8  -1   1  129.29   18.70
   8  -1   1  169.18   15.00
   8  -1   1  147.89   14.30
   8  -1   1  145.49   17.60
   8  -1   1  136.49   18.30
  -9   1  -1  126.59   12.80
  -9   1  -1  133.69   11.40
  -9   1  -1  153.78   16.40
  -9   1  -1  146.69   16.00
  -9   1  -1  148.69   17.50
  -9   1  -1  124.89   18.90
  -9   1  -1  142.49   18.40
  -9   1  -1  127.29   11.20
  -9   1  -1  125.59   17.60
  -9   1  -1  110.49   13.80
  -9   1  -1  129.79   14.80
   9  -1   1  143.29   18.90
   9  -1   1  160.48   18.80
   9  -1   1  156.68   16.50
   9  -1   1  153.38   16.80
   9  -1   1  162.18   17.60
   9  -1   1  154.58   17.10
   9  -1   1  164.98   17.30
   9  -1   1  149.59   13.30
   9  -1   1  136.19   14.50
 -10   1  -1  111.99    9.40
 -10   1  -1  124.89   14.40
 -10   1  -1   95.19   10.30
 -10   1  -1   78.29   11.90
 -10   1  -1   96.19   13.20
 -10   1  -1  114.49   16.00
 -10   1  -1   62.59   11.70
 -10   1  -1  103.49   13.70
 -10   1  -1   75.79    8.90
  10  -1   1  116.59   12.60
  10  -1   1  128.99   17.00
  10  -1   1  104.89   15.00
  10  -1   1   78.49   13.40
  10  -1   1  113.29   14.20
  10  -1   1   94.29   14.10
  10  -1   1   86.99   10.60
  10  -1   1  105.09   14.70
 -11   1  -1    2.90   10.60
 -11   1  -1   10.20   10.40
 -11   1  -1   16.90    4.30
 -11   1  -1   17.40    4.20
 -11   1  -1   11.10   11.30
 -11   1  -1   16.40    6.70
 -11   1  -1   17.80    5.60
 -11   1  -1   18.20    8.70
 -11   1  -1   17.90   11.80
  11  -1   1   24.30    9.60
  11  -1   1    1.70   12.40
  11  -1   1   34.10   10.50
  11  -1   1    1.60    7.10
  11  -1   1   12.40   12.50
  11  -1   1    6.00   12.30
  11  -1   1   14.10   12.10
 -12   1  -1  -13.80   13.60
 -12   1  -1   14.80   13.40
 -12   1  -1  -12.50   11.50
 -12   1  -1    8.50    9.60
  12  -1   1    7.80   14.80
  12  -1   1   21.90   14.80
  12  -1   1    3.80   12.30
  12  -1   1   -4.20   14.80
  12  -1   1   11.30   10.50
 -13   1  -1   29.20   15.20
 -13   1  -1   34.80   15.70
  13  -1   1   24.80   16.50
  13  -1   1  -16.90   16.10
  13  -1   1   15.30   17.10
  13  -1   1   28.80   12.40
 -14   1  -1   16.20   15.60
 -14   1  -1   -2.80   17.00
  14  -1   1    5.40   17.80
  14  -1   1   10.90   18.00
  14  -1   1    4.90   19.10
  13   0  -1   11.10   14.80
  13   0  -1   15.60   23.30
  13   0  -1   21.40   10.30
  13   0  -1   17.10   16.40
  13   0  -1   29.40   16.10
 -13   0   1   21.30   16.60
 -13   0   1   14.50   15.60
  12   0  -1   -1.50   12.10
  12   0  -1   10.90    9.20
  12   0  -1   -9.90   12.70
  12   0  -1   -4.10   13.40
  12   0  -1   11.70   13.30
 -12   0   1    0.20    8.50
 -12   0   1   10.90    6.20
 -12   0   1   -2.50   13.00
 -12   0   1   10.10    7.80
 -12   0   1    1.00   14.10
 -12   0   1   19.20   14.10
  11   0  -1   87.99   13.80
  11   0  -1  113.19   10.80
  11   0  -1  100.19   11.60
  11   0  -1   95.99   11.50
  11   0  -1  114.79   14.90
  11   0  -1  109.99   14.40
  11   0  -1   78.99   15.30
  11   0  -1  104.99   15.40
  11   0  -1  110.99   15.80
 -11   0   1   87.09   14.90
 -11   0   1   97.39   11.20
 -11   0   1  103.29   11.40
 -11   0   1   84.49   14.30
 -11   0   1  100.79   14.50
 -11   0   1   97.99   12.70
 -11   0   1   97.59   12.10
 -11   0   1   86.49   11.10
 -11   0   1  118.79   15.50
  10   0  -1  203.78   18.30
  10   0  -1  179.98   24.00
  10   0  -1  200.48   21.50
  10   0  -1  187.38   21.60
  10   0  -1  214.58   17.10
  10   0  -1  214.88   24.00
  10   0  -1  202.28   22.90
  10   0  -1  180.68   20.70
  10   0  -1  185.38   18.40
 -10   0   1  209.48   21.80
 -10   0   1  206.78   16.80
 -10   0   1  210.48   20.80
 -10   0   1  201.68   16.30
 -10   0   1  200.78   16.20
 -10   0   1  210.28   22.50
 -10   0   1  201.28   22.70
 -10   0   1  200.68   22.80
 -10   0   1  196.28   16.80
 -10   0   1  210.98   18.10
   9   0  -1  330.07   28.40
   9   0  -1  308.87   27.80
   9   0  -1  312.97   29.60
   9   0  -1  319.77   25.40
   9   0  -1  317.77   29.90
   9   0  -1  306.27   26.20
   9   0  -1  301.97   26.20
   9   0  -1  318.37   29.20
   9   0  -1  348.37   29.30
  -9   0   1  358.56   25.20
  -9   0   1  394.46   28.90
  -9   0   1  402.16   28.70
  -9   0   1  385.96   28.60
  -9   0   1  370.36   26.10
  -9   0   1  368.86   29.20
  -9   0   1  373.76   25.60
  -9   0   1  367.96   27.70
  -9   0   1  385.76   29.20
  -9   0   1  364.96   26.30
  -9   0   1  355.76   25.00
  -9   0   1  378.26   25.40
   8   0  -1  458.25   35.60
   8   0  -1  449.36   36.30
   8   0  -1  431.36   35.60
   8   0  -1  436.26   33.30
   8   0  -1  418.06   34.60
   8   0  -1  431.06   33.80
   8   0  -1  418.06   34.40
   8   0  -1  459.95   35.50
   8   0  -1  436.16   36.30
  -8   0   1  509.65   35.30
  -8   0   1  510.55   34.00
  -8   0   1  493.05   33.40
  -8   0   1  543.45   35.70
  -8   0   1  541.95   35.30
  -8   0   1  490.45   33.90
  -8   0   1  415.16   34.70
  -8   0   1  549.25   35.60
  -8   0   1  517.95   36.20
  -8   0   1  525.05   36.00
  -8   0   1  500.85   33.50
  -8   0   1  511.25   33.30
   7   0  -1  167.18   13.20
   7   0  -1  161.58   13.90
   7   0  -1  165.98   16.20
   7   0  -1  150.58   14.70
   7   0  -1  171.48   16.10
   7   0  -1  163.28   15.30
   7   0  -1  166.28   17.00
   7   0  -1  168.78   15.80
   7   0  -1  154.78   17.00
  -7   0   1  164.78   13.50
  -7   0   1  174.28   13.10
  -7   0   1  182.18   16.70
  -7   0   1  188.08   15.80
  -7   0   1  167.88   16.30
  -7   0   1  182.18   14.10
  -7   0   1  180.78   15.90
  -7   0   1  182.28   13.20
  -7   0   1  180.28   16.10
  -7   0   1  175.28   13.90
  -7   0   1  166.88   15.40
   6   0  -1 1337.17   84.49
   6   0  -1 1348.67   85.19
   6   0  -1 1324.17   84.09
   6   0  -1 1289.27   84.79
   6   0  -1 1411.06   85.29
   6   0  -1 1445.56   84.99
   6   0  -1 1376.96   84.99
   6   0  -1 1311.67   83.79
   6   0  -1 1261.67   84.29
  -6   0   1 1164.48   83.79
  -6   0   1 1126.69   83.99
  -6   0   1 1156.08   83.79
  -6   0   1 1143.69   83.79
  -6   0   1 1206.88   84.69
  -6   0   1 1169.08   84.69
  -6   0   1 1167.08   83.99
  -6   0   1 1202.08   84.99
  -6   0   1 1148.19   84.79
  -6   0   1 1170.78   84.59
  -6   0   1 1153.08   84.49
   5   0  -1  775.82   61.89
   5   0  -1  827.52   62.79
   5   0  -1  839.72   62.69
   5   0  -1  773.92   62.19
   5   0  -1  775.32   61.99
   5   0  -1  815.32   62.89
   5   0  -1  828.32   62.89
   5   0  -1  774.92   62.59
   5   0  -1  803.52   62.39
  -5   0   1  984.80   61.99
  -5   0   1 1043.70   62.99
  -5   0   1  982.50   62.69
  -5   0   1  997.20   62.09
  -5   0   1 1018.60   62.89
  -5   0   1 1053.39   62.89
  -5   0   1  985.10   62.09
  -5   0   1 1027.70   62.19
  -5   0   1 1047.40   62.29
  -5   0   1 1024.10   62.79
  -5   0   1 1017.30   63.19
   4   0  -1 3489.35  225.78
   4   0  -1 3471.25  225.88
   4   0  -1 3643.84  226.38
   4   0  -1 3587.44  226.38
   4   0  -1 3521.15  225.68
   4   0  -1 3684.63  226.28
   4   0  -1 3454.95  226.18
   4   0  -1 3629.84  226.08
   4   0  -1 3647.74  226.28
  -4   0   1 3188.18  225.68
  -4   0   1 3208.08  225.78
  -4   0   1 3153.58  225.98
  -4   0   1 3183.68  226.18
  -4   0   1 3237.68  225.78
  -4   0   1 3140.69  225.68
  -4   0   1 3268.47  226.28
  -4   0   1 3388.36  226.18
  -4   0   1 3223.88  226.08
  -4   0   1 3131.29  225.68
  -4   0   1 3198.58  226.18
   3   0  -1  936.31   66.39
   3   0  -1 1009.20   66.69
   3   0  -1  964.80   66.29
   3   0  -1  962.70   66.69
   3   0  -1  955.80   66.29
   3   0  -1  954.20   66.19
   3   0  -1 1031.00   66.79
   3   0  -1 1000.70   66.79
   3   0  -1  974.80   66.49
   3   0  -1  956.90   66.69
  -3   0   1  977.80   66.29
  -3   0   1 1022.20   66.69
  -3   0   1  999.80   66.29
  -3   0   1 1001.40   66.19
  -3   0   1 1006.50   66.39
  -3   0   1  942.31   66.59
  -3   0   1 1019.70   66.69
  -3   0   1 1027.00   66.79
  -3   0   1 1020.60   66.69
   2   0  -1  119.69   10.40
  -2   0   1  139.19    9.50
  -2   0   1  142.29   10.00
  -2   0   1  140.79    9.60
  -2   0   1  135.39    9.60
  -2   0   1  141.99   10.00
  -2   0   1  144.79   10.00
  -2   0   1  126.29    9.80
  -2   0   1  140.19    9.60
  -2   0   1  142.19    9.90
  -2   0   1  151.18    9.70
  -1   0  -1    0.20    0.20
  -1   0  -1   -0.20    0.20
  -1   0  -1   -0.10    0.20
   1   0   1    0.30    0.30
   1   0   1   -0.40    0.20
  -2   0  -1 2844.42  183.68
  -2   0  -1 2777.92  183.78
  -2   0  -1 2873.01  183.88
  -2   0  -1 2754.42  183.78
  -2   0  -1 2874.21  183.88
  -2   0  -1 2633.54  183.68
  -2   0  -1 2855.91  183.78
   2   0   1 2642.84  183.68
   2   0   1 2626.44  183.78
   2   0   1 2682.13  183.78
   2   0   1 2626.54  183.68
  -3   0  -1  109.39    8.10
  -3   0  -1  105.49    8.70
  -3   0  -1  107.69    8.20
  -3   0  -1  104.39    8.30
  -3   0  -1  113.69    8.30
  -3   0  -1  109.49    7.20
  -3   0  -1  101.79    7.30
  -3   0  -1  108.09    8.60
  -3   0  -1  110.99    7.20
  -3   0  -1  113.59    7.90
  -3   0  -1  120.69    8.30
   3   0   1   99.69    7.80
   3   0   1   85.09    7.30
   3   0   1   78.09    8.30
   3   0   1   81.29    7.60
  -4   0  -1 3219.98  221.68
  -4   0  -1 3084.19  221.58
  -4   0  -1 3167.88  222.18
  -4   0  -1 3126.19  221.68
  -4   0  -1 3269.07  221.98
  -4   0  -1 3198.68  221.98
  -4   0  -1 3282.07  222.08
  -4   0  -1 3239.38  222.28
  -4   0  -1 3297.37  222.28
  -4   0  -1 3222.58  222.38
  -4   0  -1 3286.17  222.38
   4   0   1 3388.26  222.18
   4   0   1 3497.25  221.98
   4   0   1 3562.54  222.48
   4   0   1 3382.26  222.28
   4   0   1 3516.45  222.18
   4   0   1 3357.26  221.88
   4   0   1 3358.66  222.28
   4   0   1 3371.36  222.38
   4   0   1 3460.55  222.38
  -5   0  -1  589.14   39.80
  -5   0  -1  571.84   39.70
  -5   0  -1  628.54   40.50
  -5   0  -1  577.74   40.10
  -5   0  -1  566.24   39.20
  -5   0  -1  558.94   40.50
  -5   0  -1  606.94   40.30
  -5   0  -1  589.44   39.20
  -5   0  -1  564.24   40.10
  -5   0  -1  561.64   39.30
  -5   0  -1  616.14   40.30
   5   0   1  597.64   40.60
   5   0   1  548.85   40.10
   5   0   1  586.74   40.30
   5   0   1  544.75   40.20
   5   0   1  610.44   40.40
   5   0   1  575.64   39.50
   5   0   1  553.44   39.70
   5   0   1  580.54   40.50
   5   0   1  576.74   40.00
  -6   0  -1  882.31   58.39
  -6   0  -1  839.82   57.39
  -6   0  -1  857.31   57.99
  -6   0  -1  815.12   56.69
  -6   0  -1  847.72   57.99
  -6   0  -1  825.22   56.79
  -6   0  -1  828.62   57.29
  -6   0  -1  813.22   56.69
  -6   0  -1  838.32   57.89
  -6   0  -1  792.02   57.59
   6   0   1  863.81   58.19
   6   0   1  857.21   57.29
   6   0   1  821.02   57.79
   6   0   1  868.11   57.99
   6   0   1  876.11   58.39
   6   0   1  832.12   57.09
   6   0   1  871.31   57.69
   6   0   1  813.72   57.99
   6   0   1  848.12   58.29
  -7   0  -1  283.57   23.90
  -7   0  -1  293.07   23.30
  -7   0  -1  286.87   21.00
  -7   0  -1  293.07   21.10
  -7   0  -1  299.07   24.30
  -7   0  -1  295.57   21.10
  -7   0  -1  303.17   23.70
  -7   0  -1  309.27   22.40
  -7   0  -1  298.97   23.40
  -7   0  -1  304.27   23.50
  -7   0  -1  294.97   22.30
   7   0   1  300.27   23.60
   7   0   1  310.17   21.80
   7   0   1  299.77   22.10
   7   0   1  319.97   22.90
   7   0   1  288.47   24.50
   7   0   1  295.57   23.40
   7   0   1  325.77   24.00
   7   0   1  341.77   24.00
  -8   0  -1  361.46   26.40
  -8   0  -1  351.36   25.80
  -8   0  -1  336.27   26.90
  -8   0  -1  356.56   24.70
  -8   0  -1  353.06   24.50
  -8   0  -1  345.27   27.00
  -8   0  -1  350.86   23.50
  -8   0  -1  334.47   22.90
  -8   0  -1  362.56   26.00
  -8   0  -1  378.26   26.50
  -8   0  -1  331.27   23.00
  -8   0  -1  337.77   23.00
   8   0   1  295.67   24.20
   8   0   1  302.97   26.10
   8   0   1  326.07   26.40
   8   0   1  302.67   26.30
   8   0   1  303.67   23.80
   8   0   1  298.47   26.90
   8   0   1  287.97   27.10
   8   0   1  306.17   25.90
   8   0   1  289.17   24.70
   8   0   1  284.97   25.00
  -9   0  -1  203.58   21.10
  -9   0  -1  221.18   20.70
  -9   0  -1  207.98   15.40
  -9   0  -1  213.18   20.50
  -9   0  -1  173.68   17.40
  -9   0  -1  234.98   18.30
  -9   0  -1  219.98   20.90
  -9   0  -1  219.58   16.40
  -9   0  -1  200.58   19.80
  -9   0  -1  205.98   21.60
  -9   0  -1  203.68   15.30
   9   0   1  190.08   16.80
   9   0   1  216.78   20.90
   9   0   1  207.28   17.80
   9   0   1  191.48   18.60
   9   0   1  208.48   21.70
   9   0   1  217.38   20.60
   9   0   1  197.28   20.60
   9   0   1  180.88   22.20
   9   0   1  200.08   21.20
 -10   0  -1  111.99   12.30
 -10   0  -1   97.49   13.90
 -10   0  -1  143.09   15.70
 -10   0  -1   94.09   14.10
 -10   0  -1  119.19   14.80
 -10   0  -1  110.79   10.90
 -10   0  -1  134.49   15.20
 -10   0  -1  113.39   10.60
  10   0   1  145.19   17.10
  10   0   1  134.79   12.90
  10   0   1  110.59   13.50
  10   0   1  147.19   15.80
  10   0   1  138.09   18.00
  10   0   1  125.89   14.30
  10   0   1  124.79   18.80
  10   0   1  121.19   14.90
  10   0   1  127.19   15.40
 -11   0  -1  143.29   19.90
 -11   0  -1  142.19   18.40
 -11   0  -1  140.09   16.90
 -11   0  -1  161.28   17.70
 -11   0  -1  141.69   11.80
 -11   0  -1  138.99   13.90
 -11   0  -1  130.09   11.80
  11   0   1  163.18   23.70
  11   0   1  159.78   18.00
  11   0   1  127.39   17.90
  11   0   1  170.38   20.10
  11   0   1  150.28   18.10
  11   0   1  116.79   17.40
  11   0   1  153.08   15.00
 -12   0  -1   -3.10   12.60
 -12   0  -1   13.50   12.40
 -12   0  -1   13.70   14.10
  12   0   1   10.00   13.60
  12   0   1   10.40   10.70
  12   0   1    8.10   12.40
  12   0   1   14.50   13.70
  12   0   1   -7.10   14.40
 -13   0  -1   14.60   16.60
 -13   0  -1   27.20   15.40
  13   0   1   42.60   17.40
  13   0   1   -1.40   15.10
  13   0   1    4.10   12.40
  14  -1  -1    4.50   18.10
  14  -1  -1  -25.20   18.40
 -14   1   1   15.10   16.10
 -14   1   1    2.90   17.50
  13  -1  -1   -2.60   14.70
  13  -1  -1   12.20   16.50
  13  -1  -1  -13.30   14.30
  13  -1  -1   11.70   10.90
  13  -1  -1   16.20   15.40
 -13   1   1    6.30   10.00
 -13   1   1   16.00   14.60
 -13   1   1   19.40   14.80
  12  -1  -1   28.60   15.30
  12  -1  -1   21.30   22.70
  12  -1  -1   28.00   16.00
  12  -1  -1   38.30   15.80
  12  -1  -1   39.70   10.30
 -12   1   1   40.40    9.50
 -12   1   1   68.99   14.80
 -12   1   1   34.90    7.30
 -12   1   1   13.30   12.20
 -12   1   1   37.30    7.40
 -12   1   1   44.20   14.10
  11  -1  -1   27.60    8.80
  11  -1  -1   18.30    7.70
  11  -1  -1   42.30   14.00
  11  -1  -1   13.10   11.10
  11  -1  -1   22.80   10.60
  11  -1  -1   26.60   12.80
  11  -1  -1   37.10   12.40
  11  -1  -1   21.70    7.10
  11  -1  -1    6.10   12.40
 -11   1   1   13.90    7.60
 -11   1   1   24.30   12.20
 -11   1   1   20.10    6.20
 -11   1   1   14.50    5.60
 -11   1   1   16.30   11.40
 -11   1   1   20.20    6.30
 -11   1   1   15.90    5.90
 -11   1   1    1.10   11.10
 -11   1   1   15.10   11.70
  10  -1  -1   86.99   15.00
  10  -1  -1  130.09   15.50
  10  -1  -1  119.19   16.90
  10  -1  -1  111.89   14.30
  10  -1  -1  130.99   12.70
  10  -1  -1   96.89   14.60
  10  -1  -1   98.09   15.40
  10  -1  -1  109.59   13.70
 -10   1   1  130.79   11.80
 -10   1   1  161.58   18.10
 -10   1   1  124.69   12.10
 -10   1   1   85.79   13.00
 -10   1   1  106.39   13.10
 -10   1   1  121.09   12.20
 -10   1   1  148.29   16.50
 -10   1   1  139.49   14.40
 -10   1   1  136.79   18.10
 -10   1   1  129.59   15.00
 -10   1   1  127.09   11.30
   9  -1  -1  164.68   16.80
   9  -1  -1  156.18   16.30
   9  -1  -1  165.88   17.90
   9  -1  -1  162.18   14.20
   9  -1  -1  142.19   13.00
   9  -1  -1  134.39   19.40
   9  -1  -1  133.79   14.50
   9  -1  -1  155.18   18.70
   9  -1  -1  131.99   18.90
  -9   1   1  138.19   18.30
  -9   1   1  124.39   15.80
  -9   1   1  134.59   14.50
  -9   1   1  140.89   17.10
  -9   1   1  132.99   12.50
  -9   1   1  139.49   13.50
  -9   1   1  131.99   18.10
  -9   1   1  131.39   17.30
  -9   1   1  144.29   12.40
  -9   1   1  141.49   16.00
   8  -1  -1   90.69   10.10
   8  -1  -1   72.39   10.60
   8  -1  -1   61.19   10.50
   8  -1  -1   87.79   10.80
   8  -1  -1   72.79    9.20
   8  -1  -1   60.39   10.20
   8  -1  -1   93.69   13.60
   8  -1  -1   81.29    9.50
   8  -1  -1   73.29    9.80
  -8   1   1   96.29    8.50
  -8   1   1   98.99   12.90
  -8   1   1   76.29    8.90
  -8   1   1   83.79   10.80
  -8   1   1  103.09   12.60
  -8   1   1   98.69   13.10
  -8   1   1   76.69   10.20
  -8   1   1  101.89   11.10
  -8   1   1   86.99    8.90
  -8   1   1   82.29   10.30
  -8   1   1   88.49    9.80
   7  -1  -1 1579.74  107.79
   7  -1  -1 1518.05  107.49
   7  -1  -1 1561.24  106.59
   7  -1  -1 1557.54  108.19
   7  -1  -1 1422.36  106.49
   7  -1  -1 1574.74  107.79
   7  -1  -1 1463.25  108.49
   7  -1  -1 1569.44  106.79
   7  -1  -1 1511.25  106.69
  -7   1   1 1660.73  107.69
  -7   1   1 1644.94  106.49
  -7   1   1 1633.04  106.29
  -7   1   1 1574.84  106.09
  -7   1   1 1641.64  107.39
  -7   1   1 1632.94  107.49
  -7   1   1 1630.24  107.09
  -7   1   1 1641.04  107.39
  -7   1   1 1557.54  106.19
  -7   1   1 1589.84  106.49
  -7   1   1 1596.94  107.19
   6  -1  -1 1353.76   87.09
   6  -1  -1 1256.37   86.29
   6  -1  -1 1243.58   86.89
   6  -1  -1 1284.17   86.39
   6  -1  -1 1312.77   87.29
   6  -1  -1 1309.07   87.19
   6  -1  -1 1312.67   86.79
   6  -1  -1 1162.48   86.39
   6  -1  -1 1295.77   85.89
   6  -1  -1 1298.57   85.99
  -6   1   1 1300.07   86.79
  -6   1   1 1292.87   87.09
  -6   1   1 1259.67   85.89
  -6   1   1 1282.57   86.79
  -6   1   1 1281.77   85.79
  -6   1   1 1287.27   86.69
  -6   1   1 1141.59   86.39
  -6   1   1 1294.07   86.19
  -6   1   1 1286.37   86.59
  -6   1   1 1255.27   85.89
   5  -1  -1  274.07   20.50
   5  -1  -1  288.97   21.60
   5  -1  -1  293.17   20.70
   5  -1  -1  301.37   21.50
   5  -1  -1  296.47   20.40
   5  -1  -1  300.07   21.20
   5  -1  -1  297.57   20.00
   5  -1  -1  292.87   21.30
   5  -1  -1  305.87   20.20
   5  -1  -1  280.47   21.50
  -5   1   1  274.97   20.90
  -5   1   1  272.97   21.10
  -5   1   1  278.37   19.90
  -5   1   1  278.67   20.40
  -5   1   1  285.07   21.20
  -5   1   1  281.07   20.20
  -5   1   1  285.47   21.40
  -5   1   1  278.97   21.10
  -5   1   1  285.17   20.10
  -5   1   1  295.47   21.20
   4  -1  -1  598.04   40.50
   4  -1  -1  583.04   40.40
   4  -1  -1  584.64   41.00
   4  -1  -1  580.74   40.40
   4  -1  -1  556.74   40.90
   4  -1  -1  595.94   40.20
   4  -1  -1  607.84   40.60
   4  -1  -1  579.74   41.00
   4  -1  -1  617.74   40.90
  -4   1   1  608.74   40.30
  -4   1   1  618.84   40.90
  -4   1   1  604.04   40.90
  -4   1   1  614.54   40.80
  -4   1   1  602.34   40.20
  -4   1   1  597.14   40.90
  -4   1   1  599.44   40.30
  -4   1   1  599.54   40.20
  -4   1   1  552.44   40.40
  -4   1   1  586.14   40.60
  -4   1   1  609.04   41.00
   3  -1  -1  421.66   34.00
   3  -1  -1  415.26   33.90
   3  -1  -1  410.36   33.80
   3  -1  -1  450.15   33.90
   3  -1  -1  438.56   33.60
   3  -1  -1  419.36   33.50
   3  -1  -1  470.75   33.40
  -3   1   1  550.14   33.60
  -3   1   1  552.74   33.50
  -3   1   1  541.85   33.80
  -3   1   1  539.05   33.90
  -3   1   1  562.84   34.00
  -3   1   1  523.85   34.00
  -3   1   1  539.25   33.50
  -3   1   1  536.55   34.00
  -3   1   1  550.44   33.50
   2  -1  -1 1723.83  126.19
   2  -1  -1 1755.62  126.09
   2  -1  -1 1723.73  126.19
   2  -1  -1 1825.62  126.19
   2  -1  -1 1784.62  126.09
   2  -1  -1 1767.52  126.39
   2  -1  -1 1773.32  126.29
   2  -1  -1 1759.72  126.39
   2  -1  -1 1742.23  126.19
   2  -1  -1 1824.82  126.39
  -2   1   1 1968.10  126.09
  -2   1   1 1969.70  126.29
  -2   1   1 2023.70  126.39
  -2   1   1 2009.90  126.19
  -2   1   1 1976.00  126.09
  -2   1   1 2064.89  126.49
  -2   1   1 2027.40  126.19
  -2   1   1 1980.50  126.49
  -2   1   1 1969.70  126.29
  -2   1   1 1979.50  126.39
  -2   1   1 1910.11  126.19
  -1  -1  -1 1875.71  130.69
  -1  -1  -1 1915.31  130.69
  -1  -1  -1 1900.21  130.79
  -1  -1  -1 1976.90  130.69
  -1  -1  -1 1935.41  130.69
  -1  -1  -1 1929.21  130.69
   1   1   1 1937.51  130.79
   1   1   1 2031.10  130.79
   1   1   1 2042.80  130.69
   1   1   1 2006.20  130.79
   1   1   1 1956.00  130.69
   1   1   1 1908.91  130.69
   1   1   1 1953.20  130.79
   1   1   1 1916.81  130.69
   1   1   1 2002.90  130.79
  -2  -1  -1 2539.45  172.28
  -2  -1  -1 2487.15  172.28
  -2  -1  -1 2530.85  172.38
  -2  -1  -1 2428.06  172.38
  -2  -1  -1 2418.26  172.18
  -2  -1  -1 2540.55  172.38
  -2  -1  -1 2490.65  172.38
  -2  -1  -1 2491.35  172.08
  -2  -1  -1 2349.76  172.38
   2   1   1 2671.53  172.48
   2   1   1 2677.63  172.18
   2   1   1 2697.43  172.48
   2   1   1 2641.14  172.38
   2   1   1 2672.13  172.38
   2   1   1 2697.53  172.28
   2   1   1 2733.73  172.38
   2   1   1 2580.14  172.18
   2   1   1 2666.33  172.48
  -3  -1  -1  446.36   29.80
  -3  -1  -1  424.66   29.90
  -3  -1  -1  437.26   30.10
  -3  -1  -1  453.65   30.00
  -3  -1  -1  429.86   29.80
  -3  -1  -1  428.46   29.60
  -3  -1  -1  452.55   30.20
  -3  -1  -1  437.06   29.40
  -3  -1  -1  447.26   29.60
  -3  -1  -1  465.75   30.10
   3   1   1  429.96   29.60
   3   1   1  441.76   30.10
   3   1   1  421.46   29.80
   3   1   1  421.86   29.90
   3   1   1  424.46   29.90
   3   1   1  421.66   29.50
   3   1   1  424.76   30.10
   3   1   1  436.96   29.70
   3   1   1  422.06   30.10
  -4  -1  -1 2401.06  163.38
  -4  -1  -1 2507.35  163.68
  -4  -1  -1 2398.86  163.08
  -4  -1  -1 2411.26  162.88
  -4  -1  -1 2481.95  163.58
  -4  -1  -1 2528.65  163.58
  -4  -1  -1 2624.44  163.68
  -4  -1  -1 2537.15  163.38
  -4  -1  -1 2343.87  162.88
  -4  -1  -1 2388.86  163.08
   4   1   1 2443.36  163.68
   4   1   1 2388.06  163.38
   4   1   1 2431.86  163.58
   4   1   1 2302.67  162.98
   4   1   1 2476.75  163.58
   4   1   1 2413.26  163.18
   4   1   1 2447.16  163.48
   4   1   1 2369.06  163.48
   4   1   1 2411.86  163.08
   4   1   1 2413.86  163.08
   4   1   1 2383.16  163.38
  -5  -1  -1  518.45   35.40
  -5  -1  -1  524.75   34.20
  -5  -1  -1  514.05   34.20
  -5  -1  -1  547.85   35.60
  -5  -1  -1  520.35   35.00
  -5  -1  -1  521.25   35.80
  -5  -1  -1  536.35   35.20
  -5  -1  -1  535.85   36.80
  -5  -1  -1  525.35   34.70
  -5  -1  -1  525.05   35.30
  -5  -1  -1  513.85   34.60
   5   1   1  471.35   35.10
   5   1   1  470.85   35.50
   5   1   1  489.25   34.30
   5   1   1  486.55   34.70
   5   1   1  493.75   35.40
   5   1   1  481.05   34.50
   5   1   1  492.35   34.60
   5   1   1  493.05   35.10
   5   1   1  485.65   35.30
   5   1   1  476.95   35.50
   5   1   1  468.15   35.20
  -6  -1  -1  442.06   31.00
  -6  -1  -1  458.05   33.20
  -6  -1  -1  461.65   32.70
  -6  -1  -1  483.05   33.00
  -6  -1  -1  486.35   32.10
  -6  -1  -1  481.35   32.40
  -6  -1  -1  465.65   32.60
  -6  -1  -1  460.45   31.40
  -6  -1  -1  462.45   31.70
  -6  -1  -1  459.55   31.00
  -6  -1  -1  466.05   32.80
   6   1   1  467.55   33.10
   6   1   1  426.16   32.20
   6   1   1  425.36   32.50
   6   1   1  445.06   32.80
   6   1   1  448.76   31.60
   6   1   1  439.16   32.60
   6   1   1  437.46   31.40
   6   1   1  438.66   33.00
   6   1   1  435.66   31.80
   6   1   1  435.76   32.40
  -7  -1  -1  398.26   30.50
  -7  -1  -1  392.56   31.70
  -7  -1  -1  376.26   31.30
  -7  -1  -1  442.36   32.60
  -7  -1  -1  391.46   29.70
  -7  -1  -1  386.16   30.80
  -7  -1  -1  395.36   29.60
  -7  -1  -1  386.76   32.40
  -7  -1  -1  414.46   31.80
  -7  -1  -1  413.86   30.20
   7   1   1  474.75   30.80
   7   1   1  480.35   32.50
   7   1   1  486.65   32.00
   7   1   1  472.05   30.50
   7   1   1  432.36   32.30
   7   1   1  457.85   31.40
   7   1   1  473.25   32.00
   7   1   1  463.05   30.20
   7   1   1  470.25   31.80
  -8  -1  -1   44.30    7.10
  -8  -1  -1   23.20    7.70
  -8  -1  -1   42.90    6.00
  -8  -1  -1   51.59   10.20
  -8  -1  -1   37.70    7.60
  -8  -1  -1   45.00    8.60
  -8  -1  -1   31.40    6.80
  -8  -1  -1   26.40    7.60
   8   1   1   28.30    6.90
   8   1   1   30.00    7.40
   8   1   1   30.10    9.10
   8   1   1   25.00    8.80
   8   1   1   27.00    5.50
   8   1   1   22.20    8.70
   8   1   1   28.80    6.10
   8   1   1   39.00    8.60
   8   1   1   29.00    7.80
   8   1   1   17.40    9.00
  -9  -1  -1  185.78   19.60
  -9  -1  -1  197.18   20.90
  -9  -1  -1  195.78   15.60
  -9  -1  -1  194.78   15.60
  -9  -1  -1  185.68   15.20
  -9  -1  -1  212.58   19.70
  -9  -1  -1  204.38   20.70
  -9  -1  -1  216.28   21.40
  -9  -1  -1  188.38   21.80
  -9  -1  -1  202.18   16.80
   9   1   1  211.08   18.30
   9   1   1  203.78   17.70
   9   1   1  211.58   22.10
   9   1   1  200.58   21.00
   9   1   1  231.08   20.60
   9   1   1  203.98   21.30
   9   1   1  218.08   21.70
   9   1   1  197.08   21.60
   9   1   1  192.68   16.50
 -10  -1  -1   46.30   11.30
 -10  -1  -1   72.49    9.00
 -10  -1  -1   73.09   10.40
 -10  -1  -1   84.79   13.40
 -10  -1  -1   70.69   13.60
 -10  -1  -1   58.79    8.00
 -10  -1  -1   71.09   13.10
 -10  -1  -1   64.09    7.50
  10   1   1   86.99   14.00
  10   1   1   80.99   12.70
  10   1   1   71.59   14.40
  10   1   1   76.49    9.60
  10   1   1   64.99    8.60
  10   1   1   79.29   12.40
  10   1   1   79.79   10.60
  10   1   1   79.19   13.00
  10   1   1   78.59   12.40
 -11  -1  -1   73.29   15.20
 -11  -1  -1   82.29   14.40
 -11  -1  -1   68.29   13.40
 -11  -1  -1   80.69    8.50
 -11  -1  -1   92.79    9.90
  11   1   1   81.49   14.00
  11   1   1   59.29   15.30
  11   1   1   74.29   15.80
  11   1   1   63.09    8.90
  11   1   1   81.89   16.40
  11   1   1   83.49   11.60
 -12  -1  -1   17.60   14.00
 -12  -1  -1    4.20   15.30
  12   1   1    4.70   16.00
  12   1   1   13.20   16.20
  12   1   1   28.70   13.60
  12   1   1   28.60   11.20
  12   1   1   11.00   15.70
 -13  -1  -1   -0.40   15.90
 -13  -1  -1  -22.20   15.60
  13   1   1   17.80   17.20
  13   1   1   -1.50   14.90
  13   1   1   17.90   11.30
  13   1   1   -1.50   18.20
  14  -2  -1   28.30   17.20
  14  -2  -1    3.70   16.40
  14  -2  -1   -4.10   19.50
 -14   2   1   -4.70   16.30
 -14   2   1    4.30   14.50
 -14   2   1    8.80   11.30
  13  -2  -1    6.90   14.40
  13  -2  -1    8.10   15.50
  13  -2  -1   -6.60   10.90
  13  -2  -1   -6.30   15.40
  13  -2  -1  -18.70   17.10
 -13   2   1   -7.70   11.50
 -13   2   1    7.60   13.20
 -13   2   1  -14.20   14.40
  12  -2  -1   66.79   16.50
  12  -2  -1   64.39   14.70
  12  -2  -1   58.99   16.10
  12  -2  -1   78.59    8.80
  12  -2  -1   47.10   11.20
  12  -2  -1   56.69   16.90
 -12   2   1   62.89    8.40
 -12   2   1   61.09   12.80
 -12   2   1   65.39    8.00
 -12   2   1   64.39   14.30
 -12   2   1   49.30   13.80
 -12   2   1   66.99   10.80
 -12   2   1   61.49   14.20
  11  -2  -1   57.39   15.50
  11  -2  -1   57.79    8.60
  11  -2  -1   56.29   13.10
  11  -2  -1   33.50    8.60
  11  -2  -1   39.20   13.00
  11  -2  -1   52.09   12.10
  11  -2  -1   52.89   11.50
  11  -2  -1   50.59   13.90
 -11   2   1   55.09   13.00
 -11   2   1   54.69   13.90
 -11   2   1   54.89    7.50
 -11   2   1   35.70   12.30
 -11   2   1   56.99    9.60
 -11   2   1   51.39   11.80
 -11   2   1   50.09    7.10
 -11   2   1   41.70    6.50
  10  -2  -1   31.70    9.00
  10  -2  -1   20.40   11.20
  10  -2  -1   26.90   10.00
  10  -2  -1    9.50   11.60
  10  -2  -1   40.00    8.00
  10  -2  -1   42.30    7.00
  10  -2  -1   35.00   11.40
  10  -2  -1   37.00   10.90
 -10   2   1   25.20   10.30
 -10   2   1   46.50    9.80
 -10   2   1   33.40   10.40
 -10   2   1   36.20    6.90
 -10   2   1   23.60   10.00
 -10   2   1   24.00    6.70
 -10   2   1   37.30   11.00
 -10   2   1   37.50    8.10
 -10   2   1   35.40    6.10
 -10   2   1   35.20    6.00
   9  -2  -1  428.76   33.60
   9  -2  -1  425.56   34.90
   9  -2  -1  439.96   35.10
   9  -2  -1  448.16   31.40
   9  -2  -1  429.86   32.30
   9  -2  -1  425.26   32.90
   9  -2  -1  437.06   32.10
   9  -2  -1  434.56   35.30
   9  -2  -1  436.36   34.50
  -9   2   1  387.26   31.30
  -9   2   1  446.56   32.20
  -9   2   1  464.75   34.50
  -9   2   1  480.85   33.90
  -9   2   1  435.06   33.40
  -9   2   1  462.25   33.70
  -9   2   1  427.56   33.30
  -9   2   1  449.26   30.70
  -9   2   1  451.65   34.90
  -9   2   1  453.85   31.10
  -9   2   1  437.16   30.90
   8  -2  -1   34.60    6.60
   8  -2  -1   40.50    8.00
   8  -2  -1   32.60    8.80
   8  -2  -1   37.00    6.40
   8  -2  -1   48.10    9.70
   8  -2  -1   42.00    9.70
   8  -2  -1   51.19    7.50
   8  -2  -1   44.80    5.90
   8  -2  -1   57.39    9.50
   8  -2  -1   37.90    5.60
  -8   2   1   18.40    6.10
  -8   2   1   29.20    5.70
  -8   2   1   30.40    6.60
  -8   2   1   28.80    4.90
  -8   2   1   22.30    7.30
  -8   2   1   14.30    8.10
  -8   2   1   25.00    5.60
  -8   2   1   25.30    5.50
  -8   2   1   25.20    7.00
  -8   2   1   34.30    4.90
  -8   2   1   32.30    8.30
   7  -2  -1  642.24   46.50
   7  -2  -1  670.13   44.60
   7  -2  -1  663.83   45.10
   7  -2  -1  677.53   45.00
   7  -2  -1  635.74   44.60
   7  -2  -1  661.53   45.00
   7  -2  -1  674.63   45.90
   7  -2  -1  669.93   46.60
   7  -2  -1  689.73   46.50
  -7   2   1  633.74   44.20
  -7   2   1  630.44   44.90
  -7   2   1  638.84   45.70
  -7   2   1  626.74   44.50
  -7   2   1  645.14   44.40
  -7   2   1  652.33   45.50
  -7   2   1  648.74   45.70
  -7   2   1  632.44   46.10
  -7   2   1  608.24   44.50
  -7   2   1  644.84   45.80
   6  -2  -1  514.05   36.90
   6  -2  -1  523.95   37.60
   6  -2  -1  493.55   37.80
   6  -2  -1  493.65   36.70
   6  -2  -1  525.15   38.00
   6  -2  -1  519.65   36.50
   6  -2  -1  489.85   36.80
   6  -2  -1  512.85   36.90
  -6   2   1  541.25   36.90
  -6   2   1  541.35   36.50
  -6   2   1  553.64   37.60
  -6   2   1  549.05   36.30
  -6   2   1  553.04   36.60
  -6   2   1  549.85   36.50
  -6   2   1  572.34   38.10
  -6   2   1  552.14   37.70
  -6   2   1  563.54   37.30
  -6   2   1  568.74   37.60
  -6   2   1  484.85   38.50
   5  -2  -1   31.10    4.40
   5  -2  -1   35.10    5.90
   5  -2  -1   29.40    3.60
   5  -2  -1   22.10    5.20
   5  -2  -1   41.50    6.30
   5  -2  -1   28.70    4.30
   5  -2  -1   23.20    4.90
   5  -2  -1   18.10    4.40
   5  -2  -1   33.00    3.90
   5  -2  -1   25.50    4.70
   5  -2  -1   26.10    4.30
  -5   2   1   22.30    3.70
  -5   2   1   23.50    3.40
  -5   2   1   20.10    4.40
  -5   2   1   25.30    4.50
  -5   2   1   13.40    4.30
  -5   2   1   31.50    5.30
  -5   2   1   21.90    5.10
  -5   2   1   13.10    4.40
  -5   2   1   17.30    3.50
  -5   2   1   20.40    4.80
  -5   2   1   26.60    3.60
   4  -2  -1 6694.03  448.46
   4  -2  -1 6560.04  447.76
   4  -2  -1 6535.75  448.36
   4  -2  -1 6728.13  448.46
   4  -2  -1 6399.56  448.26
   4  -2  -1 6669.93  447.96
   4  -2  -1 6908.81  448.26
   4  -2  -1 6663.53  447.76
  -4   2   1 6581.84  447.96
  -4   2   1 6924.11  448.26
  -4   2   1 6976.10  448.26
   3  -2  -1 1431.26   86.39
   3  -2  -1 1438.96   86.89
   3  -2  -1 1281.37   86.89
   3  -2  -1 1359.26   86.59
   3  -2  -1 1167.88   86.19
   3  -2  -1 1205.88   86.89
   3  -2  -1 1222.28   86.79
   3  -2  -1 1207.28   86.39
   3  -2  -1 1217.58   86.49
  -3   2   1 1242.58   86.59
  -3   2   1 1325.87   86.79
  -3   2   1 1221.98   86.79
  -3   2   1 1234.38   86.29
  -3   2   1 1304.67   86.79
  -3   2   1 1378.46   86.59
  -3   2   1 1226.58   86.39
  -3   2   1 1271.37   86.79
  -3   2   1 1396.86   86.39
   2  -2  -1  512.55   34.10
   2  -2  -1  517.85   33.80
   2  -2  -1  510.55   34.00
   2  -2  -1  511.65   33.50
   2  -2  -1  489.05   34.10
   2  -2  -1  503.15   33.80
   2  -2  -1  532.95   33.70
   2  -2  -1  502.85   33.40
   2  -2  -1  534.95   33.70
   2  -2  -1  477.95   34.00
   2  -2  -1  490.05   33.80
  -2   2   1  484.55   33.60
  -2   2   1  499.35   34.10
  -2   2   1  466.45   33.90
  -2   2   1  487.35   34.00
  -2   2   1  480.15   33.70
  -2   2   1  476.85   33.50
  -2   2   1  493.15   33.70
  -2   2   1  482.95   34.00
  -2   2   1  464.05   33.70
  -2   2   1  495.75   33.60
  -2   2   1  476.85   33.40
   1  -2  -1  263.17   15.70
   1  -2  -1  265.27   15.60
   1  -2  -1  259.07   15.70
   1  -2  -1  252.07   15.80
   1  -2  -1  246.98   15.90
   1  -2  -1  264.57   15.80
  -1   2   1  193.18   15.40
  -1   2   1  201.38   15.40
  -1   2   1  203.68   15.20
  -1   2   1  192.18   15.50
  -1   2   1  197.78   15.70
  -1   2   1  203.28   15.90
  -1   2   1  186.98   15.50
  -1   2   1  197.78   15.30
   0  -2  -1  691.83   46.20
   0  -2  -1  690.83   46.50
   0  -2  -1  703.83   46.30
   0  -2  -1  711.53   46.30
   0  -2  -1  758.32   46.50
   0  -2  -1  682.13   46.50
   0  -2  -1  688.73   46.30
   0  -2  -1  645.54   46.20
   0  -2  -1  736.43   46.50
   0  -2  -1  729.63   46.40
   0   2   1  719.73   46.50
   0   2   1  665.73   46.50
   0   2   1  641.84   46.40
   0   2   1  659.73   46.20
   0   2   1  664.83   46.30
   0   2   1  698.63   46.50
   0   2   1  634.54   46.30
   0   2   1  661.23   46.30
   0   2   1  654.93   46.40
   0   2   1  719.23   46.50
  -1  -2  -1 1143.09   84.69
  -1  -2  -1 1159.78   84.89
  -1  -2  -1 1104.79   84.59
  -1  -2  -1 1140.79   84.89
  -1  -2  -1 1095.59   84.89
  -1  -2  -1 1138.99   84.79
  -1  -2  -1 1119.19   84.79
  -1  -2  -1 1123.09   84.79
  -1  -2  -1 1070.49   84.69
  -1  -2  -1 1114.59   84.89
  -1  -2  -1 1122.29   84.69
   1   2   1 1446.96   84.89
   1   2   1 1450.55   84.79
   1   2   1 1398.66   84.99
   1   2   1 1378.76   84.59
   1   2   1 1411.06   84.89
   1   2   1 1396.66   84.79
   1   2   1 1409.16   84.99
   1   2   1 1422.76   84.89
   1   2   1 1423.66   84.99
   1   2   1 1464.35   84.79
  -2  -2  -1 4363.36  299.07
  -2  -2  -1 4570.74  299.07
  -2  -2  -1 4659.63  299.07
  -2  -2  -1 4588.64  298.97
   2   2   1 4292.37  299.07
   2   2   1 4365.26  298.97
   2   2   1 4497.35  298.97
   2   2   1 4411.86  299.07
  -3  -2  -1 1654.83  106.69
  -3  -2  -1 1650.53  106.59
  -3  -2  -1 1710.23  106.59
  -3  -2  -1 1700.43  106.89
  -3  -2  -1 1576.74  106.39
  -3  -2  -1 1722.33  106.69
  -3  -2  -1 1643.54  106.89
  -3  -2  -1 1691.33  106.89
   3   2   1 1538.35  106.49
   3   2   1 1496.85  106.49
   3   2   1 1556.54  106.79
   3   2   1 1503.15  106.29
   3   2   1 1514.05  106.89
   3   2   1 1509.45  106.69
   3   2   1 1520.05  106.49
   3   2   1 1546.05  106.69
   3   2   1 1487.45  106.39
   3   2   1 1532.05  106.89
  -4  -2  -1 1806.62  121.29
  -4  -2  -1 1862.11  120.99
  -4  -2  -1 1871.11  121.29
  -4  -2  -1 1905.21  120.79
  -4  -2  -1 1825.02  120.59
  -4  -2  -1 1865.61  121.09
  -4  -2  -1 1900.51  121.29
  -4  -2  -1 1863.31  120.89
   4   2   1 1765.42  121.09
   4   2   1 1710.63  120.69
   4   2   1 1669.43  120.99
   4   2   1 1730.23  120.79
   4   2   1 1755.42  121.29
   4   2   1 1762.32  121.19
   4   2   1 1815.82  121.29
   4   2   1 1768.62  121.29
   4   2   1 1759.22  120.69
   4   2   1 1717.13  120.69
  -5  -2  -1  967.40   61.39
  -5  -2  -1  937.21   61.89
  -5  -2  -1  936.61   61.59
  -5  -2  -1  944.41   60.79
  -5  -2  -1  950.60   61.79
  -5  -2  -1  988.80   61.89
  -5  -2  -1  973.20   61.59
  -5  -2  -1  929.71   61.09
   5   2   1  849.12   61.49
   5   2   1  765.62   62.39
   5   2   1  877.31   61.89
   5   2   1  904.41   61.59
   5   2   1  844.92   60.79
   5   2   1  897.21   61.69
   5   2   1  890.31   61.09
   5   2   1  875.41   61.29
   5   2   1  888.01   61.89
   5   2   1  782.52   61.19
  -6  -2  -1    0.00    4.10
  -6  -2  -1    2.90    2.90
  -6  -2  -1   -1.80    5.50
  -6  -2  -1    8.70    5.20
  -6  -2  -1    8.50    5.10
  -6  -2  -1   -1.40    5.40
  -6  -2  -1    1.80    6.00
  -6  -2  -1   10.70    5.90
  -6  -2  -1    7.80    5.80
  -6  -2  -1    3.50    4.60
   6   2   1    9.40    3.90
   6   2   1   15.90    4.70
   6   2   1    8.60    6.10
   6   2   1    4.80    4.90
   6   2   1    8.80    6.00
   6   2   1   11.10    6.30
   6   2   1    2.50    5.10
   6   2   1    4.40    4.00
   6   2   1    6.30    6.00
   6   2   1    6.60    5.10
   6   2   1    7.70    3.50
  -7  -2  -1  141.99   14.70
  -7  -2  -1  131.49   10.80
  -7  -2  -1  145.79   15.60
  -7  -2  -1  159.38   15.80
[truncated: 3,768,316 more chars]
