# Supplementary material for: Hybrid Bismuth Halide with Rich Polymorphism and Second Harmonic Generation Response
Source: ACS Mater Lett. 2025 Jul 7;7(8):2814–21. doi: 10.1021/acsmaterialslett.5c00784 (PMC12326387; doi:10.1021/acsmaterialslett.5c00784)
Supplement: Supplementary file 4 [file tz5c00784_si_004.cif]

data_3
_audit_creation_date               2024-12-17
_audit_creation_method
;
Olex2 1.5
(compiled 2024.02.16 svn.r378c4104 for OlexSys, GUI svn.r6928)
;
_shelx_SHELXL_version_number       '2018/3'
_audit_contact_author_address      ?
_audit_contact_author_email        ?
_audit_contact_author_name         ''
_audit_contact_author_phone        ?
_publ_contact_author_id_orcid      ?
_publ_section_references
;
Dolomanov, O.V., Bourhis, L.J., Gildea, R.J, Howard, J.A.K. & Puschmann, H.
 (2009), J. Appl. Cryst. 42, 339-341.

Sheldrick, G.M. (2015). Acta Cryst. C71, 3-8.
;
_chemical_name_common              ?
_chemical_name_systematic          ?
_chemical_formula_moiety           'Sb2 Br9, 3(C6 H16 N)'
_chemical_formula_sum              'C18 H48 Br9 N3 Sb2'
_chemical_formula_weight           1269.28
_chemical_absolute_configuration   ?
_chemical_melting_point            ?
loop_
  _atom_type_symbol
  _atom_type_description
  _atom_type_scat_dispersion_real
  _atom_type_scat_dispersion_imag
  _atom_type_scat_source
 'C' 'C' 0.0033 0.0016 'International Tables Vol C Tables 4.2.6.8 and 6.1.1.4'
 'H' 'H' 0.0000 0.0000 'International Tables Vol C Tables 4.2.6.8 and 6.1.1.4'
 'Br' 'Br' -0.2901 2.4595
 'International Tables Vol C Tables 4.2.6.8 and 6.1.1.4'
 'N' 'N' 0.0061 0.0033 'International Tables Vol C Tables 4.2.6.8 and 6.1.1.4'
 'Sb' 'Sb' -0.5866 1.5461
 'International Tables Vol C Tables 4.2.6.8 and 6.1.1.4'

_shelx_space_group_comment
;
The symmetry employed for this shelxl refinement is uniquely defined
by the following loop, which should always be used as a source of
symmetry information in preference to the above space-group names.
They are only intended as comments.
;
_space_group_crystal_system        'triclinic'
_space_group_IT_number             1
_space_group_name_H-M_alt          'P 1'
_space_group_name_Hall             'P 1'
loop_
  _space_group_symop_operation_xyz
 'x, y, z'

_cell_length_a                     10.2812(6)
_cell_length_b                     12.1821(7)
_cell_length_c                     17.2354(10)
_cell_angle_alpha                  107.073(2)
_cell_angle_beta                   94.018(2)
_cell_angle_gamma                  107.737(2)
_cell_volume                       1935.1(2)
_cell_formula_units_Z              2
_cell_measurement_reflns_used      9823
_cell_measurement_temperature      301.00
_cell_measurement_theta_max        23.63
_cell_measurement_theta_min        2.29
_shelx_estimated_absorpt_T_max     ?
_shelx_estimated_absorpt_T_min     ?
_exptl_absorpt_coefficient_mu      10.701
_exptl_absorpt_correction_T_max    0.7461
_exptl_absorpt_correction_T_min    0.4012
_exptl_absorpt_correction_type     multi-scan
_exptl_absorpt_process_details
;
SADABS-2016/2 (Bruker,2016/2) was used for absorption correction.
wR2(int) was 0.1230 before and 0.0708 after correction.
The Ratio of minimum to maximum transmission is 0.5377.
The \l/2 correction factor is Not present.
;
_exptl_absorpt_special_details     ?
_exptl_crystal_colour              ?
_exptl_crystal_density_diffrn      2.178
_exptl_crystal_density_meas        ?
_exptl_crystal_density_method      ?
_exptl_crystal_description         'block'
_exptl_crystal_F_000               1188
_exptl_crystal_size_max            0.09
_exptl_crystal_size_mid            0.06
_exptl_crystal_size_min            0.04
_exptl_transmission_factor_max     ?
_exptl_transmission_factor_min     ?
_diffrn_reflns_av_R_equivalents    0.0719
_diffrn_reflns_av_unetI/netI       0.0740
_diffrn_reflns_Laue_measured_fraction_full  0.998
_diffrn_reflns_Laue_measured_fraction_max  0.999
_diffrn_reflns_limit_h_max         14
_diffrn_reflns_limit_h_min         -14
_diffrn_reflns_limit_k_max         17
_diffrn_reflns_limit_k_min         -17
_diffrn_reflns_limit_l_max         24
_diffrn_reflns_limit_l_min         -24
_diffrn_reflns_number              126343
_diffrn_reflns_point_group_measured_fraction_full  0.980
_diffrn_reflns_point_group_measured_fraction_max  0.972
_diffrn_reflns_theta_full          25.242
_diffrn_reflns_theta_max           30.000
_diffrn_reflns_theta_min           2.290
_diffrn_ambient_temperature        301.00
_diffrn_detector_area_resol_mean   ?
_diffrn_measured_fraction_theta_full  0.998
_diffrn_measured_fraction_theta_max  0.999
_diffrn_measurement_device_type    'Bruker APEX-II CCD'
_diffrn_measurement_method         '\f and \w scans'
_diffrn_radiation_type             MoK\a
_diffrn_radiation_wavelength       0.71073
_diffrn_source                     ?
_diffrn_source_current             1.0
_diffrn_source_power               0.05
_diffrn_source_voltage             50.0
_diffrn_standards_number           0
_reflns_Friedel_coverage           0.945
_reflns_Friedel_fraction_full      0.961
_reflns_Friedel_fraction_max       0.944
_reflns_number_gt                  12773
_reflns_number_total               21932
_reflns_special_details
;
 Reflections were merged by SHELXL according to the crystal
 class for the calculation of statistics and refinement.
 
 _reflns_Friedel_fraction is defined as the number of unique
 Friedel pairs measured divided by the number that would be
 possible theoretically, ignoring centric projections and
 systematic absences. Completness statistics refer to single and
 composite reflections containing twin component 1 only.
;
_reflns_threshold_expression       'I > 2\s(I)'
_computing_cell_refinement         ?
_computing_data_collection         ?
_computing_data_reduction          ?
_computing_molecular_graphics      'Olex2 1.5 (Dolomanov et al., 2009)'
_computing_publication_material    'Olex2 1.5 (Dolomanov et al., 2009)'
_computing_structure_refinement    'SHELXL 2018/3 (Sheldrick, 2015)'
_computing_structure_solution      'SHELXT 2018/2 (Sheldrick, 2018)'
_refine_diff_density_max           0.848
_refine_diff_density_min           -0.752
_refine_diff_density_rms           0.096
_refine_ls_abs_structure_details
;
 Refined as an inversion twin.
;
_refine_ls_abs_structure_Flack     0.012(8)
_refine_ls_extinction_coef         0.00446(16)
_refine_ls_extinction_expression  
 'Fc^*^=kFc[1+0.001xFc^2^\l^3^/sin(2\q)]^-1/4^'
_refine_ls_extinction_method       'SHELXL-2018/3 (Sheldrick 2018)'
_refine_ls_goodness_of_fit_ref     1.001
_refine_ls_hydrogen_treatment      constr
_refine_ls_matrix_type             full
_refine_ls_number_parameters       597
_refine_ls_number_reflns           21932
_refine_ls_number_restraints       7
_refine_ls_R_factor_all            0.1099
_refine_ls_R_factor_gt             0.0402
_refine_ls_restrained_S_all        1.004
_refine_ls_shift/su_max            0.001
_refine_ls_shift/su_mean           0.000
_refine_ls_structure_factor_coef   Fsqd
_refine_ls_weighting_details      
 'w=1/[\s^2^(Fo^2^)+(0.0185P)^2^+2.6651P] where P=(Fo^2^+2Fc^2^)/3'
_refine_ls_weighting_scheme        calc
_refine_ls_wR_factor_gt            0.0644
_refine_ls_wR_factor_ref           0.0821
_refine_special_details
;
 Refined as a 2-component inversion twin.
;
_olex2_refinement_description
;
1. Twinned data refinement
 Scales: 0.988(8)
 0.012(8)
2. Fixed Uiso
 At 1.2 times of:
  All C(H,H) groups, All N(H) groups
 At 1.5 times of:
  All C(H,H,H) groups
3. Restrained distances
 C29-N5
 1.47 with sigma of 0.01
 C11-C12
 1.54 with sigma of 0.02
 C27-C28
 1.54 with sigma of 0.02
 C25-C26
 1.54 with sigma of 0.02
4.a Ternary CH refined with riding coordinates:
 N1(H1), N2(H2), N3(H3), N4(H4), N5(H5), N6(H6)
4.b Secondary CH2 refined with riding coordinates:
 C1(H1A,H1B), C3(H3A,H3B), C5(H5A,H5B), C7(H7A,H7B), C9(H9A,H9B), C11(H11A,
 H11B), C13(H13A,H13B), C15(H15A,H15B), C17(H17A,H17B), C19(H19A,H19B),
 C21(H21A,H21B), C23(H23A,H23B), C26(H26A,H26B), C27(H27A,H27B), C29(H29A,H29B),
  C31(H31A,H31B), C33(H33A,H33B), C35(H35A,H35B)
4.c Idealised Me refined as rotating group:
 C2(H2A,H2B,H2C), C4(H4A,H4B,H4C), C6(H6A,H6B,H6C), C8(H8A,H8B,H8C), C10(H10A,
 H10B,H10C), C12(H12A,H12B,H12C), C14(H14A,H14B,H14C), C16(H16A,H16B,H16C),
 C18(H18A,H18B,H18C), C20(H20A,H20B,H20C), C22(H22A,H22B,H22C), C24(H24A,H24B,
 H24C), C25(H25A,H25B,H25C), C28(H28A,H28B,H28C), C30(H30A,H30B,H30C), C32(H32A,
 H32B,H32C), C34(H34A,H34B,H34C), C36(H36A,H36B,H36C)
;
_atom_sites_solution_hydrogens     geom
_atom_sites_solution_primary       ?
_atom_sites_solution_secondary     ?
loop_
  _atom_site_label
  _atom_site_type_symbol
  _atom_site_fract_x
  _atom_site_fract_y
  _atom_site_fract_z
  _atom_site_U_iso_or_equiv
  _atom_site_adp_type
  _atom_site_occupancy
  _atom_site_site_symmetry_order
  _atom_site_calc_flag
  _atom_site_refinement_flags_posn
  _atom_site_refinement_flags_adp
  _atom_site_refinement_flags_occupancy
  _atom_site_disorder_assembly
  _atom_site_disorder_group
 Sb1 Sb 0.70219(7) 0.60354(6) 0.73172(4) 0.04980(16) Uani 1 1 d . . . . .
 Sb2 Sb 0.46540(6) 0.24549(6) 0.63970(4) 0.05135(17) Uani 1 1 d . . . . .
 Br1 Br 0.81267(15) 0.71308(12) 0.88638(8) 0.0872(4) Uani 1 1 d . . . . .
 Br2 Br 0.91810(15) 0.73985(15) 0.68313(11) 0.1038(5) Uani 1 1 d . . . . .
 Br3 Br 0.80326(13) 0.41372(12) 0.71573(8) 0.0779(3) Uani 1 1 d . . . . .
 Br5 Br 0.57733(11) 0.78439(10) 0.73340(7) 0.0628(3) Uani 1 1 d . . . . .
 Br6 Br 0.45420(11) 0.45412(10) 0.77807(6) 0.0610(3) Uani 1 1 d . . . . .
 Br7 Br 0.42109(16) 0.10528(11) 0.73164(8) 0.0852(4) Uani 1 1 d . . . . .
 Br8 Br 0.20755(13) 0.18414(14) 0.58138(9) 0.0935(4) Uani 1 1 d . . . . .
 Br9 Br 0.50358(14) 0.07380(11) 0.51797(8) 0.0800(4) Uani 1 1 d . . . . .
 Sb3 Sb 0.12549(6) 0.32892(6) 0.20023(4) 0.05232(17) Uani 1 1 d . . . . .
 Br16 Br 0.14268(17) 0.28350(13) 0.34439(8) 0.0905(4) Uani 1 1 d . . . . .
 Br17 Br 0.10051(13) 0.39651(12) 0.05488(7) 0.0753(3) Uani 1 1 d . . . . .
 Br18 Br 0.17948(15) 0.13543(12) 0.12114(9) 0.0864(4) Uani 1 1 d . . . . .
 Br19 Br -0.14261(12) 0.21569(13) 0.17003(9) 0.0849(4) Uani 1 1 d . . . . .
 Sb4 Sb 0.30766(7) 0.64293(6) 0.17579(4) 0.05298(17) Uani 1 1 d . . . . .
 Br11 Br 0.43703(12) 0.48775(12) 0.23027(8) 0.0759(3) Uani 1 1 d . . . . .
 Br12 Br 0.48088(13) 0.65462(13) 0.06477(8) 0.0796(4) Uani 1 1 d . . . . .
 Br13 Br 0.17548(18) 0.76235(17) 0.11063(10) 0.1059(5) Uani 1 1 d . . . . .
 Br14 Br 0.47581(15) 0.84245(13) 0.28592(11) 0.1045(5) Uani 1 1 d . . . . .
 Br15 Br 0.11495(12) 0.59513(13) 0.28780(7) 0.0766(4) Uani 1 1 d . . . . .
 Br10 Br 0.53613(13) 0.44197(12) 0.55490(7) 0.0725(3) Uani 1 1 d . . . . .
 N1 N 1.3280(9) 0.7933(7) 0.9437(5) 0.057(2) Uani 1 1 d . . . . .
 H1 H 1.311016 0.770092 0.992881 0.069 Uiso 1 1 calc R U . . .
 C1 C 1.4795(13) 0.8736(13) 0.9618(9) 0.087(4) Uani 1 1 d . . . . .
 H1A H 1.537028 0.824485 0.964952 0.104 Uiso 1 1 calc R U . . .
 H1B H 1.499858 0.905033 0.916832 0.104 Uiso 1 1 calc R U . . .
 C2 C 1.5149(19) 0.9774(14) 1.0400(11) 0.137(7) Uani 1 1 d . . . . .
 H2A H 1.445119 1.015187 1.042649 0.206 Uiso 1 1 calc R U . . .
 H2B H 1.603247 1.036194 1.042263 0.206 Uiso 1 1 calc R U . . .
 H2C H 1.519288 0.948180 1.085813 0.206 Uiso 1 1 calc R U . . .
 C3 C 1.2339(13) 0.8619(11) 0.9353(8) 0.083(4) Uani 1 1 d . . . . .
 H3A H 1.255082 0.932182 0.984817 0.099 Uiso 1 1 calc R U . . .
 H3B H 1.139100 0.809976 0.930831 0.099 Uiso 1 1 calc R U . . .
 C4 C 1.244(2) 0.9045(17) 0.8627(12) 0.143(7) Uani 1 1 d . . . . .
 H4A H 1.173256 0.939378 0.857083 0.215 Uiso 1 1 calc R U . . .
 H4B H 1.231698 0.836572 0.813881 0.215 Uiso 1 1 calc R U . . .
 H4C H 1.333561 0.965046 0.870351 0.215 Uiso 1 1 calc R U . . .
 C5 C 1.3034(16) 0.6779(12) 0.8758(8) 0.092(4) Uani 1 1 d . . . . .
 H5A H 1.375732 0.645195 0.885212 0.110 Uiso 1 1 calc R U . . .
 H5B H 1.309943 0.695301 0.824465 0.110 Uiso 1 1 calc R U . . .
 C6 C 1.1666(16) 0.5839(13) 0.8670(10) 0.120(6) Uani 1 1 d . . . . .
 H6A H 1.158087 0.567714 0.918028 0.180 Uiso 1 1 calc R U . . .
 H6B H 1.159096 0.510183 0.823999 0.180 Uiso 1 1 calc R U . . .
 H6C H 1.094158 0.613061 0.853406 0.180 Uiso 1 1 calc R U . . .
 N2 N 0.6858(12) 0.3329(11) 0.3977(7) 0.089(3) Uani 1 1 d . . . . .
 H2 H 0.673145 0.372551 0.453599 0.107 Uiso 1 1 calc R U . . .
 C7 C 0.7510(19) 0.247(2) 0.4035(9) 0.125(6) Uani 1 1 d . . . . .
 H7A H 0.802530 0.233226 0.358665 0.150 Uiso 1 1 calc R U . . .
 H7B H 0.679954 0.169335 0.397119 0.150 Uiso 1 1 calc R U . . .
 C8 C 0.8473(15) 0.2868(19) 0.4833(9) 0.124(6) Uani 1 1 d . . . . .
 H8A H 0.910730 0.367921 0.493531 0.186 Uiso 1 1 calc R U . . .
 H8B H 0.898255 0.231980 0.480509 0.186 Uiso 1 1 calc R U . . .
 H8C H 0.794715 0.286454 0.527179 0.186 Uiso 1 1 calc R U . . .
 C9 C 0.754(4) 0.428(2) 0.3674(16) 0.26(2) Uani 1 1 d . . . . .
 H9A H 0.839393 0.414919 0.354469 0.316 Uiso 1 1 calc R U . . .
 H9B H 0.696881 0.410668 0.315095 0.316 Uiso 1 1 calc R U . . .
 C10 C 0.789(2) 0.552(2) 0.4071(15) 0.164(8) Uani 1 1 d . . . . .
 H10A H 0.842819 0.595233 0.375273 0.247 Uiso 1 1 calc R U . . .
 H10B H 0.843227 0.573625 0.460570 0.247 Uiso 1 1 calc R U . . .
 H10C H 0.706633 0.572045 0.413004 0.247 Uiso 1 1 calc R U . . .
 C11 C 0.533(3) 0.255(3) 0.3444(12) 0.191(12) Uani 1 1 d D . . . .
 H11A H 0.483416 0.203004 0.373793 0.229 Uiso 1 1 calc R U . . .
 H11B H 0.484861 0.311029 0.342167 0.229 Uiso 1 1 calc R U . . .
 C12 C 0.524(2) 0.179(2) 0.2621(14) 0.196(11) Uani 1 1 d D . . . .
 H12A H 0.437804 0.166066 0.229635 0.294 Uiso 1 1 calc R U . . .
 H12B H 0.529644 0.101867 0.262436 0.294 Uiso 1 1 calc R U . . .
 H12C H 0.599628 0.218303 0.238686 0.294 Uiso 1 1 calc R U . . .
 N3 N -0.1292(11) 0.0460(8) 0.7656(7) 0.077(3) Uani 1 1 d . . . . .
 H3 H -0.154719 -0.042496 0.753171 0.093 Uiso 1 1 calc R U . . .
 C13 C -0.2097(15) 0.0643(16) 0.6932(15) 0.136(8) Uani 1 1 d . . . . .
 H13A H -0.308585 0.027145 0.690525 0.163 Uiso 1 1 calc R U . . .
 H13B H -0.189643 0.150992 0.703528 0.163 Uiso 1 1 calc R U . . .
 C14 C -0.171(2) 0.009(2) 0.6118(12) 0.142(7) Uani 1 1 d . . . . .
 H14A H -0.238378 0.003000 0.567730 0.213 Uiso 1 1 calc R U . . .
 H14B H -0.169843 -0.071144 0.607236 0.213 Uiso 1 1 calc R U . . .
 H14C H -0.081210 0.059510 0.608485 0.213 Uiso 1 1 calc R U . . .
 C15 C 0.0274(13) 0.0947(13) 0.7696(9) 0.093(4) Uani 1 1 d . . . . .
 H15A H 0.072602 0.070066 0.809484 0.111 Uiso 1 1 calc R U . . .
 H15B H 0.049343 0.058951 0.716185 0.111 Uiso 1 1 calc R U . . .
 C16 C 0.0838(16) 0.2336(12) 0.7936(10) 0.109(5) Uani 1 1 d . . . . .
 H16A H 0.048693 0.257762 0.750641 0.164 Uiso 1 1 calc R U . . .
 H16B H 0.183296 0.261184 0.801460 0.164 Uiso 1 1 calc R U . . .
 H16C H 0.055004 0.269243 0.843944 0.164 Uiso 1 1 calc R U . . .
 C17 C -0.172(2) 0.0935(16) 0.8463(15) 0.149(9) Uani 1 1 d . . . . .
 H17A H -0.144765 0.181766 0.862833 0.179 Uiso 1 1 calc R U . . .
 H17B H -0.272618 0.060724 0.839982 0.179 Uiso 1 1 calc R U . . .
 C18 C -0.108(3) 0.0590(19) 0.9120(12) 0.208(15) Uani 1 1 d . . . . .
 H18A H -0.092837 -0.016519 0.887478 0.312 Uiso 1 1 calc R U . . .
 H18B H -0.169658 0.049389 0.950972 0.312 Uiso 1 1 calc R U . . .
 H18C H -0.021590 0.121988 0.939792 0.312 Uiso 1 1 calc R U . . .
 N4 N 0.3336(10) 0.6572(9) 0.5550(6) 0.072(3) Uani 1 1 d . . . . .
 H4 H 0.411074 0.664367 0.594907 0.087 Uiso 1 1 calc R U . . .
 C19 C 0.2186(15) 0.5451(14) 0.5526(10) 0.103(5) Uani 1 1 d . . . . .
 H19A H 0.135354 0.539971 0.519358 0.124 Uiso 1 1 calc R U . . .
 H19B H 0.242762 0.474007 0.525450 0.124 Uiso 1 1 calc R U . . .
 C20 C 0.1880(15) 0.5410(16) 0.6324(10) 0.113(5) Uani 1 1 d . . . . .
 H20A H 0.120027 0.463363 0.626148 0.169 Uiso 1 1 calc R U . . .
 H20B H 0.152490 0.605023 0.656973 0.169 Uiso 1 1 calc R U . . .
 H20C H 0.271222 0.551946 0.667266 0.169 Uiso 1 1 calc R U . . .
 C21 C 0.3826(18) 0.6343(14) 0.4729(8) 0.103(5) Uani 1 1 d . . . . .
 H21A H 0.389111 0.553180 0.455185 0.123 Uiso 1 1 calc R U . . .
 H21B H 0.314533 0.636888 0.432137 0.123 Uiso 1 1 calc R U . . .
 C22 C 0.5166(19) 0.7232(16) 0.4761(11) 0.120(6) Uani 1 1 d . . . . .
 H22A H 0.541190 0.706565 0.422223 0.180 Uiso 1 1 calc R U . . .
 H22B H 0.585701 0.717633 0.513849 0.180 Uiso 1 1 calc R U . . .
 H22C H 0.511391 0.803858 0.494479 0.180 Uiso 1 1 calc R U . . .
 C23 C 0.3064(14) 0.7755(12) 0.5860(7) 0.083(4) Uani 1 1 d . . . . .
 H23A H 0.281770 0.784444 0.640209 0.100 Uiso 1 1 calc R U . . .
 H23B H 0.391725 0.842109 0.592116 0.100 Uiso 1 1 calc R U . . .
 C24 C 0.1950(15) 0.7877(14) 0.5325(10) 0.103(4) Uani 1 1 d . . . . .
 H24A H 0.221633 0.786073 0.479964 0.154 Uiso 1 1 calc R U . . .
 H24B H 0.181197 0.863699 0.558277 0.154 Uiso 1 1 calc R U . . .
 H24C H 0.110336 0.721261 0.524692 0.154 Uiso 1 1 calc R U . . .
 N5 N -0.0447(18) 0.9655(16) 0.2846(12) 0.154(6) Uani 1 1 d D . . . .
 H5 H 0.003342 1.047886 0.283594 0.185 Uiso 1 1 calc R U . . .
 C25 C -0.154(3) 0.853(3) 0.374(3) 0.30(2) Uani 1 1 d D . . . .
 H25A H -0.157243 0.794784 0.321673 0.446 Uiso 1 1 calc R U . . .
 H25B H -0.243960 0.833304 0.389422 0.446 Uiso 1 1 calc R U . . .
 H25C H -0.087440 0.851522 0.414878 0.446 Uiso 1 1 calc R U . . .
 C26 C -0.114(3) 0.976(3) 0.3667(15) 0.196(12) Uani 1 1 d D . . . .
 H26A H -0.047475 1.035654 0.414737 0.235 Uiso 1 1 calc R U . . .
 H26B H -0.194202 1.001106 0.361459 0.235 Uiso 1 1 calc R U . . .
 C27 C -0.173(2) 0.901(2) 0.2132(15) 0.171(9) Uani 1 1 d D . . . .
 H27A H -0.225947 0.822592 0.217133 0.205 Uiso 1 1 calc R U . . .
 H27B H -0.233095 0.950355 0.219924 0.205 Uiso 1 1 calc R U . . .
 C28 C -0.136(2) 0.8828(19) 0.1322(14) 0.143(7) Uani 1 1 d D . . . .
 H28A H -0.208404 0.884476 0.094835 0.215 Uiso 1 1 calc R U . . .
 H28B H -0.122915 0.805148 0.112812 0.215 Uiso 1 1 calc R U . . .
 H28C H -0.051208 0.946616 0.135264 0.215 Uiso 1 1 calc R U . . .
 C29 C 0.052(3) 0.904(2) 0.2841(17) 0.25(2) Uani 1 1 d D . . . .
 H29A H 0.088830 0.895392 0.233046 0.299 Uiso 1 1 calc R U . . .
 H29B H 0.005531 0.823103 0.285899 0.299 Uiso 1 1 calc R U . . .
 C30 C 0.170(3) 0.971(2) 0.3557(15) 0.208(15) Uani 1 1 d . . . . .
 H30A H 0.230319 1.043012 0.347126 0.312 Uiso 1 1 calc R U . . .
 H30B H 0.222004 0.919178 0.360203 0.312 Uiso 1 1 calc R U . . .
 H30C H 0.134522 0.995163 0.405549 0.312 Uiso 1 1 calc R U . . .
 N6 N -0.3980(10) 0.4166(9) 0.0360(6) 0.073(3) Uani 1 1 d . . . . .
 H6 H -0.441435 0.476414 0.061473 0.088 Uiso 1 1 calc R U . . .
 C31 C -0.2990(18) 0.4209(19) 0.1031(10) 0.113(6) Uani 1 1 d . . . . .
 H31A H -0.349691 0.384934 0.140062 0.136 Uiso 1 1 calc R U . . .
 H31B H -0.243082 0.372122 0.080241 0.136 Uiso 1 1 calc R U . . .
 C32 C -0.207(2) 0.545(2) 0.1501(14) 0.172(10) Uani 1 1 d . . . . .
 H32A H -0.153231 0.579587 0.114537 0.257 Uiso 1 1 calc R U . . .
 H32B H -0.146848 0.542888 0.194249 0.257 Uiso 1 1 calc R U . . .
 H32C H -0.262140 0.594018 0.172537 0.257 Uiso 1 1 calc R U . . .
 C33 C -0.3373(18) 0.4556(17) -0.0257(10) 0.113(5) Uani 1 1 d . . . . .
 H33A H -0.274833 0.539209 -0.000487 0.135 Uiso 1 1 calc R U . . .
 H33B H -0.410061 0.456377 -0.064367 0.135 Uiso 1 1 calc R U . . .
 C34 C -0.259(3) 0.382(3) -0.0733(11) 0.183(11) Uani 1 1 d . . . . .
 H34A H -0.252837 0.395389 -0.125415 0.275 Uiso 1 1 calc R U . . .
 H34B H -0.305540 0.297283 -0.082298 0.275 Uiso 1 1 calc R U . . .
 H34C H -0.166856 0.407328 -0.042716 0.275 Uiso 1 1 calc R U . . .
 C35 C -0.513(2) 0.2915(15) 0.0124(14) 0.140(7) Uani 1 1 d . . . . .
 H35A H -0.475030 0.228191 -0.011116 0.168 Uiso 1 1 calc R U . . .
 H35B H -0.545436 0.280089 0.062058 0.168 Uiso 1 1 calc R U . . .
 C36 C -0.6305(18) 0.277(2) -0.0455(12) 0.160(10) Uani 1 1 d . . . . .
 H36A H -0.607088 0.262678 -0.099636 0.240 Uiso 1 1 calc R U . . .
 H36B H -0.654259 0.349925 -0.029822 0.240 Uiso 1 1 calc R U . . .
 H36C H -0.708043 0.208910 -0.045492 0.240 Uiso 1 1 calc R U . . .

loop_
  _atom_site_aniso_label
  _atom_site_aniso_U_11
  _atom_site_aniso_U_22
  _atom_site_aniso_U_33
  _atom_site_aniso_U_23
  _atom_site_aniso_U_13
  _atom_site_aniso_U_12
 Sb1 0.0491(4) 0.0446(3) 0.0524(4) 0.0139(3) 0.0073(3) 0.0137(3)
 Sb2 0.0535(4) 0.0485(4) 0.0484(4) 0.0136(3) 0.0122(3) 0.0139(3)
 Br1 0.0970(9) 0.0757(8) 0.0655(7) 0.0044(6) -0.0160(7) 0.0216(7)
 Br2 0.0730(8) 0.1066(11) 0.1489(14) 0.0653(10) 0.0530(9) 0.0251(8)
 Br3 0.0783(8) 0.0898(8) 0.0765(8) 0.0210(6) 0.0103(6) 0.0506(7)
 Br5 0.0637(6) 0.0567(6) 0.0627(6) 0.0139(5) 0.0026(5) 0.0208(5)
 Br6 0.0633(6) 0.0635(6) 0.0583(6) 0.0186(5) 0.0210(5) 0.0239(5)
 Br7 0.1243(11) 0.0690(7) 0.0723(8) 0.0336(6) 0.0376(7) 0.0327(7)
 Br8 0.0570(7) 0.1114(11) 0.0864(9) 0.0098(8) 0.0043(6) 0.0172(7)
 Br9 0.1037(9) 0.0656(7) 0.0683(7) 0.0120(6) 0.0333(7) 0.0315(7)
 Sb3 0.0488(4) 0.0522(4) 0.0552(4) 0.0147(3) 0.0155(3) 0.0179(3)
 Br16 0.1293(12) 0.0895(9) 0.0595(7) 0.0286(7) 0.0173(7) 0.0429(8)
 Br17 0.0783(8) 0.0896(8) 0.0514(6) 0.0169(6) 0.0039(5) 0.0273(6)
 Br18 0.0896(9) 0.0712(8) 0.0992(10) 0.0128(7) 0.0326(7) 0.0395(7)
 Br19 0.0509(6) 0.0857(8) 0.1013(10) 0.0149(7) 0.0169(6) 0.0148(6)
 Sb4 0.0492(4) 0.0570(4) 0.0600(4) 0.0224(3) 0.0137(3) 0.0243(3)
 Br11 0.0621(7) 0.0866(8) 0.0888(8) 0.0344(7) 0.0029(6) 0.0362(6)
 Br12 0.0821(8) 0.0940(9) 0.1044(10) 0.0616(8) 0.0505(7) 0.0524(7)
 Br13 0.1269(12) 0.1598(14) 0.1118(11) 0.0900(11) 0.0605(10) 0.1088(12)
 Br14 0.0819(9) 0.0717(8) 0.1260(12) -0.0014(8) 0.0061(8) 0.0150(7)
 Br15 0.0633(7) 0.1107(10) 0.0552(6) 0.0133(6) 0.0131(5) 0.0419(7)
 Br10 0.0831(8) 0.0979(9) 0.0526(6) 0.0317(6) 0.0181(6) 0.0450(7)
 N1 0.072(6) 0.047(4) 0.056(5) 0.018(4) 0.015(4) 0.021(4)
 C1 0.062(8) 0.107(10) 0.099(10) 0.053(9) 0.013(7) 0.021(7)
 C2 0.124(14) 0.089(11) 0.137(15) 0.019(11) -0.044(11) -0.018(10)
 C3 0.080(8) 0.067(7) 0.105(10) 0.030(7) 0.001(7) 0.031(6)
 C4 0.165(17) 0.136(15) 0.157(17) 0.085(13) -0.023(13) 0.068(13)
 C5 0.117(11) 0.073(8) 0.077(8) 0.010(7) 0.018(8) 0.034(8)
 C6 0.116(13) 0.079(10) 0.114(12) 0.000(9) 0.000(10) -0.004(9)
 N2 0.107(9) 0.116(9) 0.067(7) 0.035(6) 0.028(6) 0.061(8)
 C7 0.129(14) 0.198(19) 0.084(11) 0.061(12) 0.023(10) 0.090(14)
 C8 0.081(10) 0.198(19) 0.089(11) 0.038(11) 0.010(8) 0.053(11)
 C9 0.52(6) 0.120(18) 0.19(2) 0.083(18) 0.22(3) 0.10(3)
 C10 0.16(2) 0.15(2) 0.19(2) 0.074(18) 0.061(17) 0.035(16)
 C11 0.24(3) 0.29(3) 0.083(13) 0.038(17) 0.037(16) 0.18(3)
 C12 0.130(18) 0.23(3) 0.18(3) 0.06(2) -0.036(17) 0.027(18)
 N3 0.081(7) 0.046(5) 0.105(8) 0.029(5) 0.020(6) 0.016(5)
 C13 0.056(8) 0.111(13) 0.26(3) 0.097(16) 0.005(12) 0.021(8)
 C14 0.133(16) 0.18(2) 0.125(16) 0.078(15) 0.012(13) 0.047(15)
 C15 0.077(9) 0.109(11) 0.092(10) 0.023(8) 0.003(7) 0.044(8)
 C16 0.098(11) 0.074(9) 0.112(12) 0.013(8) 0.018(9) -0.014(8)
 C17 0.118(14) 0.081(11) 0.19(2) -0.005(13) 0.067(15) -0.014(10)
 C18 0.33(4) 0.105(15) 0.088(14) 0.010(11) 0.009(18) -0.039(19)
 N4 0.065(6) 0.086(7) 0.057(6) 0.024(5) -0.009(4) 0.019(5)
 C19 0.075(9) 0.096(11) 0.104(12) 0.022(9) -0.019(8) -0.001(8)
 C20 0.078(10) 0.150(15) 0.099(11) 0.038(11) 0.022(8) 0.025(9)
 C21 0.155(15) 0.104(11) 0.055(8) 0.003(7) -0.011(8) 0.081(11)
 C22 0.133(14) 0.116(13) 0.115(13) 0.051(11) 0.050(11) 0.029(12)
 C23 0.092(9) 0.076(8) 0.057(7) 0.006(6) 0.010(7) 0.012(7)
 C24 0.093(10) 0.111(12) 0.109(11) 0.034(9) 0.017(9) 0.046(9)
 N5 0.134(13) 0.115(12) 0.190(18) 0.038(12) 0.046(13) 0.021(11)
 C25 0.21(3) 0.26(4) 0.44(7) 0.25(5) 0.04(4) -0.02(3)
 C26 0.18(2) 0.25(3) 0.139(19) -0.01(2) 0.019(17) 0.12(3)
 C27 0.123(17) 0.151(19) 0.19(2) 0.038(18) -0.007(18) 0.008(15)
 C28 0.129(16) 0.138(16) 0.16(2) 0.068(15) 0.023(14) 0.025(13)
 C29 0.46(6) 0.19(3) 0.25(3) 0.12(3) 0.26(4) 0.24(4)
 C30 0.24(3) 0.15(2) 0.16(2) -0.068(16) -0.07(2) 0.10(2)
 N6 0.071(6) 0.070(6) 0.082(7) 0.016(5) 0.010(5) 0.040(5)
 C31 0.122(13) 0.184(18) 0.102(11) 0.083(12) 0.051(10) 0.105(14)
 C32 0.098(13) 0.22(3) 0.161(19) 0.032(18) -0.043(13) 0.049(16)
 C33 0.127(14) 0.157(15) 0.087(10) 0.053(11) 0.030(10) 0.079(12)
 C34 0.23(3) 0.31(3) 0.090(13) 0.076(17) 0.061(14) 0.19(3)
 C35 0.17(2) 0.085(12) 0.168(19) 0.033(12) 0.085(17) 0.042(13)
 C36 0.084(12) 0.19(2) 0.127(16) -0.041(14) 0.022(11) 0.018(12)

_geom_special_details
;
 All esds (except the esd in the dihedral angle between two l.s. planes)
 are estimated using the full covariance matrix.  The cell esds are taken
 into account individually in the estimation of esds in distances, angles
 and torsion angles; correlations between esds in cell parameters are only
 used when they are defined by crystal symmetry.  An approximate (isotropic)
 treatment of cell esds is used for estimating esds involving l.s. planes.
;
loop_
  _geom_bond_atom_site_label_1
  _geom_bond_atom_site_label_2
  _geom_bond_distance
  _geom_bond_site_symmetry_2
  _geom_bond_publ_flag
 Sb1 Br1 2.5961(13) . ?
 Sb1 Br2 2.6865(15) . ?
 Sb1 Br3 2.7628(14) . ?
 Sb1 Br5 2.8624(12) . ?
 Sb1 Br6 2.9604(12) . ?
 Sb2 Br6 2.9695(12) . ?
 Sb2 Br7 2.6177(13) . ?
 Sb2 Br8 2.5641(14) . ?
 Sb2 Br9 2.6400(13) . ?
 Sb3 Br16 2.7049(14) . ?
 Sb3 Br17 2.8757(13) . ?
 Sb3 Br18 2.5960(13) . ?
 Sb3 Br19 2.6138(14) . ?
 Sb4 Br11 2.9366(13) . ?
 Sb4 Br12 2.7086(13) . ?
 Sb4 Br13 2.6786(13) . ?
 Sb4 Br14 2.6020(16) . ?
 Sb4 Br15 2.9128(14) . ?
 N1 H1 0.9800 . ?
 N1 C1 1.518(15) . ?
 N1 C3 1.483(14) . ?
 N1 C5 1.479(15) . ?
 C1 H1A 0.9700 . ?
 C1 H1B 0.9700 . ?
 C1 C2 1.48(2) . ?
 C2 H2A 0.9600 . ?
 C2 H2B 0.9600 . ?
 C2 H2C 0.9600 . ?
 C3 H3A 0.9700 . ?
 C3 H3B 0.9700 . ?
 C3 C4 1.49(2) . ?
 C4 H4A 0.9600 . ?
 C4 H4B 0.9600 . ?
 C4 H4C 0.9600 . ?
 C5 H5A 0.9700 . ?
 C5 H5B 0.9700 . ?
 C5 C6 1.483(19) . ?
 C6 H6A 0.9600 . ?
 C6 H6B 0.9600 . ?
 C6 H6C 0.9600 . ?
 N2 H2 0.9800 . ?
 N2 C7 1.431(19) . ?
 N2 C9 1.42(2) . ?
 N2 C11 1.61(3) . ?
 C7 H7A 0.9700 . ?
 C7 H7B 0.9700 . ?
 C7 C8 1.49(2) . ?
 C8 H8A 0.9600 . ?
 C8 H8B 0.9600 . ?
 C8 H8C 0.9600 . ?
 C9 H9A 0.9700 . ?
 C9 H9B 0.9700 . ?
 C9 C10 1.38(3) . ?
 C10 H10A 0.9600 . ?
 C10 H10B 0.9600 . ?
 C10 H10C 0.9600 . ?
 C11 H11A 0.9700 . ?
 C11 H11B 0.9700 . ?
 C11 C12 1.43(2) . ?
 C12 H12A 0.9600 . ?
 C12 H12B 0.9600 . ?
 C12 H12C 0.9600 . ?
 N3 H3 0.9800 . ?
 N3 C13 1.56(2) . ?
 N3 C15 1.525(16) . ?
 N3 C17 1.50(2) . ?
 C13 H13A 0.9700 . ?
 C13 H13B 0.9700 . ?
 C13 C14 1.50(2) . ?
 C14 H14A 0.9600 . ?
 C14 H14B 0.9600 . ?
 C14 H14C 0.9600 . ?
 C15 H15A 0.9700 . ?
 C15 H15B 0.9700 . ?
 C15 C16 1.526(19) . ?
 C16 H16A 0.9600 . ?
 C16 H16B 0.9600 . ?
 C16 H16C 0.9600 . ?
 C17 H17A 0.9700 . ?
 C17 H17B 0.9700 . ?
 C17 C18 1.49(3) . ?
 C18 H18A 0.9600 . ?
 C18 H18B 0.9600 . ?
 C18 H18C 0.9600 . ?
 N4 H4 0.9800 . ?
 N4 C19 1.496(17) . ?
 N4 C21 1.513(17) . ?
 N4 C23 1.502(16) . ?
 C19 H19A 0.9700 . ?
 C19 H19B 0.9700 . ?
 C19 C20 1.45(2) . ?
 C20 H20A 0.9600 . ?
 C20 H20B 0.9600 . ?
 C20 H20C 0.9600 . ?
 C21 H21A 0.9700 . ?
 C21 H21B 0.9700 . ?
 C21 C22 1.45(2) . ?
 C22 H22A 0.9600 . ?
 C22 H22B 0.9600 . ?
 C22 H22C 0.9600 . ?
 C23 H23A 0.9700 . ?
 C23 H23B 0.9700 . ?
 C23 C24 1.490(18) . ?
 C24 H24A 0.9600 . ?
 C24 H24B 0.9600 . ?
 C24 H24C 0.9600 . ?
 N5 H5 0.9800 . ?
 N5 C26 1.62(3) . ?
 N5 C27 1.57(2) . ?
 N5 C29 1.415(13) . ?
 C25 H25A 0.9600 . ?
 C25 H25B 0.9600 . ?
 C25 H25C 0.9600 . ?
 C25 C26 1.47(2) . ?
 C26 H26A 0.9700 . ?
 C26 H26B 0.9700 . ?
 C27 H27A 0.9700 . ?
 C27 H27B 0.9700 . ?
 C27 C28 1.45(2) . ?
 C28 H28A 0.9600 . ?
 C28 H28B 0.9600 . ?
 C28 H28C 0.9600 . ?
 C29 H29A 0.9700 . ?
 C29 H29B 0.9700 . ?
 C29 C30 1.50(4) . ?
 C30 H30A 0.9600 . ?
 C30 H30B 0.9600 . ?
 C30 H30C 0.9600 . ?
 N6 H6 0.9800 . ?
 N6 C31 1.465(17) . ?
 N6 C33 1.398(17) . ?
 N6 C35 1.54(2) . ?
 C31 H31A 0.9700 . ?
 C31 H31B 0.9700 . ?
 C31 C32 1.46(3) . ?
 C32 H32A 0.9600 . ?
 C32 H32B 0.9600 . ?
 C32 H32C 0.9600 . ?
 C33 H33A 0.9700 . ?
 C33 H33B 0.9700 . ?
 C33 C34 1.49(2) . ?
 C34 H34A 0.9600 . ?
 C34 H34B 0.9600 . ?
 C34 H34C 0.9600 . ?
 C35 H35A 0.9700 . ?
 C35 H35B 0.9700 . ?
 C35 C36 1.44(3) . ?
 C36 H36A 0.9600 . ?
 C36 H36B 0.9600 . ?
 C36 H36C 0.9600 . ?

loop_
  _geom_angle_atom_site_label_1
  _geom_angle_atom_site_label_2
  _geom_angle_atom_site_label_3
  _geom_angle
  _geom_angle_site_symmetry_1
  _geom_angle_site_symmetry_3
  _geom_angle_publ_flag
 Br1 Sb1 Br2 92.40(6) . . ?
 Br1 Sb1 Br3 94.13(5) . . ?
 Br1 Sb1 Br5 91.38(4) . . ?
 Br1 Sb1 Br6 90.04(5) . . ?
 Br2 Sb1 Br3 94.60(5) . . ?
 Br2 Sb1 Br5 87.08(5) . . ?
 Br2 Sb1 Br6 176.90(5) . . ?
 Br3 Sb1 Br5 174.16(4) . . ?
 Br3 Sb1 Br6 87.14(4) . . ?
 Br5 Sb1 Br6 90.94(4) . . ?
 Br7 Sb2 Br6 90.84(4) . . ?
 Br7 Sb2 Br9 91.72(4) . . ?
 Br8 Sb2 Br6 91.93(4) . . ?
 Br8 Sb2 Br7 94.15(6) . . ?
 Br8 Sb2 Br9 93.46(5) . . ?
 Br9 Sb2 Br6 173.85(4) . . ?
 Sb1 Br6 Sb2 86.13(3) . . ?
 Br16 Sb3 Br17 174.69(5) . . ?
 Br18 Sb3 Br16 92.82(5) . . ?
 Br18 Sb3 Br17 92.48(5) . . ?
 Br18 Sb3 Br19 93.97(5) . . ?
 Br19 Sb3 Br16 89.99(5) . . ?
 Br19 Sb3 Br17 89.41(5) . . ?
 Br12 Sb4 Br11 88.34(4) . . ?
 Br12 Sb4 Br15 172.27(5) . . ?
 Br13 Sb4 Br11 173.46(6) . . ?
 Br13 Sb4 Br12 89.78(4) . . ?
 Br13 Sb4 Br15 94.96(4) . . ?
 Br14 Sb4 Br11 93.07(5) . . ?
 Br14 Sb4 Br12 92.60(5) . . ?
 Br14 Sb4 Br13 93.27(6) . . ?
 Br14 Sb4 Br15 93.22(5) . . ?
 Br15 Sb4 Br11 86.28(4) . . ?
 C1 N1 H1 105.7 . . ?
 C3 N1 H1 105.7 . . ?
 C3 N1 C1 112.0(9) . . ?
 C5 N1 H1 105.7 . . ?
 C5 N1 C1 110.7(10) . . ?
 C5 N1 C3 116.1(10) . . ?
 N1 C1 H1A 109.1 . . ?
 N1 C1 H1B 109.1 . . ?
 H1A C1 H1B 107.9 . . ?
 C2 C1 N1 112.4(12) . . ?
 C2 C1 H1A 109.1 . . ?
 C2 C1 H1B 109.1 . . ?
 C1 C2 H2A 109.5 . . ?
 C1 C2 H2B 109.5 . . ?
 C1 C2 H2C 109.5 . . ?
 H2A C2 H2B 109.5 . . ?
 H2A C2 H2C 109.5 . . ?
 H2B C2 H2C 109.5 . . ?
 N1 C3 H3A 108.8 . . ?
 N1 C3 H3B 108.8 . . ?
 N1 C3 C4 113.7(12) . . ?
 H3A C3 H3B 107.7 . . ?
 C4 C3 H3A 108.8 . . ?
 C4 C3 H3B 108.8 . . ?
 C3 C4 H4A 109.5 . . ?
 C3 C4 H4B 109.5 . . ?
 C3 C4 H4C 109.5 . . ?
 H4A C4 H4B 109.5 . . ?
 H4A C4 H4C 109.5 . . ?
 H4B C4 H4C 109.5 . . ?
 N1 C5 H5A 108.8 . . ?
 N1 C5 H5B 108.8 . . ?
 N1 C5 C6 113.6(12) . . ?
 H5A C5 H5B 107.7 . . ?
 C6 C5 H5A 108.8 . . ?
 C6 C5 H5B 108.8 . . ?
 C5 C6 H6A 109.5 . . ?
 C5 C6 H6B 109.5 . . ?
 C5 C6 H6C 109.5 . . ?
 H6A C6 H6B 109.5 . . ?
 H6A C6 H6C 109.5 . . ?
 H6B C6 H6C 109.5 . . ?
 C7 N2 H2 106.6 . . ?
 C7 N2 C11 106.4(14) . . ?
 C9 N2 H2 106.6 . . ?
 C9 N2 C7 119.1(19) . . ?
 C9 N2 C11 111(2) . . ?
 C11 N2 H2 106.6 . . ?
 N2 C7 H7A 108.9 . . ?
 N2 C7 H7B 108.9 . . ?
 N2 C7 C8 113.2(16) . . ?
 H7A C7 H7B 107.8 . . ?
 C8 C7 H7A 108.9 . . ?
 C8 C7 H7B 108.9 . . ?
 C7 C8 H8A 109.5 . . ?
 C7 C8 H8B 109.5 . . ?
 C7 C8 H8C 109.5 . . ?
 H8A C8 H8B 109.5 . . ?
 H8A C8 H8C 109.5 . . ?
 H8B C8 H8C 109.5 . . ?
 N2 C9 H9A 105.6 . . ?
 N2 C9 H9B 105.6 . . ?
 H9A C9 H9B 106.1 . . ?
 C10 C9 N2 127(2) . . ?
 C10 C9 H9A 105.6 . . ?
 C10 C9 H9B 105.6 . . ?
 C9 C10 H10A 109.5 . . ?
 C9 C10 H10B 109.5 . . ?
 C9 C10 H10C 109.5 . . ?
 H10A C10 H10B 109.5 . . ?
 H10A C10 H10C 109.5 . . ?
 H10B C10 H10C 109.5 . . ?
 N2 C11 H11A 108.0 . . ?
 N2 C11 H11B 108.0 . . ?
 H11A C11 H11B 107.2 . . ?
 C12 C11 N2 117.2(19) . . ?
 C12 C11 H11A 108.0 . . ?
 C12 C11 H11B 108.0 . . ?
 C11 C12 H12A 109.5 . . ?
 C11 C12 H12B 109.5 . . ?
 C11 C12 H12C 109.5 . . ?
 H12A C12 H12B 109.5 . . ?
 H12A C12 H12C 109.5 . . ?
 H12B C12 H12C 109.5 . . ?
 C13 N3 H3 106.2 . . ?
 C15 N3 H3 106.2 . . ?
 C15 N3 C13 111.9(10) . . ?
 C17 N3 H3 106.2 . . ?
 C17 N3 C13 112.7(14) . . ?
 C17 N3 C15 112.9(12) . . ?
 N3 C13 H13A 109.2 . . ?
 N3 C13 H13B 109.2 . . ?
 H13A C13 H13B 107.9 . . ?
 C14 C13 N3 111.9(13) . . ?
 C14 C13 H13A 109.2 . . ?
 C14 C13 H13B 109.2 . . ?
 C13 C14 H14A 109.5 . . ?
 C13 C14 H14B 109.5 . . ?
 C13 C14 H14C 109.5 . . ?
 H14A C14 H14B 109.5 . . ?
 H14A C14 H14C 109.5 . . ?
 H14B C14 H14C 109.5 . . ?
 N3 C15 H15A 109.2 . . ?
 N3 C15 H15B 109.2 . . ?
 H15A C15 H15B 107.9 . . ?
 C16 C15 N3 112.1(11) . . ?
 C16 C15 H15A 109.2 . . ?
 C16 C15 H15B 109.2 . . ?
 C15 C16 H16A 109.5 . . ?
 C15 C16 H16B 109.5 . . ?
 C15 C16 H16C 109.5 . . ?
 H16A C16 H16B 109.5 . . ?
 H16A C16 H16C 109.5 . . ?
 H16B C16 H16C 109.5 . . ?
 N3 C17 H17A 109.3 . . ?
 N3 C17 H17B 109.3 . . ?
 H17A C17 H17B 108.0 . . ?
 C18 C17 N3 111.4(18) . . ?
 C18 C17 H17A 109.3 . . ?
 C18 C17 H17B 109.3 . . ?
 C17 C18 H18A 109.5 . . ?
 C17 C18 H18B 109.5 . . ?
 C17 C18 H18C 109.5 . . ?
 H18A C18 H18B 109.5 . . ?
 H18A C18 H18C 109.5 . . ?
 H18B C18 H18C 109.5 . . ?
 C19 N4 H4 105.5 . . ?
 C19 N4 C21 108.9(11) . . ?
 C19 N4 C23 115.9(11) . . ?
 C21 N4 H4 105.5 . . ?
 C23 N4 H4 105.5 . . ?
 C23 N4 C21 114.6(10) . . ?
 N4 C19 H19A 108.6 . . ?
 N4 C19 H19B 108.6 . . ?
 H19A C19 H19B 107.6 . . ?
 C20 C19 N4 114.5(12) . . ?
 C20 C19 H19A 108.6 . . ?
 C20 C19 H19B 108.6 . . ?
 C19 C20 H20A 109.5 . . ?
 C19 C20 H20B 109.5 . . ?
 C19 C20 H20C 109.5 . . ?
 H20A C20 H20B 109.5 . . ?
 H20A C20 H20C 109.5 . . ?
 H20B C20 H20C 109.5 . . ?
 N4 C21 H21A 109.0 . . ?
 N4 C21 H21B 109.0 . . ?
 H21A C21 H21B 107.8 . . ?
 C22 C21 N4 112.8(12) . . ?
 C22 C21 H21A 109.0 . . ?
 C22 C21 H21B 109.0 . . ?
 C21 C22 H22A 109.5 . . ?
 C21 C22 H22B 109.5 . . ?
 C21 C22 H22C 109.5 . . ?
 H22A C22 H22B 109.5 . . ?
 H22A C22 H22C 109.5 . . ?
 H22B C22 H22C 109.5 . . ?
 N4 C23 H23A 108.5 . . ?
 N4 C23 H23B 108.5 . . ?
 H23A C23 H23B 107.5 . . ?
 C24 C23 N4 115.1(10) . . ?
 C24 C23 H23A 108.5 . . ?
 C24 C23 H23B 108.5 . . ?
 C23 C24 H24A 109.5 . . ?
 C23 C24 H24B 109.5 . . ?
 C23 C24 H24C 109.5 . . ?
 H24A C24 H24B 109.5 . . ?
 H24A C24 H24C 109.5 . . ?
 H24B C24 H24C 109.5 . . ?
 C26 N5 H5 108.9 . . ?
 C27 N5 H5 108.9 . . ?
 C27 N5 C26 103.2(16) . . ?
 C29 N5 H5 108.9 . . ?
 C29 N5 C26 110.8(17) . . ?
 C29 N5 C27 116(2) . . ?
 H25A C25 H25B 109.5 . . ?
 H25A C25 H25C 109.5 . . ?
 H25B C25 H25C 109.5 . . ?
 C26 C25 H25A 109.5 . . ?
 C26 C25 H25B 109.5 . . ?
 C26 C25 H25C 109.5 . . ?
 N5 C26 H26A 110.7 . . ?
 N5 C26 H26B 110.7 . . ?
 C25 C26 N5 105(2) . . ?
 C25 C26 H26A 110.7 . . ?
 C25 C26 H26B 110.7 . . ?
 H26A C26 H26B 108.8 . . ?
 N5 C27 H27A 109.0 . . ?
 N5 C27 H27B 109.0 . . ?
 H27A C27 H27B 107.8 . . ?
 C28 C27 N5 113.0(19) . . ?
 C28 C27 H27A 109.0 . . ?
 C28 C27 H27B 109.0 . . ?
 C27 C28 H28A 109.5 . . ?
 C27 C28 H28B 109.5 . . ?
 C27 C28 H28C 109.5 . . ?
 H28A C28 H28B 109.5 . . ?
 H28A C28 H28C 109.5 . . ?
 H28B C28 H28C 109.5 . . ?
 N5 C29 H29A 109.2 . . ?
 N5 C29 H29B 109.2 . . ?
 N5 C29 C30 112(2) . . ?
 H29A C29 H29B 107.9 . . ?
 C30 C29 H29A 109.2 . . ?
 C30 C29 H29B 109.2 . . ?
 C29 C30 H30A 109.5 . . ?
 C29 C30 H30B 109.5 . . ?
 C29 C30 H30C 109.5 . . ?
 H30A C30 H30B 109.5 . . ?
 H30A C30 H30C 109.5 . . ?
 H30B C30 H30C 109.5 . . ?
 C31 N6 H6 105.2 . . ?
 C31 N6 C35 105.9(14) . . ?
 C33 N6 H6 105.2 . . ?
 C33 N6 C31 114.4(11) . . ?
 C33 N6 C35 119.6(13) . . ?
 C35 N6 H6 105.2 . . ?
 N6 C31 H31A 109.0 . . ?
 N6 C31 H31B 109.0 . . ?
 H31A C31 H31B 107.8 . . ?
 C32 C31 N6 112.9(14) . . ?
 C32 C31 H31A 109.0 . . ?
 C32 C31 H31B 109.0 . . ?
 C31 C32 H32A 109.5 . . ?
 C31 C32 H32B 109.5 . . ?
 C31 C32 H32C 109.5 . . ?
 H32A C32 H32B 109.5 . . ?
 H32A C32 H32C 109.5 . . ?
 H32B C32 H32C 109.5 . . ?
 N6 C33 H33A 108.1 . . ?
 N6 C33 H33B 108.1 . . ?
 N6 C33 C34 116.7(15) . . ?
 H33A C33 H33B 107.3 . . ?
 C34 C33 H33A 108.1 . . ?
 C34 C33 H33B 108.1 . . ?
 C33 C34 H34A 109.5 . . ?
 C33 C34 H34B 109.5 . . ?
 C33 C34 H34C 109.5 . . ?
 H34A C34 H34B 109.5 . . ?
 H34A C34 H34C 109.5 . . ?
 H34B C34 H34C 109.5 . . ?
 N6 C35 H35A 108.8 . . ?
 N6 C35 H35B 108.8 . . ?
 H35A C35 H35B 107.7 . . ?
 C36 C35 N6 113.9(17) . . ?
 C36 C35 H35A 108.8 . . ?
 C36 C35 H35B 108.8 . . ?
 C35 C36 H36A 109.5 . . ?
 C35 C36 H36B 109.5 . . ?
 C35 C36 H36C 109.5 . . ?
 H36A C36 H36B 109.5 . . ?
 H36A C36 H36C 109.5 . . ?
 H36B C36 H36C 109.5 . . ?

loop_
  _geom_torsion_atom_site_label_1
  _geom_torsion_atom_site_label_2
  _geom_torsion_atom_site_label_3
  _geom_torsion_atom_site_label_4
  _geom_torsion
  _geom_torsion_site_symmetry_1
  _geom_torsion_site_symmetry_2
  _geom_torsion_site_symmetry_3
  _geom_torsion_site_symmetry_4
  _geom_torsion_publ_flag
 C1 N1 C3 C4 65.8(15) . . . . ?
 C1 N1 C5 C6 167.0(12) . . . . ?
 C3 N1 C1 C2 60.8(15) . . . . ?
 C3 N1 C5 C6 -63.9(16) . . . . ?
 C5 N1 C1 C2 -168.0(12) . . . . ?
 C5 N1 C3 C4 -62.7(16) . . . . ?
 C7 N2 C9 C10 -123(4) . . . . ?
 C7 N2 C11 C12 -61(3) . . . . ?
 C9 N2 C7 C8 88(2) . . . . ?
 C9 N2 C11 C12 70(3) . . . . ?
 C11 N2 C7 C8 -146.4(16) . . . . ?
 C11 N2 C9 C10 113(4) . . . . ?
 C13 N3 C15 C16 67.9(16) . . . . ?
 C13 N3 C17 C18 171.9(14) . . . . ?
 C15 N3 C13 C14 55.0(17) . . . . ?
 C15 N3 C17 C18 -60.0(17) . . . . ?
 C17 N3 C13 C14 -176.4(14) . . . . ?
 C17 N3 C15 C16 -60.6(17) . . . . ?
 C19 N4 C21 C22 -164.3(13) . . . . ?
 C19 N4 C23 C24 -66.2(15) . . . . ?
 C21 N4 C19 C20 163.7(13) . . . . ?
 C21 N4 C23 C24 62.0(15) . . . . ?
 C23 N4 C19 C20 -65.3(16) . . . . ?
 C23 N4 C21 C22 64.1(15) . . . . ?
 C26 N5 C27 C28 179(2) . . . . ?
 C26 N5 C29 C30 -62(3) . . . . ?
 C27 N5 C26 C25 77(3) . . . . ?
 C27 N5 C29 C30 -179(2) . . . . ?
 C29 N5 C26 C25 -47(3) . . . . ?
 C29 N5 C27 C28 -59(3) . . . . ?
 C31 N6 C33 C34 63(2) . . . . ?
 C31 N6 C35 C36 172.1(14) . . . . ?
 C33 N6 C31 C32 64.4(19) . . . . ?
 C33 N6 C35 C36 -56.9(19) . . . . ?
 C35 N6 C31 C32 -161.7(16) . . . . ?
 C35 N6 C33 C34 -64(2) . . . . ?

_shelx_res_file
;
TITL 1_a.res in P1
    3.res
    created by SHELXL-2018/3 at 16:52:08 on 17-Dec-2024
REM Old TITL 1 in P1
REM SHELXT solution in P1: R1 0.143, Rweak 0.049, Alpha 0.000
REM <I/s> 0.000 for 0 systematic absences, Orientation as input
REM Flack x = 0.159 ( 0.006 ) from 5075 Parsons' quotients
REM Formula found by SHELXT: C22 N7 Br16 Sb6
CELL 0.71073 10.2812 12.1821 17.2354 107.073 94.018 107.737
ZERR 2 0.0006 0.0007 0.001 0.002 0.002 0.002
LATT -1
SFAC C H Br N Sb
UNIT 36 96 18 6 4
DFIX 1.47 0.01 C29 N5
DFIX 1.54 C11 C12
DFIX 1.54 C27 C28
DFIX 1.54 C25 C26

L.S. 10
PLAN  20
TEMP 27.85
CONF
list 4
MORE -1
BOND $H
fmap 2 53
acta
TWIN -1 0 0 0 -1 0 0 0 -1 2
OMIT -4 60
OMIT -1 0 0
OMIT 0 -1 -1
OMIT 0 1 -2
OMIT 1 -1 1
REM <olex2.extras>
REM <HklSrc "%.\\1.hkl">
REM </olex2.extras>

WGHT    0.018500    2.665100
EXTI    0.004458
BASF   0.01230
FVAR       0.28519
SB1   5    0.702193    0.603541    0.731724    11.00000    0.04910    0.04458 =
         0.05236    0.01390    0.00734    0.01375
SB2   5    0.465400    0.245489    0.639698    11.00000    0.05350    0.04845 =
         0.04842    0.01365    0.01216    0.01389
BR1   3    0.812672    0.713084    0.886377    11.00000    0.09697    0.07567 =
         0.06545    0.00439   -0.01603    0.02161
BR2   3    0.918096    0.739846    0.683129    11.00000    0.07302    0.10664 =
         0.14892    0.06529    0.05301    0.02512
BR3   3    0.803263    0.413717    0.715732    11.00000    0.07831    0.08981 =
         0.07647    0.02102    0.01026    0.05055
BR5   3    0.577326    0.784386    0.733401    11.00000    0.06366    0.05666 =
         0.06274    0.01389    0.00257    0.02082
BR6   3    0.454201    0.454115    0.778073    11.00000    0.06331    0.06353 =
         0.05834    0.01861    0.02099    0.02394
BR7   3    0.421088    0.105285    0.731645    11.00000    0.12428    0.06902 =
         0.07231    0.03364    0.03756    0.03269
BR8   3    0.207552    0.184136    0.581383    11.00000    0.05699    0.11141 =
         0.08638    0.00979    0.00426    0.01722
BR9   3    0.503577    0.073802    0.517967    11.00000    0.10369    0.06560 =
         0.06831    0.01199    0.03332    0.03155
SB3   5    0.125487    0.328924    0.200228    11.00000    0.04883    0.05223 =
         0.05525    0.01474    0.01553    0.01789
BR16  3    0.142677    0.283504    0.344394    11.00000    0.12932    0.08946 =
         0.05955    0.02862    0.01734    0.04291
BR17  3    0.100506    0.396513    0.054879    11.00000    0.07827    0.08957 =
         0.05142    0.01691    0.00389    0.02727
BR18  3    0.179481    0.135430    0.121136    11.00000    0.08955    0.07117 =
         0.09923    0.01283    0.03263    0.03950
BR19  3   -0.142606    0.215686    0.170031    11.00000    0.05091    0.08569 =
         0.10127    0.01487    0.01689    0.01476
SB4   5    0.307660    0.642928    0.175789    11.00000    0.04917    0.05703 =
         0.05999    0.02245    0.01366    0.02430
BR11  3    0.437032    0.487754    0.230273    11.00000    0.06212    0.08660 =
         0.08885    0.03443    0.00291    0.03616
BR12  3    0.480877    0.654620    0.064769    11.00000    0.08215    0.09397 =
         0.10437    0.06160    0.05050    0.05244
BR13  3    0.175485    0.762353    0.110629    11.00000    0.12691    0.15975 =
         0.11175    0.08998    0.06053    0.10878
BR14  3    0.475814    0.842448    0.285923    11.00000    0.08190    0.07169 =
         0.12605   -0.00143    0.00614    0.01497
BR15  3    0.114947    0.595129    0.287797    11.00000    0.06332    0.11073 =
         0.05521    0.01335    0.01313    0.04186
BR10  3    0.536126    0.441973    0.554903    11.00000    0.08308    0.09788 =
         0.05262    0.03169    0.01814    0.04505
N1    4    1.327997    0.793348    0.943715    11.00000    0.07163    0.04682 =
         0.05552    0.01800    0.01526    0.02099
AFIX  13
H1    2    1.311016    0.770092    0.992881    11.00000   -1.20000
AFIX   0
C1    1    1.479461    0.873578    0.961839    11.00000    0.06181    0.10699 =
         0.09928    0.05315    0.01329    0.02086
AFIX  23
H1A   2    1.537028    0.824485    0.964952    11.00000   -1.20000
H1B   2    1.499858    0.905033    0.916832    11.00000   -1.20000
AFIX   0
C2    1    1.514903    0.977441    1.040034    11.00000    0.12384    0.08924 =
         0.13664    0.01949   -0.04388   -0.01775
AFIX 137
H2A   2    1.445119    1.015187    1.042649    11.00000   -1.50000
H2B   2    1.603247    1.036194    1.042263    11.00000   -1.50000
H2C   2    1.519288    0.948180    1.085813    11.00000   -1.50000
AFIX   0
C3    1    1.233873    0.861888    0.935267    11.00000    0.07986    0.06663 =
         0.10487    0.02993    0.00053    0.03118
AFIX  23
H3A   2    1.255082    0.932182    0.984817    11.00000   -1.20000
H3B   2    1.139100    0.809976    0.930831    11.00000   -1.20000
AFIX   0
C4    1    1.243993    0.904494    0.862721    11.00000    0.16538    0.13618 =
         0.15697    0.08473   -0.02318    0.06814
AFIX 137
H4A   2    1.173256    0.939378    0.857083    11.00000   -1.50000
H4B   2    1.231698    0.836572    0.813881    11.00000   -1.50000
H4C   2    1.333561    0.965046    0.870351    11.00000   -1.50000
AFIX   0
C5    1    1.303353    0.677909    0.875765    11.00000    0.11684    0.07348 =
         0.07669    0.01007    0.01825    0.03401
AFIX  23
H5A   2    1.375732    0.645195    0.885212    11.00000   -1.20000
H5B   2    1.309943    0.695301    0.824465    11.00000   -1.20000
AFIX   0
C6    1    1.166626    0.583937    0.867030    11.00000    0.11600    0.07892 =
         0.11352    0.00030    0.00033   -0.00379
AFIX 137
H6A   2    1.158087    0.567714    0.918028    11.00000   -1.50000
H6B   2    1.159096    0.510183    0.823999    11.00000   -1.50000
H6C   2    1.094158    0.613061    0.853406    11.00000   -1.50000
AFIX   0

N2    4    0.685824    0.332894    0.397730    11.00000    0.10685    0.11647 =
         0.06667    0.03510    0.02818    0.06062
AFIX  13
H2    2    0.673145    0.372551    0.453599    11.00000   -1.20000
AFIX   0
C7    1    0.751049    0.246609    0.403543    11.00000    0.12934    0.19850 =
         0.08367    0.06144    0.02304    0.09000
AFIX  23
H7A   2    0.802530    0.233226    0.358665    11.00000   -1.20000
H7B   2    0.679954    0.169335    0.397119    11.00000   -1.20000
AFIX   0
C8    1    0.847268    0.286828    0.483304    11.00000    0.08093    0.19843 =
         0.08887    0.03785    0.00966    0.05347
AFIX 137
H8A   2    0.910730    0.367921    0.493531    11.00000   -1.50000
H8B   2    0.898255    0.231980    0.480509    11.00000   -1.50000
H8C   2    0.794715    0.286454    0.527179    11.00000   -1.50000
AFIX   0
C9    1    0.753730    0.427729    0.367446    11.00000    0.52195    0.11989 =
         0.18604    0.08343    0.22323    0.09523
AFIX  23
H9A   2    0.839393    0.414919    0.354469    11.00000   -1.20000
H9B   2    0.696881    0.410668    0.315095    11.00000   -1.20000
AFIX   0
C10   1    0.789301    0.551552    0.407080    11.00000    0.16133    0.14546 =
         0.19165    0.07429    0.06073    0.03533
AFIX 137
H10A  2    0.842819    0.595233    0.375273    11.00000   -1.50000
H10B  2    0.843227    0.573625    0.460570    11.00000   -1.50000
H10C  2    0.706633    0.572045    0.413004    11.00000   -1.50000
AFIX   0
C11   1    0.533143    0.254613    0.344395    11.00000    0.24161    0.29387 =
         0.08322    0.03814    0.03707    0.17701
AFIX  23
H11A  2    0.483416    0.203004    0.373793    11.00000   -1.20000
H11B  2    0.484861    0.311029    0.342167    11.00000   -1.20000
AFIX   0
C12   1    0.524335    0.179038    0.262061    11.00000    0.13031    0.22929 =
         0.18499    0.05598   -0.03600    0.02658
AFIX 137
H12A  2    0.437804    0.166066    0.229635    11.00000   -1.50000
H12B  2    0.529644    0.101867    0.262436    11.00000   -1.50000
H12C  2    0.599628    0.218303    0.238686    11.00000   -1.50000
AFIX   0

N3    4   -0.129161    0.045972    0.765604    11.00000    0.08067    0.04583 =
         0.10539    0.02924    0.02020    0.01601
AFIX  13
H3    2   -0.154719   -0.042496    0.753171    11.00000   -1.20000
AFIX   0
C13   1   -0.209740    0.064305    0.693159    11.00000    0.05560    0.11051 =
         0.25796    0.09677    0.00496    0.02141
AFIX  23
H13A  2   -0.308585    0.027145    0.690525    11.00000   -1.20000
H13B  2   -0.189643    0.150992    0.703528    11.00000   -1.20000
AFIX   0
C14   1   -0.171318    0.008908    0.611794    11.00000    0.13318    0.18048 =
         0.12513    0.07776    0.01174    0.04724
AFIX 137
H14A  2   -0.238378    0.003000    0.567730    11.00000   -1.50000
H14B  2   -0.169843   -0.071144    0.607236    11.00000   -1.50000
H14C  2   -0.081210    0.059510    0.608485    11.00000   -1.50000
AFIX   0
C15   1    0.027403    0.094717    0.769571    11.00000    0.07703    0.10876 =
         0.09187    0.02300    0.00272    0.04440
AFIX  23
H15A  2    0.072602    0.070066    0.809484    11.00000   -1.20000
H15B  2    0.049343    0.058951    0.716185    11.00000   -1.20000
AFIX   0
C16   1    0.083828    0.233597    0.793634    11.00000    0.09809    0.07405 =
         0.11174    0.01266    0.01753   -0.01419
AFIX 137
H16A  2    0.048693    0.257762    0.750641    11.00000   -1.50000
H16B  2    0.183296    0.261184    0.801460    11.00000   -1.50000
H16C  2    0.055004    0.269243    0.843944    11.00000   -1.50000
AFIX   0
C17   1   -0.172399    0.093495    0.846341    11.00000    0.11793    0.08097 =
         0.18520   -0.00541    0.06662   -0.01415
AFIX  23
H17A  2   -0.144765    0.181766    0.862833    11.00000   -1.20000
H17B  2   -0.272618    0.060724    0.839982    11.00000   -1.20000
AFIX   0
C18   1   -0.108396    0.059004    0.912020    11.00000    0.32977    0.10467 =
         0.08798    0.00982    0.00869   -0.03877
AFIX 137
H18A  2   -0.092837   -0.016519    0.887478    11.00000   -1.50000
H18B  2   -0.169658    0.049389    0.950972    11.00000   -1.50000
H18C  2   -0.021590    0.121988    0.939792    11.00000   -1.50000
AFIX   0

N4    4    0.333628    0.657190    0.554992    11.00000    0.06488    0.08625 =
         0.05725    0.02387   -0.00949    0.01911
AFIX  13
H4    2    0.411074    0.664367    0.594907    11.00000   -1.20000
AFIX   0
C19   1    0.218584    0.545147    0.552554    11.00000    0.07465    0.09637 =
         0.10404    0.02167   -0.01907   -0.00100
AFIX  23
H19A  2    0.135354    0.539971    0.519358    11.00000   -1.20000
H19B  2    0.242762    0.474007    0.525450    11.00000   -1.20000
AFIX   0
C20   1    0.188015    0.541024    0.632441    11.00000    0.07782    0.15010 =
         0.09879    0.03767    0.02218    0.02543
AFIX 137
H20A  2    0.120027    0.463363    0.626148    11.00000   -1.50000
H20B  2    0.152490    0.605023    0.656973    11.00000   -1.50000
H20C  2    0.271222    0.551946    0.667266    11.00000   -1.50000
AFIX   0
C21   1    0.382648    0.634347    0.472851    11.00000    0.15503    0.10398 =
         0.05526    0.00294   -0.01131    0.08149
AFIX  23
H21A  2    0.389111    0.553180    0.455185    11.00000   -1.20000
H21B  2    0.314533    0.636888    0.432137    11.00000   -1.20000
AFIX   0
C22   1    0.516622    0.723150    0.476129    11.00000    0.13305    0.11563 =
         0.11475    0.05142    0.04981    0.02890
AFIX 137
H22A  2    0.541190    0.706565    0.422223    11.00000   -1.50000
H22B  2    0.585701    0.717633    0.513849    11.00000   -1.50000
H22C  2    0.511391    0.803858    0.494479    11.00000   -1.50000
AFIX   0
C23   1    0.306447    0.775533    0.585958    11.00000    0.09231    0.07612 =
         0.05723    0.00631    0.01022    0.01219
AFIX  23
H23A  2    0.281770    0.784444    0.640209    11.00000   -1.20000
H23B  2    0.391725    0.842109    0.592116    11.00000   -1.20000
AFIX   0
C24   1    0.194986    0.787726    0.532463    11.00000    0.09328    0.11114 =
         0.10943    0.03434    0.01716    0.04572
AFIX 137
H24A  2    0.221633    0.786073    0.479964    11.00000   -1.50000
H24B  2    0.181197    0.863699    0.558277    11.00000   -1.50000
H24C  2    0.110336    0.721261    0.524692    11.00000   -1.50000
AFIX   0

N5    4   -0.044686    0.965534    0.284622    11.00000    0.13446    0.11518 =
         0.19000    0.03765    0.04591    0.02123
AFIX  13
H5    2    0.003342    1.047886    0.283594    11.00000   -1.20000
AFIX   0
C25   1   -0.154110    0.853269    0.373786    11.00000    0.21138    0.25806 =
         0.44116    0.24518    0.03813   -0.01502
AFIX 137
H25A  2   -0.157243    0.794784    0.321673    11.00000   -1.50000
H25B  2   -0.243960    0.833304    0.389422    11.00000   -1.50000
H25C  2   -0.087440    0.851522    0.414878    11.00000   -1.50000
AFIX   0
C26   1   -0.113714    0.976390    0.366701    11.00000    0.18073    0.25202 =
         0.13904   -0.00628    0.01921    0.12357
AFIX  23
H26A  2   -0.047475    1.035654    0.414737    11.00000   -1.20000
H26B  2   -0.194202    1.001106    0.361459    11.00000   -1.20000
AFIX   0
C27   1   -0.173495    0.901163    0.213153    11.00000    0.12281    0.15085 =
         0.19288    0.03822   -0.00676    0.00762
AFIX  23
H27A  2   -0.225947    0.822592    0.217133    11.00000   -1.20000
H27B  2   -0.233095    0.950355    0.219924    11.00000   -1.20000
AFIX   0
C28   1   -0.135841    0.882808    0.132214    11.00000    0.12880    0.13826 =
         0.15996    0.06762    0.02271    0.02528
AFIX 137
H28A  2   -0.208404    0.884476    0.094835    11.00000   -1.50000
H28B  2   -0.122915    0.805148    0.112812    11.00000   -1.50000
H28C  2   -0.051208    0.946616    0.135264    11.00000   -1.50000
AFIX   0
C29   1    0.052311    0.904275    0.284060    11.00000    0.46300    0.19151 =
         0.25211    0.11977    0.25929    0.24341
AFIX  23
H29A  2    0.088830    0.895392    0.233046    11.00000   -1.20000
H29B  2    0.005531    0.823103    0.285899    11.00000   -1.20000
AFIX   0
C30   1    0.170471    0.971483    0.355712    11.00000    0.23681    0.15039 =
         0.15923   -0.06771   -0.06598    0.09617
AFIX 137
H30A  2    0.230319    1.043012    0.347126    11.00000   -1.50000
H30B  2    0.222004    0.919178    0.360203    11.00000   -1.50000
H30C  2    0.134522    0.995163    0.405549    11.00000   -1.50000
AFIX   0

N6    4   -0.398028    0.416617    0.035991    11.00000    0.07139    0.07036 =
         0.08156    0.01553    0.00951    0.04024
AFIX  13
H6    2   -0.441435    0.476414    0.061473    11.00000   -1.20000
AFIX   0
C31   1   -0.298967    0.420907    0.103107    11.00000    0.12192    0.18405 =
         0.10228    0.08281    0.05108    0.10535
AFIX  23
H31A  2   -0.349691    0.384934    0.140062    11.00000   -1.20000
H31B  2   -0.243082    0.372122    0.080241    11.00000   -1.20000
AFIX   0
C32   1   -0.207452    0.544986    0.150139    11.00000    0.09779    0.21978 =
         0.16112    0.03174   -0.04285    0.04883
AFIX 137
H32A  2   -0.153231    0.579587    0.114537    11.00000   -1.50000
H32B  2   -0.146848    0.542888    0.194249    11.00000   -1.50000
H32C  2   -0.262140    0.594018    0.172537    11.00000   -1.50000
AFIX   0
C33   1   -0.337330    0.455628   -0.025716    11.00000    0.12729    0.15686 =
         0.08680    0.05288    0.03010    0.07942
AFIX  23
H33A  2   -0.274833    0.539209   -0.000487    11.00000   -1.20000
H33B  2   -0.410061    0.456377   -0.064367    11.00000   -1.20000
AFIX   0
C34   1   -0.258623    0.382376   -0.073276    11.00000    0.23039    0.31388 =
         0.09019    0.07607    0.06085    0.19498
AFIX 137
H34A  2   -0.252837    0.395389   -0.125415    11.00000   -1.50000
H34B  2   -0.305540    0.297283   -0.082298    11.00000   -1.50000
H34C  2   -0.166856    0.407328   -0.042716    11.00000   -1.50000
AFIX   0
C35   1   -0.513467    0.291547    0.012423    11.00000    0.16905    0.08486 =
         0.16803    0.03320    0.08523    0.04224
AFIX  23
H35A  2   -0.475030    0.228191   -0.011116    11.00000   -1.20000
H35B  2   -0.545436    0.280089    0.062058    11.00000   -1.20000
AFIX   0
C36   1   -0.630456    0.277058   -0.045451    11.00000    0.08396    0.18546 =
         0.12725   -0.04087    0.02216    0.01799
AFIX 137
H36A  2   -0.607088    0.262678   -0.099636    11.00000   -1.50000
H36B  2   -0.654259    0.349925   -0.029822    11.00000   -1.50000
H36C  2   -0.708043    0.208910   -0.045492    11.00000   -1.50000
AFIX   0
HKLF 4


REM  1_a.res in P1
REM wR2 = 0.0821, GooF = S = 1.001, Restrained GooF = 1.004 for all data
REM R1 = 0.0402 for 12773 Fo > 4sig(Fo) and 0.1099 for all 21932 data
REM 597 parameters refined using 7 restraints

END

WGHT      0.0184      2.6706

REM Highest difference peak  0.848,  deepest hole -0.752,  1-sigma level  0.096
Q1    1   0.8991  0.6566  0.6490  11.00000  0.05    0.85
Q2    1   0.5061  0.2930  0.6827  11.00000  0.05    0.78
Q3    1   0.0822  0.2813  0.1565  11.00000  0.05    0.71
Q4    1   0.2657  0.6011  0.1333  11.00000  0.05    0.63
Q5    1   0.0868  0.3373  0.2062  11.00000  0.05    0.59
Q6    1   0.3517  0.6446  0.1712  11.00000  0.05    0.56
Q7    1   0.7390  0.6572  0.7171  11.00000  0.05    0.54
Q8    1   0.2734  0.6038  0.1955  11.00000  0.05    0.54
Q9    1   0.8650  0.7618  0.8577  11.00000  0.05    0.54
Q10   1   0.2863  0.6591  0.1647  11.00000  0.05    0.54
Q11   1   0.4256  0.5920  0.0207  11.00000  0.05    0.52
Q12   1   0.1320  0.7779  0.1416  11.00000  0.05    0.50
Q13   1   0.4806  0.1829  0.7786  11.00000  0.05    0.50
Q14   1   0.4196  0.1992  0.5973  11.00000  0.05    0.49
Q15   1   0.7387  0.5980  0.7398  11.00000  0.05    0.49
Q16   1   0.4439  0.8541  0.2396  11.00000  0.05    0.48
Q17   1   0.5028  0.6615  0.0834  11.00000  0.05    0.47
Q18   1   0.7449  0.6488  0.7791  11.00000  0.05    0.47
Q19   1   0.3544  0.4379  0.6496  11.00000  0.05    0.46
Q20   1   0.1761  0.3855  0.2456  11.00000  0.05    0.46
;
_shelx_res_checksum                84748
_shelx_hkl_file
;
  -1   0   0  466.25   27.80
  -2   0   0   60.89    4.20
  -2   0   0   48.90    5.00
  -2   0   0   58.39    5.00
  -2   0   0   56.29    4.30
  -2   0   0   58.99    4.30
  -2   0   0   52.79    4.30
  -2   0   0   54.39    5.30
  -2   0   0   58.19    4.40
  -2   0   0   58.09    4.50
  -2   0   0   57.79    4.00
   2   0   0   48.20    4.00
   2   0   0   55.79    4.30
   2   0   0   57.79    4.20
   2   0   0   50.39    4.10
   2   0   0   55.59    5.20
   2   0   0   57.89    4.80
   2   0   0   52.49    4.80
   2   0   0   50.99    4.90
   2   0   0   54.29    4.20
  -3   0   0 7386.96  421.66
  -3   0   0 6343.97  422.26
  -3   0   0 7005.80  421.56
  -3   0   0 6987.80  421.06
  -3   0   0 6950.30  421.06
  -3   0   0 6449.85  421.46
  -3   0   0 6983.20  421.46
  -3   0   0 7236.58  420.96
   3   0   0 7748.12  421.56
   3   0   0 8030.40  421.86
   3   0   0 7226.58  421.86
  -4   0   0  359.66   23.20
  -4   0   0  363.26   24.50
  -4   0   0  360.06   23.60
  -4   0   0  364.86   23.40
  -4   0   0  375.06   24.20
  -4   0   0  366.16   22.70
  -4   0   0  358.46   24.40
  -4   0   0  363.66   23.40
  -4   0   0  362.16   24.30
  -4   0   0  389.86   23.30
   4   0   0  375.46   23.10
   4   0   0  379.66   23.30
   4   0   0  343.97   23.10
   4   0   0  372.86   24.90
   4   0   0  378.36   24.60
   4   0   0  379.56   22.90
   4   0   0  402.86   24.30
   4   0   0  376.66   23.40
  -5   0   0  698.23   45.40
  -5   0   0  685.63   44.30
  -5   0   0  679.33   45.10
  -5   0   0  720.23   44.60
  -5   0   0  681.23   45.20
  -5   0   0  736.33   44.10
  -5   0   0  714.53   44.20
  -5   0   0  697.03   45.90
  -5   0   0  703.83   43.50
  -5   0   0  681.23   44.10
   5   0   0  744.23   43.90
   5   0   0  777.62   44.00
   5   0   0  741.13   44.20
   5   0   0  790.42   45.30
   5   0   0  722.73   45.50
   5   0   0  729.83   43.60
   5   0   0  703.43   44.20
   5   0   0  760.82   46.10
  -6   0   0  664.13   43.50
  -6   0   0  641.24   45.10
  -6   0   0  654.13   44.00
  -6   0   0  644.24   43.80
  -6   0   0  641.94   43.10
  -6   0   0  661.93   42.80
  -6   0   0  676.73   44.50
  -6   0   0  646.64   41.90
  -6   0   0  640.04   42.70
   6   0   0  750.12   42.10
   6   0   0  706.23   45.40
   6   0   0  723.83   44.10
   6   0   0  693.33   42.90
   6   0   0  711.53   42.40
   6   0   0  731.93   42.90
   6   0   0  755.42   42.90
   6   0   0  729.23   44.60
   6   0   0  723.23   42.60
  -7   0   0  157.08   15.80
  -7   0   0  150.88   13.90
  -7   0   0  160.98   14.00
  -7   0   0  161.68   18.10
  -7   0   0  167.58   14.10
  -7   0   0  163.28   16.20
  -7   0   0  175.28   12.20
  -7   0   0  128.09   16.80
  -7   0   0  153.98   16.40
  -7   0   0  145.09   14.70
   7   0   0  147.89   19.40
   7   0   0  155.68   13.40
   7   0   0  178.68   14.50
   7   0   0  152.18   12.80
   7   0   0  167.48   13.80
   7   0   0  164.28   13.90
   7   0   0  175.08   17.10
   7   0   0  154.68   15.80
  -8   0   0  304.07   21.90
  -8   0   0  280.67   22.90
  -8   0   0  273.87   24.80
  -8   0   0  280.67   22.30
  -8   0   0  289.57   27.90
  -8   0   0  314.07   22.70
  -8   0   0  315.87   26.30
  -8   0   0  314.07   24.70
  -8   0   0  289.67   20.20
  -8   0   0  282.47   25.10
   8   0   0  308.57   21.90
   8   0   0  303.97   22.00
   8   0   0  334.47   24.60
   8   0   0  322.77   20.70
   8   0   0  296.77   28.30
   8   0   0  339.17   25.30
   8   0   0  320.17   23.00
   8   0   0  320.97   22.10
   8   0   0  300.47   20.90
  -9   0   0   69.09   11.20
  -9   0   0   76.49   11.50
  -9   0   0   84.49   16.90
  -9   0   0   73.09    9.40
  -9   0   0   79.29   13.80
  -9   0   0   76.39    9.70
  -9   0   0   68.39   14.70
   9   0   0   84.89   17.50
   9   0   0   91.19   10.80
   9   0   0   90.69   12.30
   9   0   0   81.69   10.50
   9   0   0  102.99   10.40
 -10   0   0   30.90    8.50
 -10   0   0   34.00   11.40
 -10   0   0   23.30   13.60
 -10   0   0    8.10   17.30
 -10   0   0   41.40   15.60
 -10   0   0   32.30    6.10
 -10   0   0   38.90   11.40
  10   0   0   26.70    9.60
  10   0   0   53.69   11.80
  10   0   0   35.00    6.20
  10   0   0   11.60   18.20
  10   0   0   30.90    9.10
 -11   0   0    0.80   17.20
 -11   0   0   22.80    8.00
 -11   0   0   31.20   15.70
 -11   0   0   10.80    8.60
 -11   0   0    7.90   20.50
 -11   0   0   22.30   12.80
 -11   0   0   23.50   18.20
 -11   0   0    7.30   23.80
  11   0   0   38.20   12.60
  11   0   0   32.80    9.30
  11   0   0   -7.50   20.20
 -12   0   0   20.80   19.90
 -12   0   0   34.90   27.10
 -12   0   0   27.10   18.20
 -12   0   0    8.70   22.40
  12   0   0  -32.20   22.50
  12   0   0   30.10   14.20
 -13   0   0  -29.10   29.90
 -13   0   0    4.60   20.80
 -13   0   0   -7.40   26.40
 -13   0   0   16.90   22.80
  13   0   0   -8.80   14.50
  13   0   0   -2.50   27.00
  14  -1   0  -19.90   17.00
 -14   1   0  -40.90   27.50
 -14   1   0   29.20   24.30
 -14   1   0   13.10   36.20
 -14   1   0   21.00   25.40
  13  -1   0  -38.10   25.50
  13  -1   0   -3.50   14.70
 -13   1   0    4.60   21.50
 -13   1   0   -4.40   28.80
 -13   1   0   -8.10   20.70
 -13   1   0   31.70   26.80
  12  -1   0   39.10   15.30
  12  -1   0   -3.00   25.00
 -12   1   0   78.49   28.90
 -12   1   0   12.90   18.90
 -12   1   0   64.79   25.30
 -12   1   0   26.00    9.20
 -12   1   0   67.79   21.60
  11  -1   0   -4.50   12.00
  11  -1   0   -3.00    9.10
  11  -1   0    5.90   10.80
  11  -1   0   -4.50    5.10
  11  -1   0  -45.10   18.50
 -11   1   0    2.20    8.20
 -11   1   0    1.60   12.00
 -11   1   0  -17.70   15.30
 -11   1   0  -32.30   19.10
 -11   1   0   17.70   12.10
 -11   1   0    0.80    5.50
 -11   1   0  -29.00   21.70
 -11   1   0    9.20   16.20
  10  -1   0    7.60   10.60
  10  -1   0   10.10    5.40
  10  -1   0  -19.60   16.90
  10  -1   0    4.50    9.20
  10  -1   0    8.30    9.00
  10  -1   0   -1.30    8.70
 -10   1   0   -4.80   13.20
 -10   1   0   -2.60   16.90
 -10   1   0    0.30   10.80
 -10   1   0   12.00   10.20
 -10   1   0    9.40    7.90
 -10   1   0    0.20   13.80
 -10   1   0    7.70    5.30
   9  -1   0  242.38   21.60
   9  -1   0  221.18   27.20
   9  -1   0  253.47   20.80
   9  -1   0  259.17   16.60
   9  -1   0  235.18   19.20
   9  -1   0  232.08   18.90
  -9   1   0  203.78   22.80
  -9   1   0  183.88   24.10
  -9   1   0  190.38   20.60
  -9   1   0  224.38   16.20
  -9   1   0  238.48   28.30
  -9   1   0  194.38   21.90
  -9   1   0  200.98   27.10
  -9   1   0  193.18   18.80
  -9   1   0  225.48   20.30
   8  -1   0   81.39    9.00
   8  -1   0   68.09   13.00
   8  -1   0   72.89   10.70
   8  -1   0   81.09   12.20
   8  -1   0   65.89    9.10
   8  -1   0   80.59    9.20
   8  -1   0   94.39   11.60
   8  -1   0   95.39   10.20
  -8   1   0   84.09    8.90
  -8   1   0   64.39    9.00
  -8   1   0   78.59   14.60
  -8   1   0   72.59   11.00
  -8   1   0   71.89   13.30
  -8   1   0   73.59   12.00
  -8   1   0   85.39   10.40
  -8   1   0   87.99   12.70
  -8   1   0   86.79   10.60
  -8   1   0   75.39   12.70
   7  -1   0  328.37   22.20
   7  -1   0  340.37   24.80
   7  -1   0  349.47   24.30
   7  -1   0  328.57   22.80
   7  -1   0  340.57   23.60
   7  -1   0  318.27   22.10
   7  -1   0  321.07   22.70
   7  -1   0  339.17   25.80
  -7   1   0  327.67   24.30
  -7   1   0  332.17   21.40
  -7   1   0  346.37   23.40
  -7   1   0  327.77   23.10
  -7   1   0  309.37   24.50
  -7   1   0  319.97   25.80
  -7   1   0  330.27   22.90
  -7   1   0  356.46   25.40
  -7   1   0  301.27   23.80
  -7   1   0  301.07   26.80
   6  -1   0  329.17   24.20
   6  -1   0  337.77   20.30
   6  -1   0  361.36   22.20
   6  -1   0  322.57   22.40
   6  -1   0  347.57   20.60
   6  -1   0  311.77   21.00
   6  -1   0  344.17   20.80
   6  -1   0  341.87   19.60
  -6   1   0  272.57   21.50
  -6   1   0  268.67   19.30
  -6   1   0  274.47   21.70
  -6   1   0  265.47   20.40
  -6   1   0  284.67   22.80
  -6   1   0  289.77   21.60
  -6   1   0  255.87   20.90
  -6   1   0  282.37   20.80
  -6   1   0  266.37   23.50
  -6   1   0  252.67   21.30
   5  -1   0 1212.58   68.09
   5  -1   0 1146.79   68.69
   5  -1   0 1160.88   66.89
   5  -1   0 1063.89   67.79
   5  -1   0 1180.18   66.89
   5  -1   0 1158.58   66.49
   5  -1   0 1154.98   67.19
   5  -1   0 1159.58   67.69
  -5   1   0 1022.00   67.29
  -5   1   0 1097.59   67.29
  -5   1   0 1059.09   68.19
  -5   1   0 1046.30   66.39
  -5   1   0 1085.59   68.49
  -5   1   0 1047.20   66.79
  -5   1   0 1101.79   68.09
  -5   1   0 1060.69   66.99
  -5   1   0 1086.39   67.39
   4  -1   0   54.39    5.40
   4  -1   0   50.89    6.60
   4  -1   0   59.29    7.20
   4  -1   0   51.49    5.70
   4  -1   0   50.19    6.00
   4  -1   0   55.79    7.40
   4  -1   0   48.80    5.60
   4  -1   0   56.79    7.30
  -4   1   0   61.29    5.20
  -4   1   0   55.59    6.30
  -4   1   0   48.30    6.10
  -4   1   0   57.09    6.80
  -4   1   0   61.69    7.00
  -4   1   0   51.79    7.30
  -4   1   0   48.10    5.90
  -4   1   0   55.29    6.70
  -4   1   0   66.39    6.90
  -4   1   0   61.89    6.30
   3  -1   0  596.54   34.00
   3  -1   0  580.54   34.80
   3  -1   0  606.14   34.20
   3  -1   0  586.54   33.70
   3  -1   0  615.34   34.00
   3  -1   0  604.14   33.90
   3  -1   0  595.24   34.30
   3  -1   0  552.34   33.60
  -3   1   0  532.25   33.50
  -3   1   0  528.35   34.00
  -3   1   0  532.45   33.80
  -3   1   0  517.65   34.30
  -3   1   0  528.15   34.50
  -3   1   0  521.85   34.50
  -3   1   0  527.05   34.00
  -3   1   0  534.25   33.90
  -3   1   0  544.15   34.00
  -3   1   0  508.15   33.60
   2  -1   0 1763.82  102.89
   2  -1   0 1652.63  103.19
   2  -1   0 1730.33  102.79
   2  -1   0 1599.64  102.59
   2  -1   0 1795.72  102.79
   2  -1   0 1758.12  102.99
   2  -1   0 1634.34  102.59
   2  -1   0 1777.52  102.79
  -2   1   0 1759.22  102.89
  -2   1   0 1838.82  102.89
  -2   1   0 1675.43  102.99
  -2   1   0 1723.43  103.29
  -2   1   0 1778.22  102.99
  -2   1   0 1697.93  102.59
  -2   1   0 1726.73  102.69
  -2   1   0 1753.42  102.79
  -2   1   0 1760.92  102.79
   1  -1   0  483.05   29.50
   1  -1   0  514.45   29.50
   1  -1   0  516.15   29.50
   1  -1   0  502.75   29.50
   1  -1   0  473.35   29.40
  -1   1   0  479.15   29.30
  -1   1   0  482.55   29.50
  -1   1   0  495.45   29.50
  -1   1   0  527.85   29.60
  -1   1   0  449.46   29.70
  -2  -1   0   54.39    4.00
  -2  -1   0   55.29    5.00
  -2  -1   0   48.30    5.50
  -2  -1   0   50.89    4.40
  -2  -1   0   52.99    5.00
  -2  -1   0   54.69    4.30
  -2  -1   0   54.89    3.90
  -2  -1   0   56.19    3.80
  -2  -1   0   56.79    3.90
  -2  -1   0   53.49    5.20
   2   1   0   53.19    5.20
   2   1   0   51.39    3.60
   2   1   0   45.90    3.90
   2   1   0   53.89    4.90
   2   1   0   49.30    4.40
   2   1   0   49.20    3.50
   2   1   0   56.19    4.00
  -3  -1   0 4421.66  255.87
  -3  -1   0 4398.06  256.67
  -3  -1   0 4530.15  256.57
  -3  -1   0 4163.58  257.07
  -3  -1   0 4348.86  255.77
  -3  -1   0 4414.76  255.97
  -3  -1   0 4006.50  255.87
  -3  -1   0 4117.99  255.87
  -3  -1   0 4333.97  255.87
  -3  -1   0 4555.04  256.97
   3   1   0 4164.68  255.87
   3   1   0 4307.27  256.07
   3   1   0 4229.08  255.87
   3   1   0 4207.28  255.87
   3   1   0 4626.64  256.87
   3   1   0 4401.86  256.97
   3   1   0 4298.17  255.67
   3   1   0 4478.85  256.57
   3   1   0 4189.48  255.67
  -4  -1   0  631.04   39.30
  -4  -1   0  632.04   40.90
  -4  -1   0  589.64   39.40
  -4  -1   0  632.34   40.40
  -4  -1   0  613.74   40.30
  -4  -1   0  618.84   39.30
  -4  -1   0  584.14   39.10
  -4  -1   0  601.84   39.00
   4   1   0  687.73   40.80
   4   1   0  678.83   39.20
   4   1   0  682.03   40.30
   4   1   0  687.23   40.90
   4   1   0  635.44   39.30
   4   1   0  672.73   39.50
   4   1   0  689.73   39.10
   4   1   0  659.83   39.30
   4   1   0  693.63   39.00
  -5  -1   0  218.58   15.50
  -5  -1   0  219.68   15.40
  -5  -1   0  229.48   14.90
  -5  -1   0  225.68   17.20
  -5  -1   0  201.38   15.90
  -5  -1   0  213.88   15.40
  -5  -1   0  217.18   17.60
  -5  -1   0  216.88   16.70
  -5  -1   0  230.48   18.60
  -5  -1   0  214.18   15.40
   5   1   0  242.78   18.00
   5   1   0  225.98   14.90
   5   1   0  240.48   15.20
   5   1   0  242.68   17.40
   5   1   0  249.78   18.60
   5   1   0  231.78   15.50
   5   1   0  217.38   15.50
   5   1   0  237.08   15.80
   5   1   0  232.28   14.90
  -6  -1   0  311.27   23.20
  -6  -1   0  328.77   22.60
  -6  -1   0  320.27   20.50
  -6  -1   0  331.27   22.80
  -6  -1   0  305.77   21.40
  -6  -1   0  306.87   19.60
  -6  -1   0  302.87   24.00
  -6  -1   0  330.17   20.60
  -6  -1   0  297.07   20.40
   6   1   0  271.37   20.50
   6   1   0  283.37   20.30
   6   1   0  297.77   19.50
   6   1   0  281.57   23.80
   6   1   0  301.67   19.70
   6   1   0  308.17   23.20
   6   1   0  277.27   22.40
   6   1   0  283.57   22.30
  -7  -1   0   91.69   12.70
  -7  -1   0   89.79   11.80
  -7  -1   0   78.89   13.70
  -7  -1   0   87.69   11.20
  -7  -1   0   84.89   12.70
  -7  -1   0   90.59   10.80
  -7  -1   0   90.69   11.10
  -7  -1   0   93.99   11.20
  -7  -1   0   89.49    9.00
  -7  -1   0   72.29    9.20
   7   1   0  103.19   11.30
   7   1   0  101.09    9.90
   7   1   0  104.99   10.10
   7   1   0  105.29   12.00
   7   1   0  103.19    9.20
   7   1   0  103.39   10.80
   7   1   0  109.69   14.40
  -8  -1   0  220.68   19.10
  -8  -1   0  208.98   16.80
  -8  -1   0  188.78   17.30
  -8  -1   0  218.08   21.60
  -8  -1   0  243.18   24.30
  -8  -1   0  175.18   19.80
  -8  -1   0  197.68   14.80
  -8  -1   0  193.98   17.60
  -8  -1   0  204.58   20.60
  -8  -1   0  150.28   16.10
   8   1   0  205.88   24.40
   8   1   0  197.88   15.50
   8   1   0  204.38   17.50
   8   1   0  226.88   16.90
   8   1   0  206.68   20.10
   8   1   0  216.58   15.30
   8   1   0  193.28   14.70
  -9  -1   0   20.70   12.80
  -9  -1   0    4.10    8.20
  -9  -1   0    0.20    8.50
  -9  -1   0   10.60    7.10
  -9  -1   0   12.00   14.10
  -9  -1   0    0.80   10.40
  -9  -1   0    6.00    5.10
   9   1   0   17.80    5.60
   9   1   0   14.10    6.20
   9   1   0   -1.00    8.40
   9   1   0  -17.40   14.90
 -10  -1   0  110.49   14.60
 -10  -1   0   97.99   13.00
 -10  -1   0  107.69   21.50
 -10  -1   0  111.29   11.40
 -10  -1   0  109.29   14.70
 -10  -1   0  124.19   18.60
  10   1   0  106.09   21.90
  10   1   0  104.09   20.30
  10   1   0  101.59   12.20
 -11  -1   0  -19.20   14.00
 -11  -1   0   27.10   12.60
 -11  -1   0   -7.50   16.50
 -11  -1   0    6.70    8.50
 -11  -1   0    4.00   19.90
 -11  -1   0  -21.40   22.90
  11   1   0    7.80   11.50
  11   1   0  -38.10   20.50
 -12  -1   0  -32.90   27.00
 -12  -1   0   19.90   19.10
 -12  -1   0   -2.80   16.90
 -12  -1   0   17.10   25.10
  12   1   0  -17.90   24.20
  12   1   0    0.60   13.00
 -13  -1   0  -16.70   18.40
 -13  -1   0   17.70   31.90
 -13  -1   0   38.40   23.80
 -13  -1   0   17.30   26.00
  13   1   0  -61.29   25.60
  13   1   0  -25.50   14.70
  14  -2   0  -32.00   16.20
  14  -2   0  -48.20   27.40
 -14   2   0   26.90   34.20
 -14   2   0    4.90   28.40
 -14   2   0  -17.50   22.70
 -14   2   0   14.00   24.60
  13  -2   0    4.10   15.60
  13  -2   0  -19.80   25.60
 -13   2   0   22.50   25.10
 -13   2   0  -14.60   27.90
 -13   2   0  -14.60   20.20
 -13   2   0   12.80   21.40
  12  -2   0   36.90   14.70
  12  -2   0  -36.60   21.40
  12  -2   0    1.10    7.50
 -12   2   0   -2.80    9.10
 -12   2   0   -6.40   18.60
 -12   2   0   -2.20   17.90
 -12   2   0   -5.60   22.10
 -12   2   0    8.80   25.40
  11  -2   0   24.30    9.70
  11  -2   0   -7.80   19.30
  11  -2   0   30.60    6.10
  11  -2   0   14.80   11.90
 -11   2   0  -10.30   20.20
 -11   2   0   46.00   22.50
 -11   2   0   15.70    6.30
 -11   2   0   19.30   12.50
 -11   2   0   16.50    8.60
 -11   2   0   23.10   13.40
 -11   2   0   -1.40   16.50
 -11   2   0   53.29   17.60
  10  -2   0   -8.30   16.60
  10  -2   0   14.90    8.50
  10  -2   0    4.90    9.00
  10  -2   0   16.30   10.90
  10  -2   0   14.00    5.70
 -10   2   0   -0.30   10.70
 -10   2   0   -2.30   14.30
 -10   2   0   13.40   17.20
 -10   2   0   19.60   13.90
 -10   2   0   -0.80    7.80
 -10   2   0   11.00    5.70
 -10   2   0   27.30   10.70
   9  -2   0   13.60    5.70
   9  -2   0    7.90    8.50
   9  -2   0   13.20    7.10
   9  -2   0   19.80    9.60
   9  -2   0   15.70    8.20
   9  -2   0   16.30    7.90
   9  -2   0    9.90    9.60
   9  -2   0    0.30   14.80
   9  -2   0   12.30   10.00
  -9   2   0   25.40    9.30
  -9   2   0   13.90   11.70
  -9   2   0   13.30   12.80
  -9   2   0   22.70   15.00
  -9   2   0   10.00    7.30
  -9   2   0   13.80   10.30
  -9   2   0    9.90    9.10
  -9   2   0   27.60   11.40
  -9   2   0   13.50    5.40
  -9   2   0    2.90   11.50
   8  -2   0  204.68   24.10
   8  -2   0  236.48   19.30
   8  -2   0  217.08   19.40
   8  -2   0  211.18   18.10
   8  -2   0  220.88   17.40
   8  -2   0  219.88   16.40
   8  -2   0  220.58   17.70
   8  -2   0  256.87   18.00
   8  -2   0  225.98   20.00
  -8   2   0  235.58   19.20
  -8   2   0  229.58   20.80
  -8   2   0  205.28   19.80
  -8   2   0  211.78   21.70
  -8   2   0  242.58   22.80
  -8   2   0  236.98   18.80
  -8   2   0  205.68   24.40
  -8   2   0  213.58   15.90
  -8   2   0  203.08   17.90
   7  -2   0  287.37   22.00
   7  -2   0  339.57   23.00
   7  -2   0  318.17   23.20
   7  -2   0  299.67   26.10
   7  -2   0  355.66   22.10
   7  -2   0  289.07   23.40
   7  -2   0  319.17   22.30
   7  -2   0  317.07   21.80
  -7   2   0  310.87   25.00
  -7   2   0  309.77   22.10
  -7   2   0  324.27   25.20
  -7   2   0  314.77   20.70
  -7   2   0  286.67   25.80
  -7   2   0  331.07   22.70
  -7   2   0  324.87   23.30
  -7   2   0  298.17   23.40
  -7   2   0  309.47   23.80
  -7   2   0  324.87   22.90
   6  -2   0  111.39   11.60
   6  -2   0   91.99   10.40
   6  -2   0  109.09   11.20
   6  -2   0   78.19   12.00
   6  -2   0  101.29    9.60
   6  -2   0  108.39    9.60
   6  -2   0   95.99    9.20
   6  -2   0  109.79   10.00
  -6   2   0   86.09   10.30
  -6   2   0   73.59    9.70
  -6   2   0   73.29   11.20
  -6   2   0   77.49   10.80
  -6   2   0   86.09   10.70
  -6   2   0   83.89   10.00
  -6   2   0   83.09    8.30
  -6   2   0   88.59   10.40
  -6   2   0   68.39   11.20
  -6   2   0   75.39    9.30
   5  -2   0  288.77   19.80
   5  -2   0  268.77   22.00
   5  -2   0  283.27   20.40
   5  -2   0  276.67   19.40
   5  -2   0  294.97   20.80
   5  -2   0  286.87   19.50
   5  -2   0  279.87   20.20
   5  -2   0  289.77   19.90
  -5   2   0  299.67   20.80
  -5   2   0  315.77   21.60
  -5   2   0  298.57   19.90
  -5   2   0  304.87   22.10
  -5   2   0  336.67   20.50
  -5   2   0  309.07   20.80
  -5   2   0  312.37   20.10
  -5   2   0  319.47   20.40
  -5   2   0  322.17   19.30
  -5   2   0  308.57   22.10
   4  -2   0   56.19    6.60
   4  -2   0   57.09    6.40
   4  -2   0   68.29    6.10
   4  -2   0   53.69    7.60
   4  -2   0   57.49    6.30
   4  -2   0   71.69    7.40
   4  -2   0   60.29    6.40
   4  -2   0   68.19    7.10
  -4   2   0   54.79    6.70
  -4   2   0   58.49    6.80
  -4   2   0   52.59    7.50
  -4   2   0   48.10    5.70
  -4   2   0   64.19    6.90
  -4   2   0   53.59    7.10
  -4   2   0   55.79    6.10
  -4   2   0   58.59    6.90
  -4   2   0   49.70    6.30
   3  -2   0  248.48   19.20
   3  -2   0  240.18   19.00
   3  -2   0  267.37   19.00
   3  -2   0  250.47   18.70
   3  -2   0  249.88   19.00
  -3   2   0  338.27   19.50
  -3   2   0  334.97   20.50
  -3   2   0  329.47   19.60
  -3   2   0  341.27   19.00
  -3   2   0  327.17   19.10
  -3   2   0  345.67   19.30
  -3   2   0  331.67   19.80
  -3   2   0  346.57   19.40
   2  -2   0  508.55   27.20
   2  -2   0  512.55   27.30
   2  -2   0  488.15   27.30
   2  -2   0  522.65   27.30
   2  -2   0  452.65   27.80
   2  -2   0  466.95   27.20
   2  -2   0  493.95   27.30
   2  -2   0  503.55   27.20
   2  -2   0  493.25   27.30
  -2   2   0  410.76   27.10
  -2   2   0  372.46   27.80
  -2   2   0  430.46   27.20
  -2   2   0  409.36   27.30
  -2   2   0  410.16   26.80
  -2   2   0  419.16   27.20
  -2   2   0  386.06   27.20
  -2   2   0  388.96   27.10
  -2   2   0  404.96   27.20
  -2   2   0  400.96   27.30
   1  -2   0   99.19    5.80
  -1   2   0   85.09    5.90
  -1   2   0   80.69    5.80
  -1   2   0   82.69    6.30
  -1   2   0   91.59    6.00
  -1   2   0   69.19    5.80
  -1   2   0   84.89    6.00
   0  -2   0 1543.25   86.49
   0  -2   0 1327.27   86.49
   0  -2   0 1465.55   86.89
   0  -2   0 1504.15   86.99
   0  -2   0 1416.96   86.69
   0  -2   0 1525.45   86.79
   0  -2   0 1460.35   86.49
   0  -2   0 1470.15   86.59
   0  -2   0 1463.05   86.79
   0   2   0 1458.45   86.79
   0   2   0 1502.05   86.89
   0   2   0 1410.26   86.69
   0   2   0 1463.35   86.39
  -1  -2   0 1092.49   66.09
  -1  -2   0 1108.19   66.19
  -1  -2   0 1120.59   66.29
  -1  -2   0 1137.09   66.29
  -1  -2   0 1117.09   66.29
  -1  -2   0 1084.19   66.29
  -2  -2   0 1231.08   71.49
  -2  -2   0 1206.78   70.49
  -2  -2   0 1236.38   70.49
  -2  -2   0 1166.58   70.49
  -2  -2   0 1276.67   71.39
  -2  -2   0 1223.78   71.19
  -2  -2   0 1167.88   70.49
  -2  -2   0 1231.58   71.59
   2   2   0 1146.19   71.19
   2   2   0 1117.09   70.59
   2   2   0 1157.78   71.39
   2   2   0 1141.69   70.59
  -3  -2   0 1354.06   80.59
  -3  -2   0 1394.06   82.09
  -3  -2   0 1437.56   81.99
  -3  -2   0 1340.27   81.09
  -3  -2   0 1357.76   81.69
  -3  -2   0 1330.27   80.59
  -3  -2   0 1295.67   80.69
  -3  -2   0 1338.27   81.59
  -3  -2   0 1318.47   81.19
  -3  -2   0 1325.47   80.59
   3   2   0 1335.57   80.69
   3   2   0 1362.96   81.79
   3   2   0 1394.66   81.19
   3   2   0 1423.96   80.69
  -4  -2   0  536.55   34.20
  -4  -2   0  475.15   35.00
  -4  -2   0  578.34   36.20
  -4  -2   0  549.35   35.50
  -4  -2   0  554.04   35.50
  -4  -2   0  533.75   34.00
  -4  -2   0  545.85   33.90
  -4  -2   0  534.65   34.20
  -4  -2   0  556.54   34.00
   4   2   0  608.24   34.60
   4   2   0  637.84   34.20
   4   2   0  604.74   36.00
   4   2   0  563.24   34.00
  -5  -2   0    5.90    5.70
  -5  -2   0    6.30    5.50
  -5  -2   0    2.70    3.30
  -5  -2   0   -3.60    7.10
  -5  -2   0   -1.10    3.60
  -5  -2   0   -6.10    5.90
  -5  -2   0   -1.60    3.90
  -5  -2   0   -0.50    4.10
  -5  -2   0   -2.20    3.20
  -5  -2   0    5.20    3.50
   5   2   0    4.20    6.60
   5   2   0    6.70    1.70
   5   2   0    6.20    4.80
   5   2   0    4.30    3.70
   5   2   0    9.90    3.90
  -6  -2   0  529.95   32.20
  -6  -2   0  514.05   31.50
  -6  -2   0  528.75   34.10
  -6  -2   0  483.05   31.30
  -6  -2   0  512.05   31.80
  -6  -2   0  513.75   35.00
  -6  -2   0  516.35   33.60
  -6  -2   0  515.05   31.30
  -6  -2   0  490.85   31.10
  -6  -2   0  491.85   33.90
   6   2   0  486.35   34.80
   6   2   0  492.45   30.00
   6   2   0  463.15   30.00
   6   2   0  498.25   31.50
   6   2   0  460.15   31.40
  -7  -2   0   91.89   11.70
  -7  -2   0   89.39   12.90
  -7  -2   0   92.19    8.90
  -7  -2   0   75.49   12.00
  -7  -2   0   77.09    9.10
  -7  -2   0   77.79    9.70
  -7  -2   0   79.59   13.40
  -7  -2   0   75.19    8.90
  -7  -2   0   78.69   10.00
  -7  -2   0   62.09    8.10
   7   2   0   62.09    7.60
   7   2   0   71.59    6.10
   7   2   0   75.79   13.80
   7   2   0   54.69    5.80
   7   2   0   68.69    8.40
   7   2   0   75.79    8.60
  -8  -2   0    6.20    8.00
  -8  -2   0    0.60    8.50
  -8  -2   0   -6.30    9.50
  -8  -2   0    0.50    4.90
  -8  -2   0   -5.70   11.90
  -8  -2   0  -15.20   10.70
  -8  -2   0   -1.50    6.40
  -8  -2   0    2.50    6.30
   8   2   0    7.60    5.70
   8   2   0   10.10    6.90
   8   2   0    0.00    1.70
   8   2   0   -9.40   12.90
   8   2   0   -8.20    6.60
  -9  -2   0   64.89   17.70
  -9  -2   0   83.49   10.10
  -9  -2   0   98.89   14.40
  -9  -2   0   87.99   13.80
  -9  -2   0   80.29   10.10
  -9  -2   0   85.19   10.20
  -9  -2   0   77.59   15.50
  -9  -2   0   72.49   10.40
   9   2   0   84.49   11.60
   9   2   0   92.29   18.90
 -10  -2   0   42.40    9.90
 -10  -2   0   71.69   27.90
 -10  -2   0   46.40   13.70
 -10  -2   0   49.80   12.40
 -10  -2   0   64.79   10.40
 -10  -2   0   59.19   20.10
 -10  -2   0   49.50    9.50
  10   2   0   50.69   11.00
  10   2   0   54.39   10.00
 -11  -2   0   55.09   15.70
 -11  -2   0   34.60   22.00
 -11  -2   0   48.20    9.80
 -11  -2   0   57.79   19.60
 -11  -2   0   37.30   24.70
  11   2   0   54.79   11.70
  11   2   0   25.50   24.10
  11   2   0   51.19   12.80
 -12  -2   0    9.80   28.30
 -12  -2   0   -6.80   16.40
 -12  -2   0    3.30   19.00
 -12  -2   0  -11.30   24.00
  12   2   0  -12.70   12.50
 -13  -2   0   34.60   23.10
 -13  -2   0   42.20   27.70
 -13  -2   0  -50.19   31.90
 -13  -2   0  -35.00   18.30
  13   2   0  -79.59   27.70
  13   2   0   -5.60   14.70
  14  -3   0  -15.90   17.50
  14  -3   0  -71.09   26.00
 -14   3   0  -25.10   32.90
 -14   3   0   15.80   24.10
 -14   3   0   16.00   24.00
 -14   3   0  -19.30   29.40
  13  -3   0  -11.40   23.40
  13  -3   0    3.60   16.00
 -13   3   0   11.50   22.60
 -13   3   0   50.99   27.40
 -13   3   0   -8.90   27.90
 -13   3   0  -17.10   20.70
  12  -3   0   67.59   23.90
  12  -3   0   72.59   16.40
  12  -3   0   66.79    7.80
 -12   3   0  114.89   28.20
 -12   3   0   89.39   21.20
 -12   3   0   69.39   22.60
 -12   3   0   45.80   23.10
 -12   3   0   49.30   11.50
  11  -3   0   56.69    7.90
  11  -3   0   62.69   14.60
  11  -3   0   74.99   12.30
  11  -3   0   42.60   12.70
  11  -3   0   22.90   21.20
  11  -3   0   59.19   11.20
 -11   3   0   66.79   21.90
 -11   3   0   64.59   10.90
 -11   3   0   70.49    8.60
 -11   3   0   69.79   18.50
 -11   3   0   56.49   14.40
 -11   3   0   52.69   22.20
 -11   3   0   65.19   15.80
  10  -3   0  141.09   15.80
  10  -3   0  104.59   13.70
  10  -3   0   90.89    9.40
  10  -3   0   90.39   12.00
  10  -3   0  104.09   14.40
  10  -3   0   65.69   19.70
 -10   3   0   82.39    9.10
 -10   3   0   68.19   11.10
 -10   3   0   91.09   15.50
 -10   3   0   80.59   13.80
 -10   3   0   71.29   17.90
 -10   3   0   90.29   20.40
 -10   3   0  100.69   17.00
   9  -3   0   46.20   10.30
   9  -3   0   27.90   15.30
   9  -3   0   60.99    9.80
   9  -3   0   66.19   11.60
   9  -3   0   54.79    8.90
   9  -3   0   67.39    9.30
   9  -3   0   51.99   11.30
   9  -3   0   64.39    7.90
  -9   3   0   37.20    8.70
  -9   3   0   40.20   11.70
  -9   3   0   47.10    7.20
  -9   3   0   50.39   12.60
  -9   3   0   28.60   15.10
  -9   3   0   31.10   12.90
  -9   3   0   38.80   14.10
  -9   3   0   52.79   11.40
  -9   3   0   57.09   11.00
  -9   3   0   60.69   13.50
   8  -3   0  697.83   46.10
   8  -3   0  745.43   45.70
   8  -3   0  719.33   46.60
   8  -3   0  682.43   47.20
   8  -3   0  741.13   50.59
   8  -3   0  754.72   46.40
   8  -3   0  712.73   47.70
   8  -3   0  713.43   47.30
  -8   3   0  749.03   49.70
  -8   3   0  762.82   45.50
  -8   3   0  711.43   46.40
  -8   3   0  757.42   47.30
  -8   3   0  767.52   50.99
  -8   3   0  708.73   48.30
  -8   3   0  750.02   47.40
  -8   3   0  774.02   50.09
  -8   3   0  760.32   48.70
  -8   3   0  706.63   47.40
   7  -3   0    5.60    6.40
   7  -3   0   -2.50    5.90
   7  -3   0    4.60    5.10
   7  -3   0    3.80    6.50
   7  -3   0    0.50    5.60
   7  -3   0  -11.30    9.40
   7  -3   0   -5.90    6.50
   7  -3   0    4.20    6.80
   7  -3   0   -2.50    5.10
  -7   3   0   -1.40    6.70
  -7   3   0   -4.70    8.30
  -7   3   0  -10.10    7.90
  -7   3   0  -11.20    8.20
  -7   3   0   -2.90    9.80
  -7   3   0    0.00    4.40
  -7   3   0   -6.10    5.40
  -7   3   0    6.20    7.90
  -7   3   0   -4.00    6.60
  -7   3   0   -0.80    6.60
   6  -3   0  196.98   15.30
   6  -3   0  182.08   14.00
   6  -3   0  165.08   14.70
   6  -3   0  172.88   17.80
   6  -3   0  196.78   13.90
   6  -3   0  195.98   14.80
   6  -3   0  191.88   14.30
   6  -3   0  177.28   14.20
   6  -3   0  187.98   14.90
  -6   3   0  161.78   14.80
  -6   3   0  160.18   15.80
  -6   3   0  172.18   15.90
  -6   3   0  180.38   17.40
  -6   3   0  168.98   13.30
  -6   3   0  161.68   14.10
  -6   3   0  171.58   17.80
  -6   3   0  171.28   16.60
  -6   3   0  163.08   14.70
  -6   3   0  168.58   14.70
   5  -3   0 4037.00  233.78
   5  -3   0 4009.50  233.58
   5  -3   0 3954.20  234.88
   5  -3   0 4119.19  233.48
   5  -3   0 4063.69  233.78
   5  -3   0 4060.09  233.98
   5  -3   0 4026.20  233.28
   5  -3   0 3881.31  233.68
  -5   3   0 3994.30  234.18
  -5   3   0 3918.81  234.48
  -5   3   0 3933.21  234.28
  -5   3   0 4012.50  235.28
  -5   3   0 3746.83  233.38
  -5   3   0 3472.65  233.48
  -5   3   0 3878.51  233.68
  -5   3   0 3839.82  233.18
  -5   3   0 3888.61  233.98
  -5   3   0 3908.11  233.78
   4  -3   0  688.63   39.50
   4  -3   0  668.13   39.60
   4  -3   0  610.94   40.70
   4  -3   0  664.53   39.80
   4  -3   0  636.84   39.70
   4  -3   0  603.34   39.30
   4  -3   0  668.83   39.70
   4  -3   0  668.93   39.80
   4  -3   0  653.73   39.30
  -4   3   0  667.53   39.80
  -4   3   0  615.64   41.20
  -4   3   0  619.84   39.20
  -4   3   0  644.14   39.80
  -4   3   0  630.64   40.40
  -4   3   0  625.84   39.40
  -4   3   0  615.04   39.50
  -4   3   0  652.53   40.00
  -4   3   0  584.44   40.00
  -4   3   0  670.93   40.20
   3  -3   0 1070.69   62.09
   3  -3   0 1048.70   62.09
   3  -3   0 1055.69   62.09
   3  -3   0  923.01   63.59
   3  -3   0 1097.09   62.09
   3  -3   0 1059.29   61.89
   3  -3   0 1049.89   62.09
   3  -3   0 1089.19   61.99
   3  -3   0 1006.00   61.89
  -3   3   0  994.60   61.49
  -3   3   0 1014.90   61.99
  -3   3   0  922.31   62.99
  -3   3   0 1032.40   62.09
  -3   3   0 1029.60   62.09
  -3   3   0  971.10   62.19
  -3   3   0 1039.90   62.09
  -3   3   0 1052.79   62.29
  -3   3   0 1054.89   62.09
   2  -3   0  554.24   34.80
   2  -3   0  562.24   34.80
   2  -3   0  596.84   34.80
   2  -3   0  604.54   34.90
   2  -3   0  537.25   35.30
   2  -3   0  549.74   34.80
   2  -3   0  556.74   35.00
   2  -3   0  604.44   34.90
   2  -3   0  586.54   34.70
  -2   3   0  508.95   35.40
  -2   3   0  569.44   35.10
  -2   3   0  566.84   34.90
  -2   3   0  540.65   34.10
  -2   3   0  600.44   35.10
  -2   3   0  597.34   35.00
  -2   3   0  588.44   35.00
  -2   3   0  611.54   34.90
  -2   3   0  560.14   35.00
   1  -3   0  231.18   14.20
   1  -3   0  213.28   14.40
   1  -3   0  215.88   13.30
   1  -3   0  224.78   14.10
   1  -3   0  232.38   14.10
   1  -3   0  216.68   14.60
   1  -3   0  221.78   14.20
   1  -3   0  226.08   13.90
   1  -3   0  219.38   13.90
   1  -3   0  235.98   14.40
   1  -3   0  218.58   13.30
  -1   3   0  232.48   14.60
  -1   3   0  219.38   13.80
  -1   3   0  213.68   14.30
  -1   3   0  218.78   14.10
  -1   3   0  223.08   14.20
  -1   3   0  223.38   14.50
   0  -3   0  297.87   15.50
   0  -3   0  300.57   14.90
   0  -3   0  305.67   15.60
   0   3   0  215.78   15.40
   0   3   0  221.98   15.40
   0   3   0  220.28   14.90
   0   3   0  222.68   14.60
   0   3   0  224.18   15.00
   0   3   0  226.38   14.60
   0   3   0  223.18   15.70
  -1  -3   0 1246.78   75.09
  -1  -3   0 1182.88   75.39
  -1  -3   0 1211.08   75.19
  -1  -3   0 1246.28   75.39
  -1  -3   0 1215.08   75.09
  -1  -3   0 1292.57   75.39
   1   3   0 1313.27   75.09
   1   3   0 1332.77   75.29
   1   3   0 1276.07   74.29
   1   3   0 1259.47   74.39
  -2  -3   0  559.54   34.50
  -2  -3   0  564.44   34.70
  -2  -3   0  566.44   34.60
  -2  -3   0  580.84   34.60
  -2  -3   0  547.25   34.50
  -2  -3   0  547.85   34.30
   2   3   0  576.44   34.70
   2   3   0  538.15   33.10
  -3  -3   0  665.73   42.30
  -3  -3   0  683.13   42.40
  -3  -3   0  689.83   41.70
  -3  -3   0  679.03   41.50
  -3  -3   0  589.04   40.50
  -3  -3   0  674.33   41.90
  -3  -3   0  687.93   41.90
  -3  -3   0  647.84   40.50
  -3  -3   0  676.13   41.50
  -3  -3   0  695.23   42.00
   3   3   0  735.43   42.30
   3   3   0  689.23   40.50
   3   3   0  703.33   40.40
  -4  -3   0  699.13   45.50
  -4  -3   0  735.93   47.00
  -4  -3   0  730.03   46.30
  -4  -3   0  684.73   44.40
  -4  -3   0  745.63   46.40
  -4  -3   0  700.43   44.70
  -4  -3   0  719.33   46.60
  -4  -3   0  722.73   44.20
  -4  -3   0  711.13   45.20
  -4  -3   0  719.43   44.10
  -4  -3   0  700.43   45.60
   4   3   0  804.72   44.60
   4   3   0  819.52   46.80
   4   3   0  770.22   44.50
   4   3   0  856.31   45.80
  -5  -3   0  220.78   17.80
  -5  -3   0  224.68   15.80
  -5  -3   0  230.78   19.70
  -5  -3   0  237.98   14.50
  -5  -3   0  236.48   18.60
  -5  -3   0  233.38   15.30
  -5  -3   0  241.88   18.90
  -5  -3   0  212.28   15.30
  -5  -3   0  211.88   15.60
  -5  -3   0  231.08   16.60
  -5  -3   0  232.88   16.90
   5   3   0  203.68   14.90
   5   3   0  244.28   16.50
   5   3   0  213.98   15.20
   5   3   0  232.78   19.20
  -6  -3   0  391.46   24.30
  -6  -3   0  386.66   29.70
  -6  -3   0  363.76   25.00
  -6  -3   0  391.96   25.30
  -6  -3   0  386.26   25.90
  -6  -3   0  414.66   27.80
  -6  -3   0  399.36   28.20
  -6  -3   0  379.26   24.30
  -6  -3   0  427.06   28.80
  -6  -3   0  389.86   25.60
   6   3   0  420.56   29.40
   6   3   0  351.86   24.80
   6   3   0  360.86   24.80
  -7  -3   0  202.38   19.50
  -7  -3   0  232.48   21.10
  -7  -3   0  194.28   15.00
  -7  -3   0  207.18   22.90
  -7  -3   0  198.78   17.20
  -7  -3   0  204.68   16.50
  -7  -3   0  193.28   17.70
  -7  -3   0  192.58   16.90
  -7  -3   0  204.68   14.60
  -7  -3   0  200.68   20.80
   7   3   0  260.27   23.40
   7   3   0  225.78   16.00
  -8  -3   0    9.50    7.00
  -8  -3   0   15.70    5.70
  -8  -3   0   11.70    7.40
  -8  -3   0   27.40   11.80
  -8  -3   0   15.10   13.90
  -8  -3   0    5.30    7.50
  -8  -3   0   10.40    8.80
  -8  -3   0   14.20    5.90
   8   3   0    9.50   13.80
   8   3   0   15.60    7.00
  -9  -3   0   10.50    6.20
  -9  -3   0   14.70   14.60
  -9  -3   0   14.60    7.80
  -9  -3   0   -2.10    8.70
  -9  -3   0   19.60    9.00
  -9  -3   0   12.00    6.40
  -9  -3   0   12.60   17.00
   9   3   0    5.40    7.40
   9   3   0    6.10   15.90
   9   3   0    9.00    9.20
 -10  -3   0   13.60    8.70
 -10  -3   0    1.30   12.20
 -10  -3   0   20.30    7.20
 -10  -3   0   -1.60   22.90
 -10  -3   0   16.50   15.90
 -10  -3   0    5.20   19.10
  10   3   0  -12.40   18.70
  10   3   0    5.60    9.70
  10   3   0   19.80    8.60
 -11  -3   0   16.30   18.80
 -11  -3   0   -5.50   13.50
 -11  -3   0    2.80   21.90
 -11  -3   0  -24.70   26.70
 -11  -3   0  -15.20   13.60
  11   3   0    0.80   10.80
  11   3   0   23.10    9.90
  11   3   0  -22.40   22.30
 -12  -3   0  -11.60   20.20
 -12  -3   0   10.70   24.20
 -12  -3   0  -24.40   15.20
  12   3   0    2.40   12.20
  14  -4   0  -12.40   17.60
  14  -4   0  -54.89   26.30
 -14   4   0   24.60   25.50
 -14   4   0   -6.40   31.50
 -14   4   0  -25.50   23.00
 -14   4   0    2.20   28.80
  13  -4   0    8.50   16.10
  13  -4   0   -9.10   24.80
 -13   4   0  -33.10   27.00
 -13   4   0  -13.90   26.90
 -13   4   0  -13.80   22.50
 -13   4   0  -21.50   21.60
  12  -4   0    1.20   13.90
  12  -4   0    5.60    6.90
  12  -4   0   17.70   14.90
  12  -4   0  -21.00   20.40
 -12   4   0  -12.00   23.00
 -12   4   0    4.70   21.70
 -12   4   0   -0.60   19.80
 -12   4   0    6.00   10.40
 -12   4   0   13.90   17.80
 -12   4   0   21.60   30.30
  11  -4   0   33.50   11.10
  11  -4   0   40.70    8.10
  11  -4   0   18.20   24.10
  11  -4   0   47.70   10.70
  11  -4   0   34.80   13.70
 -11   4   0   81.19   20.80
 -11   4   0   44.40   17.80
 -11   4   0   55.49   15.10
 -11   4   0   33.00   10.50
 -11   4   0   27.50   15.50
 -11   4   0   26.80    8.10
 -11   4   0    9.90   24.50
  10  -4   0  170.08   18.70
  10  -4   0  242.48   19.40
  10  -4   0  209.18   24.00
  10  -4   0  189.58   18.90
  10  -4   0  197.58   16.90
  10  -4   0  184.08   20.80
 -10   4   0  164.38   21.80
 -10   4   0  152.78   20.40
 -10   4   0  167.88   16.10
 -10   4   0  176.18   24.50
 -10   4   0  155.48   22.20
 -10   4   0  156.98   19.50
 -10   4   0  189.48   21.50
 -10   4   0  183.48   22.00
   9  -4   0  115.49   14.20
   9  -4   0  147.09   14.10
   9  -4   0  105.19   14.50
   9  -4   0   99.69   13.70
   9  -4   0  129.99   15.00
   9  -4   0  132.29   15.40
   9  -4   0  113.89   12.60
   9  -4   0  105.09   13.20
   9  -4   0  128.79   18.30
  -9   4   0  128.99   14.70
  -9   4   0  124.49   16.60
  -9   4   0  111.49   14.70
  -9   4   0  102.19   19.30
  -9   4   0  108.99   17.50
  -9   4   0   99.09   12.50
  -9   4   0  115.99   16.60
  -9   4   0  149.29   16.10
  -9   4   0  124.49   18.10
  -9   4   0  134.69   14.40
   8  -4   0  137.49   13.10
   8  -4   0  128.99   15.30
   8  -4   0  121.39   13.30
   8  -4   0  108.29   12.80
   8  -4   0  137.39   13.90
   8  -4   0  134.69   17.20
   8  -4   0  144.09   14.30
   8  -4   0  135.99   15.60
   8  -4   0  145.39   13.60
  -8   4   0  107.49   15.10
  -8   4   0  112.39   16.90
  -8   4   0  129.39   14.40
  -8   4   0  129.49   15.70
  -8   4   0  124.49   15.40
  -8   4   0  114.89   16.60
  -8   4   0  109.89   15.10
  -8   4   0  117.69   12.30
  -8   4   0  108.69   15.30
  -8   4   0   91.59   11.60
   7  -4   0   30.10    7.50
   7  -4   0   30.80    8.40
   7  -4   0   27.30    8.20
   7  -4   0   40.30    7.90
   7  -4   0   33.70    9.30
   7  -4   0   30.20    7.30
   7  -4   0   19.70    6.60
   7  -4   0   26.60    6.90
   7  -4   0   31.30    7.10
  -7   4   0   35.20    8.30
  -7   4   0   24.80   10.10
  -7   4   0    8.90    9.00
  -7   4   0   21.30    9.30
  -7   4   0   28.80    8.60
  -7   4   0   29.20    9.40
  -7   4   0   42.20   10.90
  -7   4   0   32.10    6.10
  -7   4   0   31.10    8.10
  -7   4   0   26.10    6.80
   6  -4   0   90.49   10.70
   6  -4   0  112.09   12.00
   6  -4   0   98.69   11.90
   6  -4   0  109.29   15.10
   6  -4   0  104.59   11.20
   6  -4   0  129.39   10.50
   6  -4   0   97.09   11.10
   6  -4   0  130.69   11.80
   6  -4   0  116.79   11.50
  -6   4   0   87.79   11.40
  -6   4   0   87.19   11.60
  -6   4   0   84.59   10.20
  -6   4   0  103.79   12.60
  -6   4   0  100.09   13.60
  -6   4   0   93.59   11.60
  -6   4   0   83.39   10.80
  -6   4   0  101.79   11.10
  -6   4   0   77.09   11.60
  -6   4   0  100.99   11.80
   5  -4   0  363.76   23.30
   5  -4   0  324.87   22.80
   5  -4   0  337.17   23.40
   5  -4   0  328.57   23.50
   5  -4   0  338.57   23.20
   5  -4   0  352.66   25.10
   5  -4   0  341.37   23.40
   5  -4   0  348.17   22.60
   5  -4   0  318.47   23.10
  -5   4   0  370.36   23.10
  -5   4   0  343.27   24.20
  -5   4   0  347.37   24.70
  -5   4   0  361.46   22.60
  -5   4   0  330.67   23.40
  -5   4   0  362.36   23.70
  -5   4   0  350.96   24.30
  -5   4   0  328.97   25.30
  -5   4   0  354.06   26.00
  -5   4   0  366.36   23.60
   4  -4   0  255.17   16.50
   4  -4   0  233.48   18.30
   4  -4   0  257.17   16.80
   4  -4   0  230.68   16.60
   4  -4   0  238.88   16.90
   4  -4   0  256.17   16.30
   4  -4   0  240.48   16.30
   4  -4   0  249.28   16.80
   4  -4   0  256.57   16.90
  -4   4   0  242.88   17.00
  -4   4   0  233.18   16.60
  -4   4   0  220.48   17.00
  -4   4   0  221.88   15.60
  -4   4   0  246.58   17.20
  -4   4   0  236.48   17.20
  -4   4   0  257.27   17.70
  -4   4   0  219.48   17.60
  -4   4   0  250.27   19.10
  -4   4   0  225.78   17.50
   3  -4   0  595.24   37.20
   3  -4   0  594.34   37.30
   3  -4   0  594.44   38.20
   3  -4   0  601.64   37.30
   3  -4   0  581.44   37.20
   3  -4   0  594.24   37.30
   3  -4   0  535.35   37.40
   3  -4   0  566.64   37.10
  -3   4   0  640.64   37.70
  -3   4   0  639.44   37.50
  -3   4   0  656.73   37.70
  -3   4   0  572.04   38.50
  -3   4   0  663.63   37.70
  -3   4   0  620.04   36.40
  -3   4   0  584.64   37.70
  -3   4   0  594.04   37.90
  -3   4   0  652.73   37.40
   2  -4   0 2729.73  183.48
   2  -4   0 3285.37  182.68
   2  -4   0 3217.68  182.58
   2  -4   0 3302.87  182.38
   2  -4   0 3213.48  182.58
   2  -4   0 3124.79  182.88
   2  -4   0 3272.17  182.68
   2  -4   0 3213.48  182.48
   2  -4   0 3332.97  182.58
  -2   4   0 2947.01  182.48
  -2   4   0 2994.40  182.78
  -2   4   0 2907.81  183.18
  -2   4   0 2924.61  182.88
  -2   4   0 2753.82  182.98
  -2   4   0 2935.31  182.88
  -2   4   0 3018.50  182.68
   1  -4   0  409.46   27.70
   1  -4   0  446.96   27.40
   1  -4   0  424.36   27.20
   1  -4   0  435.66   26.80
   1  -4   0  406.86   26.30
   1  -4   0  431.66   26.90
   1  -4   0  446.46   27.00
   1  -4   0  404.56   27.40
   1  -4   0  422.56   26.80
   1  -4   0  412.66   27.10
   1  -4   0  410.86   26.20
  -1   4   0  456.15   27.30
  -1   4   0  483.65   26.70
  -1   4   0  470.65   27.60
  -1   4   0  469.95   27.10
  -1   4   0  484.85   27.70
  -1   4   0  455.95   27.30
  -1   4   0  440.66   26.90
   0  -4   0  146.39   10.60
   0  -4   0  151.78    9.10
   0  -4   0  159.28   10.10
   0  -4   0  140.19    9.30
   0  -4   0  153.58    9.40
   0  -4   0  145.89    9.70
   0  -4   0  159.08   10.90
   0  -4   0  148.89   10.10
   0  -4   0  142.49    9.10
   0   4   0  105.89   10.00
   0   4   0  112.89   10.70
  -1  -4   0  188.98   11.60
  -1  -4   0  187.98   12.10
  -1  -4   0  172.48   11.80
  -1  -4   0  173.28   12.50
  -1  -4   0  185.58   12.60
  -1  -4   0  187.38   10.00
  -1  -4   0  171.68   10.10
  -1  -4   0  178.78   12.50
  -1  -4   0  168.38   11.60
   1   4   0  138.69   10.10
   1   4   0  141.49   11.60
   1   4   0  148.59   10.10
   1   4   0  138.29   11.90
   1   4   0  143.59   11.40
  -2  -4   0  153.88   12.10
  -2  -4   0  156.18   11.50
  -2  -4   0  155.28   12.10
  -2  -4   0  153.28   11.80
  -2  -4   0  154.08   12.10
  -2  -4   0  163.68   12.40
  -3  -4   0  611.14   36.20
  -3  -4   0  565.74   35.50
  -3  -4   0  589.14   35.70
  -3  -4   0  582.64   35.70
  -3  -4   0  562.04   33.60
  -3  -4   0  559.64   35.80
  -3  -4   0  593.54   35.70
  -3  -4   0  563.54   33.70
  -3  -4   0  527.35   36.70
   3   4   0  521.45   33.50
   3   4   0  561.84   33.50
  -4  -4   0  163.08   11.50
  -4  -4   0  174.48   14.10
  -4  -4   0  175.58   16.40
  -4  -4   0  165.98   11.80
  -4  -4   0  190.48   14.50
  -4  -4   0  164.58   14.40
  -4  -4   0  181.18   15.80
  -4  -4   0  180.58   15.60
  -4  -4   0  180.58   14.90
  -4  -4   0  164.88   15.50
   4   4   0  208.88   15.80
   4   4   0  174.58   11.30
   4   4   0  196.68   11.50
  -5  -4   0  492.85   33.90
  -5  -4   0  496.35   32.10
  -5  -4   0  491.55   33.50
  -5  -4   0  516.65   35.10
  -5  -4   0  499.65   33.10
  -5  -4   0  480.55   30.90
  -5  -4   0  510.05   33.40
  -5  -4   0  514.15   34.20
  -5  -4   0  496.45   32.70
  -5  -4   0  470.55   31.10
  -5  -4   0  493.95   33.70
   5   4   0  545.05   34.60
   5   4   0  490.25   30.60
   5   4   0  536.25   30.80
  -6  -4   0   28.70    9.90
  -6  -4   0   25.10    7.60
  -6  -4   0   38.30    9.60
  -6  -4   0    9.20    9.20
  -6  -4   0   28.70    6.40
  -6  -4   0   43.40   11.60
  -6  -4   0   28.10    7.00
  -6  -4   0   28.50    5.50
  -6  -4   0   26.40    5.90
  -6  -4   0   30.30   10.10
   6   4   0   36.70   11.10
   6   4   0   23.20    4.80
   6   4   0   29.30    5.00
  -7  -4   0  102.69   11.90
  -7  -4   0  101.39    7.60
  -7  -4   0  104.19   12.80
  -7  -4   0  101.29   12.20
  -7  -4   0  132.69   16.80
  -7  -4   0  107.59    7.70
  -7  -4   0  128.59   17.20
  -7  -4   0  120.39   13.90
  -7  -4   0   90.19   11.70
  -7  -4   0  106.49   14.70
   7   4   0  133.79   17.00
   7   4   0  118.59   10.90
   7   4   0  135.59   11.10
  -8  -4   0   36.60   15.60
  -8  -4   0   25.40   12.60
  -8  -4   0   33.80    7.30
  -8  -4   0   20.50    8.60
  -8  -4   0   32.90    9.70
  -8  -4   0   32.60    3.80
  -8  -4   0   28.60    8.20
  -8  -4   0   35.10    8.00
   8   4   0   34.30   15.20
   8   4   0   18.20    6.70
   8   4   0   24.60    6.60
  -9  -4   0   18.80    8.60
  -9  -4   0  -16.10   28.20
  -9  -4   0   48.30   16.10
  -9  -4   0    7.60   10.20
  -9  -4   0    5.50    7.10
  -9  -4   0   10.00    9.90
   9   4   0   15.60   17.90
   9   4   0   21.10    8.00
   9   4   0   19.40    7.20
 -10  -4   0   13.30   19.60
 -10  -4   0   28.50   24.40
 -10  -4   0   29.00   12.40
 -10  -4   0   46.90   11.10
 -10  -4   0   27.00    9.90
 -10  -4   0   55.29   18.50
  10   4   0   46.20    8.90
  10   4   0   16.10   20.80
  10   4   0   26.00    9.80
 -11  -4   0    2.50   18.50
 -11  -4   0   -0.70   26.30
 -11  -4   0   28.60   23.30
 -11  -4   0  -13.80   12.80
  11   4   0    3.20    9.30
  11   4   0    2.20   22.60
  11   4   0   -3.50   10.20
 -12  -4   0    7.90   25.80
 -12  -4   0   19.00   32.10
 -12  -4   0   15.10   21.30
 -12  -4   0    8.50   15.20
  12   4   0  -50.29   26.10
  12   4   0    8.20   11.20
  14  -5   0   22.70   18.90
  14  -5   0  -56.29   25.60
 -14   5   0   21.30   26.10
 -14   5   0   -1.10   26.00
 -14   5   0    7.70   29.70
 -14   5   0  -45.90   29.30
  13  -5   0    7.30   15.80
  13  -5   0  -21.80   23.00
 -13   5   0   41.70   26.30
 -13   5   0  -14.10   22.80
 -13   5   0   18.40   22.50
 -13   5   0  -28.70   27.80
 -13   5   0  -10.60   11.30
  12  -5   0   34.10   22.80
  12  -5   0   38.50    9.10
  12  -5   0   35.70   11.60
 -12   5   0   37.10   12.10
 -12   5   0   24.80   18.40
 -12   5   0   57.79   24.60
 -12   5   0   32.70   21.50
 -12   5   0   31.10   20.50
 -12   5   0   30.50   25.30
  11  -5   0    2.20   11.70
  11  -5   0    5.30   11.20
  11  -5   0  -13.00   19.80
  11  -5   0   -2.00    8.30
  11  -5   0   12.00   10.10
  11  -5   0    1.80   12.60
 -11   5   0  -16.40   16.00
 -11   5   0   12.50   17.70
 -11   5   0   -3.50   20.60
 -11   5   0   -4.20   20.80
 -11   5   0    6.70    8.00
 -11   5   0   15.80   14.00
 -11   5   0    9.30   16.90
 -11   5   0   -4.10   10.00
  10  -5   0   19.90   10.40
  10  -5   0    5.00   13.20
  10  -5   0   25.80   12.20
  10  -5   0   17.10    8.60
  10  -5   0   39.10    9.40
  10  -5   0   19.50   11.80
 -10   5   0   19.30   15.50
 -10   5   0   22.10    8.10
 -10   5   0   47.10   12.30
 -10   5   0   26.70   15.20
 -10   5   0   22.00   15.80
 -10   5   0   15.10   17.20
 -10   5   0   37.80   15.00
 -10   5   0   23.50   12.00
 -10   5   0    2.80    9.30
   9  -5   0   -8.70   13.70
   9  -5   0   13.20    7.60
   9  -5   0    3.30    9.60
   9  -5   0    7.10    8.40
   9  -5   0    2.60    7.90
   9  -5   0    3.70   10.00
   9  -5   0    3.70   10.30
   9  -5   0    0.00    7.70
   9  -5   0   -9.70    8.60
  -9   5   0   10.20    8.70
  -9   5   0   -9.10   15.20
  -9   5   0   10.10    7.30
  -9   5   0   25.70   14.30
  -9   5   0   16.00   11.50
  -9   5   0   12.60   10.60
  -9   5   0   -6.30   12.60
  -9   5   0   -6.60   10.10
  -9   5   0   -2.60    9.60
   8  -5   0  246.48   22.80
   8  -5   0  295.77   22.00
   8  -5   0  296.97   22.70
   8  -5   0  267.67   23.60
   8  -5   0  282.97   23.60
   8  -5   0  255.17   22.50
   8  -5   0  273.77   27.20
   8  -5   0  238.98   21.60
   8  -5   0  271.67   22.70
  -8   5   0  327.67   26.30
  -8   5   0  325.87   27.30
  -8   5   0  339.07   24.40
  -8   5   0  303.67   25.60
  -8   5   0  337.57   28.10
  -8   5   0  353.26   29.00
  -8   5   0  294.07   23.30
  -8   5   0  308.77   24.10
  -8   5   0  346.07   22.10
  -8   5   0  332.87   23.40
   7  -5   0  156.98   15.40
   7  -5   0  177.98   16.90
   7  -5   0  165.58   14.40
   7  -5   0  161.48   15.10
   7  -5   0  156.98   16.20
   7  -5   0  198.28   15.00
   7  -5   0  169.58   15.00
   7  -5   0  151.88   14.90
   7  -5   0  179.98   14.30
  -7   5   0  139.89   16.20
  -7   5   0  125.39   15.60
  -7   5   0  147.09   19.60
  -7   5   0  116.19   14.70
  -7   5   0  149.88   16.00
  -7   5   0  118.69   15.40
  -7   5   0  134.99   13.90
  -7   5   0  134.39   16.70
  -7   5   0  136.19   13.90
  -7   5   0  136.29   16.60
   6  -5   0  287.07   23.00
   6  -5   0  272.47   20.80
   6  -5   0  275.97   21.20
   6  -5   0  289.97   20.50
   6  -5   0  265.97   20.00
   6  -5   0  279.27   20.30
   6  -5   0  304.07   20.50
   6  -5   0  263.87   19.90
   6  -5   0  264.97   20.60
  -6   5   0  289.87   21.30
  -6   5   0  260.17   23.00
  -6   5   0  290.47   21.10
  -6   5   0  280.47   21.80
  -6   5   0  303.07   19.70
  -6   5   0  255.37   20.90
  -6   5   0  261.67   22.20
  -6   5   0  289.67   22.60
  -6   5   0  278.27   21.40
  -6   5   0  318.97   24.70
   5  -5   0  725.33   45.10
   5  -5   0  729.03   45.30
   5  -5   0  730.73   45.30
   5  -5   0  759.62   45.50
   5  -5   0  754.32   45.50
   5  -5   0  757.22   45.80
   5  -5   0  740.63   46.90
   5  -5   0  768.22   45.60
  -5   5   0  738.13   45.70
  -5   5   0  678.03   46.10
  -5   5   0  705.63   44.40
  -5   5   0  686.33   46.30
  -5   5   0  761.82   45.90
  -5   5   0  721.23   48.10
  -5   5   0  691.53   45.70
  -5   5   0  700.13   46.30
  -5   5   0  734.03   45.90
  -5   5   0  693.83   46.60
   4  -5   0  378.86   24.80
   4  -5   0  395.46   24.20
   4  -5   0  407.66   24.30
   4  -5   0  411.46   24.60
   4  -5   0  405.56   24.60
   4  -5   0  386.16   24.40
   4  -5   0  393.56   24.70
   4  -5   0  387.36   25.90
  -4   5   0  365.76   23.00
  -4   5   0  313.77   28.00
  -4   5   0  341.97   22.90
  -4   5   0  370.76   24.60
  -4   5   0  334.87   24.70
  -4   5   0  347.87   24.50
  -4   5   0  377.96   24.80
  -4   5   0  324.07   25.10
  -4   5   0  352.36   25.10
  -4   5   0  391.36   24.90
  -4   5   0  355.66   25.60
   3  -5   0  611.14   37.80
   3  -5   0  634.14   37.90
   3  -5   0  567.54   37.70
   3  -5   0  588.54   37.60
   3  -5   0  586.74   37.50
   3  -5   0  576.34   38.50
   3  -5   0  583.54   38.10
   3  -5   0  611.64   37.70
   3  -5   0  593.04   37.70
  -3   5   0  609.04   38.30
  -3   5   0  649.74   38.00
  -3   5   0  645.14   38.40
  -3   5   0  624.64   38.20
  -3   5   0  613.44   38.70
  -3   5   0  657.13   38.50
  -3   5   0  587.94   39.10
  -3   5   0  618.64   38.10
   2  -5   0 2787.22  163.28
   2  -5   0 2601.64  163.78
   2  -5   0 2788.22  163.38
   2  -5   0 2803.82  163.38
   2  -5   0 2631.24  163.88
   2  -5   0 2730.83  163.48
   2  -5   0 2782.12  163.18
   2  -5   0 2707.73  163.68
   2  -5   0 2690.83  163.28
  -2   5   0 2780.82  163.68
  -2   5   0 2899.71  163.18
  -2   5   0 2745.53  163.48
  -2   5   0 2638.24  163.38
  -2   5   0 2737.93  164.08
  -2   5   0 2850.71  163.98
  -2   5   0 2771.92  163.78
   1  -5   0 1265.57   73.19
   1  -5   0 1274.67   72.99
   1  -5   0 1275.57   73.69
   1  -5   0 1241.78   73.29
   1  -5   0 1219.48   73.59
   1  -5   0 1253.07   73.79
   1  -5   0 1191.98   72.29
   1  -5   0 1239.18   72.79
   1  -5   0 1259.97   72.89
   1  -5   0 1185.28   72.39
   1  -5   0 1308.47   72.79
  -1   5   0 1227.68   73.59
  -1   5   0 1142.39   73.19
  -1   5   0 1218.88   72.89
  -1   5   0 1104.79   73.19
  -1   5   0 1198.28   73.69
  -1   5   0 1194.48   72.49
  -1   5   0 1155.28   72.89
  -1   5   0 1170.88   72.69
   0  -5   0  762.62   47.20
   0  -5   0  790.62   47.60
   0  -5   0  797.92   47.00
   0  -5   0  800.02   48.60
   0  -5   0  810.22   48.00
   0  -5   0  808.22   48.40
   0  -5   0  824.72   48.50
   0  -5   0  790.02   47.90
   0  -5   0  785.32   47.10
   0   5   0  740.53   47.80
   0   5   0  771.72   47.30
   0   5   0  810.52   48.50
   0   5   0  782.32   48.00
   0   5   0  751.42   47.20
  -1  -5   0 2947.80  166.58
  -1  -5   0 2828.52  165.48
  -1  -5   0 2838.82  166.58
  -1  -5   0 2997.50  166.68
  -1  -5   0 2994.10  166.98
  -1  -5   0 2818.32  166.88
   1   5   0 2617.84  165.48
   1   5   0 2451.05  165.48
   1   5   0 2750.52  166.48
   1   5   0 2759.62  166.58
  -2  -5   0 1152.38   76.49
  -2  -5   0 1269.87   76.19
  -2  -5   0 1275.97   76.39
  -2  -5   0 1318.97   76.39
  -3  -5   0  135.69   12.60
  -3  -5   0  139.29   12.60
  -3  -5   0  133.09   12.90
  -3  -5   0  137.49   13.10
  -3  -5   0  128.59   12.60
  -3  -5   0  138.99   12.60
  -4  -5   0  536.55   34.40
  -4  -5   0  504.75   33.50
  -4  -5   0  506.75   33.20
  -4  -5   0  493.25   33.90
  -4  -5   0  505.05   30.40
  -4  -5   0  503.05   33.40
  -4  -5   0  490.95   30.50
  -4  -5   0  504.25   33.00
  -4  -5   0  470.55   32.90
  -4  -5   0  531.65   33.80
  -4  -5   0  509.35   33.60
  -5  -5   0  545.05   37.80
  -5  -5   0  538.35   36.40
  -5  -5   0  565.94   37.40
  -5  -5   0  580.14   38.80
  -5  -5   0  584.14   36.00
  -5  -5   0  547.85   34.00
  -5  -5   0  549.05   37.00
  -5  -5   0  558.24   33.90
  -5  -5   0  599.14   37.90
  -5  -5   0  563.94   37.00
  -5  -5   0  558.54   36.50
   5   5   0  548.75   33.30
   5   5   0  508.45   33.20
  -6  -5   0  260.87   25.10
  -6  -5   0  268.57   18.00
  -6  -5   0  253.77   18.30
  -6  -5   0  253.17   23.50
  -6  -5   0  275.27   23.10
  -6  -5   0  309.77   24.80
  -6  -5   0  267.67   20.00
  -6  -5   0  273.47   21.20
  -6  -5   0  233.98   21.80
  -6  -5   0  279.97   23.30
  -6  -5   0  250.37   23.10
   6   5   0  317.77   24.70
   6   5   0  246.88   16.90
   6   5   0  249.68   16.90
  -7  -5   0   48.20   12.70
  -7  -5   0   29.80   11.10
  -7  -5   0   23.80    9.60
  -7  -5   0   49.40   14.70
  -7  -5   0   26.80    6.50
  -7  -5   0   32.20   11.90
  -7  -5   0   28.40    8.60
  -7  -5   0   23.90    6.80
  -7  -5   0   24.20    7.60
   7   5   0   49.20   13.90
   7   5   0   25.60    5.10
   7   5   0   25.10    5.10
  -8  -5   0   73.09    9.90
  -8  -5   0   71.39   17.70
  -8  -5   0   52.69   11.90
  -8  -5   0   72.39   16.50
  -8  -5   0   73.39   16.70
  -8  -5   0   75.09   10.60
   8   5   0   62.39    7.40
   8   5   0   62.99    7.70
   8   5   0   62.89   17.40
  -9  -5   0   -0.60    7.80
  -9  -5   0  -24.10   16.70
  -9  -5   0   15.80    9.50
  -9  -5   0   -7.40   14.60
  -9  -5   0   -6.30    8.80
  -9  -5   0  -17.30   21.60
   9   5   0   -0.10    6.00
   9   5   0   19.10   18.60
   9   5   0   -3.90    6.50
 -10  -5   0  -10.50   16.90
 -10  -5   0   21.70   10.20
 -10  -5   0    6.50   11.30
 -10  -5   0   34.80   10.70
 -10  -5   0   11.60   24.90
 -10  -5   0   27.00   10.30
 -10  -5   0   19.10   21.30
  10   5   0   22.40   21.30
  10   5   0   18.80    8.10
  10   5   0   25.50    7.70
 -11  -5   0    6.40   27.40
 -11  -5   0   -7.40   12.10
 -11  -5   0   -1.70   19.30
 -11  -5   0  -24.80   22.70
  11   5   0  -56.49   22.40
  11   5   0   -5.30    7.50
  11   5   0    0.20    8.50
  14  -6   0    7.50   18.30
  14  -6   0  -39.00   25.30
 -14   6   0    0.70   27.00
 -14   6   0   22.90   26.50
 -14   6   0   13.00   30.70
 -14   6   0  -29.50   30.00
  13  -6   0   -6.30    8.70
  13  -6   0  -21.90   21.80
  13  -6   0    5.50   16.50
 -13   6   0    5.80   26.90
 -13   6   0   -7.80   26.70
 -13   6   0  -24.90   24.70
 -13   6   0    0.40   12.70
 -13   6   0   -3.60   22.70
  12  -6   0   17.00    9.80
  12  -6   0   -1.60   13.90
  12  -6   0   35.50   15.90
  12  -6   0    3.90   21.00
  12  -6   0    6.60   14.50
 -12   6   0  -18.40   21.40
 -12   6   0    6.90   20.50
 -12   6   0   -3.30   20.20
 -12   6   0    4.50   23.90
 -12   6   0   15.70   12.50
 -12   6   0   -9.00   22.30
  11  -6   0   27.20   10.10
  11  -6   0   36.20   13.50
  11  -6   0   47.90   10.70
  11  -6   0   52.09   20.60
  11  -6   0   48.70   15.10
  11  -6   0   35.90   13.40
 -11   6   0   26.50   15.10
 -11   6   0   40.80   18.00
 -11   6   0   30.30   15.40
 -11   6   0   28.30   12.00
 -11   6   0   29.90   17.60
 -11   6   0   26.80   17.90
 -11   6   0   34.70    9.90
 -11   6   0   29.70   22.30
 -11   6   0   31.50   20.30
  10  -6   0   15.30   11.00
  10  -6   0   11.70    9.80
  10  -6   0   32.00    9.40
  10  -6   0   -1.80    8.60
  10  -6   0   13.30   12.80
  10  -6   0   29.30   11.50
  10  -6   0   13.00   16.60
 -10   6   0   25.80    9.00
 -10   6   0   24.60   17.00
 -10   6   0   22.00   11.60
 -10   6   0   28.50   15.80
 -10   6   0   19.40   15.60
 -10   6   0   13.00   10.40
 -10   6   0   32.90   12.80
 -10   6   0   27.10   15.40
 -10   6   0    4.00   18.70
 -10   6   0   27.20   13.20
   9  -6   0   22.50   14.40
   9  -6   0   19.60    8.70
   9  -6   0   12.70   10.40
   9  -6   0   31.10   12.10
   9  -6   0   22.50   10.90
   9  -6   0   25.30    9.10
   9  -6   0   30.40    8.20
  -9   6   0   16.70   12.60
  -9   6   0   17.30   10.10
  -9   6   0   38.20   11.00
  -9   6   0    8.20    8.00
  -9   6   0    0.90   13.40
  -9   6   0   18.60   10.00
  -9   6   0   19.70   11.80
  -9   6   0   29.40   16.30
  -9   6   0   23.40   14.70
  -9   6   0   29.00   13.90
   8  -6   0  148.99   16.40
   8  -6   0  178.68   18.80
   8  -6   0  150.28   16.60
   8  -6   0  165.08   16.10
   8  -6   0  166.78   16.80
   8  -6   0  169.48   21.30
   8  -6   0  173.98   16.90
   8  -6   0  154.08   18.00
   8  -6   0  199.38   16.30
  -8   6   0  137.69   17.60
  -8   6   0  146.39   18.00
  -8   6   0  157.48   18.30
  -8   6   0  191.28   23.40
  -8   6   0  167.48   20.90
  -8   6   0  150.68   18.40
  -8   6   0  170.28   18.40
  -8   6   0  150.38   20.30
  -8   6   0  135.49   16.10
  -8   6   0  140.79   17.80
  -8   6   0  147.49   16.30
   7  -6   0  573.94   40.40
   7  -6   0  601.14   40.90
   7  -6   0  638.44   41.50
   7  -6   0  636.54   40.80
   7  -6   0  672.63   43.70
   7  -6   0  629.34   41.10
   7  -6   0  597.54   41.40
   7  -6   0  638.14   40.50
   7  -6   0  624.34   40.80
  -7   6   0  648.34   43.80
  -7   6   0  625.84   41.70
  -7   6   0  599.94   40.40
  -7   6   0  613.94   43.00
  -7   6   0  633.64   41.80
  -7   6   0  617.04   42.40
  -7   6   0  663.43   40.90
  -7   6   0  678.63   45.60
  -7   6   0  619.54   42.90
  -7   6   0  642.54   41.80
  -7   6   0  640.94   40.30
   6  -6   0   92.19    9.80
   6  -6   0   49.50    9.60
   6  -6   0   60.49    8.80
   6  -6   0   48.90    9.50
   6  -6   0   49.90    8.30
   6  -6   0   57.59    8.20
   6  -6   0   53.69    8.20
   6  -6   0   57.79   10.70
   6  -6   0   53.79    9.20
  -6   6   0   64.19   13.00
  -6   6   0   52.99   12.00
  -6   6   0   72.09   10.30
  -6   6   0   56.29    9.70
  -6   6   0   53.99   10.70
  -6   6   0   48.40   10.80
  -6   6   0   57.79    8.60
  -6   6   0   47.60   10.90
  -6   6   0   61.29    8.90
  -6   6   0   70.59    8.80
   5  -6   0  165.08   15.90
   5  -6   0  192.78   16.70
   5  -6   0  179.28   16.60
   5  -6   0  168.98   18.60
   5  -6   0  188.48   16.60
   5  -6   0  179.78   15.80
   5  -6   0  181.08   16.90
   5  -6   0  168.78   15.90
   5  -6   0  175.68   16.00
  -5   6   0  232.68   18.30
  -5   6   0  242.18   17.50
  -5   6   0  234.58   17.60
  -5   6   0  278.87   21.20
  -5   6   0  233.98   19.30
  -5   6   0  241.58   14.50
  -5   6   0  270.27   17.40
  -5   6   0  239.58   18.70
  -5   6   0  267.77   17.80
  -5   6   0  249.28   17.30
   4  -6   0  138.19   12.20
   4  -6   0  154.38   11.80
   4  -6   0  158.28   12.40
   4  -6   0  147.99   13.90
   4  -6   0  129.49   11.60
   4  -6   0  152.28   12.50
   4  -6   0  133.49   11.40
   4  -6   0  142.79   12.80
   4  -6   0  150.88   12.00
  -4   6   0  101.19   12.60
  -4   6   0  123.19   12.00
  -4   6   0  117.69   13.20
  -4   6   0  133.69   13.60
  -4   6   0  102.69   14.70
  -4   6   0  103.89   13.00
  -4   6   0  121.99   13.80
  -4   6   0  121.39    8.40
  -4   6   0  126.99   12.10
  -4   6   0  112.99   12.80
   3  -6   0   31.70    6.20
   3  -6   0   40.20    5.60
   3  -6   0   34.50    6.10
   3  -6   0   32.50    5.20
   3  -6   0   31.10    5.70
   3  -6   0   33.70    6.40
   3  -6   0   33.20    5.60
   3  -6   0   28.30    6.70
   3  -6   0   30.80    5.50
  -3   6   0   22.90    6.40
  -3   6   0   18.80    6.30
  -3   6   0   11.20    5.80
  -3   6   0   17.60    5.40
  -3   6   0   23.50    6.00
  -3   6   0   19.80    5.70
   2  -6   0  440.66   26.10
   2  -6   0  436.66   26.90
   2  -6   0  433.76   26.30
   2  -6   0  432.56   26.80
   2  -6   0  400.76   26.90
   2  -6   0  428.76   25.80
   2  -6   0  397.06   26.00
   2  -6   0  433.26   25.80
  -2   6   0  415.16   27.30
  -2   6   0  367.06   25.90
  -2   6   0  385.16   25.40
  -2   6   0  402.26   26.80
  -2   6   0  391.76   27.10
  -2   6   0  346.97   26.10
  -2   6   0  401.96   27.00
   1  -6   0  345.47   22.40
   1  -6   0  310.47   22.10
   1  -6   0  339.47   22.80
   1  -6   0  353.66   24.30
   1  -6   0  340.37   24.00
   1  -6   0  324.17   22.60
   1  -6   0  333.27   22.00
   1  -6   0  345.67   23.20
   1  -6   0  352.96   23.40
   1  -6   0  382.06   24.20
   1  -6   0  325.67   22.70
  -1   6   0  375.16   23.00
  -1   6   0  403.36   24.30
  -1   6   0  408.16   23.70
  -1   6   0  369.06   23.60
  -1   6   0  395.46   22.10
  -1   6   0  391.56   24.60
  -1   6   0  370.66   22.90
  -1   6   0  380.26   22.30
   0  -6   0  869.41   54.19
   0  -6   0  884.51   52.99
   0  -6   0  869.21   52.49
   0  -6   0  712.43   55.69
   0  -6   0  878.21   53.79
   0  -6   0  843.02   52.49
   0  -6   0  869.31   52.49
   0  -6   0  879.81   53.49
   0  -6   0  875.81   52.19
   0  -6   0  973.70   54.29
   0  -6   0  887.01   54.49
   0   6   0  877.41   52.69
   0   6   0  945.61   54.29
   0   6   0  840.22   52.49
   0   6   0  892.91   53.49
   0   6   0  870.31   53.49
  -1  -6   0 1693.73  100.19
  -1  -6   0 1737.53  100.39
  -1  -6   0 1709.43   99.99
  -1  -6   0 1762.12   99.59
  -1  -6   0 1609.84   98.19
  -1  -6   0 1678.03   99.69
  -1  -6   0 1445.66  100.49
  -1  -6   0 1694.73   98.19
  -1  -6   0 1725.53   99.49
  -1  -6   0 1799.02  100.29
   1   6   0 1547.65   98.09
   1   6   0 1490.65   98.19
   1   6   0 1637.34   99.49
   1   6   0 1662.43   99.39
  -2  -6   0   28.00    7.30
  -2  -6   0   34.60    6.90
  -2  -6   0   30.00    7.30
  -2  -6   0   26.70    6.50
  -2  -6   0   18.10    6.20
  -2  -6   0   24.00    2.70
  -2  -6   0   25.40    6.80
  -2  -6   0   37.20    6.00
  -3  -6   0  199.68   16.70
  -3  -6   0  188.08   16.80
  -3  -6   0  204.38   17.10
  -3  -6   0  178.58   15.70
  -3  -6   0  201.88   17.40
  -3  -6   0  195.68   16.20
  -4  -6   0   44.30    8.20
  -4  -6   0   58.49   10.70
  -4  -6   0   42.90    4.50
  -4  -6   0   43.60    8.70
  -4  -6   0   48.60    8.60
  -4  -6   0   36.30    8.10
  -4  -6   0   51.99    9.80
  -4  -6   0   48.80   10.30
  -4  -6   0   58.29    9.70
  -4  -6   0   56.19    4.40
  -4  -6   0   49.40    9.60
  -5  -6   0   17.60    8.50
  -5  -6   0   20.80   10.00
  -5  -6   0   15.40   10.30
  -5  -6   0   23.30   11.00
  -5  -6   0   -5.00    8.00
  -5  -6   0   31.80    8.10
  -5  -6   0   18.70    3.90
  -5  -6   0   21.60    3.90
  -5  -6   0   21.70    8.60
  -5  -6   0   24.40   11.30
  -5  -6   0   29.30    9.30
  -6  -6   0    8.70    9.40
  -6  -6   0   13.50   12.60
  -6  -6   0    4.90   11.30
  -6  -6   0   -2.80    8.10
  -6  -6   0    0.70    9.40
  -6  -6   0   -3.00    7.10
  -6  -6   0  -11.40   10.40
  -6  -6   0   -4.30    4.50
  -6  -6   0  -10.50    8.30
  -7  -6   0   26.80   12.70
  -7  -6   0   25.70    6.50
  -7  -6   0   28.10   14.80
  -7  -6   0   16.30    8.70
  -7  -6   0   22.70   11.20
  -7  -6   0   25.80    9.90
  -8  -6   0   34.40    8.10
  -8  -6   0   34.90    7.80
  -8  -6   0   32.30   20.50
  -8  -6   0   37.80   10.60
  -8  -6   0   29.20   14.80
  -8  -6   0   51.29   10.00
  -8  -6   0   22.10   10.80
  -8  -6   0   22.60   12.50
  -8  -6   0   33.60   20.80
  -9  -6   0    9.80   10.40
  -9  -6   0   16.90   11.10
  -9  -6   0   21.90   18.10
  -9  -6   0   37.70   21.30
  -9  -6   0    2.80    8.90
  -9  -6   0   -9.40   23.30
  -9  -6   0   23.90    8.60
 -10  -6   0   15.90   10.30
 -10  -6   0   -8.30   26.60
 -10  -6   0  -21.60   18.10
 -10  -6   0  -37.20   20.10
 -10  -6   0   -5.90    9.40
 -11  -6   0   -5.50   19.90
 -11  -6   0  -18.10   28.40
 -11  -6   0    1.70   11.70
 -11  -6   0   -7.80   24.40
  14  -7   0  -26.20   25.70
  14  -7   0   -1.80   18.10
 -14   7   0   74.59   28.90
 -14   7   0  -25.00   29.10
 -14   7   0   35.00   32.30
 -14   7   0    7.20   29.70
  13  -7   0    4.00   10.90
  13  -7   0   21.60   17.20
  13  -7   0  -19.60   21.80
 -13   7   0   10.30   26.10
 -13   7   0   14.00   29.00
 -13   7   0   91.69   26.60
 -13   7   0   -9.20   14.30
  12  -7   0   35.40   11.20
  12  -7   0   35.80   16.10
  12  -7   0  -10.30   15.30
  12  -7   0    9.30   20.80
 -12   7   0   -1.10   19.60
 -12   7   0   25.40   23.80
 -12   7   0   36.10   26.10
 -12   7   0    3.30   13.30
 -12   7   0   20.60   19.70
 -12   7   0   35.40   20.70
  11  -7   0   30.60   19.40
  11  -7   0   30.30   12.90
  11  -7   0   27.90   10.60
  11  -7   0   43.90   11.20
  11  -7   0   21.00   14.50
  11  -7   0   29.30   14.90
 -11   7   0   38.40   13.10
 -11   7   0   51.09   15.20
 -11   7   0   65.49   24.30
 -11   7   0   34.00   21.60
 -11   7   0   23.60   18.60
 -11   7   0   33.00   18.90
 -11   7   0   56.69   18.10
  10  -7   0   61.19   10.50
  10  -7   0   27.50   16.00
  10  -7   0   40.10   11.00
  10  -7   0   43.50   12.40
  10  -7   0   48.00   13.60
  10  -7   0   41.80   10.80
  10  -7   0   47.20   14.30
 -10   7   0   57.69   15.60
 -10   7   0   35.70   13.50
 -10   7   0   46.40   16.60
 -10   7   0   43.40   12.50
 -10   7   0   69.69   11.00
 -10   7   0   53.09   17.10
 -10   7   0   43.90   14.60
 -10   7   0   68.79   21.00
 -10   7   0   50.59   13.60
 -10   7   0   56.19   18.60
   9  -7   0   16.30   10.60
   9  -7   0   14.60    8.00
   9  -7   0    9.70   14.30
   9  -7   0    3.40    9.20
   9  -7   0   22.10   11.40
   9  -7   0    1.10    8.60
   9  -7   0   -0.20    9.40
  -9   7   0   14.10   10.90
  -9   7   0    3.30    8.70
  -9   7   0   14.50   14.90
  -9   7   0   13.10   15.80
  -9   7   0   -4.10   13.50
  -9   7   0   -1.40   12.80
  -9   7   0   19.50   10.50
  -9   7   0  -11.10   11.80
  -9   7   0    6.70   11.30
  -9   7   0    9.90   10.00
   8  -7   0   45.70   13.80
   8  -7   0   57.19   10.20
   8  -7   0   43.50    9.00
   8  -7   0   50.69    9.30
   8  -7   0   53.79   11.40
   8  -7   0   51.89   10.10
   8  -7   0   46.30   10.40
   8  -7   0   45.30   11.60
   8  -7   0   44.60   10.20
  -8   7   0   58.69   12.10
  -8   7   0   43.60   13.00
  -8   7   0   51.19   14.40
  -8   7   0   47.50   16.40
  -8   7   0   51.49   14.60
  -8   7   0   71.19   10.60
  -8   7   0   52.09   11.10
  -8   7   0   44.60   13.80
  -8   7   0   49.80   11.80
  -8   7   0   60.49   10.60
  -8   7   0   59.49   10.80
   7  -7   0  747.03   48.20
   7  -7   0  748.43   47.00
   7  -7   0  738.23   49.99
   7  -7   0  727.63   47.80
   7  -7   0  674.13   47.20
   7  -7   0  735.93   47.40
   7  -7   0  717.23   47.60
   7  -7   0  727.63   47.50
   7  -7   0  698.83   48.20
  -7   7   0  765.52   46.70
  -7   7   0  734.33   49.10
  -7   7   0  728.73   48.50
  -7   7   0  760.42   47.80
  -7   7   0  819.82   53.19
  -7   7   0  751.42   49.80
  -7   7   0  748.73   48.90
  -7   7   0  757.02   50.99
  -7   7   0  812.22   48.80
  -7   7   0  717.03   46.50
  -7   7   0  769.32   50.09
   6  -7   0  100.29   11.70
   6  -7   0  108.59   11.10
   6  -7   0   97.09   11.80
   6  -7   0   75.39   12.60
   6  -7   0  125.59   11.80
   6  -7   0  112.09   12.20
   6  -7   0   93.99   11.50
   6  -7   0   98.99   11.90
   6  -7   0   89.49   10.80
  -6   7   0   71.59    9.00
  -6   7   0   89.69   15.10
  -6   7   0   86.99   11.80
  -6   7   0   62.29   12.40
  -6   7   0   94.69   12.00
  -6   7   0   82.09   12.40
  -6   7   0   65.09   10.80
  -6   7   0   68.19   12.70
  -6   7   0   90.59   10.90
  -6   7   0   80.19   11.10
  -6   7   0   84.49    9.60
   5  -7   0    2.60    7.10
   5  -7   0    4.00    8.20
   5  -7   0   13.30    6.50
   5  -7   0   -2.40    6.80
   5  -7   0    8.00    6.80
   5  -7   0   -0.10    5.70
   5  -7   0    7.80    5.90
   5  -7   0    4.50    6.10
   5  -7   0   16.30    5.90
  -5   7   0   16.20    3.10
  -5   7   0   13.60    7.20
  -5   7   0   -5.30    8.00
  -5   7   0   12.60    8.90
  -5   7   0    2.40    6.60
  -5   7   0   16.20    7.20
  -5   7   0    9.60   10.40
  -5   7   0    6.30    8.10
  -5   7   0   14.30    2.90
   4  -7   0  127.09   12.30
   4  -7   0  146.19   13.00
   4  -7   0  165.08   13.10
   4  -7   0  144.49   12.80
   4  -7   0  155.28   12.70
   4  -7   0  163.38   13.50
   4  -7   0  144.29   13.50
   4  -7   0  136.69   14.40
   4  -7   0  146.79   15.00
  -4   7   0  142.69   14.10
  -4   7   0  124.49   13.10
  -4   7   0  130.59   14.70
  -4   7   0  125.79   15.10
  -4   7   0  141.59   15.50
  -4   7   0  122.19   16.20
  -4   7   0  154.38   14.20
   3  -7   0  312.77   19.30
   3  -7   0  261.97   20.60
   3  -7   0  275.87   19.40
   3  -7   0  280.17   19.30
   3  -7   0  305.87   20.90
   3  -7   0  267.07   19.00
   3  -7   0  308.77   20.20
   3  -7   0  294.47   19.40
   3  -7   0  256.47   19.30
  -3   7   0  277.17   18.80
  -3   7   0  258.87   19.80
  -3   7   0  273.17   19.80
  -3   7   0  262.17   21.10
  -3   7   0  231.68   21.20
  -3   7   0  268.47   20.80
  -3   7   0  261.97   20.60
   2  -7   0  543.45   34.40
   2  -7   0  517.75   34.00
   2  -7   0  525.65   34.90
   2  -7   0  497.85   34.90
   2  -7   0  524.35   34.40
   2  -7   0  518.05   33.80
   2  -7   0  527.05   33.60
   2  -7   0  521.55   35.40
   2  -7   0  532.55   34.00
  -2   7   0  570.14   34.90
  -2   7   0  547.65   35.60
  -2   7   0  559.04   34.80
  -2   7   0  538.55   34.10
  -2   7   0  568.34   34.30
  -2   7   0  575.84   35.70
  -2   7   0  575.04   33.40
  -2   7   0  540.15   33.80
   1  -7   0  444.36   30.20
   1  -7   0  423.26   30.60
   1  -7   0  459.35   30.80
   1  -7   0  429.66   29.20
   1  -7   0  423.06   28.60
   1  -7   0  438.36   29.10
   1  -7   0  440.16   29.80
   1  -7   0  439.56   28.80
   1  -7   0  431.96   31.20
   1  -7   0  420.76   28.40
  -1   7   0  509.05   28.40
  -1   7   0  505.55   29.60
  -1   7   0  486.35   30.20
  -1   7   0  512.75   30.70
  -1   7   0  508.45   28.30
  -1   7   0  515.85   30.70
  -1   7   0  501.35   29.40
  -1   7   0  499.35   31.40
   0  -7   0   60.99    9.10
   0  -7   0   54.59    6.70
   0  -7   0   62.29    9.80
   0  -7   0   63.99    6.90
   0  -7   0   60.99    7.80
   0  -7   0   54.69    7.30
   0  -7   0   63.99    5.60
   0  -7   0   55.89    7.90
   0  -7   0   54.09    8.70
   0  -7   0   61.49    9.20
   0  -7   0   60.59    8.30
   0  -7   0   61.39    5.90
   0   7   0   85.09    9.20
   0   7   0   65.19    8.70
   0   7   0   70.19    6.60
   0   7   0   57.29    7.30
   0   7   0   80.49   10.30
  -1  -7   0  182.88   12.10
  -1  -7   0  170.58   16.40
  -1  -7   0  178.28   14.50
  -1  -7   0  210.68   17.00
  -1  -7   0  187.48   15.20
  -1  -7   0  166.38   15.20
  -1  -7   0  187.28   14.80
  -1  -7   0  210.78   16.80
  -1  -7   0  178.38   12.10
  -1  -7   0  203.78   15.80
   1   7   0  185.08   15.50
   1   7   0  171.08   14.60
   1   7   0  171.68   12.10
   1   7   0  169.78   11.70
  -2  -7   0  189.28   12.50
  -2  -7   0  191.68   12.50
  -2  -7   0  195.88   17.60
  -2  -7   0  209.68   17.60
  -2  -7   0  190.78   16.80
  -2  -7   0  203.78   18.00
  -2  -7   0  211.48   16.30
  -2  -7   0  201.58   17.40
  -2  -7   0  198.68   16.00
  -2  -7   0  206.38   16.80
  -3  -7   0   92.69   11.60
  -3  -7   0   83.39   11.80
  -3  -7   0  102.89   13.20
  -3  -7   0  103.59   14.40
  -3  -7   0  113.69   12.30
  -3  -7   0   93.59   11.60
  -3  -7   0   91.99   11.00
  -3  -7   0  105.99   13.20
  -4  -7   0  132.69   17.00
  -4  -7   0  125.69   15.30
  -4  -7   0  134.19   16.10
  -4  -7   0  149.09   16.20
  -4  -7   0  118.39   15.80
  -4  -7   0  132.59   17.70
  -4  -7   0  149.88   18.00
  -4  -7   0  159.18   17.30
  -4  -7   0  121.99   13.30
  -5  -7   0   99.39   13.50
  -5  -7   0  104.99   12.70
  -5  -7   0  110.69    7.30
  -5  -7   0   75.59   14.80
  -5  -7   0   78.59   12.00
  -5  -7   0  101.89   13.30
  -5  -7   0   96.29   13.30
  -5  -7   0  115.29   15.90
  -5  -7   0   85.69    7.20
  -5  -7   0  103.09   13.90
  -5  -7   0   82.39   11.70
  -6  -7   0   20.90   10.20
  -6  -7   0    4.20   13.80
  -6  -7   0   21.70   12.50
  -6  -7   0    6.10    8.60
  -6  -7   0   10.10    4.30
  -6  -7   0   20.30    4.20
  -6  -7   0   -2.80   15.20
  -6  -7   0   -2.90    9.90
  -6  -7   0    6.30   10.30
  -7  -7   0    4.90   15.60
  -7  -7   0    2.80    5.10
  -7  -7   0   11.70    9.90
  -7  -7   0    5.60   13.00
  -7  -7   0    9.80   10.80
  -7  -7   0   13.20   12.10
  -7  -7   0  -13.20   10.70
  -8  -7   0   -6.70   19.50
  -8  -7   0    9.70    6.20
  -8  -7   0    0.60    6.60
  -8  -7   0   -1.70   20.30
  -8  -7   0   -5.70   11.10
  -8  -7   0    8.90   11.00
  -8  -7   0   17.40   15.60
  -9  -7   0   37.90   21.20
  -9  -7   0    8.90    8.10
  -9  -7   0   24.20   18.90
  -9  -7   0   10.80    7.80
  -9  -7   0   26.80   25.50
  -9  -7   0   -6.20   11.50
  -9  -7   0   13.50   12.30
 -10  -7   0   -7.70   27.70
 -10  -7   0   31.30   19.10
 -10  -7   0  -19.30   22.60
 -10  -7   0    1.30    9.20
  14  -8   0  -61.79   24.10
  14  -8   0    4.50   18.00
 -14   8   0    8.80   31.00
 -14   8   0   18.10   28.80
 -14   8   0   -3.20   28.10
 -14   8   0    3.10   34.30
  13  -8   0   -5.40   23.30
  13  -8   0    1.20   11.70
  13  -8   0   41.50   18.30
 -13   8   0   43.60   26.70
 -13   8   0   39.70   25.80
 -13   8   0   64.49   25.20
 -13   8   0   54.49   30.00
  12  -8   0    0.20   15.90
  12  -8   0   27.80   11.60
  12  -8   0   -4.90   15.00
  12  -8   0   12.40   21.40
 -12   8   0   58.49   22.00
 -12   8   0   25.80   27.50
 -12   8   0   16.50   24.10
 -12   8   0   14.20   21.50
 -12   8   0    4.40   19.90
 -12   8   0   18.60   14.70
  11  -8   0   17.30   13.90
  11  -8   0   29.10   11.00
  11  -8   0    6.90   14.70
  11  -8   0   11.70   18.90
  11  -8   0    6.80   11.00
  11  -8   0   -7.90   12.30
 -11   8   0    2.80   18.70
 -11   8   0   36.00   17.20
 -11   8   0    7.10   21.10
 -11   8   0    6.40   13.20
 -11   8   0   31.60   14.50
 -11   8   0   23.00   18.50
 -11   8   0   -6.20   17.70
 -11   8   0   34.00   22.60
  10  -8   0   93.69   13.80
  10  -8   0   91.59   13.30
  10  -8   0   96.39   13.20
  10  -8   0  105.69   17.30
  10  -8   0  101.29   19.40
  10  -8   0   89.89   16.20
  10  -8   0  118.99   15.50
 -10   8   0  108.39   19.50
 -10   8   0  103.59   19.60
 -10   8   0   99.99   16.50
 -10   8   0  108.69   15.60
 -10   8   0  120.19   21.10
 -10   8   0  116.29   17.30
 -10   8   0  110.99   23.40
 -10   8   0   87.99   15.10
   9  -8   0   68.09   13.30
   9  -8   0   55.99   11.90
   9  -8   0   67.99   16.80
   9  -8   0   58.69   13.70
   9  -8   0   52.29   11.80
   9  -8   0   47.60   10.80
   9  -8   0   49.10    9.90
  -9   8   0   59.09   15.10
  -9   8   0   56.39   18.80
  -9   8   0   60.89   13.60
  -9   8   0   61.99   15.50
  -9   8   0   59.89   11.70
  -9   8   0   31.10   12.30
  -9   8   0   38.20   16.90
  -9   8   0   48.00   12.10
   8  -8   0   56.59   10.50
   8  -8   0   63.59   11.60
   8  -8   0   71.39   10.80
   8  -8   0   70.99   10.10
   8  -8   0   57.19   12.20
   8  -8   0   55.39   11.20
   8  -8   0   60.69   10.80
   8  -8   0   65.89   13.20
   8  -8   0   71.19   14.50
  -8   8   0   62.59   12.60
  -8   8   0   48.00   13.60
  -8   8   0   64.69   10.50
  -8   8   0   74.69   18.10
  -8   8   0   74.69   16.00
  -8   8   0   66.99   16.70
  -8   8   0   49.70   15.00
  -8   8   0   52.39   13.00
  -8   8   0   55.79   10.20
   7  -8   0  612.04   41.40
   7  -8   0  675.23   42.00
   7  -8   0  645.44   42.40
   7  -8   0  600.54   41.30
   7  -8   0  566.04   40.90
   7  -8   0  652.63   44.20
   7  -8   0  668.13   42.40
   7  -8   0  602.64   42.20
  -7   8   0  617.74   39.50
  -7   8   0  632.04   43.90
  -7   8   0  616.44   42.70
  -7   8   0  621.74   45.20
  -7   8   0  672.63   39.90
  -7   8   0  606.84   44.30
  -7   8   0  577.34   43.50
  -7   8   0  754.32   48.40
   6  -8   0   58.39    9.00
   6  -8   0   65.39    9.70
   6  -8   0   49.00    8.30
   6  -8   0   59.49   10.10
   6  -8   0   60.79   12.20
   6  -8   0   55.59    9.30
   6  -8   0   53.39    9.90
   6  -8   0   55.69   10.50
   6  -8   0   48.10    8.60
  -6   8   0   69.49   10.80
  -6   8   0   44.00   10.40
  -6   8   0   62.99   14.90
  -6   8   0   47.20   12.40
  -6   8   0   47.80    5.10
  -6   8   0   61.39    6.30
  -6   8   0   33.40   11.70
  -6   8   0   36.70   11.60
  -6   8   0   41.50   10.40
   5  -8   0  201.98   16.50
   5  -8   0  190.48   16.40
   5  -8   0  198.68   19.50
   5  -8   0  192.18   16.90
   5  -8   0  177.78   16.50
   5  -8   0  185.48   17.40
   5  -8   0  214.88   19.10
   5  -8   0  185.18   16.60
   5  -8   0  218.78   17.20
  -5   8   0  195.38   19.50
  -5   8   0  197.38   19.00
  -5   8   0  161.08   21.40
  -5   8   0  250.67   18.60
  -5   8   0  193.88   19.00
  -5   8   0  213.78   17.60
  -5   8   0  193.58   20.00
   4  -8   0  495.05   30.80
   4  -8   0  533.95   32.40
   4  -8   0  520.25   30.90
   4  -8   0  486.35   31.00
   4  -8   0  499.75   30.90
   4  -8   0  487.55   31.20
   4  -8   0  471.85   30.60
   4  -8   0  521.05   32.70
   4  -8   0  501.85   31.30
  -4   8   0  417.36   32.40
  -4   8   0  440.26   31.20
  -4   8   0  378.46   31.40
  -4   8   0  407.26   33.50
  -4   8   0  448.96   32.40
  -4   8   0  424.56   31.20
  -4   8   0  423.86   30.50
  -4   8   0  441.86   32.10
   3  -8   0   74.49   10.40
   3  -8   0   84.49    9.60
   3  -8   0   70.39    9.40
   3  -8   0   84.29    9.50
   3  -8   0   77.79   10.00
   3  -8   0   77.69   10.50
   3  -8   0   82.89    9.00
   3  -8   0   85.29    9.60
   3  -8   0   82.59    9.80
  -3   8   0   82.39   11.00
  -3   8   0   59.09    9.00
  -3   8   0   78.99   11.20
  -3   8   0   76.99   10.40
  -3   8   0   72.49   10.40
  -3   8   0   76.89    8.00
  -3   8   0   65.79    8.90
   2  -8   0   16.80    6.30
   2  -8   0   19.60    5.10
   2  -8   0   25.80    6.90
   2  -8   0   13.80    5.30
   2  -8   0   18.00    7.50
   2  -8   0   15.30    5.60
   2  -8   0   18.00    6.60
   2  -8   0   16.70    7.00
   2  -8   0   14.30    5.30
  -2   8   0   15.00    5.70
  -2   8   0   19.60    5.80
  -2   8   0   21.30    4.80
  -2   8   0   20.70    7.40
  -2   8   0   20.60    4.40
  -2   8   0   19.10    7.40
  -2   8   0   17.20    7.60
  -2   8   0   21.80    7.00
   1  -8   0   48.10    6.10
   1  -8   0   50.59    8.20
   1  -8   0   53.29    6.20
   1  -8   0   47.90    8.60
   1  -8   0   47.80    5.50
   1  -8   0   43.30    5.80
   1  -8   0   47.00    6.40
   1  -8   0   44.50    7.40
   1  -8   0   43.40    5.30
   1  -8   0   56.99    9.90
   1  -8   0   39.90    8.10
  -1   8   0   37.20    6.00
  -1   8   0   45.40    4.20
  -1   8   0   46.50    8.90
  -1   8   0   46.80    8.10
  -1   8   0   45.70    8.10
  -1   8   0   35.90    7.60
  -1   8   0   41.60    4.20
   0  -8   0  107.59   12.70
   0  -8   0  100.79    9.70
   0  -8   0   97.59    8.10
   0  -8   0  107.19    9.70
   0  -8   0  132.09   12.40
   0  -8   0  132.59   13.70
   0  -8   0  101.69   10.70
   0  -8   0   92.99   12.20
   0  -8   0  114.79    8.10
   0  -8   0  106.69   12.40
   0  -8   0  103.79   10.60
   0  -8   0  111.99   13.40
   0   8   0  122.99   12.60
   0   8   0  114.19    9.30
   0   8   0  135.19   12.40
   0   8   0   98.29   10.00
   0   8   0  127.59   14.20
  -1  -8   0  127.19   13.80
  -1  -8   0  132.59   13.60
  -1  -8   0  107.59   14.20
  -1  -8   0  150.88   13.90
  -1  -8   0  152.98   15.90
  -1  -8   0  130.69   10.70
  -1  -8   0  132.39   13.90
  -1  -8   0  124.09   14.20
  -1  -8   0  132.59   10.70
  -1  -8   0  128.59   14.40
  -1  -8   0  137.29   16.30
   1   8   0  183.08   14.80
   1   8   0  160.38   10.00
   1   8   0  176.88   14.20
   1   8   0  173.28   10.60
  -2  -8   0  110.99   13.00
  -2  -8   0  109.79    8.40
  -2  -8   0  109.79   12.90
  -2  -8   0   99.49   11.60
  -2  -8   0  120.09   13.00
  -2  -8   0  116.29   16.00
  -2  -8   0  116.89   13.00
  -2  -8   0  113.79   13.30
  -2  -8   0  106.99    8.10
  -2  -8   0  110.09   13.20
  -2  -8   0  103.79   11.70
  -3  -8   0  300.97   19.40
  -3  -8   0  336.27   24.70
  -3  -8   0  290.97   19.30
  -3  -8   0  347.77   25.80
  -3  -8   0  330.67   25.40
  -3  -8   0  320.17   24.70
  -3  -8   0  346.67   25.90
  -3  -8   0  338.57   25.30
  -3  -8   0  332.67   24.60
  -3  -8   0  327.87   25.70
  -3  -8   0  320.07   25.10
  -4  -8   0   86.69   12.20
  -4  -8   0  102.69   14.40
  -4  -8   0  108.49   15.70
  -4  -8   0   93.79   12.90
  -4  -8   0   98.29   13.90
  -4  -8   0   94.19   12.20
  -4  -8   0   82.09   13.20
  -4  -8   0   82.99   12.80
  -4  -8   0   94.89   14.40
  -4  -8   0   95.39   12.80
  -4  -8   0  104.79   15.40
  -4  -8   0   83.89   12.50
  -5  -8   0   35.50   11.90
  -5  -8   0   20.30   11.70
  -5  -8   0   50.79   14.20
  -5  -8   0   29.40   12.50
  -5  -8   0   40.80   12.30
  -5  -8   0   59.19   12.00
  -5  -8   0   30.40   11.70
  -5  -8   0   44.20   13.00
  -5  -8   0   41.80   15.40
  -6  -8   0   -0.40   11.60
  -6  -8   0   11.50   11.30
  -6  -8   0   15.00   16.10
  -6  -8   0   -5.90    9.90
  -6  -8   0   11.90   13.50
  -6  -8   0    3.80   16.50
  -6  -8   0    2.30    2.70
  -6  -8   0    4.30    2.60
  -6  -8   0   -1.50   12.00
  -7  -8   0    2.10   11.90
  -7  -8   0   25.60   19.70
  -7  -8   0    1.70    4.20
  -7  -8   0   -1.00    4.20
  -7  -8   0   -9.00   11.40
  -7  -8   0   24.20   19.70
  -8  -8   0   22.30   13.00
  -8  -8   0   26.70   20.20
  -8  -8   0    7.20   12.80
  -8  -8   0   12.20   16.80
  -8  -8   0   12.20   23.80
  -8  -8   0   17.90    5.90
  -9  -8   0    1.00   23.50
  -9  -8   0   -3.30    6.80
  -9  -8   0  -11.90    6.50
  -9  -8   0   -9.90   17.60
  -9  -8   0   16.40   26.00
  -9  -8   0   -4.70   13.00
  14  -9   0  -21.70   19.60
  14  -9   0   24.90   27.10
 -14   9   0   21.40   28.20
 -14   9   0    7.10   31.80
 -14   9   0   14.50   29.80
 -14   9   0    1.30   34.20
  13  -9   0    7.80   21.50
  13  -9   0   -0.50   22.10
  13  -9   0    8.00   13.00
 -13   9   0   22.70   28.60
 -13   9   0   16.40   26.80
 -13   9   0  -13.30   22.80
 -13   9   0    1.80   17.80
 -13   9   0  -13.90   30.10
  12  -9   0   -2.10   20.00
  12  -9   0   16.80   16.10
  12  -9   0   -2.00   16.80
  12  -9   0   -7.60   11.90
 -12   9   0   -8.70   23.80
 -12   9   0  -36.60   27.60
 -12   9   0   24.50   21.80
 -12   9   0    1.20   18.20
 -12   9   0   -4.90   15.30
 -12   9   0    4.50   22.10
  11  -9   0   -2.50   17.70
  11  -9   0   12.30   15.70
  11  -9   0    7.60   12.20
  11  -9   0   23.60   14.20
  11  -9   0   13.80   12.80
 -11   9   0   10.00   14.10
 -11   9   0   33.30   22.70
 -11   9   0   45.80   14.10
 -11   9   0   17.50   16.70
 -11   9   0  -15.40   19.20
 -11   9   0   22.70   25.20
 -11   9   0   -3.70   18.20
 -11   9   0   -9.40   15.30
  10  -9   0   62.19   12.50
  10  -9   0   38.40   15.50
  10  -9   0   53.29   13.10
  10  -9   0   68.69   13.90
  10  -9   0   58.49   11.40
  10  -9   0   67.29   15.00
 -10   9   0   79.89   14.30
 -10   9   0   47.10   19.10
 -10   9   0   76.49   18.40
 -10   9   0   55.79   16.50
 -10   9   0   49.80   22.90
 -10   9   0   41.30   16.20
 -10   9   0   69.39   14.40
 -10   9   0   78.39   16.40
 -10   9   0   65.79   25.10
   9  -9   0   51.59   12.60
   9  -9   0   62.39   12.90
   9  -9   0   62.49   13.50
   9  -9   0   69.89   16.70
   9  -9   0   51.69   14.10
   9  -9   0   59.89   11.80
   9  -9   0   26.90   10.00
  -9   9   0   53.69   17.90
  -9   9   0   23.90   16.30
  -9   9   0   46.10   10.80
  -9   9   0   53.19   14.70
  -9   9   0   61.09   20.10
  -9   9   0   28.30   14.20
  -9   9   0   51.39   15.70
  -9   9   0   53.89   15.20
   8  -9   0   26.20   10.00
   8  -9   0   28.20   11.00
   8  -9   0   32.10   10.70
   8  -9   0   23.70   13.90
   8  -9   0   18.30   10.50
   8  -9   0   36.00   11.00
   8  -9   0   23.60    8.50
   8  -9   0   17.70   12.10
  -8   9   0   37.10   14.90
  -8   9   0   35.50   12.20
  -8   9   0   20.60   11.90
  -8   9   0   22.20   15.30
  -8   9   0   18.10   15.90
  -8   9   0   16.10   13.20
  -8   9   0   59.79   13.90
  -8   9   0   30.70    8.50
  -8   9   0   22.00    8.60
   7  -9   0   42.10   10.80
   7  -9   0   33.90   10.60
   7  -9   0   41.20   11.70
   7  -9   0   29.20    9.60
   7  -9   0   24.30    9.30
   7  -9   0   22.40    8.20
   7  -9   0   43.20   10.60
   7  -9   0   33.80    8.50
   7  -9   0   24.90   12.70
  -7   9   0   22.10   13.70
  -7   9   0   37.50    4.90
  -7   9   0   41.40   12.20
  -7   9   0    6.30   13.80
  -7   9   0   26.90   11.10
  -7   9   0   57.39   17.10
  -7   9   0   17.60   11.30
  -7   9   0   26.50   11.30
  -7   9   0   26.40    4.40
  -7   9   0   30.40   12.70
   6  -9   0    0.00    9.00
   6  -9   0   13.60    8.20
   6  -9   0   13.50    7.40
   6  -9   0   12.90   10.10
   6  -9   0    3.50   11.00
   6  -9   0   21.40    7.30
   6  -9   0   21.00    9.00
   6  -9   0   17.40    8.90
   6  -9   0   20.20    8.10
  -6   9   0   16.20   11.20
  -6   9   0   36.80   10.70
  -6   9   0   27.90   14.50
  -6   9   0   14.30    9.40
  -6   9   0    1.00   11.70
  -6   9   0    4.20   11.10
  -6   9   0   21.90    9.90
  -6   9   0   11.60   10.40
   5  -9   0  111.19   14.70
   5  -9   0  129.19   15.40
   5  -9   0  129.29   14.20
   5  -9   0  126.29   14.60
   5  -9   0  126.29   13.80
   5  -9   0  116.39   13.60
   5  -9   0  120.19   13.80
   5  -9   0  116.09   13.70
   5  -9   0  133.29   14.30
  -5   9   0  118.29   14.10
  -5   9   0  123.29   13.60
  -5   9   0   97.29   14.80
  -5   9   0  116.79   14.80
  -5   9   0   80.39   16.00
  -5   9   0  157.78   16.60
  -5   9   0  108.19   14.30
   4  -9   0  223.78   20.10
   4  -9   0  211.98   18.30
   4  -9   0  219.58   16.90
   4  -9   0  208.78   17.80
   4  -9   0  226.18   17.50
   4  -9   0  228.68   17.90
   4  -9   0  218.18   18.10
   4  -9   0  233.78   17.80
   4  -9   0  209.88   20.80
  -4   9   0  202.18   20.40
  -4   9   0  188.28   16.60
  -4   9   0  206.18   18.30
  -4   9   0  175.28   18.70
  -4   9   0  210.28   21.00
  -4   9   0  208.38   20.80
  -4   9   0  179.08   21.10
   3  -9   0   31.10    7.20
   3  -9   0   30.10   10.00
   3  -9   0   49.10    8.90
   3  -9   0   42.20   10.10
   3  -9   0   34.80    8.00
   3  -9   0   34.20    7.10
   3  -9   0   27.20    7.60
   3  -9   0   26.40    7.90
   3  -9   0   36.70    6.90
  -3   9   0   27.90    9.00
  -3   9   0   34.30    8.20
  -3   9   0   34.70    6.40
  -3   9   0   27.70    9.90
  -3   9   0   27.90    7.00
  -3   9   0   26.60    8.90
  -3   9   0   24.20    9.00
  -3   9   0   24.30    7.90
   2  -9   0  160.48   14.30
   2  -9   0  147.29   13.80
   2  -9   0  157.28   13.20
   2  -9   0  172.78   17.00
   2  -9   0  178.78   15.40
   2  -9   0  148.59   14.80
   2  -9   0  157.98   17.50
   2  -9   0  160.08   16.20
  -2   9   0  139.29   14.40
  -2   9   0  180.78   16.40
  -2   9   0  176.48   18.00
  -2   9   0  168.58   12.50
  -2   9   0  159.88   13.90
  -2   9   0  141.09   14.90
  -2   9   0  202.28   18.30
  -2   9   0  191.78   17.30
   1  -9   0  145.39   16.20
   1  -9   0  181.38   18.70
   1  -9   0  152.38   13.30
   1  -9   0  169.08   16.20
   1  -9   0  173.78   17.50
   1  -9   0  173.58   14.30
   1  -9   0  168.88   16.60
   1  -9   0  192.28   18.80
   1  -9   0  163.18   13.00
   1  -9   0  160.88   12.90
  -1   9   0  185.08   15.20
  -1   9   0  189.18   14.20
  -1   9   0  230.88   18.10
  -1   9   0  224.48   17.00
  -1   9   0  238.98   19.20
   0  -9   0   21.90    6.60
   0  -9   0   23.00    3.30
   0  -9   0   11.70    9.50
   0  -9   0   10.70    7.90
   0  -9   0    7.60    9.00
   0  -9   0   26.50    5.50
   0  -9   0   33.50   10.10
   0  -9   0   19.30    8.40
   0  -9   0   27.70    6.70
   0  -9   0   31.60    7.70
   0  -9   0   21.80    3.20
   0  -9   0   21.80    5.30
   0   9   0   26.00    8.80
   0   9   0   26.40    5.80
   0   9   0   33.80    8.70
   0   9   0   22.50    4.80
  -1  -9   0   14.40    9.40
  -1  -9   0   12.60    4.40
  -1  -9   0    5.10    8.10
  -1  -9   0   15.30    9.20
  -1  -9   0   13.50    9.50
  -1  -9   0   12.90    9.50
  -1  -9   0    5.80    7.50
  -1  -9   0   10.30    7.70
  -1  -9   0    6.60    4.40
  -1  -9   0    2.30    7.90
  -1  -9   0   21.50    8.70
   1   9   0   18.00    8.20
   1   9   0    7.60    8.80
   1   9   0    9.00    3.60
   1   9   0    3.40    3.10
  -2  -9   0    3.70    9.50
  -2  -9   0    6.30    9.30
  -2  -9   0    3.40   10.80
  -2  -9   0    0.50    8.20
  -2  -9   0    2.80    3.80
  -2  -9   0    1.60    9.30
  -2  -9   0    2.20    8.70
  -2  -9   0    2.80    3.40
  -2  -9   0  -11.80    9.30
  -2  -9   0    7.30    9.50
  -2  -9   0   -5.80    8.50
  -3  -9   0   88.09   13.50
  -3  -9   0   76.49   12.90
  -3  -9   0   65.69    6.20
  -3  -9   0   76.29    5.70
  -3  -9   0   54.99   11.30
  -3  -9   0   54.19   12.60
  -3  -9   0   96.59   13.90
  -3  -9   0   86.09   14.60
  -3  -9   0   67.09   11.20
  -3  -9   0   85.09   13.70
  -3  -9   0   74.89   12.40
  -4  -9   0    6.50   11.40
  -4  -9   0   13.40   13.80
  -4  -9   0   13.30   11.50
  -4  -9   0    1.10   10.80
  -4  -9   0   10.60   12.60
  -4  -9   0   13.70   12.80
  -4  -9   0   27.50   13.00
  -4  -9   0   13.90   11.30
  -4  -9   0   25.30   12.40
  -4  -9   0    7.90   10.80
  -4  -9   0   14.40   10.70
  -5  -9   0    4.70   12.00
  -5  -9   0  -10.50   13.80
  -5  -9   0   -5.50   11.40
  -5  -9   0   13.50   12.80
  -5  -9   0    3.90   14.50
  -5  -9   0   -8.00   13.80
  -6  -9   0   11.90   13.70
  -6  -9   0   21.00   14.50
  -6  -9   0    6.20   19.50
  -6  -9   0   18.00   20.00
  -6  -9   0   -7.90   17.60
  -6  -9   0   10.70   13.20
  -7  -9   0   13.60   14.10
  -7  -9   0    6.00   13.70
  -7  -9   0   11.90   20.40
  -7  -9   0   44.80   21.20
  -7  -9   0   -7.70   18.00
  -7  -9   0   17.80   16.20
  -8  -9   0   30.90   15.00
  -8  -9   0   18.40   21.40
  -8  -9   0  -12.90   23.00
  -8  -9   0   24.70   17.50
  14 -10   0   -1.90   18.70
  14 -10   0  -59.39   22.80
 -14  10   0    1.50   37.80
 -14  10   0   45.90   33.10
  13 -10   0    3.40   24.20
  13 -10   0   23.30   19.40
  13 -10   0   -9.90   13.90
 -13  10   0   21.50   26.00
 -13  10   0   48.20   30.40
 -13  10   0   10.80   22.80
 -13  10   0   47.30   33.80
 -13  10   0    0.00   24.40
  12 -10   0   66.89   23.50
  12 -10   0   32.70   17.50
  12 -10   0   33.00   14.60
  12 -10   0   26.70   18.30
 -12  10   0   77.39   30.80
 -12  10   0   39.10   18.80
 -12  10   0   86.79   25.00
 -12  10   0   42.60   18.70
 -12  10   0   36.00   23.50
 -12  10   0   59.99   27.50
  11 -10   0   19.20   15.30
  11 -10   0   27.70   19.70
  11 -10   0   52.49   16.90
  11 -10   0    9.20   13.30
 -11  10   0   -4.10   15.40
 -11  10   0   -7.60   19.80
 -11  10   0   13.50   14.60
 -11  10   0   25.90   19.80
 -11  10   0   27.40   25.00
 -11  10   0   16.20   23.30
 -11  10   0   25.80   17.60
  10 -10   0   62.29   19.00
  10 -10   0   42.60   14.80
  10 -10   0   58.89   16.60
  10 -10   0   39.40   13.60
  10 -10   0   26.20   13.70
  10 -10   0   22.30   12.00
 -10  10   0   36.50   11.80
 -10  10   0   29.90   16.70
 -10  10   0   52.39   19.10
 -10  10   0   45.60   16.20
 -10  10   0   60.09   21.70
 -10  10   0   58.99   19.90
 -10  10   0   73.39   23.90
   9 -10   0    6.00   15.10
   9 -10   0  -13.10   10.80
   9 -10   0    6.30   13.20
   9 -10   0    8.00   12.60
   9 -10   0   13.30   12.50
   9 -10   0    1.90   11.70
  -9  10   0   27.40   20.10
  -9  10   0   -1.30   13.10
  -9  10   0    8.70    8.90
  -9  10   0   -9.20   15.80
  -9  10   0   -4.40    9.00
  -9  10   0   17.40   18.10
  -9  10   0    3.90   15.40
  -9  10   0    6.30   14.20
   8 -10   0   11.10   10.60
   8 -10   0    6.40   11.30
   8 -10   0   -2.50   12.30
   8 -10   0   10.10    9.90
   8 -10   0   21.40   11.10
   8 -10   0   -0.50   13.20
  -8  10   0   -1.20   13.60
  -8  10   0    2.90   16.70
  -8  10   0   -8.40   15.30
  -8  10   0    0.90   14.20
  -8  10   0   -7.20   12.00
  -8  10   0   -7.80   12.70
   7 -10   0  235.58   22.40
   7 -10   0  276.07   25.00
   7 -10   0  256.87   21.50
   7 -10   0  272.77   22.50
   7 -10   0  258.77   25.90
   7 -10   0  251.67   22.50
   7 -10   0  213.98   21.30
   7 -10   0  252.37   23.50
  -7  10   0  267.67   24.00
  -7  10   0  203.08   26.60
  -7  10   0  253.97   26.20
  -7  10   0  259.67   24.80
  -7  10   0  225.98   25.50
  -7  10   0  201.28   27.80
   6 -10   0  129.79   17.00
   6 -10   0  159.98   18.40
   6 -10   0  131.19   16.40
   6 -10   0  129.69   16.20
   6 -10   0  157.78   17.10
   6 -10   0  129.39   17.30
   6 -10   0  140.79   16.00
   6 -10   0  128.39   15.90
   6 -10   0  139.69   15.80
  -6  10   0  147.49   17.40
  -6  10   0  108.79   17.20
  -6  10   0  196.58   18.60
  -6  10   0  111.39   17.90
  -6  10   0  148.49   21.00
  -6  10   0  182.98   19.70
  -6  10   0  158.88   18.00
   5 -10   0   67.69   11.30
   5 -10   0   61.89    9.60
   5 -10   0   66.49   13.30
   5 -10   0   67.39   12.30
   5 -10   0   67.49   10.50
   5 -10   0   49.30    9.80
   5 -10   0   46.30    9.80
   5 -10   0   59.39    9.70
   5 -10   0   38.60    9.30
  -5  10   0   46.30   13.20
  -5  10   0   36.20   11.40
  -5  10   0   45.90   11.10
  -5  10   0   56.19    9.80
  -5  10   0   42.90   14.50
  -5  10   0   51.39   12.90
  -5  10   0   50.39   12.30
  -5  10   0   53.59   10.80
   4 -10   0   89.79   10.90
   4 -10   0  103.39   12.40
   4 -10   0   95.09   11.90
   4 -10   0  108.19   13.80
   4 -10   0   82.09   10.80
   4 -10   0   80.59   11.20
   4 -10   0   90.49   11.00
   4 -10   0  102.89   14.40
   4 -10   0   66.89   11.10
  -4  10   0  100.89   12.90
  -4  10   0   89.09   10.40
  -4  10   0   86.09   13.80
  -4  10   0   85.89   13.40
  -4  10   0   89.79   15.40
  -4  10   0   89.99   11.50
  -4  10   0   80.89   11.10
  -4  10   0  100.89   14.30
   3 -10   0  155.08   17.40
   3 -10   0  129.79   15.50
   3 -10   0  127.19   13.20
   3 -10   0  105.59   14.50
   3 -10   0  130.99   13.10
   3 -10   0  136.19   14.60
   3 -10   0  125.39   16.50
   3 -10   0  124.89   13.60
  -3  10   0  157.08   18.60
  -3  10   0  135.69   15.50
  -3  10   0  132.29   15.40
  -3  10   0  137.49   12.50
  -3  10   0  121.79   15.30
  -3  10   0  133.89   17.80
  -3  10   0  123.19   12.90
  -3  10   0  133.19   16.30
   2 -10   0  284.17   19.90
   2 -10   0  267.67   21.00
   2 -10   0  273.07   22.30
   2 -10   0  253.67   23.50
   2 -10   0  326.97   25.20
   2 -10   0  291.27   21.30
   2 -10   0  248.68   22.80
   2 -10   0  233.58   20.30
   2 -10   0  255.87   24.10
   2 -10   0  290.97   25.00
  -2  10   0  347.17   24.00
  -2  10   0  324.67   23.40
  -2  10   0  271.27   18.50
  -2  10   0  256.37   23.00
  -2  10   0  294.77   18.50
  -2  10   0  339.87   25.80
  -2  10   0  340.57   24.70
  -2  10   0  302.07   21.40
   1 -10   0  276.87   23.50
   1 -10   0  226.78   21.10
   1 -10   0  246.18   18.20
   1 -10   0  238.38   16.70
   1 -10   0  221.48   22.30
   1 -10   0  261.27   22.10
   1 -10   0  219.38   16.40
   1 -10   0  241.58   20.10
   1 -10   0  238.78   18.20
   1 -10   0  224.78   16.60
   1 -10   0  253.07   21.70
  -1  10   0  275.57   21.90
  -1  10   0  269.27   23.20
  -1  10   0  269.17   21.10
  -1  10   0  220.98   18.80
  -1  10   0  212.38   17.80
   0 -10   0   20.90    7.50
   0 -10   0   21.70    9.40
   0 -10   0   33.30   11.40
   0 -10   0    8.10   10.60
   0 -10   0   17.40    2.50
   0 -10   0   21.90   10.00
   0 -10   0   21.00   10.40
   0 -10   0   21.30    7.10
   0 -10   0   19.50    6.10
   0 -10   0   16.70    2.30
   0 -10   0   20.90    6.00
   0 -10   0   28.30    9.30
   0  10   0   30.00    9.50
   0  10   0   18.00    8.80
   0  10   0   16.10    5.20
   0  10   0   19.60    6.30
  -1 -10   0   51.09   10.20
  -1 -10   0   64.99   10.20
  -1 -10   0   45.60   11.40
  -1 -10   0   53.49   10.60
  -1 -10   0   54.49    6.70
  -1 -10   0   53.59   12.40
  -1 -10   0   40.80   12.40
  -1 -10   0   40.00   10.50
  -1 -10   0   43.30    6.30
   1  10   0   49.40    6.20
   1  10   0   41.20    4.70
   1  10   0   47.50   10.70
  -2 -10   0   29.80   11.60
  -2 -10   0   10.80   11.20
  -2 -10   0   38.10   10.60
  -2 -10   0   26.20   12.40
  -2 -10   0   34.80   11.30
  -2 -10   0   30.90    5.50
  -2 -10   0   39.10   10.80
  -2 -10   0   37.30    5.00
  -2 -10   0   18.10   10.70
  -3 -10   0    5.20    2.80
  -3 -10   0    1.00    3.00
  -3 -10   0    4.60   12.90
  -3 -10   0   -3.30   11.60
  -3 -10   0   -4.90   11.60
  -3 -10   0    3.30   11.70
  -3 -10   0   -1.40   10.30
  -3 -10   0    5.40   11.40
  -4 -10   0   -1.40   12.60
  -4 -10   0   -4.80   14.50
  -4 -10   0    3.30   14.50
  -4 -10   0   -5.10   12.70
  -4 -10   0   -3.10   14.50
  -4 -10   0    2.70   11.40
  -5 -10   0   13.60   16.60
  -5 -10   0    8.40   16.60
  -5 -10   0    3.60   14.60
  -5 -10   0   25.00   14.70
  -5 -10   0   -1.00   13.90
  -5 -10   0   -0.70   16.70
  -6 -10   0    0.60   20.30
  -6 -10   0   27.10   19.60
  -6 -10   0   19.40   20.60
  -6 -10   0   43.80   18.70
  -6 -10   0   40.70   16.50
  -7 -10   0   -0.60   15.20
  -7 -10   0   25.10   20.90
  -7 -10   0   -7.70   15.00
  -7 -10   0   22.40   20.60
  -7 -10   0  -30.10   22.30
  -7 -10   0   25.30   17.00
  -8 -10   0   -5.00   25.20
  -8 -10   0    8.10   24.30
  -8 -10   0    9.30   19.40
  13 -11   0  -23.90   18.50
  13 -11   0    3.70   15.20
  13 -11   0   16.20   22.50
 -13  11   0    3.80   20.20
 -13  11   0   27.20   30.90
 -13  11   0   -0.40   34.90
  12 -11   0   50.69   21.90
  12 -11   0   12.90   19.10
  12 -11   0   55.49   17.80
 -12  11   0   37.30   28.60
 -12  11   0   28.60   19.90
 -12  11   0   10.90   22.70
 -12  11   0   49.00   25.70
 -12  11   0   87.29   31.20
  11 -11   0   -6.40   13.20
  11 -11   0   16.50   15.50
  11 -11   0    4.70   16.70
  11 -11   0  -12.80   18.10
 -11  11   0   17.60   26.20
 -11  11   0    2.80   20.80
 -11  11   0   50.79   21.50
 -11  11   0    1.00   16.10
 -11  11   0   -4.20   23.50
  10 -11   0   20.10   13.20
  10 -11   0   16.20   12.00
  10 -11   0   32.00   16.60
  10 -11   0    5.30   13.50
  10 -11   0    4.70   17.50
 -10  11   0    0.90   19.00
 -10  11   0   -7.10   16.90
 -10  11   0   13.90   18.40
 -10  11   0    5.60   24.90
 -10  11   0   19.30   22.10
 -10  11   0   18.60    7.40
   9 -11   0   40.70   13.30
   9 -11   0   38.80   14.00
   9 -11   0   40.00   15.80
   9 -11   0   52.59   15.00
  -9  11   0   10.60   15.60
  -9  11   0   54.79   18.30
  -9  11   0   36.00   18.30
  -9  11   0   39.60   16.40
  -9  11   0   18.30   22.60
  -9  11   0   34.00   20.10
   8 -11   0    6.20   14.50
   8 -11   0   30.90   12.70
   8 -11   0    6.50   14.80
   8 -11   0   10.30   11.30
   8 -11   0   17.00   13.90
  -8  11   0   12.10   14.10
  -8  11   0   10.90   18.30
  -8  11   0   25.30   16.00
  -8  11   0   24.20   15.80
  -8  11   0   28.10   14.00
  -8  11   0   -4.10   16.20
   7 -11   0   23.30   10.80
   7 -11   0   32.00   14.10
   7 -11   0    7.00   12.40
   7 -11   0   34.30   13.20
   7 -11   0    7.00   10.30
  -7  11   0    9.20   12.20
  -7  11   0   15.00   13.60
  -7  11   0  -15.60   13.60
  -7  11   0   -0.40   14.10
  -7  11   0    9.50    6.60
  -7  11   0  -11.60   15.40
   6 -11   0    1.40   12.30
   6 -11   0   16.10   11.90
   6 -11   0    9.80    9.10
   6 -11   0   -2.20    8.60
   6 -11   0   -3.30   10.70
   6 -11   0   -2.50    8.90
  -6  11   0   -2.80   12.50
  -6  11   0    6.00   10.80
  -6  11   0   -3.70    9.30
  -6  11   0   -8.10   17.10
  -6  11   0  -21.50   15.10
  -6  11   0  -11.90   12.60
  -6  11   0   11.20   12.30
   5 -11   0   -0.50    8.00
   5 -11   0   13.50   10.70
   5 -11   0   -1.90    9.30
   5 -11   0   -2.60    9.30
   5 -11   0   11.10   11.70
   5 -11   0    6.40   11.20
   5 -11   0    4.40    8.20
  -5  11   0   -9.90   12.40
  -5  11   0   -6.10    7.60
  -5  11   0   -4.40   10.90
  -5  11   0    4.70   11.90
  -5  11   0   12.60   12.80
  -5  11   0   -8.50   12.90
   4 -11   0   37.70   12.20
   4 -11   0   46.20    9.50
   4 -11   0   52.79    9.10
   4 -11   0   34.60    9.60
   4 -11   0   33.60   12.20
   4 -11   0   36.40   10.40
   4 -11   0   39.60   10.80
  -4  11   0   67.19   14.10
  -4  11   0   58.29   12.00
  -4  11   0   57.79   11.30
  -4  11   0   67.89   14.10
  -4  11   0   59.69   13.50
  -4  11   0   51.59    8.80
  -4  11   0   50.69   13.80
   3 -11   0   23.40    7.30
   3 -11   0   21.50   11.60
   3 -11   0   24.20    9.20
   3 -11   0   27.80    9.30
   3 -11   0   18.70   10.30
   3 -11   0   43.90   12.50
   3 -11   0   24.60    8.60
  -3  11   0   36.60    9.60
  -3  11   0   28.10    9.90
  -3  11   0   28.80   11.50
  -3  11   0   32.00    6.30
  -3  11   0   33.40   12.30
  -3  11   0   43.10   12.60
  -3  11   0   35.90   12.40
   2 -11   0   84.09   11.10
   2 -11   0   86.49   12.80
   2 -11   0   73.79   14.40
   2 -11   0   77.09    9.00
   2 -11   0   78.59   11.70
   2 -11   0   78.39   14.10
  -2  11   0  122.79   14.50
  -2  11   0   89.79   11.00
  -2  11   0   85.19   12.00
  -2  11   0   91.59   13.30
  -2  11   0   95.39   14.70
   1 -11   0   -3.30    4.90
   1 -11   0    4.20    7.00
   1 -11   0   -6.20    6.50
   1 -11   0   -4.20   11.60
   1 -11   0   -4.60   10.00
   1 -11   0   -9.40    8.60
   1 -11   0    2.00    4.40
   1 -11   0   -4.30   10.10
  -1  11   0   -2.80    6.20
  -1  11   0  -10.60    7.50
  -1  11   0    7.80   10.50
  -1  11   0   15.50   10.60
   0 -11   0   52.39   12.60
   0 -11   0   27.60   12.90
   0 -11   0   25.40    7.10
   0 -11   0   27.40    7.00
   0 -11   0   15.20   12.60
   0 -11   0   34.80    8.10
   0 -11   0   -5.90   10.70
   0 -11   0    0.70    9.40
   0 -11   0   19.80   10.10
   0  11   0   57.19   12.40
   0  11   0   28.00    5.90
   0  11   0   31.40    6.80
   0  11   0   38.50   11.20
  -1 -11   0   64.29   13.70
  -1 -11   0   78.89   15.20
  -1 -11   0   78.39   13.30
  -1 -11   0   66.29   12.50
  -1 -11   0  102.59   14.90
  -1 -11   0   67.39    8.10
  -1 -11   0   78.79   12.50
  -1 -11   0   77.59   11.80
  -1 -11   0   73.59    8.70
   1  11   0   72.79    6.60
   1  11   0   65.39    6.60
  -2 -11   0   63.89   14.40
  -2 -11   0   42.50   14.20
  -2 -11   0   60.89   13.40
  -2 -11   0   41.90    6.50
  -2 -11   0   46.40   12.50
  -2 -11   0   17.50   14.00
  -2 -11   0   50.29    6.10
  -3 -11   0    7.20    3.10
  -3 -11   0   14.00    3.20
  -3 -11   0   34.70   15.00
  -3 -11   0    5.50   16.50
  -3 -11   0   14.90   13.50
  -3 -11   0   19.50   14.30
  -4 -11   0  -22.80   15.30
  -4 -11   0   -4.00   13.30
  -4 -11   0   -1.80   14.00
  -4 -11   0    5.60   15.00
  -4 -11   0  -18.70   15.70
  -4 -11   0   22.20   16.90
  -5 -11   0    1.80   18.70
  -5 -11   0  -16.90   14.10
  -5 -11   0    1.30   19.00
  -5 -11   0   12.90   16.80
  -5 -11   0   -7.90   13.70
  -5 -11   0  -34.80   14.90
  -6 -11   0   11.40   15.40
  -6 -11   0  -31.40   16.20
  -6 -11   0   43.70   21.90
  -6 -11   0   21.90   21.90
  -6 -11   0   15.10   20.40
  -6 -11   0   16.10   15.10
  -7 -11   0   -9.60   16.80
  -7 -11   0   20.40   23.70
  -7 -11   0   45.30   19.70
  -7 -11   0    1.90   16.80
  -7 -11   0   37.80   24.00
  -7 -11   0    1.00   24.80
  13 -12   0  -21.80   14.90
  13 -12   0    3.30   23.60
 -13  12   0  -21.50   22.50
 -13  12   0   23.60   35.20
 -13  12   0   -6.20   31.20
  12 -12   0   -4.20   15.20
  12 -12   0   14.30   21.80
  12 -12   0    4.90   20.20
 -12  12   0   -6.20   28.70
 -12  12   0   20.60   21.50
 -12  12   0   12.30   32.00
  11 -12   0   22.00   20.20
  11 -12   0  -20.40   18.00
  11 -12   0    4.40   15.00
  11 -12   0    3.70   25.90
 -11  12   0   10.30   24.60
 -11  12   0   22.40   19.90
 -11  12   0   47.10   26.20
 -11  12   0  -22.50   27.60
  10 -12   0    5.00   13.90
  10 -12   0   19.50   17.10
  10 -12   0   11.80   13.80
  10 -12   0    3.40   18.60
 -10  12   0  -31.50   17.70
 -10  12   0    0.30   26.50
 -10  12   0   25.50   23.20
 -10  12   0    4.20   19.30
 -10  12   0   16.60   21.50
   9 -12   0   40.70   17.70
   9 -12   0   34.10   17.30
   9 -12   0   48.70   15.20
   9 -12   0   26.50   16.20
  -9  12   0   54.19   20.20
  -9  12   0   31.10   17.80
  -9  12   0   16.70   22.00
  -9  12   0    7.70   16.60
  -9  12   0   37.80   20.60
   8 -12   0    1.40   14.30
   8 -12   0    1.00   15.30
   8 -12   0   19.70   12.50
   8 -12   0   15.60   12.70
  -8  12   0   41.60   15.60
  -8  12   0   -8.80   20.10
  -8  12   0   -0.70   18.00
  -8  12   0   -1.70   16.70
  -8  12   0   13.80   14.10
   7 -12   0   52.09   12.80
   7 -12   0   53.29   14.90
   7 -12   0   56.49   13.00
   7 -12   0   62.99   16.30
   7 -12   0   59.89   15.00
  -7  12   0   42.40   13.40
  -7  12   0   35.30   16.30
  -7  12   0    6.50   18.90
  -7  12   0   44.80   17.40
  -7  12   0   66.69   15.30
  -7  12   0   31.40   16.60
   6 -12   0   62.89   15.00
   6 -12   0   66.29   12.40
   6 -12   0   67.49   15.40
   6 -12   0   64.09   11.70
   6 -12   0   63.89   14.20
  -6  12   0   67.09   17.00
  -6  12   0   44.10   17.20
  -6  12   0   55.19   16.90
  -6  12   0   40.00   11.90
  -6  12   0   68.49   14.40
  -6  12   0   68.99   15.90
   5 -12   0   49.50   13.30
   5 -12   0   24.20   11.00
   5 -12   0   48.90   10.80
   5 -12   0   52.39   10.70
   5 -12   0   44.70   12.60
   5 -12   0   77.29   15.60
  -5  12   0   29.90   13.20
  -5  12   0   22.70   14.70
  -5  12   0   58.19   13.10
  -5  12   0   31.70   14.50
  -5  12   0   41.70   16.30
  -5  12   0   41.80   10.40
   4 -12   0   14.60    9.70
   4 -12   0   18.00   10.40
   4 -12   0   19.40   10.80
   4 -12   0   29.60    8.40
   4 -12   0   37.40   13.60
   4 -12   0   23.10   12.60
  -4  12   0   38.30   14.50
  -4  12   0    3.20   11.50
  -4  12   0   11.30   13.10
  -4  12   0   10.40   13.70
  -4  12   0   10.20   14.00
  -4  12   0   21.90    8.00
  -4  12   0   -2.00   10.30
   3 -12   0    8.10   12.90
   3 -12   0   14.80    8.70
   3 -12   0   18.50    9.80
   3 -12   0    0.60   11.60
   3 -12   0   -1.50   10.30
   3 -12   0    2.90    6.90
  -3  12   0   28.70   13.60
  -3  12   0   22.70   12.80
  -3  12   0   13.70   13.10
  -3  12   0   11.80   10.00
  -3  12   0   14.00    5.30
  -3  12   0    1.50   10.90
  -3  12   0    6.20   12.00
   2 -12   0   61.79   14.80
   2 -12   0   80.29   13.20
   2 -12   0   72.09   10.90
   2 -12   0   62.69   14.10
   2 -12   0   53.99    8.00
   2 -12   0   57.59   10.40
  -2  12   0   64.29   14.10
  -2  12   0   46.70    9.70
  -2  12   0   52.99   14.80
  -2  12   0   32.70   10.80
  -2  12   0   51.19   13.20
   1 -12   0   40.40   16.50
   1 -12   0   17.80   12.30
   1 -12   0   27.00    4.90
   1 -12   0   50.99   13.30
   1 -12   0   45.30    6.50
   1 -12   0   42.90    9.00
  -1  12   0   16.50    8.50
  -1  12   0   53.89   14.10
  -1  12   0   34.90    9.50
  -1  12   0   49.50   13.50
   0 -12   0   -1.80   22.30
   0 -12   0   -4.60    8.40
   0 -12   0   -9.50   13.00
   0 -12   0   10.30   14.20
   0 -12   0    8.90    8.10
   0 -12   0    4.20    7.40
   0 -12   0   20.60   14.20
   0 -12   0   -6.40    7.00
   0  12   0   15.40   12.60
   0  12   0   11.70    6.40
   0  12   0    1.00   10.30
   0  12   0   23.50   11.50
  -1 -12   0   24.50   15.00
  -1 -12   0   -3.10   10.50
  -1 -12   0   -0.20    6.60
  -1 -12   0    7.40   14.90
  -1 -12   0   15.60   10.20
  -1 -12   0    8.40    6.40
  -2 -12   0   -8.30    5.40
  -2 -12   0   -6.80   11.80
  -2 -12   0   -0.70   14.80
  -2 -12   0   17.80   15.00
  -2 -12   0   -3.50    5.00
  -3 -12   0    6.20   14.60
  -3 -12   0   11.10   17.00
  -3 -12   0   28.80   16.00
  -3 -12   0   14.50   16.10
  -3 -12   0   22.60    3.00
  -4 -12   0    9.00   15.90
  -4 -12   0    8.00   14.60
  -4 -12   0    8.00   17.70
  -4 -12   0   19.50   17.30
  -4 -12   0   14.00   18.40
  -4 -12   0   -8.70   15.80
  -5 -12   0  -26.80   14.60
  -5 -12   0   28.20   20.00
  -5 -12   0    7.90   17.30
  -5 -12   0    4.60   19.10
  -5 -12   0   -5.80   19.20
  -5 -12   0    1.90   15.90
  12 -13   0    9.70   21.00
  12 -13   0   22.40   17.40
  12 -13   0   29.40   22.70
 -12  13   0   70.09   27.60
 -12  13   0    4.00   21.90
 -12  13   0   -7.00   35.00
 -12  13   0   22.30   29.90
  11 -13   0   -0.70   19.60
  11 -13   0   25.40   15.80
  11 -13   0   30.10   21.20
 -11  13   0   -6.80   28.40
 -11  13   0   49.60   25.70
 -11  13   0   33.10   27.30
 -11  13   0    5.50   22.00
  10 -13   0   -0.50   14.70
  10 -13   0    7.50   18.10
  10 -13   0    1.10   19.80
 -10  13   0    6.50   23.20
 -10  13   0  -44.70   27.00
 -10  13   0   17.30   21.10
 -10  13   0   38.10   22.30
   9 -13   0   -8.30   17.20
   9 -13   0   34.80   17.40
   9 -13   0   -0.30   14.80
  -9  13   0   17.60   18.50
  -9  13   0   40.10   21.00
  -9  13   0  -18.30   22.40
  -9  13   0    4.10   21.20
   8 -13   0    4.20   14.80
   8 -13   0   -4.50   15.80
   8 -13   0    8.10   15.70
  -8  13   0    7.50   18.90
  -8  13   0  -13.00   16.80
  -8  13   0   -6.80   20.70
  -8  13   0   -8.70   19.50
   7 -13   0   -7.90   12.80
   7 -13   0    1.50   14.70
   7 -13   0    3.00   14.60
   7 -13   0   -3.30   17.90
  -7  13   0  -17.90   15.90
  -7  13   0   14.20   14.20
  -7  13   0    2.70   16.30
  -7  13   0  -53.19   17.00
  -7  13   0   22.90   14.10
  -7  13   0  -33.00   19.30
   6 -13   0   84.89   13.40
   6 -13   0   89.79   13.10
   6 -13   0   90.59   16.70
   6 -13   0   95.39   17.60
   6 -13   0   74.19   16.00
  -6  13   0   32.00   21.10
  -6  13   0   34.00   18.50
  -6  13   0   56.59   16.50
  -6  13   0   54.59   12.80
  -6  13   0   35.80   17.20
   5 -13   0    3.40   13.90
   5 -13   0   -4.00   10.50
   5 -13   0   10.40    9.90
   5 -13   0   19.00   15.80
   5 -13   0   -5.70   12.30
  -5  13   0    9.30   16.50
  -5  13   0   -1.20    9.40
  -5  13   0  -11.00   16.50
  -5  13   0   -7.90   13.00
  -5  13   0  -10.70   12.30
  -5  13   0   11.00   14.70
   4 -13   0   55.49   11.80
   4 -13   0   60.69   13.10
   4 -13   0   80.89   15.70
   4 -13   0   60.99   16.40
  -4  13   0   60.59   13.30
  -4  13   0   43.50   16.40
  -4  13   0   29.30   15.70
  -4  13   0   56.89   17.40
  -4  13   0   54.99   19.10
  -4  13   0   50.79    8.70
   3 -13   0    8.30   14.10
   3 -13   0    2.60   14.10
   3 -13   0   16.80    8.00
   3 -13   0    3.90   10.50
  -3  13   0   25.40   14.20
  -3  13   0   -9.00   10.10
  -3  13   0   19.20   14.50
  -3  13   0    6.90   14.70
  -3  13   0   -0.20   11.40
   2 -13   0    2.00    9.50
   2 -13   0    0.90    9.30
   2 -13   0    8.70   14.00
   2 -13   0   13.00    6.30
   2 -13   0   -4.70   13.90
  -2  13   0   10.30   14.10
  -2  13   0  -12.00    8.50
  -2  13   0    3.50   14.60
  -2  13   0  -16.10   10.60
   1 -13   0    5.90    5.60
   1 -13   0    8.20   14.70
   1 -13   0   15.20   15.10
   1 -13   0  -11.80    8.70
   1 -13   0   -1.10    8.70
  -1  13   0   -0.10   13.70
  -1  13   0    2.00   13.70
  -1  13   0   -6.10    8.40
  -1  13   0    3.80    7.50
   0 -13   0   22.80    9.00
   0 -13   0   31.80   16.10
   0 -13   0   13.10    8.10
   0 -13   0   13.30   15.00
   0 -13   0   -8.50    7.80
   0  13   0   17.50   14.10
   0  13   0   51.69   14.20
   0  13   0   21.80    6.60
   0  13   0    3.70    5.70
  -1 -13   0   50.79   17.30
  -1 -13   0   25.90    7.40
  -1 -13   0   22.90    8.30
  -1 -13   0   45.70   12.10
  -1 -13   0   56.69   17.70
  -2 -13   0    6.10    5.60
  -2 -13   0  -10.10   17.00
  -2 -13   0   -8.20   13.00
  -2 -13   0    4.60    6.00
  -3 -13   0   18.70   17.70
  -3 -13   0    9.10   16.40
  -3 -13   0   27.00   16.90
  -3 -13   0  -14.80   16.90
  -3 -13   0  -14.00   16.30
  -4 -13   0   24.10   20.70
  -4 -13   0    4.30   17.10
  -4 -13   0   -1.40   15.90
  -4 -13   0    9.50   18.50
  -4 -13   0   15.40   19.20
  -4 -13   0   16.70   19.70
  11 -14   0   40.40   18.20
  11 -14   0  -10.20   20.70
  11 -14   0  -16.40   20.20
 -11  14   0  -39.70   25.70
 -11  14   0  -31.20   30.90
 -11  14   0   22.00   23.10
 -11  14   0    8.80   27.20
  10 -14   0   11.50   20.70
  10 -14   0  -17.60   18.70
  10 -14   0  -30.10   16.00
 -10  14   0   -8.40   28.40
 -10  14   0  -15.10   21.60
 -10  14   0    8.90   23.00
 -10  14   0    3.10   24.90
   9 -14   0    5.40   16.90
   9 -14   0   20.90   18.50
   9 -14   0   -3.10   17.60
  -9  14   0  -13.70   22.90
  -9  14   0   34.70   22.50
  -9  14   0    3.70   21.40
  -9  14   0   -2.50   25.00
   8 -14   0   31.50   18.40
   8 -14   0    7.60   15.50
   8 -14   0   -9.90   16.00
  -8  14   0    4.80   19.10
  -8  14   0  -44.50   22.30
  -8  14   0  -18.80   22.30
  -8  14   0    2.40   19.60
   7 -14   0   14.80   16.10
   7 -14   0  -11.40   16.00
   7 -14   0    5.70   15.50
  -7  14   0   39.00   18.80
  -7  14   0  -39.20   20.00
  -7  14   0  -20.80   20.10
  -7  14   0   22.70   17.50
   6 -14   0   34.80   17.10
   6 -14   0   16.20   16.70
   6 -14   0    2.20   14.60
  -6  14   0    3.20   15.50
  -6  14   0   17.90   18.10
  -6  14   0   -3.50   19.50
   5 -14   0    2.70   15.40
   5 -14   0   14.60   13.40
   5 -14   0    9.70   16.30
  -5  14   0    0.20   18.70
  -5  14   0    9.00   18.80
  -5  14   0   21.30   17.50
  -5  14   0   22.50   15.40
  -5  14   0  -12.30   14.30
   4 -14   0   32.80   16.10
   4 -14   0   18.20   15.90
   4 -14   0   14.50   12.90
  -4  14   0   15.60   18.10
  -4  14   0  -15.80   14.40
  -4  14   0  -12.10   17.50
  -4  14   0   22.30   13.00
  -4  14   0   13.30   17.60
   3 -14   0   37.00   12.30
   3 -14   0   39.20   12.20
   3 -14   0   55.79   17.40
   3 -14   0   35.80   16.20
  -3  14   0   31.20   19.90
  -3  14   0   11.00   11.10
  -3  14   0   12.80   14.10
  -3  14   0   26.00   17.90
   2 -14   0   22.30   16.50
   2 -14   0   16.80   16.90
   2 -14   0   18.80   11.00
   2 -14   0   14.00   10.20
  -2  14   0   23.30   16.90
  -2  14   0   -8.10   15.20
  -2  14   0   10.90    9.50
  -2  14   0   -0.30   11.70
   1 -14   0   -5.90    9.60
   1 -14   0   14.00   16.40
   1 -14   0   34.60   16.60
   1 -14   0    3.80    9.40
  -1  14   0   -1.90    7.80
  -1  14   0   33.00   16.10
  -1  14   0    0.90   16.20
  -1  14   0    4.90    9.10
   0 -14   0   11.60   16.90
   0 -14   0   -0.50    9.20
   0 -14   0   13.70    8.60
   0  14   0    0.30    5.00
  -1 -14   0    5.10    7.50
  -1 -14   0  -10.20    7.70
  -1 -14   0    8.10   16.70
  -1 -14   0    7.40   17.50
  -2 -14   0    5.00    6.00
  -2 -14   0   26.30   20.00
  -2 -14   0   10.60   18.20
  -2 -14   0   -2.00    5.70
  -3 -14   0    0.70   17.60
  -3 -14   0   17.80   20.00
  -3 -14   0   -3.30   16.00
  -3 -14   0  -13.90   20.70
  -3 -14   0  -26.60   18.90
  10 -15   0  -14.90   18.90
  10 -15   0   27.70   21.30
  10 -15   0   10.20   20.40
 -10  15   0  -33.80   28.90
 -10  15   0   25.30   23.30
 -10  15   0  -47.40   25.90
 -10  15   0   31.30   25.60
   9 -15   0   23.80   18.60
   9 -15   0   10.60   18.80
   9 -15   0   46.60   20.20
  -9  15   0   -3.80   22.60
  -9  15   0   -9.60   24.40
  -9  15   0    6.90   26.80
  -9  15   0    6.00   22.20
   8 -15   0   52.69   20.10
   8 -15   0   28.90   17.60
   8 -15   0   14.50   18.00
  -8  15   0   12.20   20.50
  -8  15   0  -46.40   23.10
  -8  15   0  -49.90   23.50
  -8  15   0   -6.00   21.40
   7 -15   0   18.10   17.30
   7 -15   0   30.00   17.60
   7 -15   0   29.60   19.00
  -7  15   0  -43.30   22.90
  -7  15   0   35.10   19.30
  -7  15   0  -12.20   19.40
   6 -15   0   35.40   19.90
   6 -15   0   20.80   15.60
   6 -15   0   -3.20   17.10
  -6  15   0  -17.70   20.40
  -6  15   0  -18.60   19.10
  -6  15   0   10.20   16.40
  -6  15   0  -22.30   21.00
   5 -15   0   38.20   18.00
   5 -15   0    7.40   14.30
   5 -15   0   20.70   16.80
  -5  15   0   30.60   19.50
  -5  15   0    3.00   19.50
  -5  15   0  -44.10   18.20
  -5  15   0   -3.70   14.30
   4 -15   0   22.80   16.20
   4 -15   0    9.70   13.70
   4 -15   0    5.60   17.30
  -4  15   0   -7.70   20.00
  -4  15   0  -46.90   17.20
  -4  15   0    2.80   13.30
   3 -15   0   -3.90   12.00
   3 -15   0   19.00   18.20
   3 -15   0    2.00   17.60
  -3  15   0   -6.50   11.30
  -3  15   0    8.40   20.10
  -3  15   0  -15.10   18.40
  -3  15   0    4.00   13.40
   2 -15   0   14.80   11.70
   2 -15   0   25.70   18.00
   2 -15   0   21.90   18.10
  -2  15   0    7.90   18.50
  -2  15   0   34.60   18.60
  -2  15   0   24.00   10.70
  -2  15   0    3.70   12.70
   1 -15   0    6.50   10.20
   1 -15   0    8.90   19.30
   1 -15   0   19.70   17.90
  -1  15   0  -20.60   17.20
  -1  15   0   -2.90   15.70
  -1  15   0   12.20   19.30
  -1  15   0    1.10    7.90
   0 -15   0   17.30   19.80
   0 -15   0   25.50   19.30
   0 -15   0    6.50    9.20
  -1 -15   0   44.00   21.40
  -1 -15   0    6.80    8.10
  -1 -15   0   42.40   20.90
   9 -16   0   20.10   20.50
   8 -16   0   14.40   20.00
   8 -16   0  -20.60   17.90
   8 -16   0   40.20   19.70
  -8  16   0  -63.69   25.50
  -8  16   0  -32.70   24.10
  -8  16   0  -28.50   22.40
  -8  16   0   41.10   22.40
   7 -16   0   35.90   21.20
   7 -16   0    1.80   18.00
   7 -16   0   -0.40   18.20
  -7  16   0  -31.80   21.60
  -7  16   0  -74.59   24.30
  -7  16   0  -36.10   18.30
  -7  16   0  -36.20   26.40
   6 -16   0    7.30   17.10
   6 -16   0   11.90   19.70
   6 -16   0    5.20   18.80
  -6  16   0  -21.70   22.70
  -6  16   0  -70.59   22.60
  -6  16   0  -13.00   17.90
  -6  16   0  -18.90   21.00
   5 -16   0  -18.10   14.70
   5 -16   0   36.80   20.20
   5 -16   0   16.60   18.10
  -5  16   0  -14.90   15.00
  -5  16   0  -24.60   23.90
  -5  16   0   -3.40   21.80
   4 -16   0   52.69   20.80
   4 -16   0    5.20   13.90
   4 -16   0   40.30   19.90
  -4  16   0    9.50   14.20
  -4  16   0  -29.60   21.50
  -4  16   0  -13.90   21.70
   3 -16   0   10.90   19.20
   3 -16   0   -1.70   12.70
   3 -16   0   17.80   19.90
  -3  16   0    5.40   19.80
  -3  16   0   21.60   22.40
  -3  16   0    0.70   11.90
   2 -16   0   -5.90   18.20
   2 -16   0    7.40   19.30
   2 -16   0   -7.30   11.60
  -2  16   0   -7.30   19.90
  -2  16   0   12.70   21.70
  -2  16   0   -5.80   10.10
   1 -16   0    2.30   11.10
   1 -16   0    8.30   20.50
  -1  16   0   10.20    8.00
  -1  16   0    6.70    7.30
  -1  16  -1   -1.00   20.20
  -1  16  -1    2.00    7.70
  -1  16  -1   -5.60    8.80
   1 -16   1   11.70   19.30
   1 -16   1   19.80   19.20
   1 -16   1    9.30   10.90
  -2  16  -1   23.80   23.10
  -2  16  -1  -15.30   13.20
  -2  16  -1   -6.40   20.80
  -2  16  -1   -2.20   10.30
   2 -16   1  -17.60   17.20
   2 -16   1   23.40   12.40
   2 -16   1   30.90   19.40
  -3  16  -1    7.90   12.20
  -3  16  -1   -7.80   22.50
  -3  16  -1   11.00   20.30
   3 -16   1   17.00   18.70
   3 -16   1   19.10   12.80
   3 -16   1   29.00   18.90
  -4  16  -1  -27.90   22.30
  -4  16  -1   -2.50   13.50
  -4  16  -1   -5.40   22.20
   4 -16   1    9.70   13.70
   4 -16   1   43.50   19.90
   4 -16   1   23.60   18.30
  -5  16  -1   -5.80   15.40
  -5  16  -1  -41.90   20.60
  -5  16  -1   -2.50   21.60
   5 -16   1    4.80   15.00
   5 -16   1   22.80   18.40
   5 -16   1   -8.80   18.60
  -6  16  -1  -28.20   15.90
  -6  16  -1  -64.89   22.20
   6 -16   1   -1.10   19.20
   6 -16   1   35.20   17.00
   6 -16   1   16.80   18.40
  -7  16  -1   46.80   19.20
  -7  16  -1    1.90   28.50
  -7  16  -1   15.40   21.70
  -7  16  -1  -34.10   22.30
   7 -16   1   16.00   19.60
   7 -16   1   35.00   17.90
   7 -16   1   21.50   18.40
  -8  16  -1  -65.89   22.60
  -8  16  -1    3.30   23.90
  -8  16  -1  -47.40   26.30
  -8  16  -1   43.90   22.20
   8 -16   1   16.80   20.20
   8 -16   1    2.30   20.10
   8 -16   1    1.50   18.60
  -9  16  -1  -85.09   27.40
  -9  16  -1    8.30   23.60
  -9  16  -1  -20.60   22.50
  -9  16  -1  -59.99   24.80
   9 -16   1   17.40   22.00
   9 -16   1   26.60   19.20
   9 -16   1   24.30   19.60
  -2 -15   1   14.90    5.90
  -2 -15   1   -7.90    5.80
  -1 -15   1   -4.30    7.80
  -1 -15   1   25.40   20.10
  -1 -15   1    4.00   19.10
   0  15  -1    1.80    3.30
   0  15  -1    2.10    3.50
   0 -15   1   22.10   18.80
   0 -15   1   -2.40   14.30
   0 -15   1   12.50   19.10
   0 -15   1    3.20    9.20
  -1  15  -1   24.10    8.70
  -1  15  -1   15.30   18.90
  -1  15  -1   11.90   10.40
  -1  15  -1   25.70   17.80
   1 -15   1   30.40   18.10
   1 -15   1   27.00   10.70
  -2  15  -1    8.90   12.60
  -2  15  -1    1.90   10.00
  -2  15  -1   11.90   16.80
  -2  15  -1   -7.30   17.50
   2 -15   1   18.50   17.40
   2 -15   1   20.50   20.10
   2 -15   1   20.90   11.70
  -3  15  -1   -1.00   19.40
  -3  15  -1    5.10   11.60
  -3  15  -1    6.10   18.70
  -3  15  -1   24.20   15.00
   3 -15   1   10.60   16.50
   3 -15   1   33.90   20.70
   3 -15   1   25.80   12.40
  -4  15  -1   30.90   21.20
  -4  15  -1   12.00   13.20
  -4  15  -1   23.20   20.60
   4 -15   1   14.10   13.10
   4 -15   1   18.60   17.10
  -5  15  -1    5.20   14.30
  -5  15  -1  -14.30   21.50
  -5  15  -1   -9.30   18.90
   5 -15   1   17.60   16.80
   5 -15   1   21.10   17.30
   5 -15   1   24.30   14.60
  -6  15  -1  -36.00   19.40
  -6  15  -1  -37.10   19.60
  -6  15  -1  -32.30   16.00
  -6  15  -1   -9.80   18.30
   6 -15   1    4.20   17.70
   6 -15   1   10.70   15.60
   6 -15   1    6.90   16.60
  -7  15  -1    0.20   19.10
  -7  15  -1   11.50   18.50
   7 -15   1   25.80   18.10
   7 -15   1   27.30   19.30
   7 -15   1    7.70   16.10
  -8  15  -1   27.20   20.70
  -8  15  -1  -19.20   20.70
  -8  15  -1  -55.39   22.90
  -8  15  -1  -56.69   23.10
   8 -15   1   -2.90   17.90
   8 -15   1   20.40   17.90
   8 -15   1    0.50   17.90
  -9  15  -1  -10.60   24.10
  -9  15  -1  -16.00   21.00
  -9  15  -1  -14.50   26.90
  -9  15  -1   27.20   22.70
   9 -15   1  -18.00   18.40
   9 -15   1    3.80   17.60
   9 -15   1   -4.10   20.30
 -10  15  -1   41.40   31.90
 -10  15  -1   -3.30   26.80
 -10  15  -1   39.10   24.50
 -10  15  -1   17.70   22.50
  10 -15   1  -33.70   19.40
  10 -15   1   -1.20   21.70
  10 -15   1   55.89   19.90
  11 -15   1  -44.90   20.60
  -3 -14   1   20.20   19.40
  -3 -14   1    5.60   20.60
  -3 -14   1  -12.10   18.00
  -2 -14   1   -1.50    6.10
  -2 -14   1  -29.20   18.90
  -2 -14   1   32.90   18.90
  -2 -14   1    5.60    6.00
  -2 -14   1   25.50   17.80
  -1 -14   1   -4.20    7.90
  -1 -14   1   37.90   17.60
  -1 -14   1    3.10    7.50
  -1 -14   1   10.80   18.00
   0  14  -1   34.60   16.00
   0  14  -1    7.50    6.40
   0  14  -1   25.20    6.10
   0 -14   1    8.80   16.80
   0 -14   1   15.50    9.50
   0 -14   1   19.00    8.90
   0 -14   1   20.50   16.50
  -1  14  -1    3.70    7.90
  -1  14  -1   19.40   16.10
  -1  14  -1    7.60    9.50
  -1  14  -1    9.40   15.50
   1 -14   1   14.90   16.50
   1 -14   1   20.80   16.40
   1 -14   1    3.90    9.40
   1 -14   1   12.90    9.60
  -2  14  -1   18.60   17.40
  -2  14  -1   -5.50   14.90
  -2  14  -1   -1.20    9.30
  -2  14  -1   13.60   12.30
   2 -14   1    8.10   10.20
   2 -14   1    6.70   16.00
   2 -14   1    3.70   15.20
   2 -14   1   18.70   10.80
  -3  14  -1   12.50   13.50
  -3  14  -1   -7.00   10.70
  -3  14  -1   -5.40   17.20
  -3  14  -1   31.60   16.50
   3 -14   1    1.00   11.00
   3 -14   1   31.20   16.40
   3 -14   1    3.10   14.80
   3 -14   1    6.10   11.20
  -4  14  -1   20.20   17.40
  -4  14  -1   77.99   18.60
  -4  14  -1   30.30   13.20
  -4  14  -1   43.90   15.40
  -4  14  -1   34.00   17.00
  -4  14  -1   40.10   10.20
   4 -14   1   64.09   17.20
   4 -14   1   73.29   13.80
   4 -14   1   74.39   17.30
   4 -14   1   58.19   13.30
  -5  14  -1    2.40   17.30
  -5  14  -1    2.10   13.80
  -5  14  -1  -13.40   17.60
  -5  14  -1   -7.50   16.60
  -5  14  -1    1.20   13.90
   5 -14   1   -7.10   13.20
   5 -14   1    6.10   16.40
   5 -14   1    4.80   15.80
  -6  14  -1   13.10   17.30
  -6  14  -1  -20.30   18.00
  -6  14  -1  -23.70   21.80
  -6  14  -1   36.20   16.20
   6 -14   1   -1.40   14.60
   6 -14   1   13.00   17.50
   6 -14   1   -3.30   15.10
  -7  14  -1  -27.10   18.60
  -7  14  -1   -8.00   17.20
  -7  14  -1   38.70   18.50
  -7  14  -1   18.30   21.40
   7 -14   1   38.00   19.00
   7 -14   1   16.50   15.40
   7 -14   1   39.60   17.50
  -8  14  -1  -28.00   20.60
  -8  14  -1   -2.70   19.00
  -8  14  -1   32.70   20.40
  -8  14  -1   -7.40   23.50
   8 -14   1   40.60   17.00
   8 -14   1    7.30   17.10
   8 -14   1    5.70   16.40
  -9  14  -1    0.60   20.90
  -9  14  -1   13.00   20.90
  -9  14  -1  -13.40   21.70
  -9  14  -1  -13.60   26.20
   9 -14   1   -9.90   17.20
   9 -14   1    8.00   16.60
   9 -14   1   16.00   17.60
 -10  14  -1  -14.90   27.10
 -10  14  -1   -7.90   21.20
 -10  14  -1  -15.30   21.70
 -10  14  -1  -21.80   24.00
  10 -14   1  -26.60   18.30
  10 -14   1  -12.30   18.70
  10 -14   1   14.00   17.50
 -11  14  -1   -7.20   24.50
 -11  14  -1  -18.50   25.60
 -11  14  -1  -26.50   29.50
 -11  14  -1    7.80   23.40
  11 -14   1    3.50   17.00
  11 -14   1  -17.90   19.20
  11 -14   1    6.10   20.70
  12 -14   1    6.50   20.80
  -4 -13   1  -19.40   19.50
  -4 -13   1   -3.60   19.30
  -4 -13   1  -33.00   15.40
  -4 -13   1   -6.70   17.90
  -4 -13   1   16.70   17.50
  -4 -13   1  -10.10   18.80
  -3 -13   1    6.80   15.70
  -3 -13   1    0.40   15.90
  -3 -13   1   -4.90   17.20
  -2 -13   1   29.20   16.50
  -2 -13   1   14.50    6.50
  -2 -13   1   -1.90   16.60
  -2 -13   1   15.60   13.40
  -2 -13   1   29.70    6.20
  -1 -13   1   -6.00   10.60
  -1 -13   1   20.70   15.30
  -1 -13   1   13.50   15.20
  -1 -13   1    0.20    6.80
  -1 -13   1    6.10    7.40
   0  13  -1   15.90   13.20
   0  13  -1   10.50    6.00
   0  13  -1   42.30   15.10
   0  13  -1   11.20    6.90
   0 -13   1   15.10    7.90
   0 -13   1   11.70    7.90
   0 -13   1   14.80    8.50
   0 -13   1   50.19   16.10
   0 -13   1   14.90   14.50
  -1  13  -1    8.30    7.50
  -1  13  -1   33.90   14.40
  -1  13  -1   13.60   14.40
  -1  13  -1    2.60    9.40
   1 -13   1    7.60   13.60
   1 -13   1   13.50    5.40
   1 -13   1   28.50    9.10
   1 -13   1   12.70    8.70
   1 -13   1    4.10   14.50
   1 -13   1   19.20    5.70
  -2  13  -1    7.90   10.30
  -2  13  -1    6.90   14.40
  -2  13  -1    4.60    8.70
  -2  13  -1   33.50   14.70
   2 -13   1   15.20   13.30
   2 -13   1   25.20    9.30
   2 -13   1    3.10    6.70
   2 -13   1    5.00   13.90
   2 -13   1   22.10    9.70
  -3  13  -1   60.79   15.60
  -3  13  -1   59.89   16.40
  -3  13  -1   35.60   12.30
  -3  13  -1   20.30   10.70
   3 -13   1   41.70   14.70
   3 -13   1   35.60   11.50
   3 -13   1   38.20   10.80
   3 -13   1   34.50    8.70
   3 -13   1   43.30   14.60
  -4  13  -1    6.70   14.90
  -4  13  -1  -13.90   12.40
  -4  13  -1   -0.10    7.40
  -4  13  -1   -3.30   11.50
  -4  13  -1   12.70   15.80
  -4  13  -1   -5.00   14.50
   4 -13   1    2.00   11.50
   4 -13   1    0.30    8.30
   4 -13   1   -0.20   13.90
   4 -13   1    6.60    9.60
   4 -13   1    0.80   13.70
  -5  13  -1   42.40   16.80
  -5  13  -1   43.90   14.30
  -5  13  -1   63.99   14.50
  -5  13  -1   44.50   11.70
  -5  13  -1   45.10   17.50
  -5  13  -1   37.60   16.70
   5 -13   1   62.29   14.10
   5 -13   1   49.70   15.70
   5 -13   1   64.89   11.90
   5 -13   1   73.09   15.50
   5 -13   1   59.39   11.40
  -6  13  -1    7.60   14.60
  -6  13  -1    4.60   14.70
  -6  13  -1   21.40   17.70
  -6  13  -1    1.90   11.10
   6 -13   1   40.30   16.30
   6 -13   1   10.50   14.70
   6 -13   1   22.80   10.40
   6 -13   1   31.10   11.10
  -7  13  -1  -17.50   19.00
  -7  13  -1   29.80   12.80
  -7  13  -1   -2.10   18.30
  -7  13  -1   26.90   16.70
  -7  13  -1   29.80   17.10
  -7  13  -1   33.70   14.20
   7 -13   1   59.09   16.60
   7 -13   1   40.20   16.30
   7 -13   1   33.90   12.40
  -8  13  -1  -18.60   22.40
  -8  13  -1   -2.30   19.40
  -8  13  -1    3.20   16.50
  -8  13  -1    6.10   18.00
   8 -13   1    8.40   16.00
   8 -13   1   20.60   15.00
   8 -13   1   -4.50   17.90
  -9  13  -1   14.10   20.00
  -9  13  -1    6.30   20.80
  -9  13  -1   21.70   18.30
  -9  13  -1   29.10   25.60
   9 -13   1    3.20   15.10
   9 -13   1   -4.10   18.90
 -10  13  -1   57.49   23.30
 -10  13  -1   12.80   25.40
 -10  13  -1   21.60   19.80
 -10  13  -1    9.30   24.20
  10 -13   1    3.60   19.00
  10 -13   1   27.20   17.00
 -11  13  -1   -5.30   26.20
 -11  13  -1   21.70   24.00
 -11  13  -1  -12.10   19.40
 -11  13  -1    2.50   28.80
  11 -13   1   -7.60   16.50
  11 -13   1   -0.30   20.10
  11 -13   1  -33.50   31.30
 -12  13  -1   39.00   28.90
 -12  13  -1   31.40   27.80
 -12  13  -1   26.80   23.20
 -12  13  -1    0.90   34.40
  12 -13   1   -7.30   16.30
  12 -13   1   19.90   24.20
  12 -13   1   30.20   22.10
  -6 -12   1   12.80   17.40
  -6 -12   1   23.10   19.00
  -6 -12   1   10.90   18.20
  -6 -12   1   19.40   21.60
  -6 -12   1    1.00   19.90
  -6 -12   1  -30.50   22.20
  -5 -12   1   12.00   15.80
  -5 -12   1  -13.60   14.70
  -5 -12   1   31.20   19.10
  -5 -12   1  -13.70   19.00
  -5 -12   1   27.30   17.60
  -5 -12   1  -16.00   17.70
  -4 -12   1    3.50   17.00
  -4 -12   1   23.00   16.50
  -4 -12   1  -23.50   16.70
  -4 -12   1   23.60   15.90
  -4 -12   1   -5.70   14.90
  -4 -12   1    3.00   13.70
  -3 -12   1    5.50    3.70
  -3 -12   1   -0.10   15.10
  -3 -12   1   10.50   15.10
  -3 -12   1   -2.50    3.40
  -3 -12   1    3.50   13.90
  -3 -12   1   -2.90   14.70
  -2 -12   1   17.40   14.10
  -2 -12   1   50.29   12.80
  -2 -12   1   43.10   13.60
  -2 -12   1   22.80    6.30
  -2 -12   1   23.80    5.90
  -2 -12   1   26.30   15.50
   1  12  -1   26.80    3.70
   1  12  -1   31.80    3.80
  -1 -12   1   66.39   15.30
  -1 -12   1   28.50    7.20
  -1 -12   1   35.70   11.60
  -1 -12   1   49.10   10.90
  -1 -12   1   23.40   12.00
  -1 -12   1   28.00    7.00
   0  12  -1  116.69   11.40
   0  12  -1   95.39   10.80
   0  12  -1  143.39   16.40
   0  12  -1  119.29   16.50
   0 -12   1  119.69   13.80
   0 -12   1  105.79   13.80
   0 -12   1  137.99   18.20
   0 -12   1  107.19   15.60
   0 -12   1  113.79   11.70
   0 -12   1   84.39   14.40
  -1  12  -1    2.50    8.40
  -1  12  -1    8.70   12.70
  -1  12  -1  -10.30   12.20
  -1  12  -1   -3.60    6.60
   1 -12   1    7.00    4.60
   1 -12   1    7.30   12.20
   1 -12   1   -6.00    6.20
   1 -12   1    7.20    8.10
   1 -12   1    0.60   11.10
   1 -12   1    5.30    7.60
   1 -12   1    1.20    5.20
   1 -12   1    1.10   11.40
  -2  12  -1   18.00   12.30
  -2  12  -1   13.00    9.40
  -2  12  -1   13.10    8.70
  -2  12  -1   33.10   12.70
   2 -12   1   20.30    6.50
   2 -12   1    9.10   11.00
   2 -12   1   24.80    9.10
   2 -12   1   22.00    8.60
   2 -12   1   32.30   12.60
   2 -12   1   24.70   13.00
  -3  12  -1   42.90   14.20
  -3  12  -1   26.40   12.40
  -3  12  -1   50.09   13.40
  -3  12  -1   24.90   10.30
  -3  12  -1   28.70    6.10
  -3  12  -1   18.60   10.70
  -3  12  -1   39.10   13.60
   3 -12   1   11.10   11.50
   3 -12   1   28.00   13.00
   3 -12   1   12.50   10.10
   3 -12   1   36.80   12.60
   3 -12   1   33.30    9.60
  -4  12  -1   28.20   11.40
  -4  12  -1    8.10   10.90
  -4  12  -1    9.70    7.70
  -4  12  -1   17.80   13.10
  -4  12  -1   15.20   14.10
  -4  12  -1   24.40   13.90
  -4  12  -1   14.00   13.40
   4 -12   1   18.90   10.40
   4 -12   1   11.00   11.60
   4 -12   1   28.30   12.70
   4 -12   1    2.90    9.60
   4 -12   1   22.60    8.70
   4 -12   1   15.90    9.20
  -5  12  -1   29.80   16.30
  -5  12  -1   18.80    8.90
  -5  12  -1   41.90   10.20
  -5  12  -1   25.00   14.40
  -5  12  -1   35.90   13.30
  -5  12  -1   38.80   16.20
  -5  12  -1   50.69   15.80
   5 -12   1   76.49   14.00
   5 -12   1   56.59   12.60
   5 -12   1   54.89   11.00
   5 -12   1   50.49   10.30
   5 -12   1   54.59   14.40
  -6  12  -1   23.50   14.60
  -6  12  -1   23.40   15.20
  -6  12  -1   14.30   12.00
  -6  12  -1    8.10   10.10
  -6  12  -1  -12.40   15.30
  -6  12  -1    5.20   13.10
   6 -12   1    4.30   11.90
   6 -12   1   12.40    9.60
   6 -12   1   -4.90    9.70
   6 -12   1    8.00   13.40
   6 -12   1   14.50   13.70
  -7  12  -1   18.60   13.20
  -7  12  -1   17.50   15.00
  -7  12  -1    3.30   14.00
  -7  12  -1  -11.80   17.20
  -7  12  -1    7.60   13.40
  -7  12  -1   -1.30   15.70
   7 -12   1   23.00   11.00
   7 -12   1   22.10   11.70
   7 -12   1   10.70   15.30
   7 -12   1   10.30   13.10
   7 -12   1   -1.00   13.50
  -8  12  -1   65.39   17.80
  -8  12  -1   92.49   22.10
  -8  12  -1   66.89   18.70
  -8  12  -1   78.89   17.00
  -8  12  -1   68.19   19.70
  -8  12  -1   95.29   17.30
   8 -12   1   87.59   15.60
   8 -12   1   98.79   18.10
   8 -12   1   78.89   16.60
   8 -12   1   63.49   16.60
   8 -12   1   93.79   14.60
  -9  12  -1  -26.30   22.40
  -9  12  -1   -5.40   16.10
  -9  12  -1   -8.80   19.50
  -9  12  -1   45.70   19.80
   9 -12   1   28.30   18.00
   9 -12   1    3.80   16.60
   9 -12   1   13.20   15.30
   9 -12   1   13.90   14.10
 -10  12  -1   37.90   26.70
 -10  12  -1   18.10   18.70
 -10  12  -1    6.40   20.60
 -10  12  -1   -2.50   16.90
 -10  12  -1   21.90   23.20
  10 -12   1   24.20   17.00
  10 -12   1    9.50   14.90
  10 -12   1   23.80   19.00
  10 -12   1   30.40   14.90
 -11  12  -1  -23.00   18.60
 -11  12  -1  -22.10   27.20
 -11  12  -1   10.60   22.50
 -11  12  -1   -1.10   25.00
  11 -12   1   10.40   15.60
  11 -12   1  -30.70   19.60
  11 -12   1   26.10   15.80
  11 -12   1    5.30   17.40
 -12  12  -1    9.80   31.40
 -12  12  -1   19.40   31.30
 -12  12  -1  -28.50   19.30
 -12  12  -1    8.40   27.60
  12 -12   1  -12.70   15.20
  12 -12   1  -18.00   22.20
  12 -12   1   -1.10   19.30
 -13  12  -1    3.70   21.60
 -13  12  -1   60.69   32.30
 -13  12  -1  -69.09   33.80
  13 -12   1  -43.80   24.20
  13 -12   1    2.30   16.20
  -7 -11   1   10.00   21.70
  -7 -11   1   18.60   16.00
  -7 -11   1   11.00   19.30
  -7 -11   1   27.30   25.10
  -7 -11   1   -6.50   16.70
  -7 -11   1   51.29   22.80
  -6 -11   1    7.60   19.50
  -6 -11   1  -12.50   15.40
  -6 -11   1   60.49   20.20
  -6 -11   1    0.10   16.20
  -6 -11   1   -8.00   15.10
  -6 -11   1   -4.10   19.30
  -5 -11   1   -4.90   18.80
  -5 -11   1   16.90   15.40
  -5 -11   1   17.50   14.80
  -5 -11   1   14.70   18.40
  -5 -11   1    0.20   15.80
  -5 -11   1    6.30   17.40
  -4 -11   1   28.60   15.70
  -4 -11   1   20.70   15.70
  -4 -11   1   40.30   16.30
  -4 -11   1   35.80   17.40
  -4 -11   1   35.50   16.30
  -4 -11   1   32.10   14.50
  -3 -11   1   32.00   13.40
  -3 -11   1   40.00   13.50
  -3 -11   1   13.00   13.10
  -3 -11   1   21.60    3.80
  -3 -11   1    1.10   13.10
  -3 -11   1    7.00    4.00
  -3 -11   1   15.90   14.10
  -2 -11   1   -7.10   12.90
  -2 -11   1   -1.90   10.50
  -2 -11   1    9.70    4.70
  -2 -11   1  -12.50   10.50
  -2 -11   1   -3.10   18.80
  -2 -11   1   -1.40    5.00
  -2 -11   1   -5.70   12.50
   1  11  -1  219.88   21.00
   1  11  -1  158.88   12.40
   1  11  -1  203.78   20.20
   1  11  -1  202.18   12.90
  -1 -11   1  167.28   20.20
  -1 -11   1  172.18   14.70
  -1 -11   1  181.78   18.30
  -1 -11   1  185.08   14.40
  -1 -11   1  143.39   17.60
  -1 -11   1  188.58   22.80
  -1 -11   1  180.38   18.10
  -1 -11   1  222.88   21.20
   0  11  -1   52.99    6.90
   0  11  -1   50.89   11.60
   0  11  -1   31.20    7.90
   0  11  -1   77.89   13.30
   0 -11   1   62.19    9.00
   0 -11   1   35.00   10.50
   0 -11   1   59.39   12.80
   0 -11   1   48.10   10.90
   0 -11   1   60.39    8.10
   0 -11   1   61.99    8.10
   0 -11   1   68.99   12.60
   0 -11   1   66.49   13.50
  -1  11  -1   51.69   12.20
  -1  11  -1   30.70    8.10
  -1  11  -1   34.40    7.20
  -1  11  -1   44.70   11.70
   1 -11   1   26.80    9.40
   1 -11   1   26.70    7.50
   1 -11   1   32.10    7.40
   1 -11   1   29.70    9.70
   1 -11   1   31.30   12.50
   1 -11   1   23.30   10.40
   1 -11   1   30.20    5.50
   1 -11   1   35.00   10.90
   1 -11   1   30.30    5.90
  -2  11  -1  259.77   22.60
  -2  11  -1  223.28   14.90
  -2  11  -1  235.68   20.50
  -2  11  -1  275.57   23.00
  -2  11  -1  223.58   19.10
  -2  11  -1  208.18   14.90
  -2  11  -1  256.77   24.40
   2 -11   1  239.18   22.10
   2 -11   1  258.97   19.50
   2 -11   1  273.17   24.10
   2 -11   1  218.38   17.60
   2 -11   1  226.58   19.30
   2 -11   1  249.97   22.60
   2 -11   1  249.08   21.20
  -3  11  -1  282.97   24.30
  -3  11  -1  296.87   25.80
  -3  11  -1  232.78   21.60
  -3  11  -1  266.87   18.80
  -3  11  -1  273.87   22.30
  -3  11  -1  281.07   25.80
  -3  11  -1  289.17   24.80
   3 -11   1  280.27   24.90
   3 -11   1  265.47   21.40
   3 -11   1  286.57   24.80
   3 -11   1  208.58   21.90
   3 -11   1  231.58   20.60
   3 -11   1  256.77   23.20
   3 -11   1  245.38   19.70
  -4  11  -1  -12.30    9.00
  -4  11  -1    0.00   11.80
  -4  11  -1   -6.50    7.10
  -4  11  -1   -0.40   11.20
  -4  11  -1    2.20   11.20
  -4  11  -1    5.80   11.80
  -4  11  -1   -4.90    9.40
   4 -11   1   12.70   11.40
   4 -11   1   19.90    9.60
   4 -11   1   10.80    7.50
   4 -11   1    6.90    7.90
   4 -11   1    0.40    8.90
   4 -11   1    9.20   10.90
   4 -11   1   -7.20    9.10
  -5  11  -1   56.99   16.50
  -5  11  -1   61.39   14.70
  -5  11  -1   81.79   15.60
  -5  11  -1   68.99   13.30
  -5  11  -1   70.19   11.10
  -5  11  -1   70.89   14.60
   5 -11   1  102.69   14.50
   5 -11   1   89.09   13.00
   5 -11   1   93.69   14.50
   5 -11   1   80.69   12.50
   5 -11   1   78.29   13.00
   5 -11   1   90.69   11.40
   5 -11   1  114.49   13.60
  -6  11  -1   27.40   10.40
  -6  11  -1   35.20   16.60
  -6  11  -1   28.20   12.60
  -6  11  -1   -3.20   14.10
  -6  11  -1   18.10   12.90
  -6  11  -1   17.00   13.50
  -6  11  -1   44.10   11.90
   6 -11   1   31.80   10.20
   6 -11   1   43.60   10.30
   6 -11   1   36.80   10.30
   6 -11   1   41.00   12.60
   6 -11   1   40.10   12.30
   6 -11   1   36.50   13.50
  -7  11  -1   34.70   16.80
  -7  11  -1   50.19   13.40
  -7  11  -1   74.59   16.00
  -7  11  -1   27.40   16.40
  -7  11  -1   62.79   13.00
  -7  11  -1   47.20   15.00
   7 -11   1   60.79   15.00
   7 -11   1   79.89   12.60
   7 -11   1   55.49   13.50
   7 -11   1   74.89   14.30
   7 -11   1   81.79   12.20
  -8  11  -1  150.48   19.20
  -8  11  -1  135.09   19.10
  -8  11  -1  128.49   23.00
  -8  11  -1  142.09   21.30
  -8  11  -1  150.88   21.50
  -8  11  -1  134.39   19.90
   8 -11   1  209.58   24.00
   8 -11   1  188.98   19.90
   8 -11   1  155.58   19.00
   8 -11   1  154.38   20.10
   8 -11   1  131.59   19.50
  -9  11  -1   24.50   17.00
  -9  11  -1    8.50   15.40
  -9  11  -1   12.60   16.20
  -9  11  -1   13.90   25.90
  -9  11  -1   28.20   16.80
  -9  11  -1   25.70   19.50
   9 -11   1   12.70   13.30
   9 -11   1   20.10   15.10
   9 -11   1   23.20   12.50
   9 -11   1    0.00   13.70
   9 -11   1   34.70   16.40
 -10  11  -1   25.20   18.70
 -10  11  -1   -8.70   14.30
 -10  11  -1  -11.80   18.00
 -10  11  -1  -13.20   20.80
 -10  11  -1   -0.70   23.50
 -10  11  -1    7.00   16.70
  10 -11   1   -6.10   11.60
  10 -11   1   -9.50   17.00
  10 -11   1   -5.20   15.30
  10 -11   1   -5.00   13.00
  10 -11   1  -15.10   14.10
 -11  11  -1    7.30   12.50
 -11  11  -1    1.70   17.20
 -11  11  -1   28.90   22.20
 -11  11  -1   35.30   21.30
 -11  11  -1    9.30   23.40
 -11  11  -1   39.20   29.10
  11 -11   1    8.50   15.80
  11 -11   1   10.30   16.80
  11 -11   1    7.00   13.60
  11 -11   1   12.10   19.80
 -12  11  -1   40.20   24.80
 -12  11  -1  -26.50   22.80
 -12  11  -1    1.60   27.10
 -12  11  -1    9.80   30.40
  12 -11   1  -11.10   21.00
  12 -11   1    4.80   17.20
  12 -11   1  -29.00   16.70
  12 -11   1   38.00   19.10
 -13  11  -1   47.70   35.00
 -13  11  -1   -2.60   19.80
 -13  11  -1  -33.60   28.00
  13 -11   1    2.40   23.30
  13 -11   1  -12.40   14.70
  13 -11   1   36.70   19.80
  -8 -10   1  -25.40   21.50
  -8 -10   1   12.80   16.80
  -8 -10   1   -4.00   18.80
  -8 -10   1  -11.60   26.50
  -8 -10   1  -14.70   20.50
  -7 -10   1   12.10   17.00
  -7 -10   1   10.00   15.10
  -7 -10   1   -6.10   20.80
  -7 -10   1   20.40   19.00
  -7 -10   1   16.70   16.80
  -7 -10   1    5.50   21.40
  -6 -10   1    2.20   13.30
  -6 -10   1   -2.50   15.50
  -6 -10   1  -16.80   17.50
  -6 -10   1   11.40   16.30
  -6 -10   1   -5.40   32.50
  -6 -10   1    2.90   18.40
  -5 -10   1   31.60   16.00
  -5 -10   1    6.20   13.10
  -5 -10   1  -12.50   15.20
  -5 -10   1   13.20   13.00
  -5 -10   1    8.60   14.20
  -5 -10   1  -12.90   14.40
  -4 -10   1   -3.50   11.60
  -4 -10   1    9.80   13.20
  -4 -10   1   34.10   13.90
  -4 -10   1    9.20   14.20
  -4 -10   1   16.10   13.30
  -4 -10   1   21.30   12.40
  -4 -10   1    9.60   13.40
  -3 -10   1    5.20   11.70
  -3 -10   1   17.30    3.30
  -3 -10   1   -3.50   11.70
  -3 -10   1   -0.10    9.70
  -3 -10   1   10.90   11.30
  -3 -10   1   11.40    3.70
  -3 -10   1    8.70   11.40
  -3 -10   1   12.30   12.40
  -2 -10   1   51.19    6.10
  -2 -10   1   66.79   13.00
  -2 -10   1   52.99    5.80
  -2 -10   1   50.59   11.00
  -2 -10   1   51.59   11.00
  -2 -10   1   43.70   10.90
  -2 -10   1   56.39   12.10
  -2 -10   1   70.39   11.90
  -2 -10   1   46.00   12.50
   1  10  -1   -0.40    8.50
   1  10  -1    0.30    3.40
   1  10  -1    5.90    9.50
   1  10  -1    3.10    4.10
  -1 -10   1    0.70    8.20
  -1 -10   1  -16.30    9.00
  -1 -10   1    4.00   10.30
  -1 -10   1   -6.90    8.40
  -1 -10   1    3.00    8.30
  -1 -10   1   14.20   10.90
  -1 -10   1    3.40    4.60
  -1 -10   1    4.50    9.00
  -1 -10   1    2.60    9.80
  -1 -10   1    4.30    4.80
   0  10  -1   98.59    9.50
   0  10  -1  103.69   12.20
   0  10  -1   87.29   10.90
   0  10  -1  109.69   12.90
   0 -10   1   84.99   12.70
   0 -10   1  124.69   13.90
   0 -10   1   89.89   11.20
   0 -10   1   76.19    7.00
   0 -10   1   67.09    6.90
   0 -10   1  118.89   10.60
   0 -10   1  103.59   12.50
   0 -10   1   99.19   11.70
   0 -10   1  110.89   14.00
   0 -10   1  112.09   10.60
   0 -10   1  115.59   12.00
   0 -10   1   79.29   12.80
  -1  10  -1    0.50    5.50
  -1  10  -1   11.10    9.20
  -1  10  -1   13.80    9.60
  -1  10  -1   -2.30    6.60
   1 -10   1   -2.60    4.50
   1 -10   1    5.30    4.40
   1 -10   1   10.20    9.30
   1 -10   1    6.90    6.00
   1 -10   1   19.20    9.70
   1 -10   1   -0.10    4.70
   1 -10   1    5.00    4.80
   1 -10   1   -1.90    6.00
   1 -10   1   -5.00    7.90
   1 -10   1    0.80    8.40
   1 -10   1   -4.40    8.20
   1 -10   1   19.00   10.10
  -2  10  -1  354.96   26.60
  -2  10  -1  334.17   21.70
  -2  10  -1  361.76   25.90
  -2  10  -1  314.87   26.10
  -2  10  -1  372.26   26.40
  -2  10  -1  306.27   21.90
  -2  10  -1  371.36   27.80
  -2  10  -1  323.27   24.00
   2 -10   1  337.57   22.90
   2 -10   1  293.47   23.10
   2 -10   1  345.27   24.00
   2 -10   1  309.37   26.10
   2 -10   1  382.56   25.60
   2 -10   1  332.07   23.70
   2 -10   1  367.46   26.30
   2 -10   1  335.57   27.40
   2 -10   1  390.26   27.20
  -3  10  -1   52.89    9.60
  -3  10  -1   50.19    8.30
  -3  10  -1   67.69   11.70
  -3  10  -1   51.39    9.60
  -3  10  -1   59.09    7.70
  -3  10  -1   55.99   11.80
  -3  10  -1   67.59   11.60
  -3  10  -1   60.89   11.80
   3 -10   1   55.79    9.70
   3 -10   1   58.69   11.80
   3 -10   1   48.90   10.50
   3 -10   1   68.69   10.40
   3 -10   1   53.39    8.70
   3 -10   1   46.20    8.30
   3 -10   1   58.49   11.40
   3 -10   1   59.69    8.20
   3 -10   1   53.09    9.20
  -4  10  -1   42.20   12.20
  -4  10  -1   35.30    7.90
  -4  10  -1   44.40   11.70
  -4  10  -1   48.70   12.20
  -4  10  -1   39.80   11.20
  -4  10  -1   29.40    9.40
  -4  10  -1   32.10    9.80
   4 -10   1   37.70   10.80
   4 -10   1   45.80    9.70
   4 -10   1   40.50    8.30
   4 -10   1   49.10    9.20
   4 -10   1   52.69    9.50
   4 -10   1   43.30    8.40
   4 -10   1   34.10    8.20
   4 -10   1   37.40   11.10
   4 -10   1   39.30    9.40
  -5  10  -1  131.29   19.50
  -5  10  -1  141.89   17.00
  -5  10  -1  125.49   16.60
  -5  10  -1  126.39   14.90
  -5  10  -1  129.59   17.60
  -5  10  -1  190.88   18.30
  -5  10  -1  136.39   15.90
  -5  10  -1  174.58   16.80
   5 -10   1  147.89   17.40
   5 -10   1  137.29   15.40
   5 -10   1  152.48   18.90
   5 -10   1  131.19   15.90
   5 -10   1  166.98   18.60
   5 -10   1  141.69   16.10
   5 -10   1  137.79   16.50
   5 -10   1  131.29   15.10
   5 -10   1  136.19   16.80
  -6  10  -1   46.40   12.80
  -6  10  -1   37.50   12.40
  -6  10  -1   70.19   16.40
  -6  10  -1   77.29   12.70
  -6  10  -1   60.19   11.60
  -6  10  -1   19.10   14.60
  -6  10  -1   35.20   13.30
   6 -10   1   54.19   13.80
   6 -10   1   55.39   10.30
   6 -10   1   57.49    9.80
   6 -10   1   57.49   10.50
   6 -10   1   41.30    9.50
   6 -10   1   57.79   12.30
   6 -10   1   52.39   10.60
   6 -10   1   69.29   12.60
   6 -10   1   51.69   10.00
  -7  10  -1   34.80   16.90
  -7  10  -1   43.50   13.00
  -7  10  -1   24.50   15.50
  -7  10  -1   33.30   11.80
  -7  10  -1   22.60   11.30
  -7  10  -1   31.80   12.90
  -7  10  -1    0.40   12.60
  -7  10  -1   13.00   13.30
   7 -10   1   30.40    9.30
   7 -10   1   38.00   11.90
   7 -10   1   33.70   11.70
   7 -10   1   19.50   13.40
   7 -10   1   20.40   10.70
   7 -10   1   40.00   10.10
   7 -10   1   30.80    9.40
   7 -10   1   31.10   10.50
  -8  10  -1   10.20   17.30
  -8  10  -1   50.39   16.70
  -8  10  -1   52.99    6.40
  -8  10  -1   37.40   14.10
  -8  10  -1   36.70   15.20
  -8  10  -1   42.90    6.20
   8 -10   1   33.00   12.80
   8 -10   1   53.99   12.50
   8 -10   1   31.70   14.70
   8 -10   1   47.00   11.10
   8 -10   1   52.79   12.30
   8 -10   1   39.60   10.30
   8 -10   1   46.10   11.70
  -9  10  -1   45.70   16.40
  -9  10  -1   35.40   10.00
  -9  10  -1   31.20   20.80
  -9  10  -1   43.00   16.60
  -9  10  -1    5.70   17.80
  -9  10  -1   72.59   15.70
  -9  10  -1   43.70   10.40
  -9  10  -1   20.70   13.10
   9 -10   1   28.70   12.20
   9 -10   1   24.70   12.40
   9 -10   1   51.29   14.90
   9 -10   1   44.00   16.30
   9 -10   1   38.40   12.00
   9 -10   1   34.20   13.20
 -10  10  -1   65.79   21.90
 -10  10  -1   68.39   19.90
 -10  10  -1   59.39   16.70
 -10  10  -1   73.49   13.70
 -10  10  -1   69.49   13.30
 -10  10  -1   46.30   16.10
 -10  10  -1   88.49   24.90
 -10  10  -1   64.09   19.50
  10 -10   1   87.69   15.20
  10 -10   1   47.70   13.90
  10 -10   1   74.79   14.10
  10 -10   1   63.29   16.70
  10 -10   1   52.99   13.40
  10 -10   1   46.30   18.40
 -11  10  -1   63.59   22.20
 -11  10  -1  111.59   24.50
 -11  10  -1   77.49   16.90
 -11  10  -1   90.89   28.30
 -11  10  -1   43.30   17.30
 -11  10  -1   71.09   21.40
 -11  10  -1   83.79   18.30
  11 -10   1   80.39   17.00
  11 -10   1   78.49   16.30
  11 -10   1   80.99   15.40
  11 -10   1   56.89   21.20
  11 -10   1   59.29   17.70
 -12  10  -1   63.29   29.80
 -12  10  -1   34.30   23.30
 -12  10  -1   24.80   25.60
 -12  10  -1   16.80   18.50
 -12  10  -1   42.00   23.30
 -12  10  -1    4.20   17.00
  12 -10   1    3.50   21.30
  12 -10   1    4.60   16.30
  12 -10   1    2.20   13.10
 -13  10  -1  -45.40   25.50
 -13  10  -1   38.90   33.70
 -13  10  -1    6.40   22.10
 -13  10  -1   -5.00   27.70
 -13  10  -1   22.50   18.80
  13 -10   1   -3.20   13.90
  13 -10   1  -13.70   22.90
 -14  10  -1    9.40   29.50
 -14  10  -1  -38.80   30.90
 -14  10  -1   -7.20   38.00
  14 -10   1   24.50   20.50
  14 -10   1  -21.00   23.60
  -9  -9   1   -9.80   19.10
  -9  -9   1    9.70   25.00
  -9  -9   1    1.10   27.90
  -8  -9   1  -46.60   18.70
  -8  -9   1   -3.60   22.90
  -8  -9   1   11.30   16.90
  -8  -9   1  -32.80   12.50
  -8  -9   1   10.40   17.70
  -7  -9   1   15.20   20.40
  -7  -9   1   24.80   19.00
  -7  -9   1   31.70   15.40
  -7  -9   1    9.90   12.90
  -7  -9   1   43.70   16.60
  -6  -9   1   -5.80   28.50
  -6  -9   1    4.50   15.70
  -6  -9   1   -4.40   12.50
  -6  -9   1  -10.90   11.50
  -6  -9   1  -16.20   16.30
  -5  -9   1   17.60   12.90
  -5  -9   1   36.00   11.60
  -5  -9   1   30.00   17.50
  -5  -9   1   32.60   11.90
  -5  -9   1   11.80   11.50
  -5  -9   1   34.10   15.60
  -5  -9   1   29.80   13.70
  -4  -9   1  -11.80   10.00
  -4  -9   1   -5.80   11.80
  -4  -9   1   -3.40    9.80
  -4  -9   1  -11.60    9.90
  -4  -9   1  -10.40   10.10
  -4  -9   1   -1.30   11.00
  -4  -9   1   14.50   12.30
  -3  -9   1   29.00   11.60
  -3  -9   1   26.10    3.40
  -3  -9   1   37.00   11.50
  -3  -9   1   27.00   10.00
  -3  -9   1   25.60    3.60
  -3  -9   1   32.00   11.40
  -3  -9   1   11.30    9.90
  -3  -9   1   26.70    9.90
  -3  -9   1   24.40   10.80
  -3  -9   1   21.40   10.60
  -2  -9   1  137.29   14.70
  -2  -9   1   99.19   13.50
  -2  -9   1   93.39    8.40
  -2  -9   1   97.69   12.10
  -2  -9   1  113.39   13.30
  -2  -9   1  106.49   13.80
  -2  -9   1   83.79   12.80
  -2  -9   1  121.79   13.50
  -2  -9   1  105.69    8.80
  -2  -9   1  109.89   13.50
   1   9  -1   76.49   10.60
   1   9  -1   63.19    6.30
   1   9  -1   60.39    6.40
   1   9  -1   78.79   10.00
  -1  -9   1   57.59   10.70
  -1  -9   1   63.29   10.70
  -1  -9   1   59.19    6.50
  -1  -9   1   60.99    9.70
  -1  -9   1   70.29    9.70
  -1  -9   1   60.59   10.20
  -1  -9   1   69.69   10.60
  -1  -9   1   59.59   10.00
  -1  -9   1   57.69    7.40
  -1  -9   1   62.79   11.40
  -1  -9   1   56.79    9.60
   0   9  -1   55.29    9.20
   0   9  -1   40.70    6.10
   0   9  -1   34.30    4.90
   0   9  -1   45.20    9.20
   0  -9   1   16.60    7.10
   0  -9   1   12.00    6.40
   0  -9   1   18.10    5.30
   0  -9   1   17.60    8.30
   0  -9   1   20.50    3.50
   0  -9   1   20.90    5.10
   0  -9   1   16.10    3.50
   0  -9   1   16.00    8.20
   0  -9   1   19.50    9.70
   0  -9   1  -14.80    8.20
   0  -9   1   15.20    8.10
   0  -9   1   20.40    6.50
  -1   9  -1  424.76   26.60
  -1   9  -1  391.46   25.10
  -1   9  -1  422.76   27.50
  -1   9  -1  371.46   24.30
  -1   9  -1  395.46   27.70
   1  -9   1  336.77   26.80
   1  -9   1  348.57   24.40
   1  -9   1  373.06   27.70
   1  -9   1  371.76   24.40
   1  -9   1  380.96   26.80
   1  -9   1  345.37   23.30
   1  -9   1  342.67   23.60
   1  -9   1  361.46   26.20
   1  -9   1  333.57   23.20
   1  -9   1  373.46   26.40
  -2   9  -1  179.38   17.20
  -2   9  -1  168.38   12.70
  -2   9  -1  164.18   11.90
  -2   9  -1  169.88   14.40
  -2   9  -1  153.48   16.20
  -2   9  -1  164.18   14.10
  -2   9  -1  185.08   16.20
  -2   9  -1  186.28   16.10
   2  -9   1  153.38   15.50
   2  -9   1  136.89   15.90
   2  -9   1  145.89   13.20
   2  -9   1  141.49   15.20
   2  -9   1  150.58   13.70
   2  -9   1  142.29   12.60
   2  -9   1  150.58   14.90
   2  -9   1  152.38   15.80
   2  -9   1  134.29   13.10
  -3   9  -1   85.79   12.60
  -3   9  -1   94.69   12.00
  -3   9  -1   68.79    9.70
  -3   9  -1   84.99   11.90
  -3   9  -1   82.19   10.10
  -3   9  -1   71.29   10.40
  -3   9  -1   80.69   11.60
  -3   9  -1   84.39    9.90
   3  -9   1   78.19   11.70
   3  -9   1   96.79   10.20
   3  -9   1   95.69   10.50
   3  -9   1   89.99   11.60
   3  -9   1   90.79    9.80
   3  -9   1   91.89   10.70
   3  -9   1   91.89   10.90
   3  -9   1   85.19   10.40
   3  -9   1   91.59   11.10
  -4   9  -1  125.29   15.00
  -4   9  -1  102.29   14.70
  -4   9  -1  108.09   12.70
  -4   9  -1  143.19   16.30
  -4   9  -1  107.09   13.40
  -4   9  -1  114.29   14.50
  -4   9  -1  118.89   13.30
   4  -9   1  120.29   13.80
   4  -9   1  109.59   13.50
   4  -9   1  132.09   13.40
   4  -9   1  117.89   13.00
   4  -9   1  116.39   12.50
   4  -9   1  111.29   12.90
   4  -9   1  136.19   15.70
   4  -9   1  134.39   14.40
   4  -9   1  121.29   13.60
  -5   9  -1  331.17   28.70
  -5   9  -1  329.97   27.50
  -5   9  -1  279.87   27.30
  -5   9  -1  328.37   26.80
  -5   9  -1  341.17   25.20
  -5   9  -1  289.47   25.60
   5  -9   1  350.96   24.80
   5  -9   1  350.86   26.10
   5  -9   1  361.36   24.30
   5  -9   1  307.97   23.70
   5  -9   1  339.07   25.00
   5  -9   1  380.76   27.00
   5  -9   1  326.97   24.30
   5  -9   1  324.27   24.50
   5  -9   1  336.17   25.30
  -6   9  -1   91.59   15.30
  -6   9  -1  117.49   15.60
  -6   9  -1  107.19   16.50
  -6   9  -1  136.99   19.30
  -6   9  -1   98.49   13.30
  -6   9  -1  133.19   16.30
  -6   9  -1  110.69   14.20
   6  -9   1  116.29   14.00
   6  -9   1  105.69   13.60
   6  -9   1  102.59   12.50
   6  -9   1  119.49   14.60
   6  -9   1  129.09   15.00
   6  -9   1  120.89   14.20
   6  -9   1  140.39   16.20
   6  -9   1  128.09   15.60
   6  -9   1  118.89   13.00
  -7   9  -1   23.20    5.50
  -7   9  -1   18.70   12.90
  -7   9  -1   29.00    5.80
  -7   9  -1   24.70   15.40
  -7   9  -1   46.20   11.70
  -7   9  -1   13.00   12.10
  -7   9  -1   41.70   11.40
  -7   9  -1   26.70   11.60
  -7   9  -1   15.50   14.70
  -7   9  -1   33.90   11.80
   7  -9   1   35.70   11.40
   7  -9   1   11.90    8.20
   7  -9   1   44.20    9.10
   7  -9   1   24.80   12.40
   7  -9   1   44.20    9.90
   7  -9   1   23.70   10.40
   7  -9   1   29.20    9.10
   7  -9   1   33.70    9.60
  -8   9  -1   92.69   17.10
  -8   9  -1  114.69   16.60
  -8   9  -1  120.19   13.30
  -8   9  -1  109.59   22.00
  -8   9  -1   82.99   19.60
  -8   9  -1  127.89   16.20
  -8   9  -1  102.49   15.70
  -8   9  -1   99.19   14.90
  -8   9  -1   98.49   11.70
  -8   9  -1  100.79   14.00
  -8   9  -1  100.39   17.80
   8  -9   1   91.99   11.50
   8  -9   1   75.99   16.00
   8  -9   1   88.89   13.10
   8  -9   1  104.39   14.70
   8  -9   1   85.49   14.00
   8  -9   1   93.39   13.40
   8  -9   1   78.99   12.70
  -9   9  -1   11.00   16.60
  -9   9  -1   17.60   14.40
  -9   9  -1   31.50   11.80
  -9   9  -1   18.90   12.20
  -9   9  -1   31.80   15.20
  -9   9  -1   20.70   11.60
  -9   9  -1   14.10   10.30
  -9   9  -1   25.50   13.70
  -9   9  -1   13.50   13.80
  -9   9  -1   41.30   18.60
   9  -9   1    2.80   13.00
   9  -9   1    8.30   10.20
   9  -9   1   12.70   10.70
   9  -9   1   22.60   12.00
   9  -9   1   16.90    9.30
   9  -9   1    7.00   10.50
   9  -9   1   36.30   15.50
 -10   9  -1   17.00   13.00
 -10   9  -1   48.20   16.10
 -10   9  -1   11.80   13.30
 -10   9  -1   31.20   11.60
 -10   9  -1   27.50   17.50
 -10   9  -1   23.50   12.70
 -10   9  -1   74.69   21.30
 -10   9  -1   20.50   18.10
  10  -9   1   39.10   12.90
  10  -9   1   51.09   14.40
  10  -9   1   43.10   14.70
  10  -9   1   64.19   13.90
  10  -9   1   36.00   10.00
  10  -9   1   36.20   11.80
  10  -9   1   50.99   18.70
 -11   9  -1    2.90   18.70
 -11   9  -1   25.50   23.90
 -11   9  -1   40.50   16.70
 -11   9  -1   28.30   20.00
 -11   9  -1   -5.80   15.40
 -11   9  -1   18.70   22.20
 -11   9  -1   20.00   14.20
 -11   9  -1    8.40   13.40
  11  -9   1   23.60   15.70
  11  -9   1   13.20   10.80
  11  -9   1   31.30   12.70
  11  -9   1   32.80   13.10
  11  -9   1   23.80   14.40
  11  -9   1    6.70   18.90
 -12   9  -1   12.50   26.60
 -12   9  -1   -2.10   19.60
 -12   9  -1    8.70   14.80
 -12   9  -1   11.10   24.00
 -12   9  -1   15.80   21.40
 -12   9  -1   31.80   23.00
  12  -9   1   -0.90   16.20
  12  -9   1  -18.70   15.30
  12  -9   1    5.00   12.80
  12  -9   1    8.00   20.70
 -13   9  -1  101.99   34.40
 -13   9  -1   54.99   17.80
 -13   9  -1   25.90   29.00
 -13   9  -1   36.10   27.00
 -13   9  -1   50.29   24.70
  13  -9   1   32.60   14.10
  13  -9   1   28.20   24.40
  13  -9   1   -5.60   17.50
 -14   9  -1    4.00   28.50
 -14   9  -1   68.59   30.20
 -14   9  -1    9.40   36.30
 -14   9  -1   45.10   32.10
  14  -9   1  -57.59   23.60
  14  -9   1   23.30   19.80
  -9  -8   1  -16.10   23.90
  -9  -8   1    9.30   13.60
  -9  -8   1   64.89   24.70
  -9  -8   1   -4.20   18.90
  -9  -8   1   17.10    7.50
  -9  -8   1   -0.70    7.40
  -8  -8   1   20.50   19.60
  -8  -8   1  -11.10   11.50
  -8  -8   1    3.40    6.10
  -8  -8   1   -3.20   12.20
  -8  -8   1   23.20    6.30
  -8  -8   1   44.50   17.70
  -8  -8   1   21.40   21.90
  -7  -8   1   11.70   10.10
  -7  -8   1   10.70   10.90
  -7  -8   1   -9.10   16.80
  -7  -8   1    7.20   12.30
  -7  -8   1   -1.80    4.50
  -7  -8   1    4.40    4.80
  -7  -8   1  -34.90   19.70
  -6  -8   1   19.10   13.70
  -6  -8   1   23.70    3.90
  -6  -8   1    1.00    9.30
  -6  -8   1   20.40    4.00
  -6  -8   1    6.00   14.80
  -6  -8   1   18.60   10.60
  -6  -8   1   19.70   13.50
  -6  -8   1   49.40   12.40
  -5  -8   1   60.99   13.00
  -5  -8   1   89.19    6.00
  -5  -8   1   79.59   12.20
  -5  -8   1   74.49    6.10
  -5  -8   1   86.99   12.40
  -5  -8   1   91.59   13.90
  -5  -8   1   77.59   12.50
  -5  -8   1   82.29   15.50
  -5  -8   1   74.19   14.00
  -4  -8   1  108.89   14.20
  -4  -8   1  138.69   17.60
  -4  -8   1  115.09   15.10
  -4  -8   1  141.29   17.60
  -4  -8   1  121.39   14.20
  -4  -8   1  131.19   17.90
  -4  -8   1  141.89    8.60
  -4  -8   1  124.49   14.90
  -4  -8   1  156.78   18.40
  -4  -8   1  161.18   17.70
  -4  -8   1  166.68   17.70
  -3  -8   1   -3.70    7.00
  -3  -8   1   -0.70    8.30
  -3  -8   1    3.80    8.60
  -3  -8   1    0.00    7.90
  -3  -8   1    7.70    9.60
  -3  -8   1    2.80    2.40
  -3  -8   1   -1.20    8.20
  -3  -8   1  -16.80    8.70
  -3  -8   1    4.00    9.40
  -3  -8   1    2.10    2.20
  -2  -8   1  240.08   19.30
  -2  -8   1  224.28   19.80
  -2  -8   1  212.48   19.20
  -2  -8   1  213.08   17.50
  -2  -8   1  194.28   18.50
  -2  -8   1  202.98   18.30
  -2  -8   1  210.68   18.40
  -2  -8   1  198.48   13.40
  -2  -8   1  201.28   13.60
  -2  -8   1  213.28   18.70
   1   8  -1   23.90    3.30
   1   8  -1   20.10    4.00
   1   8  -1   29.50    8.30
   1   8  -1   23.50    7.10
  -1  -8   1   13.10    7.00
  -1  -8   1   11.50    3.80
  -1  -8   1   13.30    7.10
  -1  -8   1    7.80    7.50
  -1  -8   1   14.20    7.80
  -1  -8   1   10.50    6.80
  -1  -8   1   15.10    3.80
  -1  -8   1   15.10    8.10
  -1  -8   1    7.70    8.20
  -1  -8   1   19.40    8.10
   0   8  -1  118.49   10.20
   0   8  -1  149.79   12.80
   0   8  -1  150.48   14.00
   0   8  -1  126.39    9.30
   0  -8   1  105.49    9.70
   0  -8   1  100.79    8.70
   0  -8   1  119.29   13.70
   0  -8   1   98.29    8.70
   0  -8   1  103.89    9.60
   0  -8   1  110.59   12.20
   0  -8   1  116.19   12.60
   0  -8   1  105.09   10.60
   0  -8   1  113.69   14.20
   0  -8   1  115.99   13.80
  -1   8  -1  246.48   18.70
  -1   8  -1  225.78   16.80
  -1   8  -1  226.78   17.30
  -1   8  -1  229.58   19.70
  -1   8  -1  234.08   15.30
  -1   8  -1  220.38   18.70
   1  -8   1  253.77   20.00
   1  -8   1  258.67   18.50
   1  -8   1  244.58   15.90
   1  -8   1  272.77   19.40
   1  -8   1  251.57   18.20
   1  -8   1  265.77   19.40
   1  -8   1  239.08   16.90
   1  -8   1  231.48   16.60
   1  -8   1  238.08   15.90
   1  -8   1  248.98   16.30
   1  -8   1  243.98   16.80
  -2   8  -1   96.29   10.00
  -2   8  -1   88.19   10.70
  -2   8  -1   84.99   10.80
  -2   8  -1   91.19    8.50
  -2   8  -1   83.89    9.40
  -2   8  -1  100.69   12.40
  -2   8  -1   78.39   10.20
  -2   8  -1  100.09   12.10
   2  -8   1   89.59   10.60
   2  -8   1   86.79    9.90
   2  -8   1   95.89    9.10
   2  -8   1   80.19    9.60
   2  -8   1   93.09   11.10
   2  -8   1   91.09   10.00
   2  -8   1   91.29   11.40
   2  -8   1   97.29    9.60
   2  -8   1   87.79   11.10
  -3   8  -1   96.09   11.30
  -3   8  -1   88.79   12.00
  -3   8  -1  127.29   14.00
  -3   8  -1  118.19   14.30
  -3   8  -1  105.89   13.80
  -3   8  -1   82.79   10.50
  -3   8  -1   94.69   10.00
   3  -8   1  110.39   11.00
   3  -8   1  120.19   14.00
   3  -8   1  111.59   14.00
   3  -8   1   96.89   10.60
   3  -8   1  119.29   11.50
   3  -8   1  107.39   11.80
   3  -8   1   98.09   12.20
   3  -8   1  123.19   12.90
   3  -8   1  126.69   11.60
  -4   8  -1  188.78   19.00
  -4   8  -1  169.98   17.30
  -4   8  -1  155.98   16.60
  -4   8  -1  142.19   19.40
  -4   8  -1  166.58   15.70
  -4   8  -1  188.08   17.60
  -4   8  -1  181.48   17.50
   4  -8   1  196.88   15.50
   4  -8   1  193.58   17.30
   4  -8   1  169.48   15.80
   4  -8   1  169.18   14.70
   4  -8   1  193.08   15.10
   4  -8   1  203.68   15.70
   4  -8   1  178.58   15.50
   4  -8   1  176.88   15.30
   4  -8   1  192.58   18.30
  -5   8  -1  211.38   19.70
  -5   8  -1  205.88   18.20
  -5   8  -1  224.98   20.00
  -5   8  -1  179.38   20.20
  -5   8  -1  232.68   22.60
  -5   8  -1  177.48   21.00
  -5   8  -1  257.17   19.30
  -5   8  -1  230.68   18.80
  -5   8  -1  190.78   19.50
   5  -8   1  234.78   18.30
   5  -8   1  223.98   19.60
   5  -8   1  226.08   17.50
   5  -8   1  237.48   18.40
   5  -8   1  220.08   18.60
   5  -8   1  239.08   18.20
   5  -8   1  219.18   17.90
   5  -8   1  240.48   21.70
   5  -8   1  242.18   18.00
  -6   8  -1  318.27   27.30
  -6   8  -1  289.27   23.00
  -6   8  -1  246.58   17.90
  -6   8  -1  206.78   25.80
  -6   8  -1  260.27   22.50
  -6   8  -1  281.37   18.10
  -6   8  -1  256.57   22.70
  -6   8  -1  247.08   23.70
  -6   8  -1  224.38   23.70
  -6   8  -1  241.48   22.20
  -6   8  -1  243.98   22.10
   6  -8   1  288.77   21.10
   6  -8   1  317.97   22.00
   6  -8   1  309.37   22.40
   6  -8   1  321.67   22.60
   6  -8   1  282.57   21.60
   6  -8   1  291.57   21.10
   6  -8   1  316.07   25.30
   6  -8   1  269.37   20.60
   6  -8   1  270.37   21.10
  -7   8  -1   93.69   14.10
  -7   8  -1  106.59   13.70
  -7   8  -1   81.19   13.10
  -7   8  -1  113.29   17.90
  -7   8  -1  101.99   11.70
  -7   8  -1  102.09   15.50
  -7   8  -1  107.99   13.40
  -7   8  -1   97.69   15.00
  -7   8  -1   76.09   12.40
  -7   8  -1   93.99   16.10
   7  -8   1  101.29   12.30
   7  -8   1   77.29   10.80
   7  -8   1  103.99   11.90
   7  -8   1   98.79   11.60
   7  -8   1   94.89   14.70
   7  -8   1  105.79   12.80
   7  -8   1   87.29   12.80
   7  -8   1   88.39   13.30
   7  -8   1   89.19   12.40
  -8   8  -1  256.77   24.80
  -8   8  -1  317.07   32.60
  -8   8  -1  284.07   25.50
  -8   8  -1  311.67   31.30
  -8   8  -1  287.27   26.10
  -8   8  -1  297.67   23.00
  -8   8  -1  314.97   28.90
  -8   8  -1  286.97   24.50
  -8   8  -1  320.07   27.40
  -8   8  -1  310.77   22.50
  -8   8  -1  261.07   27.90
   8  -8   1  315.77   28.10
   8  -8   1  299.77   25.00
   8  -8   1  304.77   24.70
   8  -8   1  303.97   23.40
   8  -8   1  287.77   24.50
   8  -8   1  296.07   25.50
   8  -8   1  298.17   25.30
   8  -8   1  308.07   25.70
   8  -8   1  298.47   23.40
  -9   8  -1   40.60   12.10
  -9   8  -1   31.70   14.20
  -9   8  -1   45.90   10.80
  -9   8  -1   58.19   12.30
  -9   8  -1   58.29   18.70
  -9   8  -1   52.19   11.40
  -9   8  -1   34.20   15.60
  -9   8  -1   38.70   13.30
  -9   8  -1   52.19   17.40
  -9   8  -1   51.89   13.40
   9  -8   1   50.29   15.90
   9  -8   1   42.30   11.70
   9  -8   1   44.30   12.70
   9  -8   1   63.09   11.10
   9  -8   1   60.89   12.20
   9  -8   1   57.79    9.50
   9  -8   1   49.50   13.30
 -10   8  -1   32.20   18.30
 -10   8  -1   16.20   12.30
 -10   8  -1   17.70   17.00
 -10   8  -1   18.00   11.10
 -10   8  -1   21.60   13.60
 -10   8  -1   45.90   16.50
 -10   8  -1   21.90   11.70
 -10   8  -1   15.90   19.70
 -10   8  -1   27.50   14.90
 -10   8  -1   28.50   13.30
  10  -8   1   34.30   12.30
  10  -8   1   48.90    9.90
  10  -8   1   42.20   13.70
  10  -8   1   15.30   11.70
  10  -8   1   33.40   10.90
  10  -8   1   22.60   13.50
  10  -8   1   17.20   16.30
 -11   8  -1   20.90   21.70
 -11   8  -1   31.70   18.70
 -11   8  -1   46.60   12.10
 -11   8  -1   42.90   16.30
 -11   8  -1   47.90   15.20
 -11   8  -1   36.80   13.50
 -11   8  -1   40.10   24.30
 -11   8  -1   36.50   17.10
 -11   8  -1   49.40   19.80
  11  -8   1   28.00   19.40
  11  -8   1   28.30   11.90
  11  -8   1   37.20   13.50
  11  -8   1   33.40   14.00
  11  -8   1   39.10   10.70
  11  -8   1   24.40   14.90
 -12   8  -1   -8.60   13.00
 -12   8  -1  -15.80   27.10
 -12   8  -1  -14.80   20.00
 -12   8  -1    5.10   24.70
 -12   8  -1   15.00   20.00
 -12   8  -1   -9.00   20.20
  12  -8   1  -11.60   15.50
  12  -8   1  -15.90   20.10
  12  -8   1    5.90   11.80
  12  -8   1   -4.80   15.60
 -13   8  -1   46.70   25.90
 -13   8  -1   11.90   31.30
 -13   8  -1   23.70   27.20
 -13   8  -1   42.90   15.50
  13  -8   1   21.50   12.90
  13  -8   1   10.20   24.60
  13  -8   1   46.20   19.20
 -14   8  -1   14.50   35.30
 -14   8  -1   -5.40   28.10
 -14   8  -1  -15.40   27.20
 -14   8  -1   29.90   32.00
  14  -8   1  -26.70   26.10
  14  -8   1   -7.00   18.40
 -10  -7   1  -12.30   18.70
 -10  -7   1   35.10   23.40
 -10  -7   1  -50.09   25.70
 -10  -7   1   11.80    9.90
 -10  -7   1    2.10    9.70
  -9  -7   1   18.10   20.50
  -9  -7   1    6.40    7.90
  -9  -7   1   10.50   18.70
  -9  -7   1    2.90    8.40
  -9  -7   1   12.10   10.70
  -9  -7   1    0.50   12.00
  -9  -7   1  -36.60   23.20
  -8  -7   1   -1.80   21.10
  -8  -7   1  -16.30   15.10
  -8  -7   1   19.00   15.30
  -8  -7   1    5.40    6.40
  -8  -7   1   -1.90   10.30
  -8  -7   1   -0.50   11.00
  -8  -7   1    5.20    6.90
  -8  -7   1   14.60   17.90
  -7  -7   1    7.50   13.60
  -7  -7   1   21.00   17.10
  -7  -7   1    9.00    5.30
  -7  -7   1    2.20   12.20
  -7  -7   1   22.10   10.70
  -7  -7   1   15.20    9.80
  -7  -7   1   -4.80    9.20
  -7  -7   1    6.80    6.20
  -6  -7   1   39.10   15.90
  -6  -7   1   24.20   10.00
  -6  -7   1   38.70    5.20
  -6  -7   1   41.70   11.80
  -6  -7   1   45.20   13.30
  -6  -7   1   30.70    9.20
  -6  -7   1   34.50    5.50
  -6  -7   1   37.20   10.60
  -6  -7   1   31.20   11.20
  -5  -7   1   -3.30    9.20
  -5  -7   1   14.20    8.30
  -5  -7   1   17.10   11.60
  -5  -7   1    5.90    8.90
  -5  -7   1   -9.50    9.30
  -5  -7   1    8.70    3.20
  -5  -7   1   -6.80    9.70
  -5  -7   1   10.30    3.60
  -5  -7   1    8.40    9.40
  -5  -7   1   20.60    9.60
  -5  -7   1    6.50    7.70
  -5  -7   1   -8.00   11.50
  -4  -7   1    4.30    8.60
  -4  -7   1   33.30    8.90
  -4  -7   1   32.50    3.20
  -4  -7   1   33.70    9.90
  -4  -7   1   36.00   11.40
  -4  -7   1   16.50    9.00
  -4  -7   1   30.20    8.80
  -4  -7   1   28.50    8.20
  -4  -7   1   29.20    8.60
  -4  -7   1   32.00    3.70
  -4  -7   1   33.70    8.90
  -3  -7   1  269.17   16.20
  -3  -7   1  252.97   16.20
  -3  -7   1  273.77   21.60
  -3  -7   1  270.97   20.30
  -3  -7   1  262.17   21.00
  -3  -7   1  279.07   21.20
  -3  -7   1  250.67   20.60
  -3  -7   1  269.57   21.00
  -3  -7   1  285.77   22.40
  -3  -7   1  268.67   21.80
  -2  -7   1  479.05   31.80
  -2  -7   1  444.56   28.50
  -2  -7   1  477.05   28.60
  -2  -7   1  480.05   31.60
  -2  -7   1  484.75   31.50
  -2  -7   1  497.95   32.50
  -2  -7   1  462.05   31.90
  -2  -7   1  469.85   32.30
  -2  -7   1  473.95   31.30
  -2  -7   1  470.25   31.20
   1   7  -1   68.49    5.20
   1   7  -1   82.89    9.60
   1   7  -1   84.79   10.30
   1   7  -1   69.69    6.00
  -1  -7   1   41.90    8.00
  -1  -7   1   49.70    7.50
  -1  -7   1   36.80    7.70
  -1  -7   1   45.60    5.50
  -1  -7   1   48.80    5.60
  -1  -7   1   54.69    8.50
  -1  -7   1   52.99    8.20
  -1  -7   1   60.39    8.10
  -1  -7   1   52.79    8.70
  -1  -7   1   48.10    7.60
   0   7  -1   27.00    4.70
   0   7  -1   28.50    4.20
   0   7  -1   24.90    6.20
   0   7  -1   37.00    6.30
   0   7  -1   32.80    6.80
   0  -7   1   31.80    6.40
   0  -7   1   38.90    5.20
   0  -7   1   36.20    4.60
   0  -7   1   33.50    4.40
   0  -7   1   40.90    6.60
   0  -7   1   32.80    6.90
   0  -7   1   25.60    7.40
   0  -7   1   37.70    6.90
   0  -7   1   34.90    5.70
  -1   7  -1  260.67   17.20
  -1   7  -1  278.37   18.70
  -1   7  -1  271.17   16.30
  -1   7  -1  285.67   18.60
  -1   7  -1  267.57   17.10
  -1   7  -1  270.17   19.40
  -1   7  -1  300.17   19.00
  -1   7  -1  274.17   16.00
   1  -7   1  240.68   16.80
   1  -7   1  227.88   16.40
   1  -7   1  233.08   18.60
   1  -7   1  249.28   19.50
   1  -7   1  229.58   16.10
   1  -7   1  229.38   17.90
   1  -7   1  256.17   18.80
   1  -7   1  230.68   16.80
   1  -7   1  226.88   18.00
   1  -7   1  223.48   16.80
  -2   7  -1  553.04   34.30
  -2   7  -1  517.05   32.80
  -2   7  -1  507.95   32.80
  -2   7  -1  532.05   32.90
  -2   7  -1  554.24   33.90
  -2   7  -1  566.84   33.70
  -2   7  -1  514.45   35.30
  -2   7  -1  557.94   32.20
   2  -7   1  491.75   33.80
   2  -7   1  523.15   32.70
   2  -7   1  525.95   33.40
   2  -7   1  494.15   32.50
   2  -7   1  477.25   34.10
   2  -7   1  513.15   33.60
   2  -7   1  490.85   32.60
   2  -7   1  527.85   33.20
   2  -7   1  479.95   32.30
  -3   7  -1  233.98   18.90
  -3   7  -1  230.08   19.10
  -3   7  -1  195.88   18.00
  -3   7  -1  263.77   20.10
  -3   7  -1  201.28   19.50
  -3   7  -1  242.88   17.20
   3  -7   1  244.58   17.70
   3  -7   1  254.17   18.00
   3  -7   1  265.67   17.80
   3  -7   1  266.57   17.50
   3  -7   1  249.88   18.90
   3  -7   1  248.68   17.30
   3  -7   1  273.77   18.30
   3  -7   1  261.97   18.40
   3  -7   1  273.47   19.50
  -4   7  -1   80.49    9.40
  -4   7  -1   82.89   10.20
  -4   7  -1   64.99   11.40
  -4   7  -1   91.49   11.00
  -4   7  -1   85.79   10.60
  -4   7  -1   80.99   10.20
  -4   7  -1   69.69   10.20
  -4   7  -1   84.49   11.10
   4  -7   1   95.99   10.50
   4  -7   1   79.29    9.60
   4  -7   1   90.89   10.50
   4  -7   1  105.29   10.50
   4  -7   1   96.19   10.40
   4  -7   1   93.29   10.10
   4  -7   1   95.79   10.10
   4  -7   1   77.89    9.60
   4  -7   1   91.39   11.30
  -5   7  -1  790.22   49.30
  -5   7  -1  691.53   49.10
  -5   7  -1  760.82   51.69
  -5   7  -1  660.63   49.70
  -5   7  -1  724.83   48.90
  -5   7  -1  697.03   49.50
  -5   7  -1  794.52   49.70
  -5   7  -1  698.23   48.80
  -5   7  -1  676.53   46.70
  -5   7  -1  641.14   50.09
  -5   7  -1  738.13   46.70
   5  -7   1  820.52   48.70
   5  -7   1  872.81   48.80
   5  -7   1  836.92   49.10
   5  -7   1  871.01   48.90
   5  -7   1  891.61   49.60
   5  -7   1  875.51   50.59
   5  -7   1  817.82   48.90
   5  -7   1  836.12   48.90
   5  -7   1  840.42   48.60
  -6   7  -1  673.73   45.60
  -6   7  -1  707.03   45.70
  -6   7  -1  647.14   47.40
  -6   7  -1  790.22   46.40
  -6   7  -1  784.02   49.50
  -6   7  -1  738.33   46.00
  -6   7  -1  641.24   46.50
  -6   7  -1  672.83   46.50
  -6   7  -1  726.93   43.60
  -6   7  -1  668.63   45.80
  -6   7  -1  662.93   43.50
   6  -7   1  741.33   45.80
   6  -7   1  718.33   45.20
   6  -7   1  714.03   45.50
   6  -7   1  709.43   44.60
   6  -7   1  695.63   45.20
   6  -7   1  748.53   47.20
   6  -7   1  695.83   44.60
   6  -7   1  712.43   44.80
  -7   7  -1  128.99   12.70
  -7   7  -1  124.99   16.50
  -7   7  -1  165.88   20.90
  -7   7  -1  134.49   16.30
  -7   7  -1  120.39   13.40
  -7   7  -1  176.78   23.10
  -7   7  -1  128.09   15.40
  -7   7  -1  113.99   13.60
  -7   7  -1  142.89   16.90
  -7   7  -1  107.39   15.40
   7  -7   1  122.39   13.70
   7  -7   1  139.79   14.50
   7  -7   1  130.29   14.70
   7  -7   1  104.99   15.70
   7  -7   1  113.29   14.10
   7  -7   1  131.19   14.90
   7  -7   1  135.09   15.20
   7  -7   1  130.39   15.10
   7  -7   1  149.88   13.40
  -8   7  -1  207.68   23.70
  -8   7  -1  209.88   26.00
  -8   7  -1  190.08   17.40
  -8   7  -1  189.68   20.10
  -8   7  -1  194.08   20.20
  -8   7  -1  192.58   21.20
  -8   7  -1  191.88   18.90
  -8   7  -1  172.38   19.60
  -8   7  -1  194.38   25.10
  -8   7  -1  185.58   18.60
   8  -7   1  160.18   17.60
   8  -7   1  179.28   19.10
   8  -7   1  186.48   18.50
   8  -7   1  209.78   20.50
   8  -7   1  183.68   18.70
   8  -7   1  190.98   19.50
   8  -7   1  154.78   17.20
   8  -7   1  188.58   17.30
   8  -7   1  197.28   22.60
  -9   7  -1   22.10   12.40
  -9   7  -1   20.00   16.40
  -9   7  -1    9.60    9.70
  -9   7  -1   -5.50    8.80
  -9   7  -1    9.50    8.60
  -9   7  -1   -1.50   11.40
  -9   7  -1  -11.90   13.50
  -9   7  -1  -22.50   10.90
  -9   7  -1   -4.00   12.70
  -9   7  -1   13.50   14.80
   9  -7   1    4.60   11.30
   9  -7   1   -6.40    8.80
   9  -7   1  -11.10    9.00
   9  -7   1    0.40    7.50
   9  -7   1   -4.10   10.80
   9  -7   1   -5.10    9.80
   9  -7   1   -1.10   13.80
 -10   7  -1   16.00   12.80
 -10   7  -1    6.30   15.70
 -10   7  -1   10.60   11.70
 -10   7  -1   15.50   14.50
 -10   7  -1   37.70   18.00
 -10   7  -1   15.00   19.30
 -10   7  -1   26.30   12.20
 -10   7  -1   17.10   15.60
 -10   7  -1   10.00   10.40
 -10   7  -1   20.90    9.60
  10  -7   1   27.70    9.80
  10  -7   1   27.00   13.00
  10  -7   1   22.30   11.50
  10  -7   1   33.20   12.30
  10  -7   1   23.80    9.10
  10  -7   1   30.90   11.00
  10  -7   1   10.30   16.40
 -11   7  -1   51.99   16.50
 -11   7  -1   26.50   11.00
 -11   7  -1   17.90   20.30
 -11   7  -1   23.70   14.80
 -11   7  -1   10.10   17.40
 -11   7  -1  -11.80   17.30
 -11   7  -1   12.00   18.00
 -11   7  -1   18.40   22.60
 -11   7  -1   -1.30   11.20
  11  -7   1    5.60   18.40
  11  -7   1   -4.20   10.50
  11  -7   1   -7.00   13.80
  11  -7   1    3.20   13.60
  11  -7   1    3.10    9.40
  11  -7   1   12.10   12.60
 -12   7  -1   27.40   21.20
 -12   7  -1   18.70   24.20
 -12   7  -1   -7.90   11.90
 -12   7  -1  -11.40   22.10
 -12   7  -1   14.10   19.90
 -12   7  -1   -9.90   19.90
  12  -7   1    4.00   15.30
  12  -7   1   -5.60   15.00
  12  -7   1    4.10   11.00
  12  -7   1  -14.00   21.30
 -13   7  -1   40.70   24.50
 -13   7  -1   65.79   27.50
 -13   7  -1   37.30   26.40
 -13   7  -1   24.60   13.30
 -13   7  -1   59.89   30.10
  13  -7   1   31.30   25.10
  13  -7   1   20.50   12.00
  13  -7   1   48.80   18.50
 -14   7  -1  -55.29   26.40
 -14   7  -1   15.80   33.10
 -14   7  -1    5.20   29.20
 -14   7  -1   18.30   26.90
  14  -7   1   28.90   19.40
  14  -7   1   -8.10   25.50
 -11  -6   1  -13.10   11.60
 -11  -6   1   43.20   24.70
 -11  -6   1    1.20   29.20
 -11  -6   1    2.20   20.00
  10   6  -1   11.50    5.10
  10   6  -1   -2.70    4.70
 -10  -6   1  -12.90   10.20
 -10  -6   1   26.10   22.50
 -10  -6   1   26.80   12.20
 -10  -6   1   -5.40    9.60
 -10  -6   1  -42.50   24.60
 -10  -6   1   -2.50   18.30
   9   6  -1    4.50    4.60
   9   6  -1   13.40    5.10
  -9  -6   1   16.60    9.30
  -9  -6   1   17.90    8.70
  -9  -6   1   -6.30   22.10
  -9  -6   1   39.20   11.30
  -9  -6   1   14.20    9.80
  -9  -6   1   26.80   19.10
  -9  -6   1   44.00   17.80
   8   6  -1    1.70    3.80
   8   6  -1    0.60    4.00
  -8  -6   1    3.70    9.70
  -8  -6   1    0.30    7.50
  -8  -6   1   12.10   11.90
  -8  -6   1    3.00    6.90
  -8  -6   1    5.00   14.00
  -8  -6   1   13.40    9.20
  -8  -6   1    5.00    7.90
   7   6  -1  112.99    7.90
   7   6  -1  103.49    8.10
  -7  -6   1  103.49   14.70
  -7  -6   1  111.69   12.20
  -7  -6   1  122.39   14.60
  -7  -6   1   99.59   13.00
  -7  -6   1  127.89   11.60
  -7  -6   1  149.69   20.30
  -7  -6   1  102.79   16.30
  -7  -6   1  122.29   13.10
  -6  -6   1   74.29   14.40
  -6  -6   1   26.80   12.60
  -6  -6   1   59.79    7.00
  -6  -6   1   65.49   15.90
  -6  -6   1   49.90   11.50
  -6  -6   1   53.69   11.80
  -6  -6   1   62.09    6.60
  -6  -6   1   55.49   10.00
  -6  -6   1   45.80   11.10
  -6  -6   1   25.00   10.80
  -6  -6   1   63.59   10.30
  -6  -6   1   58.39    9.20
  -5  -6   1  153.78   15.90
  -5  -6   1  129.09   16.10
  -5  -6   1  144.79   18.50
  -5  -6   1  157.18   17.40
  -5  -6   1  151.98   15.80
  -5  -6   1  131.49   10.90
  -5  -6   1  158.38   10.70
  -5  -6   1  152.38   18.10
  -5  -6   1  134.29   15.80
  -5  -6   1  145.39   15.60
  -5  -6   1  179.38   19.70
  -5  -6   1  132.89   14.80
  -4  -6   1  222.78   18.50
  -4  -6   1  212.08   13.50
  -4  -6   1  213.68   18.30
  -4  -6   1  190.68   18.90
  -4  -6   1  194.78   17.00
  -4  -6   1  207.58   13.40
  -4  -6   1  229.38   18.90
  -4  -6   1  231.18   19.40
  -4  -6   1  209.98   18.00
  -4  -6   1  209.28   19.70
  -4  -6   1  217.28   19.30
  -4  -6   1  222.28   18.50
  -3  -6   1  112.99    7.20
  -3  -6   1  130.89   12.80
  -3  -6   1  104.09   12.40
  -3  -6   1  112.39   12.60
  -3  -6   1   94.19   11.90
  -3  -6   1  127.39   13.50
  -3  -6   1   98.79   12.70
  -3  -6   1  119.19    7.20
  -3  -6   1  104.79   12.80
  -3  -6   1   98.89   11.00
  -2  -6   1  258.87   15.70
  -2  -6   1  252.37   15.60
  -2  -6   1  256.97   18.60
  -2  -6   1  278.37   19.50
  -2  -6   1  241.68   18.50
  -2  -6   1  238.88   18.30
  -2  -6   1  273.27   18.70
  -2  -6   1  270.07   19.20
  -2  -6   1  247.48   19.00
  -2  -6   1  258.27   18.40
   1   6  -1  502.25   30.80
   1   6  -1  502.55   32.50
   1   6  -1  487.65   32.20
   1   6  -1  495.05   30.60
  -1  -6   1  519.35   32.50
  -1  -6   1  533.65   33.20
  -1  -6   1  502.55   33.10
  -1  -6   1  526.15   30.80
  -1  -6   1  496.05   32.40
  -1  -6   1  526.55   32.50
  -1  -6   1  503.95   33.20
  -1  -6   1  510.05   30.70
  -1  -6   1  505.65   32.30
  -1  -6   1  516.65   32.30
   0   6  -1 1861.71  110.49
   0   6  -1 1814.32  110.79
   0   6  -1 1708.93  109.39
   0   6  -1 1741.93  109.49
   0   6  -1 1807.42  110.29
   0  -6   1 1746.53  109.89
   0  -6   1 1868.61  110.39
   0  -6   1 1927.31  110.99
   0  -6   1 1899.41  109.49
   0  -6   1 1896.61  110.99
   0  -6   1 1871.51  109.29
   0  -6   1 1839.62  111.19
   0  -6   1 1881.91  109.49
   0  -6   1 1907.81  110.49
   0  -6   1 1852.61  109.49
  -1   6  -1 3885.51  224.68
  -1   6  -1 3731.43  224.28
  -1   6  -1 3788.42  223.18
  -1   6  -1 3892.01  224.28
  -1   6  -1 3438.16  223.48
  -1   6  -1 3872.31  224.28
  -1   6  -1 3732.93  223.68
  -1   6  -1 3774.12  223.68
   1  -6   1 3806.02  223.48
   1  -6   1 3951.80  224.58
   1  -6   1 3758.02  223.68
   1  -6   1 3727.73  224.28
   1  -6   1 3688.83  223.58
   1  -6   1 3758.42  223.58
   1  -6   1 3947.71  224.78
   1  -6   1 3852.71  224.18
   1  -6   1 3531.35  223.18
  -2   6  -1 1922.41  115.69
  -2   6  -1 1873.31  115.89
  -2   6  -1 1794.32  115.29
  -2   6  -1 1881.31  115.99
  -2   6  -1 1891.31  115.99
  -2   6  -1 1882.11  114.89
   2  -6   1 1892.61  116.19
   2  -6   1 1882.51  115.19
   2  -6   1 2017.80  115.29
   2  -6   1 2012.10  115.69
   2  -6   1 1913.81  115.99
   2  -6   1 1866.71  115.69
   2  -6   1 2006.00  115.79
   2  -6   1 2092.69  115.19
   2  -6   1 1996.00  115.09
  -3   6  -1  249.97   17.10
  -3   6  -1  266.97   17.80
  -3   6  -1  261.27   17.30
  -3   6  -1  224.78   16.50
  -3   6  -1  231.38   16.30
  -3   6  -1  213.38   17.70
  -3   6  -1  259.97   16.30
  -3   6  -1  223.78   17.40
   3  -6   1  212.28   15.80
   3  -6   1  201.58   17.50
   3  -6   1  208.58   16.00
   3  -6   1  213.38   16.30
   3  -6   1  211.78   16.00
   3  -6   1  210.08   15.60
   3  -6   1  212.28   17.00
   3  -6   1  241.28   16.30
   3  -6   1  197.28   15.90
  -4   6  -1 1650.03  101.69
  -4   6  -1 1697.73  104.89
  -4   6  -1 1666.73  103.79
  -4   6  -1 1703.23  103.59
  -4   6  -1 1821.22  103.39
  -4   6  -1 1655.73  101.69
  -4   6  -1 1778.22  103.89
  -4   6  -1 1727.83  103.59
  -4   6  -1 1815.02  103.49
  -4   6  -1 1806.62  103.29
  -4   6  -1 1755.72  104.29
   4  -6   1 1729.43  102.89
   4  -6   1 1703.63  103.49
   4  -6   1 1628.14  103.19
   4  -6   1 1737.83  103.19
   4  -6   1 1675.33  103.09
   4  -6   1 1680.03  103.99
   4  -6   1 1643.74  102.89
   4  -6   1 1692.03  103.09
   4  -6   1 1713.83  103.19
  -5   6  -1  484.55   34.90
  -5   6  -1  471.45   35.60
  -5   6  -1  545.25   35.40
  -5   6  -1  506.65   33.20
  -5   6  -1  452.55   36.20
  -5   6  -1  459.75   35.70
  -5   6  -1  516.45   35.20
  -5   6  -1  476.65   37.50
  -5   6  -1  498.15   35.10
  -5   6  -1  488.75   33.30
  -5   6  -1  533.15   35.10
   5  -6   1  588.94   36.20
   5  -6   1  623.74   34.70
   5  -6   1  593.84   35.20
   5  -6   1  569.94   34.60
   5  -6   1  577.24   35.00
   5  -6   1  595.94   34.90
   5  -6   1  612.74   35.40
   5  -6   1  621.84   36.80
   5  -6   1  602.44   35.70
  -6   6  -1  283.07   25.90
  -6   6  -1  279.87   23.50
  -6   6  -1  305.57   22.50
  -6   6  -1  297.47   20.70
  -6   6  -1  261.77   23.30
  -6   6  -1  302.47   20.00
  -6   6  -1  286.67   21.60
  -6   6  -1  315.17   21.80
  -6   6  -1  303.17   22.30
  -6   6  -1  303.77   24.40
  -6   6  -1  275.27   22.70
   6  -6   1  286.67   21.70
   6  -6   1  296.77   21.20
   6  -6   1  329.17   22.30
   6  -6   1  296.07   24.00
   6  -6   1  307.17   21.00
   6  -6   1  293.37   21.70
   6  -6   1  252.97   20.90
   6  -6   1  307.87   22.30
  -7   6  -1  101.09   13.90
  -7   6  -1  105.99   15.00
  -7   6  -1  125.49   16.50
  -7   6  -1  119.29   13.10
  -7   6  -1   92.99   11.30
  -7   6  -1  100.19   13.50
  -7   6  -1  117.09   13.30
  -7   6  -1  100.29   13.70
  -7   6  -1  102.39   13.80
  -7   6  -1  132.09   14.90
   7  -6   1  102.89   12.90
   7  -6   1  101.79   12.50
   7  -6   1  119.89   12.60
   7  -6   1   84.89   14.20
   7  -6   1   99.69   12.50
   7  -6   1  107.79   13.60
   7  -6   1  104.49   12.90
   7  -6   1  101.99   12.00
  -8   6  -1  438.86   34.40
  -8   6  -1  376.76   29.80
  -8   6  -1  434.06   34.40
  -8   6  -1  399.06   28.80
  -8   6  -1  434.96   30.60
  -8   6  -1  390.06   31.30
  -8   6  -1  382.56   29.20
  -8   6  -1  393.06   32.80
  -8   6  -1  393.56   28.70
  -8   6  -1  422.46   30.60
   8  -6   1  368.66   29.00
   8  -6   1  427.96   30.20
   8  -6   1  415.26   29.50
   8  -6   1  388.06   28.40
   8  -6   1  453.05   29.80
   8  -6   1  403.16   30.30
   8  -6   1  424.66   33.10
   8  -6   1  446.46   28.40
  -9   6  -1  176.58   18.50
  -9   6  -1  163.48   20.50
  -9   6  -1  214.28   27.70
  -9   6  -1  225.78   25.20
  -9   6  -1  190.08   20.40
  -9   6  -1  177.38   18.00
  -9   6  -1  177.98   20.70
  -9   6  -1  176.28   21.40
  -9   6  -1  174.58   19.00
  -9   6  -1  156.78   20.40
   9  -6   1  149.69   17.30
   9  -6   1  204.98   17.60
   9  -6   1  185.68   18.60
   9  -6   1  161.68   20.40
   9  -6   1  165.58   17.80
   9  -6   1  174.58   21.50
   9  -6   1  154.88   18.80
 -10   6  -1   27.50    8.90
 -10   6  -1    5.30   14.50
 -10   6  -1    3.60    9.30
 -10   6  -1    9.90   12.20
 -10   6  -1   17.90   16.30
 -10   6  -1    8.70   15.10
 -10   6  -1   -0.30   11.50
 -10   6  -1   10.50   18.40
 -10   6  -1    9.70   11.10
 -10   6  -1   13.50   14.80
  10  -6   1   23.30    8.80
  10  -6   1    9.40    9.40
  10  -6   1  -17.20   16.00
  10  -6   1   10.30   11.70
  10  -6   1   10.00   14.70
 -11   6  -1    2.50   13.70
 -11   6  -1   -5.90    9.20
 -11   6  -1   -0.70   19.00
 -11   6  -1   -8.80   18.10
 -11   6  -1  -28.00   16.80
 -11   6  -1   16.90   16.90
 -11   6  -1   -7.90   20.90
 -11   6  -1   -9.00    9.70
  11  -6   1    6.00   13.20
  11  -6   1  -16.70   18.20
  11  -6   1    3.80   13.20
  11  -6   1   -5.80    9.30
  11  -6   1   -0.60    9.90
  11  -6   1    2.90   13.90
 -12   6  -1   -2.30   24.30
 -12   6  -1   21.40   22.70
 -12   6  -1    7.10   11.10
 -12   6  -1    9.40   20.40
 -12   6  -1   -4.70   18.90
 -12   6  -1    8.10   22.10
  12  -6   1    4.00   15.00
  12  -6   1   17.50   13.70
  12  -6   1   -8.20   10.00
  12  -6   1   -7.20   19.10
 -13   6  -1   22.10   23.50
 -13   6  -1  -20.10   27.00
 -13   6  -1   -1.70   26.50
 -13   6  -1    0.20   24.90
  13  -6   1    0.90   16.80
  13  -6   1    9.60   10.00
  13  -6   1  -39.20   23.10
 -14   6  -1   18.00   28.50
 -14   6  -1    6.20   30.80
 -14   6  -1    0.60   26.40
 -14   6  -1  -19.80   26.00
  14  -6   1  -49.20   24.60
  14  -6   1    6.70   18.80
  11   5  -1    9.20    9.20
  11   5  -1   14.10   23.60
 -11  -5   1   46.90   24.60
 -11  -5   1   22.40   19.80
 -11  -5   1  -16.10   11.90
 -11  -5   1  -35.70   27.50
  10   5  -1   13.60   19.60
  10   5  -1    0.70    7.60
  10   5  -1    4.70    8.00
 -10  -5   1   13.90   17.40
 -10  -5   1    1.90   10.10
 -10  -5   1    9.90   20.50
 -10  -5   1   -4.10   10.80
 -10  -5   1   13.30   10.90
 -10  -5   1  -34.30   24.30
   9   5  -1   29.80   21.10
   9   5  -1   28.40    7.90
   9   5  -1   45.00    7.60
  -9  -5   1   36.00    9.20
  -9  -5   1   13.30   17.90
  -9  -5   1   19.70   12.40
  -9  -5   1   40.50   10.60
  -9  -5   1   31.70   10.20
  -9  -5   1   42.70   16.40
  -9  -5   1   36.20    9.20
   8   5  -1    3.70    5.90
   8   5  -1    1.40    5.60
   8   5  -1   30.90   14.90
  -8  -5   1  -13.50    9.80
  -8  -5   1   -3.80   15.20
  -8  -5   1   13.30    8.40
  -8  -5   1    6.50   14.00
  -8  -5   1    4.80    8.00
  -8  -5   1    8.50    8.50
  -8  -5   1    7.70    7.00
  -8  -5   1   18.20    7.40
   7   5  -1   52.19   13.50
   7   5  -1   32.50    5.70
   7   5  -1   29.20    5.50
  -7  -5   1   46.70   14.20
  -7  -5   1   37.60    7.00
  -7  -5   1   52.79   12.50
  -7  -5   1   40.50   10.80
  -7  -5   1   27.60    9.90
  -7  -5   1   33.40    9.10
  -7  -5   1   39.80    7.50
  -7  -5   1   37.00    7.60
  -7  -5   1   26.90   11.80
   6   5  -1   17.30    4.20
   6   5  -1   16.20    4.40
   6   5  -1   33.60   10.50
  -6  -5   1   12.40    9.00
  -6  -5   1   28.60    6.10
  -6  -5   1   33.20   10.00
  -6  -5   1   14.80   10.40
  -6  -5   1   46.80   12.40
  -6  -5   1   37.80   11.70
  -6  -5   1   23.80   10.60
  -6  -5   1   27.00    6.70
  -6  -5   1   34.20    8.40
  -6  -5   1   26.70    8.80
   5   5  -1   26.90    3.30
   5   5  -1   41.80    9.90
  -5  -5   1   26.40    6.60
  -5  -5   1    2.20    8.20
  -5  -5   1   14.50    7.70
  -5  -5   1    0.10    7.30
  -5  -5   1   14.90    4.50
  -5  -5   1   14.10   10.20
  -5  -5   1   21.20    9.90
  -5  -5   1   16.00    7.20
  -5  -5   1   23.60    8.90
  -5  -5   1   16.60    7.40
   4   5  -1  127.89    8.90
   4   5  -1  137.79    8.90
  -4  -5   1  177.18   14.40
  -4  -5   1  145.19   14.80
  -4  -5   1  117.59   13.70
  -4  -5   1  147.49    9.80
  -4  -5   1  163.28   15.10
  -4  -5   1  138.09   14.30
  -4  -5   1  150.18   13.30
  -4  -5   1  159.88   14.50
  -4  -5   1  151.28   15.60
  -4  -5   1  155.08   13.70
  -3  -5   1  328.07   23.00
  -3  -5   1  328.27   20.00
  -3  -5   1  332.17   23.30
  -3  -5   1  335.97   22.60
  -3  -5   1  338.57   23.00
  -3  -5   1  333.47   22.60
  -3  -5   1  332.47   20.10
  -3  -5   1  338.37   23.20
   2   5  -1  615.54   42.30
   2   5  -1  603.94   42.30
  -2  -5   1  748.93   44.80
  -2  -5   1  765.12   44.30
  -2  -5   1  706.23   42.40
  -2  -5   1  742.13   44.50
  -2  -5   1  722.23   42.40
  -2  -5   1  794.52   44.80
  -2  -5   1  747.53   44.90
  -2  -5   1  759.02   44.40
  -2  -5   1  711.43   44.30
   1   5  -1   34.10    5.30
   1   5  -1   32.80    3.30
   1   5  -1   37.80    3.30
   1   5  -1   34.60    5.10
  -1  -5   1   27.20    4.90
  -1  -5   1   36.00    5.60
  -1  -5   1   29.20    2.30
  -1  -5   1   34.90    2.20
  -1  -5   1   26.10    4.70
  -1  -5   1   29.50    3.30
  -1  -5   1   26.80    5.80
  -1  -5   1   27.50    5.20
  -1  -5   1   26.60    5.00
   0   5  -1   28.00    3.50
   0   5  -1   26.10    4.90
   0   5  -1   30.10    5.00
   0   5  -1   28.10    3.40
   0   5  -1   31.20    2.40
   0   5  -1   30.90    2.40
   0   5  -1   28.70    5.20
   0  -5   1   38.80    5.50
   0  -5   1   39.00    4.00
   0  -5   1   34.40    5.60
   0  -5   1   42.90    4.20
   0  -5   1   40.60    5.10
   0  -5   1   34.60    4.70
   0  -5   1   41.80    4.10
   0  -5   1   42.60    3.80
   0  -5   1   41.00    5.70
   0  -5   1   36.90    4.50
  -1   5  -1  157.98   10.90
  -1   5  -1  143.19   11.50
  -1   5  -1  158.38   12.30
  -1   5  -1  140.19   10.60
  -1   5  -1  144.49   11.70
  -1   5  -1  139.49   11.60
  -1   5  -1  148.49   10.20
   1  -5   1  155.58    9.90
   1  -5   1  158.08   11.50
   1  -5   1  164.98   10.60
   1  -5   1  157.68   11.50
   1  -5   1  163.28   11.40
   1  -5   1  150.28   12.50
   1  -5   1  149.59   11.90
   1  -5   1  156.68   10.80
   1  -5   1  161.48   10.50
   1  -5   1  165.08   10.80
  -2   5  -1  226.58   16.60
  -2   5  -1  215.18   16.90
  -2   5  -1  225.38   16.60
  -2   5  -1  220.08   16.00
  -2   5  -1  212.08   15.90
  -2   5  -1  221.88   16.30
  -2   5  -1  214.18   15.30
  -2   5  -1  226.98   16.60
   2  -5   1  258.07   16.10
   2  -5   1  257.67   16.20
   2  -5   1  245.98   15.50
   2  -5   1  242.38   15.90
   2  -5   1  252.47   15.80
   2  -5   1  254.27   16.20
   2  -5   1  217.18   17.20
   2  -5   1  251.47   15.70
   2  -5   1  246.38   16.90
  -3   5  -1 1627.24  102.19
  -3   5  -1 1714.73  102.89
  -3   5  -1 1777.22  102.49
  -3   5  -1 1563.74  102.79
  -3   5  -1 1531.15  100.99
  -3   5  -1 1716.33  102.59
  -3   5  -1 1486.05  103.09
  -3   5  -1 1641.64  102.69
  -3   5  -1 1604.44  102.39
   3  -5   1 1757.42  102.99
   3  -5   1 1773.32  102.29
   3  -5   1 1814.02  102.19
   3  -5   1 1654.83  102.59
   3  -5   1 1826.12  102.39
   3  -5   1 1807.02  102.39
   3  -5   1 1767.92  102.29
   3  -5   1 1880.51  102.59
   3  -5   1 1786.82  102.29
  -4   5  -1  342.57   21.10
  -4   5  -1  345.57   21.50
  -4   5  -1  337.47   19.30
  -4   5  -1  320.97   19.40
  -4   5  -1  315.97   21.50
  -4   5  -1  305.17   22.20
  -4   5  -1  309.87   20.90
  -4   5  -1  297.67   21.70
  -4   5  -1  341.87   21.30
  -4   5  -1  321.77   23.30
  -4   5  -1  321.27   21.00
   4  -5   1  273.77   21.00
   4  -5   1  292.87   20.40
   4  -5   1  293.67   20.70
   4  -5   1  302.47   21.00
   4  -5   1  283.17   20.60
   4  -5   1  281.87   20.70
   4  -5   1  275.37   21.90
   4  -5   1  285.97   20.80
   4  -5   1  296.57   20.40
  -5   5  -1  204.58   14.90
  -5   5  -1  172.58   16.50
  -5   5  -1  195.48   16.40
  -5   5  -1  186.78   14.00
  -5   5  -1  193.18   17.20
  -5   5  -1  190.68   15.80
  -5   5  -1  188.48   15.40
  -5   5  -1  205.58   15.50
  -5   5  -1  193.78   18.60
  -5   5  -1  205.78   13.60
   5  -5   1  181.18   15.50
   5  -5   1  198.18   15.00
   5  -5   1  183.88   14.30
   5  -5   1  173.48   15.10
   5  -5   1  189.38   15.00
   5  -5   1  177.58   17.00
   5  -5   1  180.88   15.10
   5  -5   1  173.88   14.50
   5  -5   1  196.38   15.20
  -6   5  -1  143.89   16.70
  -6   5  -1  115.79   13.20
  -6   5  -1  120.79   14.50
  -6   5  -1  120.69   12.10
  -6   5  -1  126.99   15.40
  -6   5  -1  106.89   12.50
  -6   5  -1  113.69   11.60
  -6   5  -1  126.19   11.00
  -6   5  -1  113.99   12.00
  -6   5  -1  125.89   13.10
  -6   5  -1  123.29   12.20
   6  -5   1  111.59   10.40
   6  -5   1  111.79   12.20
   6  -5   1  106.69   12.90
   6  -5   1  109.39   11.90
   6  -5   1   96.59   11.00
   6  -5   1  101.39   12.40
   6  -5   1  106.49   13.20
   6  -5   1  106.29   11.30
  -7   5  -1   14.30    9.70
  -7   5  -1   11.00   10.20
  -7   5  -1   24.90    7.80
  -7   5  -1    8.50    8.60
  -7   5  -1   37.50   11.40
  -7   5  -1   16.70    8.40
  -7   5  -1   19.70    6.70
  -7   5  -1   27.90    7.60
  -7   5  -1   20.90    9.90
  -7   5  -1   17.00    6.40
  -7   5  -1   25.80    8.20
   7  -5   1   21.30    6.70
   7  -5   1   26.40    8.20
   7  -5   1    7.90    7.10
   7  -5   1   26.80    7.70
   7  -5   1   11.20    6.70
   7  -5   1   20.90   10.30
   7  -5   1    8.70   10.40
   7  -5   1   12.30    7.00
   7  -5   1   20.00    6.70
  -8   5  -1  122.79   15.60
  -8   5  -1  137.19   16.30
  -8   5  -1  103.99   13.90
  -8   5  -1  118.19   14.50
  -8   5  -1  122.49   16.40
  -8   5  -1  124.39   16.50
  -8   5  -1  136.89   14.70
  -8   5  -1  115.59   15.90
  -8   5  -1  108.89   17.50
  -8   5  -1  129.59   17.90
   8  -5   1  153.78   15.40
   8  -5   1  131.89   16.30
   8  -5   1  144.69   14.20
   8  -5   1  151.48   14.90
   8  -5   1  151.78   13.80
   8  -5   1  139.29   16.30
   8  -5   1  144.59   17.70
   8  -5   1  147.59   15.30
   8  -5   1  139.49   15.70
  -9   5  -1  132.19   16.10
  -9   5  -1  167.08   18.60
  -9   5  -1  128.89   20.80
  -9   5  -1  128.99   17.70
  -9   5  -1  143.29   19.60
  -9   5  -1  166.68   19.50
  -9   5  -1  157.58   19.10
  -9   5  -1  119.39   18.30
  -9   5  -1  128.29   17.70
  -9   5  -1  151.58   16.10
  -9   5  -1  138.09   14.70
   9  -5   1  158.28   15.60
   9  -5   1  126.59   15.50
   9  -5   1   99.69   16.10
   9  -5   1  128.99   15.70
   9  -5   1  153.58   15.80
   9  -5   1  155.98   18.50
   9  -5   1  126.39   19.20
   9  -5   1  118.69   15.30
   9  -5   1  140.59   16.70
 -10   5  -1   34.50   14.90
 -10   5  -1   45.10   13.30
 -10   5  -1   29.60   15.50
 -10   5  -1   32.70   16.70
 -10   5  -1   19.60    9.30
 -10   5  -1   49.10   12.50
 -10   5  -1   20.30   12.00
 -10   5  -1   39.10   19.00
 -10   5  -1   50.69   16.10
 -10   5  -1   36.00    8.70
  10  -5   1   27.30   17.00
  10  -5   1   45.90   12.50
  10  -5   1   46.90    9.20
  10  -5   1   18.10   12.20
  10  -5   1   42.20    9.70
  10  -5   1   54.49   11.20
 -11   5  -1   69.39   20.50
 -11   5  -1   63.09   11.40
 -11   5  -1   57.59   10.60
 -11   5  -1   57.09   17.80
 -11   5  -1   67.89   24.20
 -11   5  -1   70.19   18.80
 -11   5  -1   73.39   24.00
  11  -5   1   66.39   21.20
  11  -5   1   58.49   14.20
  11  -5   1   58.69   15.00
  11  -5   1   94.69   11.50
  11  -5   1   79.79   11.20
  11  -5   1   56.99   13.00
 -12   5  -1    7.70   10.40
 -12   5  -1   15.80   22.80
 -12   5  -1  -47.60   22.40
 -12   5  -1   -5.80   17.50
 -12   5  -1  -11.70   21.50
 -12   5  -1    1.70   19.60
  12  -5   1   16.10   15.80
  12  -5   1    7.10    9.10
  12  -5   1   24.70   22.70
 -13   5  -1    2.90   28.20
 -13   5  -1  -17.90   21.80
 -13   5  -1   63.39   25.90
 -13   5  -1   21.40   27.80
  13  -5   1  -33.30   23.40
  13  -5   1  -15.40   16.10
  13  -5   1    3.80    9.10
 -14   5  -1   46.00   26.60
 -14   5  -1  -33.10   29.30
 -14   5  -1    8.30   33.10
 -14   5  -1   10.50   26.50
  14  -5   1  -10.90   18.30
  14  -5   1  -21.30   26.40
  12   4  -1  -66.89   26.60
  12   4  -1   -1.40   11.80
 -12  -4   1  -31.60   28.60
 -12  -4   1  -18.40   14.90
 -12  -4   1   12.10   20.50
 -12  -4   1   34.10   28.00
  11   4  -1   13.50   23.30
  11   4  -1    7.10    9.80
  11   4  -1    8.10   10.50
 -11  -4   1   46.20   20.50
 -11  -4   1  -22.40   26.90
 -11  -4   1  -12.00   23.10
 -11  -4   1   30.30   15.50
 -11  -4   1   -2.70   13.00
  10   4  -1   11.80    9.30
  10   4  -1    3.90    8.10
  10   4  -1  -13.70   20.60
 -10  -4   1  -18.90   11.20
 -10  -4   1   -2.40   15.60
 -10  -4   1    7.70   20.10
 -10  -4   1   -2.10    7.00
 -10  -4   1   21.10    9.90
 -10  -4   1   12.30   10.30
   9   4  -1   44.90    8.50
   9   4  -1   37.10   19.10
   9   4  -1   39.00    8.90
  -9  -4   1   42.50    9.70
  -9  -4   1   38.40    5.80
  -9  -4   1   43.70   15.10
  -9  -4   1   31.40    8.30
  -9  -4   1   49.40   10.10
  -9  -4   1   37.10   11.20
  -9  -4   1   42.50    7.30
  -9  -4   1   55.69   11.60
   8   4  -1   27.20    6.80
   8   4  -1   44.70   15.00
   8   4  -1   24.90    7.10
  -8  -4   1   26.80    6.30
  -8  -4   1   22.50    4.60
  -8  -4   1   13.20   15.00
  -8  -4   1   27.70   13.60
  -8  -4   1   19.10    8.10
  -8  -4   1   20.90    8.80
  -8  -4   1   18.70    9.30
   7   4  -1  273.87   18.00
   7   4  -1  309.77   26.60
   7   4  -1  255.57   17.70
  -7  -4   1  275.17   23.60
  -7  -4   1  278.37   25.70
  -7  -4   1  217.88   19.00
  -7  -4   1  225.18   15.80
  -7  -4   1  214.18   20.70
  -7  -4   1  239.38   15.90
  -7  -4   1  261.97   20.20
  -7  -4   1  241.58   25.60
  -7  -4   1  220.48   21.40
  -7  -4   1  242.18   17.90
   6   4  -1  194.78   13.40
   6   4  -1  223.98   13.70
   6   4  -1  227.18   19.90
  -6  -4   1  156.08   18.30
  -6  -4   1  169.28   13.90
  -6  -4   1  146.79   16.40
  -6  -4   1  177.78   11.70
  -6  -4   1  205.48   18.90
  -6  -4   1  169.08   17.10
  -6  -4   1  187.28   16.40
  -6  -4   1  185.78   20.50
  -6  -4   1  184.68   18.40
  -6  -4   1  170.98   16.10
  -6  -4   1  178.98   14.50
  -6  -4   1  165.08   11.80
   5   4  -1  214.98   19.70
   5   4  -1  226.68   15.80
   5   4  -1  207.88   15.60
  -5  -4   1  242.28   19.50
  -5  -4   1  239.98   18.90
  -5  -4   1  261.47   14.40
  -5  -4   1  250.27   17.00
  -5  -4   1  245.58   16.10
  -5  -4   1  257.17   21.10
  -5  -4   1  219.88   19.60
  -5  -4   1  230.28   19.90
  -5  -4   1  237.08   16.40
  -5  -4   1  244.98   14.40
  -5  -4   1  252.77   18.90
  -5  -4   1  232.98   17.80
   4   4  -1   83.29    6.40
   4   4  -1   80.59    6.40
   4   4  -1   96.69   10.90
  -4  -4   1   74.49    8.90
  -4  -4   1   79.09    9.10
  -4  -4   1   77.79    6.70
  -4  -4   1   78.69   10.40
  -4  -4   1   77.99   10.30
  -4  -4   1   85.89    9.00
  -4  -4   1   84.09    9.70
  -4  -4   1   66.79    8.60
  -4  -4   1   88.39   10.90
  -4  -4   1   76.89   10.30
  -4  -4   1   78.59    6.90
   3   4  -1   73.29    4.60
   3   4  -1   62.79    4.70
   3   4  -1   75.89    8.60
  -3  -4   1   68.09    4.60
  -3  -4   1   53.69    7.10
  -3  -4   1   53.89    6.90
  -3  -4   1   64.69    8.40
  -3  -4   1   57.39    7.90
  -3  -4   1   55.89    4.80
  -3  -4   1   61.89    6.80
  -3  -4   1   51.69    6.80
  -3  -4   1   65.19    7.70
  -2  -4   1  292.67   19.00
  -2  -4   1  291.07   19.10
  -2  -4   1  286.77   18.90
  -2  -4   1  289.17   19.30
  -2  -4   1  292.67   19.40
  -2  -4   1  280.87   17.10
  -2  -4   1  281.97   19.10
   1   4  -1   97.39    6.60
   1   4  -1   93.79    6.60
   1   4  -1   99.69    8.70
   1   4  -1  114.39    8.40
   1   4  -1  113.59    8.40
  -1  -4   1  101.19    8.30
  -1  -4   1  115.49    9.40
  -1  -4   1  105.89    8.30
  -1  -4   1   99.49    8.10
  -1  -4   1  109.89    9.00
  -1  -4   1  101.19    6.50
  -1  -4   1  103.39    6.20
  -1  -4   1  102.49    8.70
  -1  -4   1   99.39    6.50
  -1  -4   1  101.99    6.30
   0   4  -1  110.69    9.60
   0   4  -1  104.59    8.90
   0   4  -1  104.99    7.30
   0   4  -1  112.99    6.90
   0   4  -1  110.09    7.80
   0   4  -1  101.69    7.30
   0   4  -1  108.59    6.80
   0  -4   1  107.19    7.80
   0  -4   1   97.79    8.30
   0  -4   1  112.99    8.60
   0  -4   1  112.39    8.90
   0  -4   1  110.89    8.30
   0  -4   1  107.29    7.20
   0  -4   1  105.49    7.10
   0  -4   1  104.89    8.20
   0  -4   1  111.99    7.30
   0  -4   1  107.69    7.30
  -1   4  -1 1267.97   76.89
  -1   4  -1 1230.28   77.09
  -1   4  -1 1226.78   77.29
  -1   4  -1 1256.77   76.99
  -1   4  -1 1222.88   76.59
  -1   4  -1 1262.67   76.39
  -1   4  -1 1211.48   76.69
   1  -4   1 1385.76   76.69
   1  -4   1 1418.96   77.19
   1  -4   1 1344.47   76.49
   1  -4   1 1304.87   76.59
   1  -4   1 1286.07   76.89
   1  -4   1 1256.37   76.89
   1  -4   1 1267.47   77.19
   1  -4   1 1221.58   76.09
   1  -4   1 1355.56   76.49
   1  -4   1 1299.77   76.79
  -2   4  -1  104.39    9.20
  -2   4  -1  105.09    8.30
  -2   4  -1  108.99    8.10
  -2   4  -1  113.99    9.60
  -2   4  -1  116.89    8.80
  -2   4  -1   90.99    9.30
   2  -4   1   91.69    7.70
   2  -4   1  106.69    8.40
   2  -4   1  105.69    8.50
   2  -4   1   98.39    8.70
   2  -4   1   92.09    9.00
   2  -4   1   95.49    8.10
   2  -4   1   93.19    7.90
   2  -4   1  110.59    8.20
  -3   4  -1 2159.38  129.39
  -3   4  -1 2341.97  130.29
  -3   4  -1 2388.76  130.19
  -3   4  -1 2340.07  130.49
  -3   4  -1 2125.19  129.29
  -3   4  -1 2327.27  130.19
  -3   4  -1 2130.99  131.09
  -3   4  -1 2053.09  130.69
  -3   4  -1 2286.27  130.49
  -3   4  -1 2212.58  130.49
  -3   4  -1 2273.07  130.79
   3  -4   1 2142.39  129.89
   3  -4   1 2085.69  130.69
   3  -4   1 2047.80  130.29
   3  -4   1 2085.09  130.19
   3  -4   1 2178.48  130.19
   3  -4   1 2102.59  129.99
   3  -4   1 2218.48  130.09
   3  -4   1 2106.99  129.89
   3  -4   1 2046.00  130.09
  -4   4  -1   29.60    7.40
  -4   4  -1   33.60    5.50
  -4   4  -1   34.50    5.90
  -4   4  -1   42.70    5.70
  -4   4  -1   29.10    5.10
  -4   4  -1   30.10    6.50
  -4   4  -1   31.90    6.40
  -4   4  -1   39.30    6.00
  -4   4  -1   37.90    6.30
  -4   4  -1   33.90    4.60
  -4   4  -1   19.30    6.40
   4  -4   1   60.19    6.50
   4  -4   1   56.59    6.60
   4  -4   1   47.60    6.10
   4  -4   1   55.19    6.00
   4  -4   1   46.10    7.30
   4  -4   1   49.20    6.10
   4  -4   1   51.99    5.80
   4  -4   1   58.09    6.20
   4  -4   1   54.99    6.00
  -5   4  -1   27.30    5.20
  -5   4  -1   16.80    6.60
  -5   4  -1   20.30    5.20
  -5   4  -1   15.40    5.10
  -5   4  -1   16.00    6.50
  -5   4  -1   20.30    5.90
  -5   4  -1   24.40    7.30
  -5   4  -1   16.30    6.70
  -5   4  -1   16.30    5.50
  -5   4  -1   17.20    8.00
  -5   4  -1   21.90    5.80
   5  -4   1   16.80    5.10
   5  -4   1   12.70    5.00
   5  -4   1   20.60    6.40
   5  -4   1   14.00    5.30
   5  -4   1   18.10    7.40
   5  -4   1   15.00    5.90
   5  -4   1   25.30    4.30
   5  -4   1   14.10    5.90
   5  -4   1   24.80    5.10
  -6   4  -1   78.09    8.50
  -6   4  -1   75.39   11.50
  -6   4  -1   75.29    9.90
  -6   4  -1   75.69    9.00
  -6   4  -1   67.79    9.60
  -6   4  -1   59.59    7.30
  -6   4  -1   65.99   10.60
  -6   4  -1   78.69   10.40
  -6   4  -1   72.09    7.80
  -6   4  -1   81.79   10.00
   6  -4   1   45.00    8.10
   6  -4   1   45.70    7.30
   6  -4   1   45.30    8.30
   6  -4   1   39.10    7.50
   6  -4   1   48.00    7.60
   6  -4   1   52.09    6.40
   6  -4   1   37.20   10.10
   6  -4   1   40.00    8.10
   6  -4   1   53.99    7.20
  -7   4  -1   19.90    9.60
  -7   4  -1   22.10    7.70
  -7   4  -1   18.10    7.10
  -7   4  -1   19.40    8.70
  -7   4  -1   15.60    6.70
  -7   4  -1   14.30    8.60
  -7   4  -1   17.90    6.00
  -7   4  -1   42.00   10.70
  -7   4  -1   15.90    8.50
  -7   4  -1   11.00   10.40
  -7   4  -1   16.90    7.80
   7  -4   1   22.40    7.60
   7  -4   1   25.70    5.50
   7  -4   1    8.20   10.40
   7  -4   1   14.20    6.00
   7  -4   1   28.20    6.90
   7  -4   1   28.10    6.90
   7  -4   1   34.10    8.30
   7  -4   1   25.40    6.60
   7  -4   1   19.90    6.70
  -8   4  -1   46.60   11.90
  -8   4  -1   60.89   10.30
  -8   4  -1   50.89   12.90
  -8   4  -1   45.30   13.90
  -8   4  -1   53.39    7.90
  -8   4  -1   65.79   13.60
  -8   4  -1   56.39   12.20
  -8   4  -1   53.89    8.10
  -8   4  -1   57.19   12.80
  -8   4  -1   63.09   10.00
  -8   4  -1   55.09   10.60
   8  -4   1   31.20   13.00
   8  -4   1   42.20    8.90
   8  -4   1   38.60    9.10
   8  -4   1   39.70    9.20
   8  -4   1   51.29    7.70
   8  -4   1   49.00    8.30
   8  -4   1   40.30    8.30
   8  -4   1   55.29   10.30
   8  -4   1   47.70    9.90
  -9   4  -1   47.50   15.70
  -9   4  -1   48.00   15.50
  -9   4  -1   18.00    9.70
  -9   4  -1   35.20    7.60
  -9   4  -1   34.70    8.10
  -9   4  -1   35.30   10.70
  -9   4  -1   36.00   13.40
  -9   4  -1   29.00   12.70
  -9   4  -1   22.80   12.20
  -9   4  -1   49.10   13.60
  -9   4  -1   18.00   10.70
   9  -4   1   39.20   11.10
   9  -4   1   26.50    8.10
   9  -4   1   34.20    8.20
   9  -4   1   22.60   10.00
   9  -4   1   27.40    9.00
   9  -4   1   40.80   10.70
   9  -4   1   33.30    9.40
   9  -4   1   13.80   14.80
 -10   4  -1   20.20   13.30
 -10   4  -1   17.50   17.00
 -10   4  -1   25.50   15.10
 -10   4  -1   22.40    8.40
 -10   4  -1   31.90   17.20
 -10   4  -1   18.40   11.80
 -10   4  -1   30.70    7.80
 -10   4  -1   30.10   12.30
 -10   4  -1   26.20   15.00
  10  -4   1   16.80   17.00
  10  -4   1   34.50    8.60
  10  -4   1   32.10    8.60
  10  -4   1   32.90    9.70
  10  -4   1   40.90   12.30
 -11   4  -1  108.39   12.30
 -11   4  -1  101.79   19.20
 -11   4  -1  130.19   21.00
 -11   4  -1  127.99   16.60
 -11   4  -1   72.39   24.50
 -11   4  -1  125.09   17.80
 -11   4  -1  129.39   23.90
  11  -4   1  148.49   17.30
  11  -4   1  101.99   23.80
  11  -4   1  126.89   18.80
  11  -4   1  129.39   15.30
  11  -4   1  141.29   17.50
  11  -4   1  130.49   15.60
 -12   4  -1   28.30   20.20
 -12   4  -1   42.70   25.90
 -12   4  -1   62.79   25.80
 -12   4  -1   41.70   10.10
 -12   4  -1   24.10   21.20
  12  -4   1    2.80   21.40
  12  -4   1   68.09   16.20
  12  -4   1   38.10    8.90
 -13   4  -1   16.30   23.40
 -13   4  -1   54.79   23.60
 -13   4  -1   27.80   27.90
 -13   4  -1   56.59   30.80
  13  -4   1   18.40   16.90
  13  -4   1   -8.60   25.50
 -14   4  -1   10.80   26.80
 -14   4  -1   -2.40   24.80
 -14   4  -1   35.00   34.40
 -14   4  -1   -7.00   32.40
  14  -4   1   -5.20   17.70
  14  -4   1  -62.39   24.80
  12   3  -1   14.30   12.60
 -12  -3   1    5.90   25.00
 -12  -3   1   19.20   29.80
 -12  -3   1   54.89   21.90
 -12  -3   1  -38.50   15.10
  11   3  -1   -8.10   21.60
  11   3  -1   18.60   11.00
  11   3  -1   13.60   10.10
 -11  -3   1   21.00   10.30
 -11  -3   1    9.30   13.80
 -11  -3   1   26.80   18.70
 -11  -3   1   -4.50   24.00
 -11  -3   1   11.50   20.90
  10   3  -1   52.49   10.00
  10   3  -1    0.00   21.20
  10   3  -1   39.20   10.50
 -10  -3   1    5.50   12.60
 -10  -3   1    5.30   19.10
 -10  -3   1   50.79   10.20
 -10  -3   1   39.90    7.60
 -10  -3   1   33.90   11.20
 -10  -3   1   50.79   12.10
 -10  -3   1   51.89    8.60
 -10  -3   1   39.90   17.20
   9   3  -1    8.20    8.30
   9   3  -1    8.00    7.50
   9   3  -1    8.90   16.60
  -9  -3   1   15.40   13.50
  -9  -3   1    0.80   15.20
  -9  -3   1   -2.80    8.00
  -9  -3   1    3.30    5.20
  -9  -3   1    8.60    9.30
  -9  -3   1   17.20    6.60
  -9  -3   1   -2.10   10.10
   8   3  -1   93.49   10.30
   8   3  -1  116.79   17.60
   8   3  -1   89.29   10.50
  -8  -3   1   92.89   11.90
  -8  -3   1   93.29   11.10
  -8  -3   1   90.69   10.30
  -8  -3   1   95.29   10.80
  -8  -3   1   90.49   16.80
  -8  -3   1  108.49   14.00
  -8  -3   1   91.99   15.00
  -8  -3   1   87.49   13.30
   7   3  -1   28.10   12.10
   7   3  -1   53.99    7.30
   7   3  -1   36.90    6.90
  -7  -3   1   40.60   11.10
  -7  -3   1   49.00    6.30
  -7  -3   1   25.30   10.60
  -7  -3   1   41.80    7.60
  -7  -3   1   46.50   13.10
  -7  -3   1   48.20    8.50
  -7  -3   1   36.90    7.50
  -7  -3   1   41.30    5.80
  -7  -3   1   48.80    6.00
  -7  -3   1   46.70   10.20
   6   3  -1   68.09    8.40
   6   3  -1   66.49   11.30
   6   3  -1   57.29    6.50
  -6  -3   1   47.60    8.90
  -6  -3   1   41.40    9.70
  -6  -3   1   47.60    7.10
  -6  -3   1   37.70    7.10
  -6  -3   1   41.30    5.40
  -6  -3   1   60.99   11.10
  -6  -3   1   44.30   10.80
  -6  -3   1   46.60    5.80
  -6  -3   1   48.60    6.80
   5   3  -1  707.33   41.10
   5   3  -1  737.43   43.60
   5   3  -1  667.43   40.90
  -5  -3   1  701.23   40.60
  -5  -3   1  643.14   41.80
  -5  -3   1  661.93   41.30
  -5  -3   1  737.73   44.10
  -5  -3   1  676.43   43.30
  -5  -3   1  629.34   41.00
  -5  -3   1  689.63   42.60
  -5  -3   1  663.63   42.90
  -5  -3   1  561.14   41.40
  -5  -3   1  654.23   40.60
   4   3  -1 1746.93  106.49
   4   3  -1 1651.83  106.89
   4   3  -1 1830.62  108.09
  -4  -3   1 1773.82  106.69
  -4  -3   1 1819.92  108.29
  -4  -3   1 1770.22  107.39
  -4  -3   1 1799.22  106.89
  -4  -3   1 1864.21  106.89
  -4  -3   1 1891.11  107.99
  -4  -3   1 1891.41  108.49
  -4  -3   1 1788.42  106.29
  -4  -3   1 1650.83  108.49
  -4  -3   1 1813.22  106.29
   3   3  -1   64.19    8.70
   3   3  -1   62.19    8.60
   3   3  -1   53.59    5.20
  -3  -3   1   68.49    4.70
  -3  -3   1   60.09    8.30
  -3  -3   1   65.79    7.80
  -3  -3   1   69.49    8.00
  -3  -3   1   63.89    5.20
  -3  -3   1   72.19    5.20
  -3  -3   1   77.39    8.00
  -3  -3   1   64.69    8.20
  -3  -3   1   68.79    8.70
  -3  -3   1   71.39    4.60
  -3  -3   1   66.49    6.70
   2   3  -1  106.39    7.40
   2   3  -1   98.49    7.40
   2   3  -1  105.59    9.80
   2   3  -1  111.89    9.30
  -2  -3   1  133.59    9.30
  -2  -3   1  131.59    7.40
  -2  -3   1  128.99    9.50
  -2  -3   1  125.79    7.30
  -2  -3   1  126.09    8.90
  -2  -3   1  129.29    9.70
  -2  -3   1  118.89    9.10
   1   3  -1 1156.48   72.69
   1   3  -1 1143.29   72.69
   1   3  -1 1113.49   71.89
   1   3  -1 1155.58   72.49
   1   3  -1 1074.39   71.89
  -1  -3   1 1345.57   72.99
  -1  -3   1 1206.88   71.79
  -1  -3   1 1230.28   72.69
  -1  -3   1 1330.17   72.69
  -1  -3   1 1225.08   71.79
  -1  -3   1 1245.58   71.79
  -1  -3   1 1304.07   72.79
  -1  -3   1 1207.28   71.79
  -1  -3   1 1258.27   72.59
  -1  -3   1 1234.28   72.69
   0   3  -1  693.33   40.90
   0   3  -1  652.73   40.60
   0   3  -1  697.53   40.50
   0   3  -1  726.33   41.10
   0   3  -1  700.33   40.90
   0   3  -1  684.53   40.70
   0   3  -1  691.33   40.70
   0   3  -1  698.33   41.30
   0   3  -1  693.33   41.20
   0  -3   1  689.33   40.60
   0  -3   1  657.23   40.60
   0  -3   1  649.14   40.90
   0  -3   1  684.23   40.60
   0  -3   1  655.33   41.00
   0  -3   1  704.93   40.70
   0  -3   1  653.33   41.10
   0  -3   1  670.13   41.40
   0  -3   1  666.23   41.10
   0  -3   1  691.43   41.30
  -1   3  -1 1753.12   97.59
  -1   3  -1 1658.73   97.79
  -1   3  -1 1720.03   97.39
  -1   3  -1 1737.83   97.39
  -1   3  -1 1689.03   97.69
  -1   3  -1 1641.94   97.39
  -1   3  -1 1637.44   97.59
  -1   3  -1 1828.52   97.69
   1  -3   1 1462.15   96.89
   1  -3   1 1582.84   97.59
   1  -3   1 1460.65   97.49
   1  -3   1 1607.54   97.29
   1  -3   1 1586.44   97.29
   1  -3   1 1598.74   97.29
   1  -3   1 1631.34   97.59
   1  -3   1 1648.83   97.39
   1  -3   1 1572.14   97.69
   1  -3   1 1683.63   97.49
  -2   3  -1 2367.56  140.49
  -2   3  -1 2403.26  140.59
  -2   3  -1 2385.16  140.89
  -2   3  -1 2257.37  140.69
  -2   3  -1 2409.76  140.59
  -2   3  -1 2075.99  140.99
  -2   3  -1 2239.98  140.69
  -2   3  -1 2315.07  140.49
   2  -3   1 2434.06  140.49
   2  -3   1 2445.66  140.49
   2  -3   1 2499.25  140.59
   2  -3   1 2356.76  140.79
   2  -3   1 2419.86  140.59
   2  -3   1 2492.15  140.49
   2  -3   1 2312.27  140.99
   2  -3   1 2407.16  140.69
   2  -3   1 2394.46  140.49
  -3   3  -1 1554.04   96.19
  -3   3  -1 1606.94   96.19
  -3   3  -1 1559.14   96.39
  -3   3  -1 1422.76   96.99
  -3   3  -1 1507.75   96.59
  -3   3  -1 1558.94   95.99
  -3   3  -1 1566.74   96.29
  -3   3  -1 1541.85   95.79
  -3   3  -1 1614.94   96.19
  -3   3  -1 1581.84   96.39
   3  -3   1 1794.42   96.49
   3  -3   1 1711.83   96.09
   3  -3   1 1696.73   96.29
   3  -3   1 1657.03   96.29
   3  -3   1 1745.83   96.29
   3  -3   1 1522.05   96.19
   3  -3   1 1575.94   95.89
   3  -3   1 1755.72   96.29
  -4   3  -1  383.66   27.00
  -4   3  -1  436.16   26.30
  -4   3  -1  417.06   26.60
  -4   3  -1  385.16   25.70
  -4   3  -1  392.26   25.90
  -4   3  -1  414.36   27.80
  -4   3  -1  408.06   26.50
  -4   3  -1  422.46   26.20
  -4   3  -1  397.96   26.40
   4  -3   1  434.26   25.60
   4  -3   1  446.96   26.40
   4  -3   1  409.46   26.30
   4  -3   1  444.66   26.40
   4  -3   1  409.26   26.20
   4  -3   1  367.66   26.90
   4  -3   1  426.26   26.20
   4  -3   1  402.16   25.90
   4  -3   1  401.16   27.30
  -5   3  -1  230.28   16.00
  -5   3  -1  217.28   17.20
  -5   3  -1  232.98   16.70
  -5   3  -1  224.78   18.70
  -5   3  -1  238.08   16.70
  -5   3  -1  214.18   17.60
  -5   3  -1  256.07   18.50
  -5   3  -1  219.68   17.10
  -5   3  -1  219.78   15.80
  -5   3  -1  222.38   16.00
   5  -3   1  234.58   16.10
   5  -3   1  228.08   16.70
   5  -3   1  231.08   16.60
   5  -3   1  228.08   16.70
   5  -3   1  235.38   15.40
   5  -3   1  236.28   16.30
   5  -3   1  224.08   18.50
   5  -3   1  226.58   16.70
   5  -3   1  230.98   16.90
  -6   3  -1  185.98   15.70
  -6   3  -1  186.38   15.00
  -6   3  -1  173.88   15.50
  -6   3  -1  178.58   13.60
  -6   3  -1  165.98   17.40
  -6   3  -1  190.88   17.60
  -6   3  -1  156.18   14.60
  -6   3  -1  186.68   16.90
  -6   3  -1  174.08   14.90
   6  -3   1  178.38   14.30
   6  -3   1  191.68   15.00
   6  -3   1  165.88   15.20
   6  -3   1  184.18   16.30
   6  -3   1  176.98   14.20
   6  -3   1  191.48   14.80
   6  -3   1  182.78   13.90
   6  -3   1  150.48   14.50
   6  -3   1  183.48   13.40
  -7   3  -1   39.50    6.10
  -7   3  -1   46.10    9.40
  -7   3  -1   44.70    9.70
  -7   3  -1   49.40    8.10
  -7   3  -1   46.90    6.50
  -7   3  -1   47.30    8.40
  -7   3  -1   64.29   10.80
  -7   3  -1   51.99    9.20
  -7   3  -1   53.29   11.90
  -7   3  -1   37.20   10.40
   7  -3   1   37.10    7.10
   7  -3   1   39.10    7.20
   7  -3   1   35.40    6.10
   7  -3   1   30.30    8.20
   7  -3   1   35.80    7.00
   7  -3   1   39.80    7.90
   7  -3   1   36.20    8.30
   7  -3   1   36.40   11.20
   7  -3   1   30.10    7.80
  -8   3  -1   64.59   12.70
  -8   3  -1   71.19   10.60
  -8   3  -1   69.49   10.70
  -8   3  -1   67.69   13.20
  -8   3  -1   56.29    8.00
  -8   3  -1   65.59    8.40
  -8   3  -1   54.99   12.30
  -8   3  -1   60.59   11.90
  -8   3  -1   70.29   14.60
  -8   3  -1   79.49   11.50
   8  -3   1   56.89   14.00
   8  -3   1   85.99   10.70
   8  -3   1   75.99    9.60
   8  -3   1   72.39    8.90
   8  -3   1   80.29   11.10
   8  -3   1   78.79   11.20
   8  -3   1  101.49   10.90
   8  -3   1   80.39    9.40
  -9   3  -1   13.00   12.10
  -9   3  -1   16.20   11.10
  -9   3  -1   36.30   13.10
  -9   3  -1   25.80    7.00
  -9   3  -1    7.70   10.20
  -9   3  -1  -10.40   14.20
  -9   3  -1    5.20   12.80
  -9   3  -1   25.00    9.80
  -9   3  -1   13.70   14.40
  -9   3  -1   21.20    7.60
  -9   3  -1   21.70    9.20
   9  -3   1   13.20    8.10
   9  -3   1   12.70    8.90
   9  -3   1    5.00    9.40
   9  -3   1   19.00    6.80
   9  -3   1   17.30    7.30
   9  -3   1  -17.50   14.30
   9  -3   1   36.00   10.20
   9  -3   1   16.40    6.90
 -10   3  -1   -4.10   15.40
 -10   3  -1   -7.10    6.30
 -10   3  -1   19.80   10.80
 -10   3  -1   -0.20    7.00
 -10   3  -1   -1.00   13.10
 -10   3  -1   -8.10   16.40
 -10   3  -1  -10.20   16.20
 -10   3  -1  -22.00   11.00
  10  -3   1    3.80    8.50
  10  -3   1    8.90   11.10
  10  -3   1   -3.20    9.10
  10  -3   1  -21.80   16.60
  10  -3   1   -8.60    6.50
  10  -3   1   13.50    7.70
 -11   3  -1   52.79   17.50
 -11   3  -1   42.00    8.40
 -11   3  -1   29.60    8.80
 -11   3  -1   49.30   21.00
 -11   3  -1   39.10   13.60
 -11   3  -1   37.70   14.80
 -11   3  -1   89.09   22.90
  11  -3   1   55.29   11.30
  11  -3   1   46.00    8.30
  11  -3   1   58.69   13.80
  11  -3   1   36.10   12.10
  11  -3   1   17.60   20.50
 -12   3  -1  -28.50   19.00
 -12   3  -1    5.20   24.00
 -12   3  -1   -6.20    7.50
 -12   3  -1   24.30   24.50
 -12   3  -1  -24.70   18.30
  12  -3   1   14.90   14.90
  12  -3   1    1.90    7.20
  12  -3   1  -14.20   22.20
 -13   3  -1  -32.00   24.80
 -13   3  -1   -7.50   21.10
 -13   3  -1  -12.20   21.30
 -13   3  -1   -2.50   27.30
  13  -3   1  -43.10   25.00
  13  -3   1    7.10   16.30
 -14   3  -1   10.30   24.70
 -14   3  -1    6.60   33.40
 -14   3  -1   19.80   31.10
 -14   3  -1    3.60   25.00
  14  -3   1    1.10   17.60
  14  -3   1  -20.80   27.90
  13   2  -1   14.80   14.70
 -13  -2   1  -21.20   26.40
 -13  -2   1   -9.90   21.10
 -13  -2   1    6.40   18.00
 -13  -2   1   13.10   31.70
  12   2  -1  -64.59   22.70
  12   2  -1   -2.40   12.20
 -12  -2   1   -6.50   23.00
 -12  -2   1   17.10   29.20
 -12  -2   1    8.60   19.30
 -12  -2   1   -8.50   15.40
  11   2  -1   -5.30    9.90
  11   2  -1  -14.80   20.70
  11   2  -1    8.80   11.50
 -11  -2   1   -2.80   13.90
 -11  -2   1    6.70   20.70
 -11  -2   1   31.20   12.90
 -11  -2   1    6.60    9.30
 -11  -2   1  -12.50   16.70
  10   2  -1  -15.60   17.60
  10   2  -1   16.70   10.20
  10   2  -1   24.50    9.40
 -10  -2   1   24.80    5.30
 -10  -2   1   32.20    9.60
 -10  -2   1   45.10   19.40
 -10  -2   1   14.00   12.60
 -10  -2   1   32.30    9.10
   9   2  -1   91.29    7.80
   9   2  -1   87.39   19.30
   9   2  -1  125.59   14.30
   9   2  -1  104.99   12.50
  -9  -2   1  112.29   14.90
  -9  -2   1   98.19   10.00
  -9  -2   1  105.99   14.70
  -9  -2   1   89.89   11.20
  -9  -2   1   95.39   16.80
  -9  -2   1  114.79   19.30
  -9  -2   1  120.29   13.70
   8   2  -1   67.59    7.30
   8   2  -1   89.39    8.00
   8   2  -1   92.29   10.60
   8   2  -1   75.89   16.10
  -8  -2   1   71.59    9.70
  -8  -2   1   79.19   10.70
  -8  -2   1   80.19    9.90
  -8  -2   1   82.19   11.50
  -8  -2   1   78.99   11.70
  -8  -2   1   57.79   13.30
  -8  -2   1   84.39   12.60
  -8  -2   1   85.59    8.60
  -8  -2   1   99.59   15.60
   7   2  -1  504.75   30.70
   7   2  -1  497.15   32.50
   7   2  -1  510.45   30.90
   7   2  -1  530.05   37.60
  -7  -2   1  469.25   31.90
  -7  -2   1  503.55   32.70
  -7  -2   1  486.85   32.30
  -7  -2   1  488.85   31.10
  -7  -2   1  461.15   34.50
  -7  -2   1  521.45   32.90
  -7  -2   1  521.75   35.30
  -7  -2   1  579.44   37.20
  -7  -2   1  478.45   33.40
  -7  -2   1  506.75   35.20
   6   2  -1  160.88   10.00
   6   2  -1  147.59   12.00
   6   2  -1  174.98   18.10
   6   2  -1  156.58   12.10
  -6  -2   1  134.29   11.40
  -6  -2   1  144.89   14.60
  -6  -2   1  131.99   12.50
  -6  -2   1  122.09   12.80
  -6  -2   1  156.78   15.70
  -6  -2   1  136.09   10.60
  -6  -2   1  116.59   15.10
  -6  -2   1  142.99   12.20
  -6  -2   1  137.69   17.30
  -6  -2   1  131.59   11.80
   5   2  -1   49.60    4.80
   5   2  -1   54.89    6.50
   5   2  -1   46.30    5.60
   5   2  -1   47.80    4.60
   5   2  -1   48.80    8.60
   5   2  -1   49.70    5.70
  -5  -2   1   45.40    8.60
  -5  -2   1   52.09    7.90
  -5  -2   1   37.70    7.30
  -5  -2   1   32.70    5.90
  -5  -2   1   39.70    7.70
  -5  -2   1   70.59    6.70
  -5  -2   1   37.50    4.50
  -5  -2   1   37.50    5.40
  -5  -2   1   41.10    6.00
  -5  -2   1   44.20    5.20
   4   2  -1  122.29   11.20
   4   2  -1  103.19    7.20
   4   2  -1  114.09    8.50
   4   2  -1  116.29   11.60
   4   2  -1   89.19    8.40
   4   2  -1   85.69    8.40
   4   2  -1   99.59    7.90
  -4  -2   1  122.09   11.20
  -4  -2   1  118.89    8.50
  -4  -2   1  120.49   12.00
  -4  -2   1  122.49    9.60
  -4  -2   1  118.09    8.30
  -4  -2   1  112.59   10.20
  -4  -2   1  109.39    8.30
  -4  -2   1  104.49    8.70
  -4  -2   1  115.49   10.90
  -4  -2   1  117.59    8.20
   3   2  -1 1083.99   61.59
   3   2  -1  993.80   62.19
   3   2  -1 1065.39   61.59
   3   2  -1 1082.59   63.19
   3   2  -1 1073.39   63.49
  -3  -2   1 1007.00   62.89
  -3  -2   1 1058.79   63.39
  -3  -2   1 1019.70   62.19
  -3  -2   1 1028.50   63.29
  -3  -2   1 1084.09   63.09
  -3  -2   1 1017.70   62.09
  -3  -2   1 1016.70   62.69
  -3  -2   1 1016.80   61.99
  -3  -2   1 1026.50   62.29
  -3  -2   1 1051.59   62.09
   2   2  -1  690.13   43.50
   2   2  -1  746.03   44.60
   2   2  -1  712.43   43.50
   2   2  -1  746.83   44.20
  -2  -2   1  728.83   44.10
  -2  -2   1  741.33   44.50
  -2  -2   1  722.73   43.40
  -2  -2   1  752.12   44.20
  -2  -2   1  717.53   43.90
  -2  -2   1  729.73   43.50
  -2  -2   1  742.23   43.50
  -2  -2   1  741.33   43.40
   1   2  -1  434.46   23.70
   1   2  -1  447.66   24.40
   1   2  -1  440.76   24.60
   1   2  -1  448.56   23.70
  -1  -2   1  372.56   23.60
  -1  -2   1  377.26   24.20
  -1  -2   1  370.76   24.20
  -1  -2   1  382.16   24.10
  -1  -2   1  366.16   24.40
  -1  -2   1  395.86   23.70
  -1  -2   1  370.76   23.70
  -1  -2   1  395.26   23.70
  -1  -2   1  375.96   24.30
   0   2  -1  598.94   33.50
   0   2  -1  570.44   34.00
   0   2  -1  589.24   33.60
   0   2  -1  600.14   33.50
   0  -2   1  597.04   34.00
   0  -2   1  552.04   33.80
   0  -2   1  521.05   33.70
   0  -2   1  508.95   33.90
   0  -2   1  552.24   33.50
   0  -2   1  556.54   33.80
   0  -2   1  542.95   33.60
   0  -2   1  556.44   33.60
   0  -2   1  574.84   33.50
  -1   2  -1  208.18   16.10
   1  -2   1  283.97   16.20
   1  -2   1  287.87   16.40
   1  -2   1  277.07   16.50
  -2   2  -1  140.69    8.60
  -2   2  -1  138.19    8.80
  -2   2  -1  127.39    9.30
  -2   2  -1  134.69    8.50
  -2   2  -1  134.19    8.80
  -2   2  -1  137.89    8.60
  -2   2  -1  145.19    8.20
  -2   2  -1  132.99    8.60
   2  -2   1  117.79    8.50
   2  -2   1  112.59    8.00
   2  -2   1  106.19    8.60
   2  -2   1  121.09    8.30
   2  -2   1  109.79    9.00
   2  -2   1  111.59    8.60
   2  -2   1  118.39    8.50
   2  -2   1  111.59    8.40
   2  -2   1  107.89    8.40
  -3   2  -1   91.69    7.10
  -3   2  -1   79.79    8.30
   3  -2   1   61.69    5.80
   3  -2   1   65.09    6.00
   3  -2   1   65.49    6.20
   3  -2   1   54.09    7.30
   3  -2   1   63.09    6.60
   3  -2   1   56.39    6.00
   3  -2   1   62.89    6.30
   3  -2   1   68.99    5.30
   3  -2   1   64.09    6.10
  -4   2  -1  290.67   20.40
  -4   2  -1  306.07   20.90
  -4   2  -1  312.17   19.50
  -4   2  -1  328.47   19.90
  -4   2  -1  317.77   20.10
  -4   2  -1  302.57   19.70
  -4   2  -1  315.27   20.20
  -4   2  -1  318.97   21.10
  -4   2  -1  315.37   19.10
  -4   2  -1  315.27   19.70
   4  -2   1  274.77   21.00
   4  -2   1  288.17   19.40
   4  -2   1  292.77   19.60
   4  -2   1  287.27   19.60
   4  -2   1  290.47   20.20
   4  -2   1  295.97   19.70
   4  -2   1  306.87   19.00
   4  -2   1  291.57   19.80
  -5   2  -1   51.99    7.90
  -5   2  -1   61.49    7.40
  -5   2  -1   53.49    7.50
  -5   2  -1   46.10    7.30
  -5   2  -1   64.29    6.40
  -5   2  -1   53.89    7.10
  -5   2  -1   61.89    8.10
  -5   2  -1   64.89    8.80
  -5   2  -1   64.89    7.00
  -5   2  -1   64.29    6.70
   5  -2   1   73.89    9.00
   5  -2   1   71.39    8.30
   5  -2   1   60.59    8.30
   5  -2   1   58.79    6.50
   5  -2   1   61.09    7.20
   5  -2   1   58.29    6.60
   5  -2   1   72.59    6.70
  -6   2  -1 1852.11  111.89
  -6   2  -1 1737.13  110.79
  -6   2  -1 1744.43  110.29
  -6   2  -1 1778.82  110.69
  -6   2  -1 1776.82  111.39
  -6   2  -1 1788.92  109.69
  -6   2  -1 1809.92  110.79
  -6   2  -1 1854.11  110.49
  -6   2  -1 1814.12  111.79
  -6   2  -1 1792.52  109.79
   6  -2   1 1854.71  111.09
   6  -2   1 1938.81  109.99
   6  -2   1 1823.72  110.39
   6  -2   1 1848.52  112.09
   6  -2   1 1919.91  110.89
   6  -2   1 1881.61  109.79
   6  -2   1 1965.20  110.19
   6  -2   1 1855.81  110.19
  -7   2  -1   14.90    7.60
  -7   2  -1   13.40   10.20
  -7   2  -1    9.80    9.20
  -7   2  -1   19.70    7.10
  -7   2  -1   10.30    6.80
  -7   2  -1   12.10    6.10
  -7   2  -1   25.60    5.20
  -7   2  -1   16.70    8.70
  -7   2  -1    5.80    8.00
  -7   2  -1   18.10    8.20
   7  -2   1   30.20    6.50
   7  -2   1   40.00    6.10
   7  -2   1   22.70   10.40
   7  -2   1   37.70    7.60
   7  -2   1   27.70    5.40
   7  -2   1   35.30    8.20
   7  -2   1   31.00    6.00
   7  -2   1   28.20    7.50
   7  -2   1   25.00    9.00
  -8   2  -1   -2.30   12.00
  -8   2  -1   18.10    7.80
  -8   2  -1   12.60    9.90
  -8   2  -1   13.50    5.60
  -8   2  -1   15.70    9.10
  -8   2  -1   13.10    8.80
  -8   2  -1   10.10   10.00
  -8   2  -1   -1.10    5.40
  -8   2  -1    6.40    9.60
  -8   2  -1    3.40    7.50
   8  -2   1   16.40    6.30
   8  -2   1   16.50    8.00
   8  -2   1   22.20    7.00
   8  -2   1   19.50    9.00
   8  -2   1    9.30    5.70
   8  -2   1   12.60    5.90
   8  -2   1   21.50    8.30
   8  -2   1   36.60    7.70
   8  -2   1   11.70   12.60
  -9   2  -1    8.80    6.20
  -9   2  -1  -15.80   11.50
  -9   2  -1  -11.00   10.30
  -9   2  -1    6.40    6.60
  -9   2  -1    1.80    8.70
  -9   2  -1   -1.10   11.40
  -9   2  -1    3.50   14.50
  -9   2  -1    7.50    8.20
  -9   2  -1   -8.60    9.10
   9  -2   1   14.60    9.90
   9  -2   1   14.40    6.20
   9  -2   1   -3.10   13.80
   9  -2   1    7.30    9.40
   9  -2   1    5.60    8.00
   9  -2   1   -4.60    7.80
   9  -2   1    1.50    6.10
   9  -2   1   -9.80   10.80
 -10   2  -1   -3.10   10.40
 -10   2  -1  -10.40   13.10
 -10   2  -1    7.90   17.70
 -10   2  -1   -3.00   10.20
 -10   2  -1   -2.50    7.00
 -10   2  -1   -2.40    6.60
 -10   2  -1   -4.20   14.10
 -10   2  -1   -8.70   17.20
  10  -2   1    8.50    6.40
  10  -2   1  -39.20   15.00
  10  -2   1    9.60    6.90
  10  -2   1    8.10    9.60
  10  -2   1    3.40   10.60
 -11   2  -1   30.90    8.30
 -11   2  -1   25.70   20.60
 -11   2  -1   56.69   13.30
 -11   2  -1   46.60    8.10
 -11   2  -1   45.20   13.30
 -11   2  -1   15.00   20.50
  11  -2   1   37.70    7.60
  11  -2   1   -3.90   20.00
  11  -2   1   19.70   15.60
  11  -2   1   39.40   12.90
 -12   2  -1    5.70   10.30
 -12   2  -1  -23.50   19.00
 -12   2  -1   -1.70   18.10
 -12   2  -1  -29.00   24.70
 -12   2  -1   -0.60   23.80
  12  -2   1    1.00   13.80
  12  -2   1  -20.50   22.70
  12  -2   1    0.20    6.50
 -13   2  -1  -30.90   19.90
 -13   2  -1   -7.00   22.50
 -13   2  -1  -22.10   28.40
 -13   2  -1   -7.10   26.30
  13  -2   1  -13.30   15.20
  13  -2   1  -37.60   24.10
 -14   2  -1   49.40   32.80
 -14   2  -1  -27.60   29.60
 -14   2  -1   51.79   24.50
 -14   2  -1   14.90   26.80
  14  -2   1    7.70   17.50
  14  -2   1  -50.39   28.20
  13   1  -1   17.40   14.30
  13   1  -1  -20.30   27.00
 -13  -1   1  -20.60   29.00
 -13  -1   1   -3.20   25.50
 -13  -1   1  -18.80   18.10
 -13  -1   1   -7.30   21.40
  12   1  -1   30.70   13.90
  12   1  -1  -26.00   23.00
 -12  -1   1   21.60   18.10
 -12  -1   1   28.00   24.40
 -12  -1   1   16.60   18.70
 -12  -1   1    5.70   28.00
  11   1  -1   37.00   12.40
  11   1  -1   69.99   11.90
  11   1  -1    9.70   21.20
  11   1  -1   34.90    7.70
 -11  -1   1   63.79   22.20
 -11  -1   1   57.09   17.20
 -11  -1   1   52.99   17.40
 -11  -1   1   25.20   10.00
 -11  -1   1   41.40    4.90
  10   1  -1   47.30    8.30
  10   1  -1   38.30   10.60
  10   1  -1   19.30   18.80
 -10  -1   1   50.19    5.70
 -10  -1   1   51.69   10.00
 -10  -1   1   46.60   18.50
 -10  -1   1   84.29   25.60
 -10  -1   1   55.89   16.40
   9   1  -1   59.29   17.80
   9   1  -1   81.49   11.70
   9   1  -1   90.29    9.80
  -9  -1   1   78.29    8.60
  -9  -1   1   74.19   10.20
  -9  -1   1   80.39   13.50
  -9  -1   1   89.69   17.20
  -9  -1   1   88.49   11.50
  -9  -1   1   72.19   14.80
  -9  -1   1   83.29   11.80
   8   1  -1  183.78   19.00
   8   1  -1  171.38   16.70
   8   1  -1  196.08   13.20
   8   1  -1  169.78   13.90
   8   1  -1  176.58   23.20
   8   1  -1  183.28   15.70
  -8  -1   1  186.58   16.60
  -8  -1   1  169.98   22.80
  -8  -1   1  161.08   19.20
  -8  -1   1  203.58   21.00
  -8  -1   1  171.98   12.90
  -8  -1   1  179.98   19.40
  -8  -1   1  176.88   18.30
  -8  -1   1  188.18   16.60
  -8  -1   1  168.28   15.50
   7   1  -1  386.16   25.70
   7   1  -1  401.96   25.20
   7   1  -1  388.76   30.90
   7   1  -1  378.56   27.30
   7   1  -1  396.56   26.90
   7   1  -1  373.76   25.90
   7   1  -1  364.86   26.60
   7   1  -1  389.86   28.80
  -7  -1   1  408.06   29.50
  -7  -1   1  417.86   29.30
  -7  -1   1  421.16   31.00
  -7  -1   1  424.96   28.20
  -7  -1   1  398.46   27.20
  -7  -1   1  406.56   28.80
  -7  -1   1  393.26   26.70
  -7  -1   1  436.76   27.10
  -7  -1   1  395.06   25.00
  -7  -1   1  440.96   27.20
   6   1  -1   -0.50    8.00
   6   1  -1    1.40    4.70
   6   1  -1    5.00    3.20
   6   1  -1    5.40    5.20
   6   1  -1   -7.40    6.40
   6   1  -1    4.40    3.90
   6   1  -1    7.10    4.10
   6   1  -1   -0.20    4.90
  -6  -1   1    4.00    8.20
  -6  -1   1    6.90    3.00
  -6  -1   1    5.70    4.90
  -6  -1   1    1.30    6.50
  -6  -1   1   13.40    7.60
  -6  -1   1    3.30    5.80
  -6  -1   1    4.30    7.60
  -6  -1   1    6.20    4.70
  -6  -1   1   -1.80    4.90
  -6  -1   1   -5.10    4.70
   5   1  -1 1006.10   62.69
   5   1  -1 1105.09   64.29
   5   1  -1 1103.29   62.39
   5   1  -1 1093.59   63.89
   5   1  -1 1046.50   63.09
   5   1  -1 1028.10   61.99
   5   1  -1 1045.30   64.39
   5   1  -1 1067.59   62.69
  -5  -1   1 1075.09   63.99
  -5  -1   1 1008.20   62.79
  -5  -1   1 1024.00   62.69
  -5  -1   1  992.10   63.69
  -5  -1   1 1066.69   64.59
  -5  -1   1  994.00   62.79
  -5  -1   1  989.20   62.99
  -5  -1   1 1026.60   63.89
  -5  -1   1  993.20   62.69
  -5  -1   1 1008.80   61.89
   4   1  -1 2901.91  166.88
   4   1  -1 2885.81  166.48
   4   1  -1 2964.60  166.28
   4   1  -1 3055.29  167.68
   4   1  -1 2816.42  166.18
   4   1  -1 2944.81  167.58
   4   1  -1 3028.40  167.28
   4   1  -1 2781.92  166.48
   4   1  -1 2716.23  165.98
   4   1  -1 2960.20  167.68
  -4  -1   1 2873.31  167.68
  -4  -1   1 2595.54  166.48
  -4  -1   1 2619.14  166.58
  -4  -1   1 2674.83  165.88
  -4  -1   1 2746.43  167.18
  -4  -1   1 2745.03  166.58
  -4  -1   1 2639.84  167.38
  -4  -1   1 2639.54  166.38
  -4  -1   1 2756.02  167.28
  -4  -1   1 2738.53  166.58
   3   1  -1   30.50    4.00
   3   1  -1   37.80    5.20
   3   1  -1   28.70    3.80
   3   1  -1   27.40    3.60
   3   1  -1   31.30    4.10
   3   1  -1   37.70    5.70
   3   1  -1   28.20    3.70
   3   1  -1   36.90    3.60
   3   1  -1   54.19    6.00
  -3  -1   1   36.20    4.30
  -3  -1   1   35.60    5.00
  -3  -1   1   45.70    4.30
  -3  -1   1   38.50    3.40
  -3  -1   1   40.00    4.40
  -3  -1   1   38.20    4.10
  -3  -1   1   38.20    5.40
  -3  -1   1   38.20    4.90
  -3  -1   1   36.20    5.40
  -3  -1   1   36.70    4.70
   2   1  -1 2104.19  121.59
   2   1  -1 1794.12  120.99
   2   1  -1 2036.00  120.89
   2   1  -1 2050.49  121.69
   2   1  -1 2180.48  121.39
   2   1  -1 2077.79  120.89
  -2  -1   1 2108.29  121.49
  -2  -1   1 1990.60  121.09
  -2  -1   1 2124.79  121.69
  -2  -1   1 2002.20  120.99
  -2  -1   1 2031.50  121.59
  -2  -1   1 2043.00  121.09
  -2  -1   1 2130.59  121.49
  -2  -1   1 1951.70  120.99
  -2  -1   1 2096.59  121.29
  -2  -1   1 1975.50  120.89
   1   1  -1  322.47   17.20
   1   1  -1  310.57   17.60
   1   1  -1  288.37   17.20
  -1  -1   1  275.57   17.30
  -1  -1   1  276.37   17.40
  -1  -1   1  269.47   17.20
  -1  -1   1  288.17   17.30
  -1  -1   1  270.97   17.20
  -1  -1   1  284.17   17.70
   1  -1   1 1865.21  110.39
  -2   1  -1  703.53   41.20
  -2   1  -1  738.83   41.30
  -2   1  -1  685.93   41.50
  -2   1  -1  696.13   41.10
  -2   1  -1  702.03   41.60
  -2   1  -1  689.23   41.30
  -2   1  -1  664.93   40.80
  -2   1  -1  711.23   41.20
  -2   1  -1  728.83   41.20
   2  -1   1  673.73   41.40
   2  -1   1  648.34   40.80
   2  -1   1  655.33   41.20
   2  -1   1  615.74   41.10
   2  -1   1  696.63   41.60
   2  -1   1  681.33   41.10
   2  -1   1  688.03   41.20
   2  -1   1  683.83   41.20
  -3   1  -1 2655.43  158.78
  -3   1  -1 2692.33  158.88
  -3   1  -1 2738.23  159.48
  -3   1  -1 2651.23  158.68
  -3   1  -1 2676.13  159.18
  -3   1  -1 2650.93  158.78
  -3   1  -1 2522.95  158.38
  -3   1  -1 2713.33  158.98
  -3   1  -1 2707.53  159.38
   3  -1   1 2747.82  158.78
   3  -1   1 2724.13  158.88
   3  -1   1 2724.13  159.18
   3  -1   1 2590.34  158.48
   3  -1   1 2616.24  158.78
   3  -1   1 2583.44  159.58
   3  -1   1 2767.62  159.28
   3  -1   1 2744.73  159.08
  -4   1  -1 2242.78  132.69
  -4   1  -1 2260.07  131.99
  -4   1  -1 2269.47  132.59
  -4   1  -1 2283.27  131.79
  -4   1  -1 2300.87  132.39
  -4   1  -1 2260.77  132.09
  -4   1  -1 2207.88  131.49
  -4   1  -1 2261.77  131.99
  -4   1  -1 2167.08  131.29
  -4   1  -1 2288.17  131.79
   4  -1   1 2147.29  131.99
   4  -1   1 2074.09  131.29
   4  -1   1 2122.99  131.49
   4  -1   1 2107.09  131.69
   4  -1   1 2217.28  131.59
   4  -1   1 2127.69  132.69
   4  -1   1 2276.07  132.29
  -5   1  -1  359.96   23.10
  -5   1  -1  371.96   22.70
  -5   1  -1  359.66   24.60
  -5   1  -1  351.36   23.30
  -5   1  -1  354.06   22.00
  -5   1  -1  364.46   24.00
  -5   1  -1  356.56   22.50
  -5   1  -1  354.46   22.90
  -5   1  -1  349.07   21.80
  -5   1  -1  348.17   23.90
   5  -1   1  331.77   22.00
   5  -1   1  326.27   22.20
   5  -1   1  329.97   23.40
   5  -1   1  340.47   22.20
   5  -1   1  336.57   23.20
   5  -1   1  341.77   22.60
   5  -1   1  319.67   21.70
   5  -1   1  303.67   24.40
  -6   1  -1 2123.89  135.59
  -6   1  -1 2202.48  134.89
  -6   1  -1 2292.27  134.69
  -6   1  -1 2209.58  133.99
  -6   1  -1 2280.67  136.29
  -6   1  -1 2124.79  134.39
  -6   1  -1 2255.87  134.99
  -6   1  -1 2333.77  135.89
  -6   1  -1 2258.97  135.29
  -6   1  -1 2180.78  133.99
   6  -1   1 2234.18  134.59
   6  -1   1 2329.47  134.19
   6  -1   1 2362.26  135.29
   6  -1   1 2205.78  133.99
   6  -1   1 2350.76  135.69
   6  -1   1 2349.17  136.59
   6  -1   1 2139.59  134.59
  -7   1  -1  700.93   43.30
  -7   1  -1  658.93   44.70
  -7   1  -1  726.53   44.50
  -7   1  -1  697.33   44.10
  -7   1  -1  698.23   43.20
  -7   1  -1  716.53   46.40
  -7   1  -1  654.43   42.00
  -7   1  -1  694.13   42.40
  -7   1  -1  674.23   43.70
  -7   1  -1  676.63   45.20
   7  -1   1  656.73   42.30
   7  -1   1  658.83   43.10
   7  -1   1  700.23   42.90
   7  -1   1  672.13   44.50
   7  -1   1  681.23   46.20
   7  -1   1  665.83   42.30
   7  -1   1  689.63   42.30
   7  -1   1  664.03   44.00
  -8   1  -1   25.90   10.50
  -8   1  -1   57.79   11.00
  -8   1  -1   32.70   13.00
  -8   1  -1   42.20   10.90
  -8   1  -1   46.50    9.40
  -8   1  -1   35.60   11.80
  -8   1  -1   34.90    8.10
  -8   1  -1   40.00    8.70
  -8   1  -1   49.40    6.50
  -8   1  -1   47.10   10.80
   8  -1   1   49.99    9.90
   8  -1   1   47.80    6.70
   8  -1   1   39.40    8.90
   8  -1   1   51.89    8.40
   8  -1   1   43.50    7.20
   8  -1   1   48.20   10.70
   8  -1   1   50.39    6.80
   8  -1   1   20.70   13.20
  -9   1  -1   54.59   16.80
  -9   1  -1  103.69   12.10
  -9   1  -1   64.49    8.80
  -9   1  -1   70.99    8.30
  -9   1  -1   90.29   16.60
  -9   1  -1   69.69   15.20
  -9   1  -1   76.39   12.00
  -9   1  -1   81.59   14.40
   9  -1   1   75.29   10.30
   9  -1   1   75.09   12.00
   9  -1   1   68.59    8.50
   9  -1   1   71.09   17.30
   9  -1   1   96.49   11.20
   9  -1   1   79.09   10.70
   9  -1   1   89.59   12.80
 -10   1  -1  -18.50   16.30
 -10   1  -1   15.90   10.70
 -10   1  -1  -18.80   14.20
 -10   1  -1   17.20   13.50
 -10   1  -1   -2.90   18.90
 -10   1  -1   14.20   10.60
 -10   1  -1   -3.60    6.70
  10  -1   1   10.70    6.20
  10  -1   1   -3.10   17.30
  10  -1   1   -5.00   10.20
  10  -1   1    9.90    9.20
  10  -1   1   -4.60    8.10
 -11   1  -1   -3.40   11.60
 -11   1  -1    0.00   15.80
 -11   1  -1   -9.30   18.90
 -11   1  -1   -4.10    7.00
 -11   1  -1   12.40   17.10
 -11   1  -1   15.00   11.90
 -11   1  -1  -20.40   22.10
  11  -1   1  -14.60   11.50
  11  -1   1  -14.10   20.30
  11  -1   1   -4.80    9.70
  11  -1   1   -8.20    9.80
  11  -1   1   -6.80    6.20
 -12   1  -1   10.00   19.20
 -12   1  -1  -18.80   26.50
 -12   1  -1   26.80   22.60
 -12   1  -1   -4.90   17.30
  12  -1   1  -26.80   23.10
  12  -1   1    9.30    6.00
  12  -1   1   14.30   13.90
 -13   1  -1    4.00   27.30
 -13   1  -1  -17.20   21.90
 -13   1  -1  -15.70   29.20
 -13   1  -1   38.20   20.80
  13  -1   1   11.70   15.50
  13  -1   1  -37.90   28.00
  13   0  -1  -63.09   25.40
  13   0  -1  -18.70   14.90
 -13   0   1  -24.80   24.40
 -13   0   1   39.60   31.50
 -13   0   1   -8.40   19.60
 -13   0   1  -12.40   21.40
  12   0  -1  -25.20   22.40
  12   0  -1   -1.30   13.00
 -12   0   1  -10.80   25.30
 -12   0   1   -5.50   18.20
 -12   0   1   -6.20   17.60
 -12   0   1   -9.70    9.80
 -12   0   1   -8.40   23.00
  11   0  -1  -29.00   19.70
  11   0  -1   41.60   10.50
  11   0  -1   35.00   12.70
 -11   0   1   45.60   16.40
 -11   0   1   29.10   10.00
 -11   0   1   23.60   20.20
 -11   0   1   40.30   17.60
 -11   0   1   41.70   12.30
 -11   0   1   29.60    3.30
  10   0  -1   -8.60   17.80
  10   0  -1    8.40   10.70
  10   0  -1   14.90    9.00
 -10   0   1   -5.70   13.40
 -10   0   1    5.00   10.60
 -10   0   1   21.40   13.40
 -10   0   1   14.20    4.20
 -10   0   1    9.40    8.30
 -10   0   1   -5.20   16.50
 -10   0   1   10.10   10.20
   9   0  -1  196.78   17.60
   9   0  -1  207.38   23.10
   9   0  -1  220.18   19.30
   9   0  -1  212.38   19.00
   9   0  -1  220.98   14.00
   9   0  -1  181.78   17.50
  -9   0   1  181.48   13.80
  -9   0   1  202.88   26.40
  -9   0   1  206.38   21.90
  -9   0   1  191.88   18.80
  -9   0   1  186.18   18.10
  -9   0   1  199.18   23.50
  -9   0   1  159.48   19.00
   8   0  -1  277.37   22.50
   8   0  -1  288.57   20.20
   8   0  -1  291.67   19.90
   8   0  -1  292.07   23.20
   8   0  -1  275.47   19.00
   8   0  -1  256.37   26.40
   8   0  -1  290.87   20.90
   8   0  -1  294.47   17.40
  -8   0   1  244.58   24.00
  -8   0   1  257.97   20.90
  -8   0   1  250.27   20.50
  -8   0   1  232.58   22.30
  -8   0   1  242.18   25.80
  -8   0   1  220.48   22.20
  -8   0   1  238.08   23.00
  -8   0   1  225.68   20.30
  -8   0   1  249.28   17.30
   7   0  -1  116.99   13.80
   7   0  -1   95.49   12.20
   7   0  -1   88.59   10.30
   7   0  -1  120.29   14.40
   7   0  -1   81.19   14.20
   7   0  -1  114.19    8.80
   7   0  -1  106.99   10.80
   7   0  -1  112.59   11.80
   7   0  -1   97.59   10.20
  -7   0   1  109.39   12.20
  -7   0   1  115.79   14.10
  -7   0   1   90.29   11.40
  -7   0   1  114.49   12.40
  -7   0   1  110.99   14.50
  -7   0   1  114.79   12.40
  -7   0   1   98.69   12.10
  -7   0   1  120.69   13.70
  -7   0   1  111.39   14.70
  -7   0   1  111.19    8.50
   6   0  -1  705.33   43.90
   6   0  -1  637.34   42.40
   6   0  -1  656.63   41.40
   6   0  -1  638.74   42.80
   6   0  -1  633.64   42.90
   6   0  -1  651.53   42.30
   6   0  -1  619.54   45.00
   6   0  -1  663.23   44.20
  -6   0   1  710.43   44.40
  -6   0   1  744.93   43.00
  -6   0   1  737.53   44.40
  -6   0   1  740.93   43.70
  -6   0   1  732.53   43.00
  -6   0   1  669.03   41.40
  -6   0   1  730.33   44.10
  -6   0   1  681.43   43.20
  -6   0   1  718.13   42.90
  -6   0   1  707.13   44.60
   5   0  -1  733.93   42.70
   5   0  -1  734.13   42.40
   5   0  -1  717.83   40.20
   5   0  -1  709.93   41.30
   5   0  -1  737.13   41.00
   5   0  -1  761.22   41.20
   5   0  -1  756.02   42.30
   5   0  -1  712.73   41.60
   5   0  -1  732.13   43.20
  -5   0   1  611.14   41.50
  -5   0   1  603.84   42.70
  -5   0   1  610.54   41.90
  -5   0   1  601.24   41.40
  -5   0   1  634.94   42.30
  -5   0   1  588.94   40.10
  -5   0   1  611.74   41.10
  -5   0   1  595.44   41.00
  -5   0   1  583.94   42.10
   4   0  -1 1334.17   84.49
   4   0  -1 1275.47   85.59
   4   0  -1 1420.16   85.29
   4   0  -1 1380.56   84.49
   4   0  -1 1342.97   85.29
   4   0  -1 1432.96   85.49
   4   0  -1 1289.87   83.89
   4   0  -1 1311.97   84.79
   4   0  -1 1324.37   84.69
  -4   0   1 1417.96   84.69
  -4   0   1 1490.65   85.39
  -4   0   1 1457.55   84.99
  -4   0   1 1470.65   84.99
  -4   0   1 1489.75   85.79
  -4   0   1 1480.15   84.69
  -4   0   1 1516.55   85.59
  -4   0   1 1496.15   85.59
  -4   0   1 1441.26   83.99
  -4   0   1 1516.85   84.89
   3   0  -1  960.60   60.09
   3   0  -1  997.70   60.59
   3   0  -1 1077.19   60.79
   3   0  -1 1021.80   60.89
   3   0  -1  963.50   59.99
   3   0  -1 1045.40   60.59
   3   0  -1  974.20   60.19
   3   0  -1 1025.70   59.99
  -3   0   1 1070.69   60.19
  -3   0   1  980.70   59.39
  -3   0   1  987.20   60.69
  -3   0   1  969.40   60.69
  -3   0   1 1051.79   60.29
  -3   0   1  999.70   60.49
  -3   0   1  968.10   60.19
  -3   0   1 1032.70   60.09
  -3   0   1  873.21   61.29
  -3   0   1 1026.80   60.09
   2   0  -1  129.39    9.00
   2   0  -1  127.99    8.40
   2   0  -1  129.99    8.40
   2   0  -1  128.09    8.80
   2   0  -1  125.79    9.00
   2   0  -1  121.19    8.50
   2   0  -1  136.99    8.90
  -2   0   1  130.19    8.80
  -2   0   1  120.39    9.00
  -2   0   1  127.59    8.90
  -2   0   1  129.49    7.70
  -2   0   1  125.39    8.50
  -2   0   1  129.99    8.50
  -2   0   1  123.79    8.40
  -2   0   1  125.79    8.70
  -2   0   1  128.19    8.40
  -2   0   1  123.89    8.90
  -2   0  -1 1775.12  106.49
  -2   0  -1 1858.61  106.59
  -2   0  -1 1808.62  106.59
  -2   0  -1 1820.42  106.59
  -2   0  -1 1845.92  106.99
  -2   0  -1 1841.62  106.89
  -2   0  -1 1758.72  106.49
  -2   0  -1 1837.52  106.29
  -2   0  -1 1898.21  106.99
   2   0   1 1838.22  106.99
   2   0   1 1802.72  106.49
   2   0   1 1690.13  106.59
   2   0   1 1701.43  106.29
   2   0   1 1767.72  106.99
   2   0   1 1832.22  106.89
   2   0   1 1726.33  106.49
   2   0   1 1747.23  106.49
  -3   0  -1   30.00    4.60
  -3   0  -1   22.90    3.00
  -3   0  -1   20.90    3.10
  -3   0  -1   21.30    2.90
  -3   0  -1   16.40    5.20
  -3   0  -1   22.50    4.00
  -3   0  -1   16.40    4.00
  -3   0  -1   24.20    3.00
  -3   0  -1   19.20    3.40
  -3   0  -1   17.70    2.40
  -4   0  -1  967.30   54.59
  -4   0  -1  954.50   54.99
  -4   0  -1  938.01   55.79
  -4   0  -1  942.21   55.69
  -4   0  -1  916.71   54.99
  -4   0  -1  933.11   54.79
  -4   0  -1  929.21   54.69
  -4   0  -1  960.70   55.89
  -4   0  -1  950.50   54.89
  -4   0  -1  939.21   56.19
   4   0   1  873.81   54.59
   4   0   1  855.81   55.99
   4   0   1  908.01   55.89
   4   0   1  862.81   55.49
   4   0   1  888.31   54.59
   4   0   1  835.12   54.79
   4   0   1  848.12   54.69
   4   0   1  866.41   54.39
  -5   0  -1  306.47   23.20
  -5   0  -1  295.27   21.30
  -5   0  -1  308.57   20.80
  -5   0  -1  305.97   20.70
  -5   0  -1  313.67   20.40
  -5   0  -1  309.87   20.40
  -5   0  -1  305.77   22.20
  -5   0  -1  315.67   21.00
  -5   0  -1  305.27   22.50
   5   0   1  330.87   20.50
   5   0   1  325.27   20.30
   5   0   1  327.27   20.70
   5   0   1  337.77   23.40
   5   0   1  368.96   22.30
   5   0   1  328.17   22.70
   5   0   1  328.47   20.60
   5   0   1  323.17   21.00
  -6   0  -1  371.56   25.00
  -6   0  -1  383.76   27.00
  -6   0  -1  377.46   26.60
  -6   0  -1  380.26   24.80
  -6   0  -1  382.66   26.50
  -6   0  -1  375.26   25.30
  -6   0  -1  370.86   24.00
  -6   0  -1  381.66   24.70
  -6   0  -1  380.86   24.10
  -6   0  -1  440.46   28.20
   6   0   1  363.96   24.00
   6   0   1  370.56   24.80
   6   0   1  363.46   26.70
   6   0   1  375.66   24.10
   6   0   1  360.26   24.40
   6   0   1  357.66   24.10
   6   0   1  395.56   28.00
   6   0   1  365.86   24.30
   6   0   1  359.96   26.00
  -7   0  -1  125.59   13.20
  -7   0  -1  149.99   12.30
  -7   0  -1  141.59   13.40
  -7   0  -1  126.59   14.30
  -7   0  -1  132.39   16.80
  -7   0  -1  137.29   16.10
  -7   0  -1  146.89   15.90
  -7   0  -1  142.09   12.60
  -7   0  -1  152.78   15.80
  -7   0  -1  151.08   11.50
   7   0   1  139.29   18.70
   7   0   1  122.09   12.10
   7   0   1  152.08   15.10
   7   0   1  134.59   13.20
   7   0   1  133.09   12.10
   7   0   1  124.79   11.40
   7   0   1  132.09   15.90
   7   0   1  117.99   12.20
  -8   0  -1  174.38   13.80
  -8   0  -1  197.08   20.30
  -8   0  -1  172.78   22.40
  -8   0  -1  151.98   15.50
  -8   0  -1  148.89   17.90
  -8   0  -1  165.28   14.30
  -8   0  -1  163.48   16.10
  -8   0  -1  154.58   18.60
  -8   0  -1  142.89   18.50
  -8   0  -1  152.28   16.20
   8   0   1  200.28   19.10
   8   0   1  180.98   15.10
   8   0   1  198.68   14.60
   8   0   1  173.88   22.80
   8   0   1  175.68   15.10
   8   0   1  203.28   18.10
   8   0   1  153.98   13.70
   8   0   1  182.58   16.60
  -9   0  -1   77.39    9.20
  -9   0  -1   85.59   15.90
  -9   0  -1   69.99   11.10
  -9   0  -1   78.59   16.60
  -9   0  -1   88.59   11.90
  -9   0  -1   74.79   13.20
   9   0   1   69.49   11.30
   9   0   1   80.59   14.30
   9   0   1  102.19   11.30
   9   0   1   81.89   10.40
   9   0   1   56.29   17.30
 -10   0  -1    0.60   12.90
 -10   0  -1   29.60   10.20
 -10   0  -1    2.80   19.60
 -10   0  -1    0.90   17.60
 -10   0  -1   -5.70    9.60
 -10   0  -1   12.20   14.40
 -10   0  -1    6.70    7.10
 -10   0  -1   10.50    9.90
  10   0   1   16.40   10.50
  10   0   1    3.10    6.20
  10   0   1   12.20    8.20
  10   0   1   18.20    9.30
  10   0   1   -6.50   17.90
 -11   0  -1   57.49   25.50
 -11   0  -1   33.70   21.70
 -11   0  -1   27.90    8.10
 -11   0  -1    3.40   15.60
 -11   0  -1   46.40   18.50
 -11   0  -1   46.00   13.00
  11   0   1   42.40    9.20
  11   0   1   10.70   22.00
  11   0   1   59.99   13.70
  11   0   1   37.80    7.20
  11   0   1   24.60   12.70
 -12   0  -1  -30.90   25.70
 -12   0  -1   14.70   23.70
 -12   0  -1  -17.10   20.00
 -12   0  -1    2.60   17.50
  12   0   1   -0.70   13.30
 -13   0  -1   25.50   20.80
 -13   0  -1   -0.40   29.90
 -13   0  -1   14.80   22.00
 -13   0  -1   40.80   29.20
  13   0   1  -38.70   25.50
  13   0   1    5.10   15.30
  14  -1  -1  -42.10   27.50
  14  -1  -1   -8.40   17.10
 -14   1   1  -21.30   35.20
 -14   1   1   14.00   23.10
 -14   1   1   19.50   24.40
 -14   1   1   11.50   29.40
  13  -1  -1  -42.30   25.60
  13  -1  -1   15.00   15.90
 -13   1   1   50.59   31.20
 -13   1   1   -3.30   21.90
 -13   1   1   26.60   20.60
 -13   1   1    3.60   25.20
  12  -1  -1  -38.50   21.70
  12  -1  -1    4.70   14.00
 -12   1   1   14.10   22.10
 -12   1   1    4.00   18.00
 -12   1   1   -5.90   18.50
 -12   1   1    5.80   10.30
  11  -1  -1   -2.10   10.10
  11  -1  -1   14.30    3.40
  11  -1  -1  -28.20   19.80
  11  -1  -1   -2.00   12.00
 -11   1   1    6.90   18.10
 -11   1   1    8.20   18.90
 -11   1   1   10.80    3.50
 -11   1   1   10.10   17.10
 -11   1   1   19.10   12.80
 -11   1   1   11.90    9.50
  10  -1  -1   19.40    8.60
  10  -1  -1   21.10    9.60
  10  -1  -1   47.40   10.20
  10  -1  -1   38.20    4.70
  10  -1  -1    2.40   17.70
  10  -1  -1   36.90   11.60
 -10   1   1   18.20   15.30
 -10   1   1   32.30   11.50
 -10   1   1   25.20   14.30
 -10   1   1   33.00    9.10
 -10   1   1   15.00   10.70
 -10   1   1    4.60   16.60
 -10   1   1   20.70    4.70
   9  -1  -1   33.40   10.90
   9  -1  -1   26.70    8.80
   9  -1  -1   35.50    5.00
   9  -1  -1   25.50    8.90
   9  -1  -1   30.70   10.20
   9  -1  -1   -0.60   15.10
  -9   1   1   43.20   10.20
  -9   1   1   33.40   12.40
  -9   1   1   26.60   12.10
  -9   1   1   30.70    8.60
  -9   1   1   34.60   10.50
  -9   1   1   31.80   14.10
  -9   1   1   30.80    4.90
  -9   1   1   37.50   12.10
  -9   1   1   23.90   13.30
  -9   1   1   29.50    9.40
   8  -1  -1   53.69    7.60
   8  -1  -1   66.99    8.80
   8  -1  -1   51.99    5.60
   8  -1  -1   67.39    9.90
   8  -1  -1   57.29   10.30
   8  -1  -1   47.00   10.60
   8  -1  -1   45.70   14.10
  -8   1   1   43.70   12.70
  -8   1   1   42.20    9.60
  -8   1   1   49.60    8.50
  -8   1   1   62.19   11.70
  -8   1   1   60.89    9.70
  -8   1   1   44.40   11.50
  -8   1   1   55.59    9.30
  -8   1   1   41.10   11.80
  -8   1   1   41.30    5.30
  -8   1   1   42.20   10.80
   7  -1  -1  311.77   21.00
   7  -1  -1  289.27   21.30
   7  -1  -1  276.97   24.70
   7  -1  -1  299.17   21.90
   7  -1  -1  279.77   20.00
   7  -1  -1  306.07   22.50
   7  -1  -1  291.47   20.50
   7  -1  -1  285.67   18.50
  -7   1   1  288.27   23.30
  -7   1   1  285.67   21.00
  -7   1   1  265.97   21.00
  -7   1   1  279.37   18.30
  -7   1   1  266.37   21.50
  -7   1   1  267.07   21.10
  -7   1   1  272.17   23.50
  -7   1   1  309.57   22.40
  -7   1   1  299.57   22.00
  -7   1   1  284.77   24.90
   6  -1  -1  662.93   44.50
   6  -1  -1  697.63   42.00
   6  -1  -1  701.03   42.50
   6  -1  -1  709.33   43.40
   6  -1  -1  683.53   40.90
   6  -1  -1  729.23   42.30
   6  -1  -1  711.83   43.10
   6  -1  -1  664.53   42.10
  -6   1   1  681.83   44.30
  -6   1   1  663.73   42.30
  -6   1   1  679.53   43.80
  -6   1   1  626.24   42.20
  -6   1   1  653.53   40.80
  -6   1   1  650.03   43.40
  -6   1   1  670.03   42.50
  -6   1   1  635.24   42.70
  -6   1   1  674.23   43.00
  -6   1   1  664.13   42.90
   5  -1  -1  190.58   14.40
   5  -1  -1  199.68   12.00
   5  -1  -1  209.18   13.60
   5  -1  -1  195.48   13.20
   5  -1  -1  183.28   16.00
   5  -1  -1  193.18   14.40
   5  -1  -1  202.98   14.80
   5  -1  -1  194.98   13.80
   5  -1  -1  190.88   13.40
  -5   1   1  163.58   15.10
  -5   1   1  180.28   15.50
  -5   1   1  165.38   11.80
  -5   1   1  174.08   15.60
  -5   1   1  164.68   14.10
  -5   1   1  146.39   14.10
  -5   1   1  158.68   13.50
  -5   1   1  147.99   14.40
   4  -1  -1  543.85   30.80
   4  -1  -1  514.65   30.50
   4  -1  -1  522.25   30.00
   4  -1  -1  560.94   30.20
   4  -1  -1  501.45   29.20
   4  -1  -1  492.15   30.20
   4  -1  -1  485.75   30.00
   4  -1  -1  486.45   31.40
   4  -1  -1  509.35   30.50
  -4   1   1  466.35   30.10
  -4   1   1  455.55   30.80
  -4   1   1  447.26   31.00
  -4   1   1  460.05   30.40
  -4   1   1  438.36   30.00
  -4   1   1  448.06   30.00
  -4   1   1  452.35   29.10
  -4   1   1  446.36   30.20
  -4   1   1  467.25   30.40
  -4   1   1  468.65   31.20
   3  -1  -1  187.58   12.90
   3  -1  -1  196.18   13.00
   3  -1  -1  187.98   12.10
   3  -1  -1  183.68   13.90
   3  -1  -1  198.48   12.80
   3  -1  -1  208.08   12.90
   3  -1  -1  195.18   13.20
   3  -1  -1  205.58   12.90
   3  -1  -1  204.68   12.70
  -3   1   1  182.98   12.00
  -3   1   1  186.58   12.80
  -3   1   1  186.58   13.00
  -3   1   1  188.08   13.40
  -3   1   1  193.88   13.60
  -3   1   1  188.28   12.90
  -3   1   1  193.18   13.90
  -3   1   1  181.78   12.80
  -3   1   1  205.98   13.20
  -3   1   1  180.08   12.90
   2  -1  -1  772.02   42.30
   2  -1  -1  754.92   42.10
   2  -1  -1  740.63   42.10
   2  -1  -1  735.03   42.20
   2  -1  -1  700.83   42.10
   2  -1  -1  742.23   42.20
   2  -1  -1  765.22   42.20
   2  -1  -1  658.93   42.60
  -2   1   1  651.53   41.70
  -2   1   1  686.43   42.20
  -2   1   1  699.63   42.10
  -2   1   1  699.53   42.20
  -2   1   1  674.43   42.10
  -2   1   1  585.64   42.60
  -2   1   1  673.33   42.30
  -2   1   1  690.93   42.20
  -2   1   1  660.53   42.10
  -2   1   1  714.63   42.20
   0  -1  -1  474.95   28.40
  -1  -1  -1 1422.96   82.69
  -1  -1  -1 1471.35   83.29
  -1  -1  -1 1440.96   82.69
  -1  -1  -1 1434.16   82.99
  -1  -1  -1 1415.86   82.69
  -1  -1  -1 1426.46   82.69
  -1  -1  -1 1373.16   83.09
  -1  -1  -1 1453.95   83.29
  -1  -1  -1 1444.16   82.99
  -1  -1  -1 1434.66   83.19
   1   1   1 1422.96   82.89
   1   1   1 1345.87   83.09
   1   1   1 1283.27   83.19
   1   1   1 1282.27   82.69
   1   1   1 1328.97   82.69
  -2  -1  -1  916.41   56.09
  -2  -1  -1  934.71   55.29
  -2  -1  -1  940.41   55.49
  -2  -1  -1  947.61   56.09
  -2  -1  -1  966.60   55.39
  -2  -1  -1  963.70   55.69
  -2  -1  -1  941.11   55.89
  -2  -1  -1  948.71   55.29
  -2  -1  -1  985.40   55.39
   2   1   1  919.51   55.29
   2   1   1  918.71   56.09
   2   1   1  882.81   55.69
   2   1   1  910.31   55.19
   2   1   1  910.71   55.99
   2   1   1  870.81   55.29
   2   1   1  901.11   55.09
   2   1   1  966.30   55.89
  -3  -1  -1  313.27   21.20
  -3  -1  -1  305.47   20.10
  -3  -1  -1  306.77   20.40
  -3  -1  -1  320.07   21.30
  -3  -1  -1  313.97   20.20
  -3  -1  -1  308.47   21.50
  -3  -1  -1  299.97   20.00
  -3  -1  -1  303.07   20.10
  -3  -1  -1  323.67   20.10
   3   1   1  346.17   20.10
   3   1   1  331.67   19.80
   3   1   1  362.86   20.70
   3   1   1  331.67   20.10
   3   1   1  347.57   21.20
   3   1   1  335.37   21.40
   3   1   1  355.16   21.60
   3   1   1  351.56   19.90
  -4  -1  -1  945.71   57.59
  -4  -1  -1  912.51   57.79
  -4  -1  -1  935.31   57.79
  -4  -1  -1  948.11   57.79
  -4  -1  -1  907.61   57.69
  -4  -1  -1  941.11   59.19
  -4  -1  -1  951.50   57.59
  -4  -1  -1  916.01   58.99
  -4  -1  -1  951.20   58.89
   4   1   1  994.70   59.09
   4   1   1 1013.80   57.69
   4   1   1  979.10   57.39
   4   1   1 1014.80   59.39
   4   1   1  948.11   57.69
   4   1   1  986.90   58.69
   4   1   1 1023.10   58.09
  -5  -1  -1  189.98   16.40
  -5  -1  -1  177.58   13.90
  -5  -1  -1  185.08   14.50
  -5  -1  -1  195.48   17.80
  -5  -1  -1  201.48   16.10
  -5  -1  -1  192.08   13.70
  -5  -1  -1  183.18   13.80
  -5  -1  -1  190.28   16.20
  -5  -1  -1  200.28   13.90
  -5  -1  -1  193.48   13.90
   5   1   1  200.88   14.00
   5   1   1  206.38   16.70
   5   1   1  218.08   14.40
   5   1   1  209.48   17.40
   5   1   1  228.18   16.50
   5   1   1  207.48   13.30
   5   1   1  220.78   14.00
   5   1   1  204.88   13.40
  -6  -1  -1   86.79    9.10
  -6  -1  -1   89.99    9.40
  -6  -1  -1   98.99    9.70
  -6  -1  -1   91.29   12.10
  -6  -1  -1   96.89    9.80
  -6  -1  -1   95.19    8.90
  -6  -1  -1   96.19   10.70
  -6  -1  -1  106.19   12.50
  -6  -1  -1   95.89   11.40
  -6  -1  -1   94.79   11.90
   6   1   1   86.89   11.50
   6   1   1   87.39    8.20
   6   1   1   91.39   10.80
   6   1   1   91.19   12.30
   6   1   1   86.99    8.50
   6   1   1   93.39    9.40
   6   1   1  113.89   10.30
   6   1   1   91.29    9.70
  -7  -1  -1   75.49    8.80
  -7  -1  -1   65.79   13.20
  -7  -1  -1   89.69   10.40
  -7  -1  -1   67.49   11.70
  -7  -1  -1   82.89    8.80
  -7  -1  -1   95.99    9.30
  -7  -1  -1   88.59    9.30
  -7  -1  -1   97.79   10.10
  -7  -1  -1   78.19   11.60
  -7  -1  -1   72.79   12.40
   7   1   1   59.39   10.60
   7   1   1   76.29    9.10
   7   1   1   72.69   10.40
   7   1   1   69.49   11.80
   7   1   1   61.09    8.00
   7   1   1   76.79    8.60
   7   1   1   82.99   13.70
   7   1   1   76.79    8.40
  -8  -1  -1   11.80   12.90
  -8  -1  -1    5.50    9.40
  -8  -1  -1    2.20    8.20
  -8  -1  -1    5.90    5.80
  -8  -1  -1    1.70    6.90
  -8  -1  -1   16.80   10.90
  -8  -1  -1    2.30    9.80
  -8  -1  -1    3.40    6.90
  -8  -1  -1    5.20    6.30
   8   1   1    8.60    6.70
   8   1   1    1.60    5.10
   8   1   1   12.40   13.00
   8   1   1    4.50    4.60
   8   1   1    8.80    7.20
   8   1   1   15.80    6.10
   8   1   1    6.50    9.30
  -9  -1  -1   77.59   15.10
  -9  -1  -1   67.69   19.80
  -9  -1  -1   72.89   12.90
  -9  -1  -1   54.19    8.30
  -9  -1  -1   50.09    7.70
  -9  -1  -1   68.89    8.50
  -9  -1  -1   64.49   10.90
  -9  -1  -1   66.39   16.90
   9   1   1   73.09   10.00
   9   1   1   62.89   17.70
   9   1   1   63.59    8.30
   9   1   1   73.49   11.10
   9   1   1   66.29    7.70
 -10  -1  -1   27.50   21.20
 -10  -1  -1    7.20   12.40
 -10  -1  -1   23.60   10.90
 -10  -1  -1    2.90    7.10
 -10  -1  -1    7.90    7.00
 -10  -1  -1    0.80   14.60
 -10  -1  -1   24.60   10.00
 -10  -1  -1   21.10    7.00
 -10  -1  -1   14.20   21.30
  10   1   1   16.80   10.60
  10   1   1   10.50    5.60
  10   1   1   20.10    9.10
  10   1   1    9.00    6.80
 -11  -1  -1   45.40    8.30
 -11  -1  -1   15.20   20.50
 -11  -1  -1   27.90   25.20
 -11  -1  -1   40.20   18.80
 -11  -1  -1   20.00   15.10
 -11  -1  -1   26.70   13.40
  11   1   1   36.10   12.90
  11   1   1   11.20   21.80
 -12  -1  -1    7.10   19.60
 -12  -1  -1  -12.70   28.20
 -12  -1  -1   20.20   24.70
 -12  -1  -1   26.10   17.40
  12   1   1    3.50   13.60
  12   1   1   -3.30   25.60
 -13  -1  -1   14.10   22.00
 -13  -1  -1  -11.40   19.20
 -13  -1  -1  -29.30   32.10
 -13  -1  -1    8.40   27.70
  13   1   1   13.80   14.80
  13   1   1  -45.90   26.80
  14  -2  -1   15.50   17.70
  14  -2  -1  -71.79   27.40
 -14   2   1  -27.80   28.30
 -14   2   1   11.90   24.20
 -14   2   1  -12.50   33.50
 -14   2   1   -7.10   23.60
  13  -2  -1   -7.00   25.60
  13  -2  -1  -20.50   14.90
 -13   2   1    2.20   21.20
 -13   2   1   20.10   29.10
 -13   2   1  -27.60   21.00
 -13   2   1  -14.40   24.90
  12  -2  -1   32.10   14.60
  12  -2  -1   -8.70   22.20
 -12   2   1   38.90   19.50
 -12   2   1   -3.80   10.30
 -12   2   1    8.40   19.10
 -12   2   1   65.59   23.80
  11  -2  -1   16.70   12.70
  11  -2  -1  -13.40   19.40
  11  -2  -1   20.10    4.60
  11  -2  -1    7.30   11.10
  11  -2  -1   36.90   10.70
 -11   2   1   10.30   16.00
 -11   2   1   18.50   16.60
 -11   2   1   11.60    9.60
 -11   2   1   16.20   13.70
 -11   2   1   26.70   17.10
 -11   2   1   19.40    4.90
  10  -2  -1   17.00    8.80
  10  -2  -1   15.30    9.20
  10  -2  -1   13.10    9.00
  10  -2  -1    6.90   10.70
  10  -2  -1  -28.40   15.90
 -10   2   1    7.50   14.00
 -10   2   1   -5.80   13.90
 -10   2   1    7.20    4.80
 -10   2   1   -3.80   11.40
 -10   2   1   -9.20   16.60
 -10   2   1   -2.10    8.70
 -10   2   1   16.40   10.80
   9  -2  -1  185.18   16.60
   9  -2  -1  164.58   18.20
   9  -2  -1  150.38   15.00
   9  -2  -1  136.89   14.10
   9  -2  -1  163.98   17.50
   9  -2  -1  138.29   17.00
   9  -2  -1  154.78   15.80
   9  -2  -1  141.69   19.80
  -9   2   1  123.19   15.80
  -9   2   1  108.49   17.30
  -9   2   1  133.79   11.40
  -9   2   1  140.29   17.20
  -9   2   1  105.39   16.60
  -9   2   1  140.59   17.80
  -9   2   1  115.09   14.50
  -9   2   1  139.69   14.90
  -9   2   1  136.09   16.40
  -9   2   1  111.09   13.30
   8  -2  -1   27.50   13.30
   8  -2  -1   31.90    9.60
   8  -2  -1   31.90    9.40
   8  -2  -1   40.40    7.60
   8  -2  -1   35.30    9.40
   8  -2  -1   46.10    9.60
   8  -2  -1   53.59    8.70
   8  -2  -1   46.30    5.80
  -8   2   1   47.10    5.60
  -8   2   1   50.29   11.20
  -8   2   1   44.40    9.20
  -8   2   1   42.10   11.60
  -8   2   1   34.90    8.30
  -8   2   1   43.80    9.60
  -8   2   1   54.69   10.70
  -8   2   1   50.69   10.50
  -8   2   1   41.50   13.40
  -8   2   1   38.70   11.90
   7  -2  -1  160.58   13.90
   7  -2  -1  177.38   14.20
   7  -2  -1  138.29   16.60
   7  -2  -1  170.38   12.00
   7  -2  -1  126.49   14.50
   7  -2  -1  151.08   13.70
   7  -2  -1  129.79   13.40
   7  -2  -1  155.38   14.20
  -7   2   1  153.28   15.60
  -7   2   1  143.59   16.40
  -7   2   1  145.29   14.60
  -7   2   1  157.18   11.60
  -7   2   1  145.69   14.40
  -7   2   1  154.88   15.80
  -7   2   1  183.08   15.30
  -7   2   1  176.28   16.00
  -7   2   1  183.08   16.80
  -7   2   1  168.88   15.10
   6  -2  -1  553.94   35.40
   6  -2  -1  554.64   33.50
   6  -2  -1  517.25   37.00
   6  -2  -1  565.64   34.60
   6  -2  -1  536.55   34.40
   6  -2  -1  549.15   35.00
   6  -2  -1  534.15   34.80
   6  -2  -1  541.65   34.30
  -6   2   1  532.45   35.60
  -6   2   1  537.05   35.00
  -6   2   1  539.25   36.20
  -6   2   1  531.55   36.80
  -6   2   1  562.64   36.90
  -6   2   1  540.25   34.90
  -6   2   1  530.75   34.70
  -6   2   1  534.95   35.50
  -6   2   1  523.35   33.30
  -6   2   1  568.34   34.90
   5  -2  -1   11.70    4.70
   5  -2  -1    7.50    5.10
   5  -2  -1   12.30    4.40
   5  -2  -1   12.30    4.90
   5  -2  -1   13.90    4.40
   5  -2  -1    2.80    3.50
   5  -2  -1   14.70    4.70
   5  -2  -1   10.10    5.20
   5  -2  -1    9.20    5.10
   5  -2  -1    4.80    7.10
  -5   2   1   11.10    6.30
  -5   2   1   18.90    5.20
  -5   2   1   18.00    5.00
  -5   2   1   15.30    6.40
  -5   2   1   10.20    3.20
  -5   2   1    9.30    6.90
  -5   2   1   16.60    5.80
  -5   2   1   18.00    5.10
  -5   2   1   17.20    5.20
  -5   2   1   12.30    5.70
   4  -2  -1 2886.91  172.88
   4  -2  -1 2710.83  174.08
   4  -2  -1 2917.51  173.18
   4  -2  -1 3016.20  173.38
   4  -2  -1 3065.79  173.28
   4  -2  -1 2962.10  173.58
   4  -2  -1 3037.30  174.48
   4  -2  -1 3003.30  173.48
   4  -2  -1 2920.01  173.38
  -4   2   1 2794.62  172.78
  -4   2   1 2820.12  173.28
  -4   2   1 2910.41  173.48
  -4   2   1 2968.50  174.68
  -4   2   1 2915.81  173.48
  -4   2   1 3032.00  174.08
  -4   2   1 2933.81  173.78
  -4   2   1 2966.00  173.88
  -4   2   1 2756.22  173.28
  -4   2   1 2756.02  174.28
   3  -2  -1  299.97   18.20
   3  -2  -1  320.27   18.20
   3  -2  -1  287.67   18.10
   3  -2  -1  276.47   17.60
   3  -2  -1  291.87   18.00
   3  -2  -1  303.47   17.90
   3  -2  -1  309.47   18.20
   3  -2  -1  325.07   18.30
   3  -2  -1  308.97   17.80
  -3   2   1  269.17   18.00
  -3   2   1  266.57   18.10
  -3   2   1  250.07   18.30
  -3   2   1  246.28   17.50
  -3   2   1  238.68   19.10
  -3   2   1  277.17   18.20
  -3   2   1  249.38   18.40
  -3   2   1  248.98   18.10
  -3   2   1  269.07   17.80
  -3   2   1  283.87   18.40
   2  -2  -1  238.38   15.00
   2  -2  -1  226.98   15.00
   2  -2  -1  228.88   15.10
   2  -2  -1  231.98   15.10
   2  -2  -1  234.88   15.00
   2  -2  -1  213.88   15.10
   2  -2  -1  244.68   15.20
   2  -2  -1  219.28   14.60
   2  -2  -1  216.78   15.70
   2  -2  -1  247.68   15.30
  -2   2   1  225.88   16.00
  -2   2   1  259.97   15.50
  -2   2   1  258.87   15.40
  -2   2   1  249.08   15.30
  -2   2   1  266.47   15.30
  -2   2   1  239.38   14.80
  -2   2   1  247.78   15.30
   1  -2  -1  202.38   13.80
   1  -2  -1  221.28   13.60
   1  -2  -1  221.78   13.40
   1  -2  -1  218.78   13.30
   1  -2  -1  198.78   12.90
   1  -2  -1  208.18   13.40
   1  -2  -1  218.88   13.40
   1  -2  -1  217.78   13.30
   1  -2  -1  220.68   13.50
   0  -2  -1  222.08   14.90
   0  -2  -1  217.48   14.50
   0  -2  -1  228.18   14.40
   0  -2  -1  213.68   14.50
   0  -2  -1  223.68   14.60
   0  -2  -1  229.08   14.50
   0  -2  -1  226.28   14.50
   0  -2  -1  225.38   15.10
   0  -2  -1  218.68   14.40
   0  -2  -1  219.78   15.00
   0   2   1  253.97   14.60
   0   2   1  261.17   14.30
   0   2   1  270.37   15.10
   0   2   1  270.07   15.10
   0   2   1  259.17   14.60
   0   2   1  238.88   14.60
   0   2   1  272.47   14.30
  -1  -2  -1  602.74   34.70
  -1  -2  -1  624.54   34.50
  -1  -2  -1  594.74   34.30
  -1  -2  -1  595.94   33.70
  -1  -2  -1  604.34   34.70
  -1  -2  -1  602.84   34.20
  -1  -2  -1  587.34   33.70
   1   2   1  536.25   34.30
   1   2   1  493.95   33.70
   1   2   1  520.65   33.70
   1   2   1  500.65   34.50
  -2  -2  -1 1525.95   88.59
  -2  -2  -1 1415.36   87.49
  -2  -2  -1 1512.15   88.19
  -2  -2  -1 1454.45   87.49
  -2  -2  -1 1484.15   87.49
  -2  -2  -1 1530.75   88.59
  -2  -2  -1 1466.65   88.29
  -2  -2  -1 1514.85   88.29
  -2  -2  -1 1501.45   88.59
   2   2   1 1490.55   88.39
   2   2   1 1367.46   87.69
   2   2   1 1493.35   87.59
  -3  -2  -1 1144.59   68.49
  -3  -2  -1 1100.09   67.69
  -3  -2  -1 1106.29   68.09
  -3  -2  -1 1068.89   67.49
  -3  -2  -1 1110.49   68.29
  -3  -2  -1 1096.29   66.99
  -3  -2  -1 1105.29   67.19
  -3  -2  -1 1106.59   66.99
  -3  -2  -1 1074.39   66.99
  -3  -2  -1 1128.39   67.69
  -3  -2  -1 1097.79   68.49
   3   2   1 1222.48   68.59
   3   2   1 1254.47   67.19
   3   2   1 1156.88   67.09
   3   2   1 1143.99   68.59
  -4  -2  -1  884.21   53.49
  -4  -2  -1  814.12   52.09
  -4  -2  -1  882.11   51.89
  -4  -2  -1  855.11   53.79
  -4  -2  -1  868.91   51.89
  -4  -2  -1  855.51   53.29
  -4  -2  -1  876.41   53.49
  -4  -2  -1  857.51   52.39
  -4  -2  -1  855.41   52.39
  -4  -2  -1  877.51   52.49
  -4  -2  -1  883.31   51.89
   4   2   1  880.71   51.99
   4   2   1  888.71   53.89
   4   2   1  884.81   52.79
   4   2   1  811.22   51.89
  -5  -2  -1  292.17   19.00
  -5  -2  -1  279.47   19.60
  -5  -2  -1  256.57   19.60
  -5  -2  -1  289.57   21.50
  -5  -2  -1  280.77   19.10
  -5  -2  -1  280.37   19.50
  -5  -2  -1  292.17   21.20
  -5  -2  -1  285.57   19.00
  -5  -2  -1  281.97   21.00
  -5  -2  -1  281.37   22.40
   5   2   1  330.77   20.20
   5   2   1  339.37   22.80
   5   2   1  308.57   19.20
   5   2   1  341.77   19.30
  -6  -2  -1   30.70    8.10
  -6  -2  -1   29.90    9.00
  -6  -2  -1   28.20    6.50
  -6  -2  -1   21.10    5.40
  -6  -2  -1   27.10    4.90
  -6  -2  -1   23.80    5.40
  -6  -2  -1   16.30    9.50
  -6  -2  -1   33.30    5.50
  -6  -2  -1   26.30    4.80
  -6  -2  -1   16.40    8.80
  -6  -2  -1   27.10    5.20
   6   2   1   24.80    9.90
   6   2   1   27.40    5.40
   6   2   1   23.50    5.90
   6   2   1   25.40    5.50
  -7  -2  -1   40.60    8.30
  -7  -2  -1   52.89   10.90
  -7  -2  -1   55.89   12.10
  -7  -2  -1   30.10    9.80
  -7  -2  -1   45.10    9.50
  -7  -2  -1   38.30    6.80
  -7  -2  -1   54.29    8.00
  -7  -2  -1   34.50    6.40
  -7  -2  -1   36.90    9.30
  -7  -2  -1   44.60   12.50
  -7  -2  -1   42.40    6.50
   7   2   1   52.09    7.40
   7   2   1   62.39    7.60
   7   2   1   62.19   13.20
   7   2   1   54.29    7.20
  -8  -2  -1  207.88   22.40
  -8  -2  -1  189.28   21.80
  -8  -2  -1  209.38   16.00
  -8  -2  -1  178.28   19.70
  -8  -2  -1  210.68   17.00
  -8  -2  -1  181.88   18.80
  -8  -2  -1  188.78   16.60
  -8  -2  -1  194.78   21.20
  -8  -2  -1  176.88   17.10
   8   2   1  216.88   25.90
   8   2   1  226.18   17.50
   8   2   1  242.78   17.20
   8   2   1  240.58   17.10
  -9  -2  -1   48.30   17.40
  -9  -2  -1   40.10   11.40
  -9  -2  -1   42.20    7.90
  -9  -2  -1   42.90    7.50
  -9  -2  -1   45.80   10.70
  -9  -2  -1   35.30    8.40
  -9  -2  -1   31.00   14.20
  -9  -2  -1   39.50   16.90
   9   2   1   40.20    8.60
   9   2   1   39.50    9.40
   9   2   1    6.60   16.90
   9   2   1   52.39    8.10
 -10  -2  -1    9.20    7.20
 -10  -2  -1   12.30   10.50
 -10  -2  -1  -17.80   20.40
 -10  -2  -1  -11.90   11.60
 -10  -2  -1   18.60   18.00
 -10  -2  -1   -2.20    6.60
 -10  -2  -1   -2.80   18.10
 -10  -2  -1   13.20    8.50
  10   2   1    2.40    9.50
  10   2   1    8.40   19.80
 -11  -2  -1  -12.50   16.30
 -11  -2  -1   14.00   21.00
 -11  -2  -1   -9.20   13.20
 -11  -2  -1  -39.50   25.10
  11   2   1  -20.00   10.60
  11   2   1  -39.50   21.20
  11   2   1   -0.70    9.90
 -12  -2  -1   14.10   21.00
 -12  -2  -1    8.60   26.20
 -12  -2  -1   -7.30   28.50
 -12  -2  -1  -13.70   16.40
  12   2   1    2.80   13.20
  14  -3  -1  -30.00   29.20
  14  -3  -1   32.30   18.20
 -14   3   1   20.30   24.00
 -14   3   1  -11.70   30.10
 -14   3   1   -2.50   23.20
 -14   3   1  -39.70   27.80
  13  -3  -1  -15.20   25.00
  13  -3  -1    8.90   15.90
 -13   3   1  -11.80   21.40
 -13   3   1   21.50   28.40
 -13   3   1    0.40   21.50
 -13   3   1  -24.90   25.70
  12  -3  -1   14.60   14.60
  12  -3  -1  -26.70   21.50
  12  -3  -1   10.50    4.80
 -12   3   1    8.90   19.30
 -12   3   1   -5.80   22.10
 -12   3   1   15.70   10.90
 -12   3   1   47.10   20.00
  11  -3  -1   68.89    7.90
  11  -3  -1   88.59   15.40
  11  -3  -1   60.59   12.30
  11  -3  -1   64.29   13.10
  11  -3  -1   98.39   13.00
 -11   3   1   97.89   10.60
 -11   3   1   47.50   15.70
 -11   3   1   82.79   18.80
 -11   3   1   98.59   23.70
 -11   3   1   57.49   12.20
  10  -3  -1   45.80   10.10
  10  -3  -1   18.60   17.00
  10  -3  -1   38.00    6.50
  10  -3  -1   33.00    9.90
  10  -3  -1   36.10   11.90
 -10   3   1   12.70   11.60
 -10   3   1   17.30   12.80
 -10   3   1   32.90   13.70
 -10   3   1   11.60   17.60
 -10   3   1   31.40    6.10
 -10   3   1   12.70   14.20
 -10   3   1   18.10   15.10
 -10   3   1   17.90    9.60
   9  -3  -1  235.58   19.30
   9  -3  -1  186.98   15.60
   9  -3  -1  186.38   19.40
   9  -3  -1  148.79   19.60
   9  -3  -1  162.08   17.10
   9  -3  -1  196.08   19.40
   9  -3  -1  183.68   22.60
   9  -3  -1  165.68   17.70
  -9   3   1  208.78   15.30
  -9   3   1  189.38   19.60
  -9   3   1  258.07   23.80
  -9   3   1  191.68   22.20
  -9   3   1  208.68   24.30
  -9   3   1  215.98   26.90
  -9   3   1  231.68   20.70
  -9   3   1  233.68   21.40
  -9   3   1  177.88   19.00
  -9   3   1  234.78   22.60
   8  -3  -1   38.20    8.60
   8  -3  -1   31.90   11.00
   8  -3  -1   35.90    9.10
   8  -3  -1   31.30    9.10
   8  -3  -1   19.70    9.20
   8  -3  -1   40.50    7.80
   8  -3  -1   39.50    8.20
   8  -3  -1   41.00    8.90
   8  -3  -1   36.50    6.50
  -8   3   1   43.70    8.70
  -8   3   1   42.90   11.80
  -8   3   1   50.59   11.80
  -8   3   1   46.70   10.10
  -8   3   1   54.59   10.20
  -8   3   1   38.50    9.60
  -8   3   1   39.80    6.00
  -8   3   1   69.69   12.90
  -8   3   1   33.60   11.00
  -8   3   1   44.40   11.80
   7  -3  -1  180.68   16.20
   7  -3  -1  189.08   14.40
   7  -3  -1  201.58   15.30
   7  -3  -1  192.28   20.00
   7  -3  -1  153.68   19.60
   7  -3  -1  187.98   16.10
   7  -3  -1  200.48   15.60
   7  -3  -1  190.78   16.50
   7  -3  -1  206.88   16.40
  -7   3   1  172.68   19.20
  -7   3   1  206.18   16.60
  -7   3   1  192.28   18.10
  -7   3   1  151.68   18.30
  -7   3   1  159.68   17.70
  -7   3   1  172.18   17.50
  -7   3   1  171.28   16.30
  -7   3   1  180.28   13.70
  -7   3   1  191.78   16.70
  -7   3   1  151.08   15.90
   6  -3  -1 1278.97   77.99
   6  -3  -1 1279.77   76.49
   6  -3  -1 1344.77   76.49
   6  -3  -1 1272.87   75.79
   6  -3  -1 1260.27   75.89
   6  -3  -1 1202.48   76.19
   6  -3  -1 1267.07   76.29
   6  -3  -1 1289.67   76.19
  -6   3   1 1269.57   76.49
  -6   3   1 1218.98   76.79
  -6   3   1 1230.78   76.39
  -6   3   1 1154.58   76.19
  -6   3   1 1217.88   75.19
  -6   3   1 1246.58   77.69
  -6   3   1 1207.88   77.09
  -6   3   1 1271.27   78.39
  -6   3   1 1243.88   76.99
   5  -3  -1  202.08   13.50
   5  -3  -1  184.98   13.70
   5  -3  -1  179.88   16.50
   5  -3  -1  155.68   13.10
   5  -3  -1  188.68   14.00
   5  -3  -1  184.98   14.20
   5  -3  -1  180.08   14.30
   5  -3  -1  200.08   13.90
   5  -3  -1  157.38   14.00
  -5   3   1  164.28   13.70
  -5   3   1  166.18   14.20
  -5   3   1  153.38   12.80
  -5   3   1  189.58   17.20
  -5   3   1  159.38   13.20
  -5   3   1  162.48   15.10
  -5   3   1  176.18   15.40
  -5   3   1  156.58   15.00
  -5   3   1  185.68   14.60
  -5   3   1  165.68   14.00
   4  -3  -1 3685.53  213.78
   4  -3  -1 3767.02  213.88
   4  -3  -1 3670.33  213.98
   4  -3  -1 3745.13  214.98
   4  -3  -1 3419.06  213.38
   4  -3  -1 3837.92  213.98
   4  -3  -1 3658.63  213.98
   4  -3  -1 3482.75  213.48
   4  -3  -1 3662.43  213.98
   4  -3  -1 3700.03  213.88
  -4   3   1 3518.65  214.28
  -4   3   1 3395.86  213.58
  -4   3   1 3498.75  215.28
  -4   3   1 3754.92  214.38
  -4   3   1 3357.76  213.88
  -4   3   1 3476.85  214.18
  -4   3   1 3685.23  214.18
  -4   3   1 3574.14  213.98
  -4   3   1 3460.35  213.48
  -4   3   1 3637.74  213.98
   3  -3  -1  130.99    9.10
   3  -3  -1  117.29   10.80
   3  -3  -1  133.99    9.50
   3  -3  -1  117.49    8.90
   3  -3  -1  118.19    9.40
   3  -3  -1  131.89    8.20
   3  -3  -1  130.39    9.10
   3  -3  -1  132.69    9.10
   3  -3  -1  130.19    9.40
   3  -3  -1  133.09    9.00
  -3   3   1  103.89   10.20
  -3   3   1  105.19    8.30
  -3   3   1  100.59    9.10
  -3   3   1   94.19    9.40
  -3   3   1   95.79   10.20
  -3   3   1  108.69    9.00
  -3   3   1  105.39    9.40
  -3   3   1   99.99    9.40
  -3   3   1  105.09    9.70
   2  -3  -1 2902.91  172.28
   2  -3  -1 2845.62  172.08
   2  -3  -1 2628.84  171.48
   2  -3  -1 2900.91  172.18
   2  -3  -1 2781.22  171.98
   2  -3  -1 3228.08  172.38
   2  -3  -1 2829.42  172.28
   2  -3  -1 3177.58  172.28
   2  -3  -1 3051.09  172.18
   2  -3  -1 2813.52  172.58
  -2   3   1 2882.31  172.28
  -2   3   1 2449.45  171.48
  -2   3   1 2761.42  172.78
  -2   3   1 3035.00  172.38
  -2   3   1 3037.40  172.38
  -2   3   1 2946.01  172.28
  -2   3   1 2953.40  172.28
  -2   3   1 3015.40  172.48
   1  -3  -1 2489.45  134.19
   1  -3  -1 2204.48  133.69
   1  -3  -1 2442.56  134.69
   1  -3  -1 2333.67  134.19
   1  -3  -1 2354.26  134.19
   1  -3  -1 2471.65  134.59
   1  -3  -1 2385.46  134.29
   1  -3  -1 2201.78  134.19
   1  -3  -1 2336.67  134.19
  -1   3   1 2168.18  133.99
  -1   3   1 2279.87  134.59
  -1   3   1 2117.79  133.69
  -1   3   1 2133.09  134.19
  -1   3   1 2157.68  134.19
  -1   3   1 2121.99  134.09
  -1   3   1 2141.99  134.59
  -1   3   1 2103.59  134.09
   0  -3  -1 2859.31  166.18
   0  -3  -1 2803.72  165.98
   0  -3  -1 2660.53  166.78
   0  -3  -1 2880.31  165.98
   0  -3  -1 2760.72  166.28
   0  -3  -1 2768.52  166.68
   0  -3  -1 2951.70  166.68
   0  -3  -1 2632.34  165.98
   0  -3  -1 2743.13  166.28
   0  -3  -1 2720.83  165.98
   0   3   1 3012.40  166.28
   0   3   1 2642.04  166.08
   0   3   1 3036.20  166.68
   0   3   1 2688.23  166.08
   0   3   1 2937.81  166.28
  -1  -3  -1 1778.42  101.89
  -1  -3  -1 1684.63  101.19
  -1  -3  -1 1491.55  101.19
  -1  -3  -1 1868.71  102.29
  -1  -3  -1 1812.62  102.49
  -1  -3  -1 1778.42  102.19
  -1  -3  -1 1750.42  102.39
  -1  -3  -1 1769.62  101.99
   1   3   1 1548.05  101.29
   1   3   1 1736.53  102.19
   1   3   1 1638.94  101.79
  -2  -3  -1 1371.96   84.09
  -2  -3  -1 1464.35   83.99
  -2  -3  -1 1408.76   83.69
  -2  -3  -1 1427.46   84.29
  -2  -3  -1 1439.76   83.99
  -2  -3  -1 1464.05   84.39
   2   3   1 1338.57   84.09
   2   3   1 1296.37   82.79
  -3  -3  -1  926.51   64.39
  -3  -3  -1 1017.70   63.69
  -3  -3  -1 1062.09   62.99
  -3  -3  -1 1036.30   61.79
  -3  -3  -1 1036.30   63.09
  -3  -3  -1 1010.20   61.89
  -3  -3  -1 1043.10   63.19
   3   3   1 1103.99   63.69
   3   3   1 1073.39   61.89
   3   3   1 1051.89   61.89
   3   3   1 1082.79   63.19
  -4  -3  -1  184.78   14.00
  -4  -3  -1  179.98   14.80
  -4  -3  -1  191.98   11.40
  -4  -3  -1  184.68   11.40
  -4  -3  -1  178.78   12.30
  -4  -3  -1  195.68   16.10
  -4  -3  -1  199.98   15.60
  -4  -3  -1  184.68   13.80
  -4  -3  -1  188.18   12.00
  -4  -3  -1  174.68   14.60
  -4  -3  -1  180.88   13.40
   4   3   1  177.68   12.00
   4   3   1  169.58   11.90
   4   3   1  184.98   15.80
   4   3   1  169.88   13.90
  -5  -3  -1   98.89   12.60
  -5  -3  -1  107.59    8.30
  -5  -3  -1   96.49    7.10
  -5  -3  -1  107.99   13.90
  -5  -3  -1   93.89    8.70
  -5  -3  -1   96.49    7.20
  -5  -3  -1  104.09    9.90
  -5  -3  -1   94.59   12.10
  -5  -3  -1  104.19   10.20
  -5  -3  -1  103.39   11.10
   5   3   1   78.99   11.20
   5   3   1   73.59    8.80
   5   3   1   73.69    8.00
   5   3   1   69.09    7.70
  -6  -3  -1  362.76   24.80
  -6  -3  -1  338.67   26.90
  -6  -3  -1  350.46   24.70
  -6  -3  -1  361.96   23.30
  -6  -3  -1  361.16   27.70
  -6  -3  -1  382.86   28.20
  -6  -3  -1  355.06   23.20
  -6  -3  -1  348.57   24.00
  -6  -3  -1  374.76   25.20
  -6  -3  -1  342.87   24.40
  -6  -3  -1  376.96   28.90
   6   3   1  407.56   25.30
   6   3   1  395.36   24.00
   6   3   1  452.15   29.20
   6   3   1  378.96   23.80
  -7  -3  -1   12.50    5.90
  -7  -3  -1   13.50   11.70
  -7  -3  -1   13.40    5.80
  -7  -3  -1    6.60    4.10
  -7  -3  -1   -1.40    6.60
  -7  -3  -1   10.40   10.20
  -7  -3  -1    3.50    8.50
  -7  -3  -1    9.40    9.30
  -7  -3  -1    6.60    4.40
  -7  -3  -1    4.70    6.00
   7   3   1   17.00   11.90
   7   3   1    1.90    5.40
   7   3   1    7.70    6.50
   7   3   1   -2.00    5.30
  -8  -3  -1   23.80    7.60
  -8  -3  -1   26.00   14.00
  -8  -3  -1   -6.20   16.30
  -8  -3  -1    8.90    8.10
  -8  -3  -1    9.40    7.70
  -8  -3  -1   17.70    5.50
  -8  -3  -1   23.30    6.90
  -8  -3  -1    5.30   11.40
  -8  -3  -1   24.40    6.90
   8   3   1   30.50   15.30
   8   3   1   23.00    7.10
  -9  -3  -1   15.10   19.80
  -9  -3  -1   22.20    7.20
  -9  -3  -1   11.60    7.40
  -9  -3  -1   18.20    6.20
  -9  -3  -1    5.70   10.60
  -9  -3  -1   11.70    9.10
  -9  -3  -1   11.80   16.10
  -9  -3  -1   13.90   14.70
  -9  -3  -1    0.00    8.20
   9   3   1    0.30   17.10
 -10  -3  -1   25.30   22.20
 -10  -3  -1   -4.90   11.50
 -10  -3  -1   -8.00   19.00
 -10  -3  -1   15.20   10.60
 -10  -3  -1   -5.60   15.90
 -10  -3  -1   33.00   11.10
 -10  -3  -1   17.40    8.10
  10   3   1   18.20    9.90
  10   3   1  -13.70   19.60
  10   3   1   24.20    8.80
 -11  -3  -1   36.70   22.70
 -11  -3  -1   22.10   14.00
 -11  -3  -1  -14.10   27.20
 -11  -3  -1   43.50   20.00
  11   3   1   28.80   11.90
  11   3   1   -0.10   24.80
  11   3   1   43.10   10.70
 -12  -3  -1  -42.40   27.70
 -12  -3  -1    9.30   24.70
 -12  -3  -1    3.40   20.40
 -12  -3  -1   24.60   16.40
  12   3   1    2.00   12.60
  12   3   1  -34.40   26.00
  14  -4  -1   28.90   18.10
  14  -4  -1  -31.20   26.60
 -14   4   1   10.00   23.80
 -14   4   1   11.40   32.60
 -14   4   1   13.10   28.50
 -14   4   1   11.80   24.00
  13  -4  -1  -20.50   23.20
  13  -4  -1  -11.00   16.10
 -13   4   1  -24.40   26.20
 -13   4   1   -3.80   22.00
 -13   4   1    0.50   11.90
 -13   4   1  -35.60   21.50
 -13   4   1   -5.50   24.90
  12  -4  -1   88.79   10.60
  12  -4  -1   72.69   17.00
  12  -4  -1   49.30   23.60
  12  -4  -1   86.49   13.40
  12  -4  -1   39.50   13.80
 -12   4   1   97.09   22.70
 -12   4   1   60.89   13.60
 -12   4   1   80.89   26.00
 -12   4   1   62.19   18.60
  11  -4  -1  271.07   19.90
  11  -4  -1  301.17   26.70
  11  -4  -1  322.77   24.90
  11  -4  -1  260.77   24.30
 -11   4   1  223.88   27.30
 -11   4   1  263.87   25.30
 -11   4   1  229.58   35.00
 -11   4   1  222.28   29.80
  10  -4  -1    0.40    6.80
  10  -4  -1   25.10    9.30
  10  -4  -1   23.00   11.40
  10  -4  -1   16.80   11.10
  10  -4  -1   13.80   16.30
  10  -4  -1   11.20    9.30
 -10   4   1   18.80   13.80
 -10   4   1    9.00   12.70
 -10   4   1    4.20   15.40
 -10   4   1    5.30   14.30
 -10   4   1   27.40   12.50
 -10   4   1   -6.70   17.50
 -10   4   1   12.30    6.40
 -10   4   1   17.50    9.70
 -10   4   1   26.20   12.00
   9  -4  -1  263.07   27.80
   9  -4  -1  232.18   21.10
   9  -4  -1  268.17   21.10
   9  -4  -1  226.88   22.20
   9  -4  -1  223.08   22.20
   9  -4  -1  244.88   22.10
   9  -4  -1  267.37   19.40
   9  -4  -1  227.68   21.30
   9  -4  -1  246.48   20.50
  -9   4   1  246.38   22.70
  -9   4   1  227.28   25.50
  -9   4   1  246.98   24.80
  -9   4   1  255.27   23.10
  -9   4   1  279.87   27.40
  -9   4   1  239.68   28.50
  -9   4   1  255.57   23.40
  -9   4   1  239.18   21.90
  -9   4   1  242.08   26.90
  -9   4   1  267.27   18.60
   8  -4  -1   61.69    9.70
   8  -4  -1   63.29   10.60
   8  -4  -1   69.99   10.40
   8  -4  -1   65.89    9.10
   8  -4  -1   47.30    9.30
   8  -4  -1   68.09    9.20
   8  -4  -1   61.09   12.30
   8  -4  -1   65.59   10.60
   8  -4  -1   69.29    8.30
  -8   4   1   54.09   12.30
  -8   4   1   47.10   13.20
  -8   4   1   43.00    7.30
  -8   4   1   39.80   12.80
  -8   4   1   48.90   12.50
  -8   4   1   56.69   10.90
  -8   4   1   68.99   10.60
  -8   4   1   18.70   13.40
  -8   4   1   47.80    9.50
  -8   4   1   57.09   11.00
   7  -4  -1   31.20    8.80
   7  -4  -1   44.50    8.40
   7  -4  -1   39.60   11.70
   7  -4  -1   36.00    8.90
   7  -4  -1   44.00    7.90
   7  -4  -1   38.70    7.70
   7  -4  -1   42.60    8.50
   7  -4  -1   45.80    7.30
   7  -4  -1   34.10    7.10
  -7   4   1   47.20   11.00
  -7   4   1   58.69    6.90
  -7   4   1   47.70    8.30
  -7   4   1   66.89   11.10
  -7   4   1   40.90   10.60
  -7   4   1   41.60   11.60
  -7   4   1   57.89   12.00
  -7   4   1   63.29    9.40
  -7   4   1   67.59    9.50
  -7   4   1   80.69    9.90
   6  -4  -1 2286.47  134.59
   6  -4  -1 2233.38  134.59
   6  -4  -1 2323.17  133.99
   6  -4  -1 2227.48  134.59
   6  -4  -1 2293.17  136.09
   6  -4  -1 2185.38  134.29
   6  -4  -1 2287.57  134.49
   6  -4  -1 2258.27  134.39
  -6   4   1 2260.37  136.89
  -6   4   1 2242.78  135.09
  -6   4   1 2238.18  133.79
  -6   4   1 2119.99  134.49
  -6   4   1 2306.57  134.79
  -6   4   1 2276.67  134.79
  -6   4   1 2248.97  135.39
  -6   4   1 2118.29  135.49
  -6   4   1 2179.38  135.29
  -6   4   1 2205.78  134.19
   5  -4  -1  621.24   41.90
   5  -4  -1  620.44   40.40
   5  -4  -1  619.94   40.20
   5  -4  -1  618.34   40.00
   5  -4  -1  626.44   40.20
   5  -4  -1  604.64   40.80
   5  -4  -1  671.23   40.30
   5  -4  -1  641.54   40.40
  -5   4   1  668.03   40.00
  -5   4   1  688.23   40.80
  -5   4   1  643.24   40.00
  -5   4   1  635.64   41.50
  -5   4   1  648.94   41.30
  -5   4   1  681.13   43.00
  -5   4   1  624.04   40.90
  -5   4   1  685.23   41.00
   4  -4  -1  304.87   20.80
   4  -4  -1  339.77   21.20
   4  -4  -1  338.97   21.00
   4  -4  -1  339.27   20.80
   4  -4  -1  328.17   22.60
   4  -4  -1  296.77   22.00
   4  -4  -1  331.57   21.10
   4  -4  -1  347.17   20.80
   4  -4  -1  326.57   21.00
  -4   4   1  259.47   24.40
  -4   4   1  265.17   22.60
  -4   4   1  309.77   21.10
  -4   4   1  294.47   21.60
  -4   4   1  318.27   20.70
  -4   4   1  297.07   21.20
  -4   4   1  300.67   21.30
  -4   4   1  331.07   21.40
  -4   4   1  285.07   21.40
  -4   4   1  306.77   20.10
   3  -4  -1 2312.97  137.29
   3  -4  -1 2294.27  137.29
   3  -4  -1 2486.95  137.19
   3  -4  -1 2334.47  137.19
   3  -4  -1 2330.37  137.89
   3  -4  -1 2280.97  136.19
   3  -4  -1 2317.57  137.09
   3  -4  -1 2500.05  137.29
   3  -4  -1 2575.94  137.39
   3  -4  -1 2413.36  137.09
  -3   4   1 2115.39  137.39
  -3   4   1 2137.29  137.39
  -3   4   1 2292.87  137.49
  -3   4   1 1999.90  138.09
  -3   4   1 2182.08  137.39
  -3   4   1 2235.88  137.29
   2  -4  -1   75.69    4.80
   2  -4  -1   83.59    7.00
   2  -4  -1   73.09    6.80
   2  -4  -1   68.09    7.10
   2  -4  -1   83.79    7.40
   2  -4  -1   88.69    7.20
   2  -4  -1   87.29    6.80
   2  -4  -1   70.99    7.90
   2  -4  -1   90.99    7.10
   2  -4  -1   78.49    8.30
  -2   4   1   61.99    8.40
  -2   4   1   71.69    4.80
  -2   4   1   64.49    7.20
  -2   4   1   62.19    7.50
  -2   4   1   69.29    7.30
  -2   4   1   66.69    8.10
   1  -4  -1 1579.94   93.69
   1  -4  -1 1547.55   93.49
   1  -4  -1 1597.74   94.09
   1  -4  -1 1541.55   94.39
   1  -4  -1 1462.35   93.09
   1  -4  -1 1569.04   93.59
   1  -4  -1 1647.54   93.49
  -1   4   1 1583.94   93.49
  -1   4   1 1567.04   93.79
  -1   4   1 1576.14   93.69
  -1   4   1 1614.74   93.39
  -1   4   1 1486.25   93.69
  -1   4   1 1548.05   94.19
  -1   4   1 1669.63   94.29
   0  -4  -1 1578.84   92.59
   0  -4  -1 1575.94   91.59
   0  -4  -1 1567.24   91.49
   0  -4  -1 1564.64   91.99
   0  -4  -1 1570.24   92.79
   0  -4  -1 1563.74   91.89
   0  -4  -1 1552.44   91.59
   0  -4  -1 1554.74   92.49
   0  -4  -1 1443.46   91.59
   0  -4  -1 1524.45   91.99
   0  -4  -1 1509.75   91.89
   0   4   1 1567.14   92.59
   0   4   1 1472.25   91.69
   0   4   1 1518.35   91.69
   0   4   1 1551.44   91.99
   0   4   1 1568.54   91.99
  -1  -4  -1  351.86   22.10
  -1  -4  -1  370.86   23.20
  -1  -4  -1  377.96   24.20
  -1  -4  -1  365.46   23.80
  -1  -4  -1  396.86   23.60
  -1  -4  -1  345.07   22.30
  -1  -4  -1  357.26   23.90
  -1  -4  -1  344.67   23.20
   1   4   1  377.16   22.40
   1   4   1  395.46   22.30
   1   4   1  391.56   23.80
  -2  -4  -1  995.80   59.99
  -2  -4  -1  972.30   59.79
  -2  -4  -1  978.20   60.29
  -2  -4  -1  990.80   60.49
  -2  -4  -1  993.60   60.19
  -2  -4  -1 1010.10   60.49
  -3  -4  -1  414.66   30.10
  -3  -4  -1  475.05   29.80
  -3  -4  -1  482.75   29.90
  -3  -4  -1  457.25   27.10
  -3  -4  -1  435.26   27.10
  -3  -4  -1  477.95   29.40
  -3  -4  -1  444.76   29.70
  -3  -4  -1  479.95   29.20
   3   4   1  445.56   27.00
   3   4   1  431.86   26.90
  -4  -4  -1  157.38   13.20
  -4  -4  -1  157.88   14.20
  -4  -4  -1  181.58   14.90
  -4  -4  -1  165.48   14.00
  -4  -4  -1  156.78   10.50
  -4  -4  -1  147.99   14.10
  -4  -4  -1  154.08   14.40
  -4  -4  -1  156.18   12.90
  -4  -4  -1  164.68   13.50
  -4  -4  -1  169.18   15.50
  -4  -4  -1  155.98   10.20
   4   4   1  153.58   15.00
   4   4   1  142.29    9.90
   4   4   1  138.59   10.10
  -5  -4  -1  307.47   21.80
  -5  -4  -1  299.07   21.20
  -5  -4  -1  274.77   19.20
  -5  -4  -1  305.17   19.00
  -5  -4  -1  308.07   23.10
  -5  -4  -1  281.07   22.40
  -5  -4  -1  309.47   23.50
  -5  -4  -1  297.27   23.30
  -5  -4  -1  302.27   22.70
  -5  -4  -1  316.47   21.10
  -5  -4  -1  320.47   24.40
   5   4   1  328.47   23.80
   5   4   1  268.17   18.60
   5   4   1  280.27   18.80
  -6  -4  -1  515.65   35.70
  -6  -4  -1  497.55   31.80
  -6  -4  -1  486.25   33.90
  -6  -4  -1  485.85   33.90
  -6  -4  -1  468.55   32.20
  -6  -4  -1  464.35   30.30
  -6  -4  -1  493.25   31.80
  -6  -4  -1  469.35   34.30
  -6  -4  -1  474.55   30.70
   6   4   1  468.35   30.00
   6   4   1  495.35   35.30
  -7  -4  -1  150.58   14.90
  -7  -4  -1  146.19   13.20
  -7  -4  -1  132.89   20.50
  -7  -4  -1  147.09   19.80
  -7  -4  -1  154.98   19.50
  -7  -4  -1  127.89   13.80
  -7  -4  -1  135.49   15.90
  -7  -4  -1  165.98   18.80
  -7  -4  -1  142.59   14.60
   7   4   1  137.49   12.30
   7   4   1  177.28   22.20
  -8  -4  -1   41.20   18.90
  -8  -4  -1   28.70   15.40
  -8  -4  -1   33.20    8.70
  -8  -4  -1   35.70    9.60
  -8  -4  -1   28.10   13.90
  -8  -4  -1   32.10    7.90
  -8  -4  -1   26.10    8.10
  -8  -4  -1   31.30    7.90
   8   4   1   21.50   15.30
   8   4   1   31.40    6.60
   8   4   1   23.50    7.00
  -9  -4  -1   11.80    8.70
  -9  -4  -1    5.00   15.30
  -9  -4  -1    4.40   30.00
  -9  -4  -1    1.50    9.60
  -9  -4  -1  -22.20   20.30
  -9  -4  -1    6.70    8.00
  -9  -4  -1    7.50    8.20
  -9  -4  -1   -2.30    9.30
   9   4   1   11.60    7.00
   9   4   1    3.20    7.60
 -10  -4  -1    7.60   15.90
 -10  -4  -1   25.00   21.60
 -10  -4  -1    6.60   11.50
 -10  -4  -1    6.60   23.60
 -10  -4  -1    8.90    8.70
  10   4   1   10.10    7.80
  10   4   1  -10.50   20.20
  10   4   1    0.80    8.70
 -11  -4  -1  -27.70   26.60
 -11  -4  -1    6.70   12.90
 -11  -4  -1  -17.50   22.70
 -11  -4  -1   19.00   19.00
  11   4   1   22.60   24.10
  11   4   1   28.30   10.30
  11   4   1    3.50    9.10
 -12  -4  -1  -40.90   29.70
 -12  -4  -1   16.10   25.90
 -12  -4  -1   30.20   23.20
 -12  -4  -1  -29.60   14.40
  12   4   1   -0.30   11.10
  12   4   1  -46.50   25.70
  14  -5  -1   -1.70   18.20
  14  -5  -1  -33.30   25.40
 -14   5   1   -2.90   26.20
 -14   5   1  -21.60   24.40
 -14   5   1    6.80   30.50
 -14   5   1  -43.00   31.20
  13  -5  -1  -40.50   22.90
  13  -5  -1   -8.80   15.70
 -13   5   1  -39.70   26.60
 -13   5   1  -21.00   12.60
 -13   5   1    1.40   25.00
 -13   5   1   -2.00   22.10
 -13   5   1  -11.50   22.90
  12  -5  -1   -5.10   20.60
  12  -5  -1   13.50   11.10
  12  -5  -1  -17.00   19.00
  12  -5  -1    2.90    7.20
  12  -5  -1   18.10   12.90
 -12   5   1    3.30   20.10
 -12   5   1   -6.00   22.90
 -12   5   1    3.50   17.90
 -12   5   1   -1.80   11.90
 -12   5   1  -18.50   22.90
 -12   5   1   10.70   20.00
  11  -5  -1   95.39   16.70
  11  -5  -1   91.19   16.10
  11  -5  -1   98.39   22.40
  11  -5  -1  109.09   15.30
  11  -5  -1   97.09   11.50
  11  -5  -1  151.78   19.20
 -11   5   1   93.79   21.00
 -11   5   1  110.69   25.20
 -11   5   1  122.29   21.10
 -11   5   1  107.39   28.90
 -11   5   1   98.99   15.00
  10  -5  -1   28.50   12.20
  10  -5  -1   29.30   10.90
  10  -5  -1   23.00   16.10
  10  -5  -1   32.80   12.10
  10  -5  -1   23.20    8.30
 -10   5   1   40.70   16.30
 -10   5   1   33.20   17.00
 -10   5   1   13.30   11.10
 -10   5   1   27.90   12.20
 -10   5   1   37.70   16.90
 -10   5   1   34.30   15.40
 -10   5   1   37.20    7.80
 -10   5   1   34.60   13.30
   9  -5  -1   63.69   12.40
   9  -5  -1   76.99   10.80
   9  -5  -1   56.49   10.50
   9  -5  -1   64.99   11.40
   9  -5  -1   80.39   16.90
   9  -5  -1   57.79   11.20
   9  -5  -1   52.09   12.70
   9  -5  -1   69.39   11.50
   9  -5  -1   72.29    9.90
  -9   5   1   88.79    9.50
  -9   5   1  106.59   16.40
  -9   5   1   77.59   12.50
  -9   5   1   83.19   17.80
  -9   5   1   86.99   13.30
  -9   5   1   87.99   15.30
  -9   5   1   60.69   15.80
  -9   5   1   97.69   13.90
  -9   5   1   88.69   15.40
  -9   5   1   97.29   19.70
   8  -5  -1  105.09   12.30
   8  -5  -1   98.29   12.00
   8  -5  -1   97.19   11.40
   8  -5  -1  124.59   16.40
   8  -5  -1  110.89   13.10
   8  -5  -1  112.69   14.90
   8  -5  -1  121.59   12.90
   8  -5  -1  122.29   13.60
   8  -5  -1  110.09   11.50
  -8   5   1   93.49   16.50
  -8   5   1   90.09    9.90
  -8   5   1   76.09   11.60
  -8   5   1   71.49   14.30
  -8   5   1   87.39   14.50
  -8   5   1   62.39   15.40
  -8   5   1   72.99   12.10
  -8   5   1   73.59   14.50
  -8   5   1   66.59   11.60
   7  -5  -1   38.00   11.60
   7  -5  -1   35.80    8.00
   7  -5  -1   50.49    8.60
   7  -5  -1   58.29   10.00
   7  -5  -1   46.00    8.50
   7  -5  -1   51.69    9.40
   7  -5  -1   42.90    8.00
   7  -5  -1   38.90    7.70
   7  -5  -1   52.19    7.80
  -7   5   1   45.30    7.70
  -7   5   1   30.90    8.50
  -7   5   1   41.90   10.90
  -7   5   1   46.20   10.90
  -7   5   1   39.90   11.30
  -7   5   1   43.50    9.00
  -7   5   1   51.69    8.80
  -7   5   1   28.70   10.50
  -7   5   1   36.40   11.60
  -7   5   1   35.90   10.80
   6  -5  -1   27.80    7.30
   6  -5  -1   16.30    6.30
   6  -5  -1    8.40    6.20
   6  -5  -1   12.80    8.80
   6  -5  -1   14.50    7.40
   6  -5  -1   32.00    6.70
   6  -5  -1   15.20    5.90
   6  -5  -1   15.50    7.00
   6  -5  -1   20.70    6.30
  -6   5   1   13.60    8.10
  -6   5   1    1.90    7.90
  -6   5   1   14.60   10.60
  -6   5   1   16.50    9.00
  -6   5   1   11.10    7.40
  -6   5   1   18.80    6.20
  -6   5   1    2.80    8.60
  -6   5   1   19.40    8.20
  -6   5   1   19.30    7.20
   5  -5  -1  203.68   15.80
   5  -5  -1  191.08   15.90
   5  -5  -1  184.08   15.20
   5  -5  -1  188.68   15.30
   5  -5  -1  186.88   16.00
   5  -5  -1  183.08   15.30
   5  -5  -1  216.48   15.80
   5  -5  -1  194.28   15.40
   5  -5  -1  182.38   18.00
  -5   5   1  217.58   17.20
  -5   5   1  210.18   14.40
  -5   5   1  224.98   16.30
  -5   5   1  182.08   16.40
  -5   5   1  204.58   16.40
  -5   5   1  202.78   17.40
  -5   5   1  205.78   16.50
  -5   5   1  202.78   17.50
  -5   5   1  205.78   16.50
  -5   5   1  196.18   19.60
   4  -5  -1   16.70    5.30
   4  -5  -1   24.70    5.50
   4  -5  -1   12.60    5.00
   4  -5  -1   16.60    5.10
   4  -5  -1   17.70    4.70
   4  -5  -1    8.70    6.50
   4  -5  -1    7.80    4.70
   4  -5  -1   11.90    4.60
   4  -5  -1   15.40    6.00
  -4   5   1   14.30    5.30
  -4   5   1   12.10    5.90
  -4   5   1    0.00    5.60
  -4   5   1   12.50    5.60
  -4   5   1   15.20    3.40
  -4   5   1   11.50    5.70
  -4   5   1    5.80    6.00
  -4   5   1    9.10    7.50
   3  -5  -1  598.94   37.30
   3  -5  -1  640.74   37.60
   3  -5  -1  639.44   37.80
   3  -5  -1  586.74   37.30
   3  -5  -1  581.04   37.90
   3  -5  -1  608.84   37.30
   3  -5  -1  608.54   38.40
   3  -5  -1  570.44   37.50
  -3   5   1  584.84   39.00
  -3   5   1  613.64   38.00
  -3   5   1  604.04   38.00
  -3   5   1  583.44   35.80
  -3   5   1  612.64   37.70
  -3   5   1  621.04   38.00
  -3   5   1  578.54   38.10
  -3   5   1  617.14   38.10
   2  -5  -1  657.03   42.90
   2  -5  -1  704.43   42.00
   2  -5  -1  664.93   41.70
   2  -5  -1  631.24   41.80
   2  -5  -1  691.23   41.80
   2  -5  -1  688.83   41.90
   2  -5  -1  685.53   41.90
   2  -5  -1  608.84   42.40
   2  -5  -1  674.13   42.70
  -2   5   1  718.33   43.00
  -2   5   1  716.73   42.40
  -2   5   1  689.13   42.20
  -2   5   1  609.64   42.40
  -2   5   1  722.33   42.20
  -2   5   1  752.62   41.70
  -2   5   1  709.23   42.80
   1  -5  -1   97.19    8.70
   1  -5  -1  102.99    8.90
   1  -5  -1  125.89   11.20
   1  -5  -1  102.89    7.70
   1  -5  -1  113.39    8.40
   1  -5  -1  100.69   11.00
   1  -5  -1  112.39    8.60
   1  -5  -1  123.19    7.80
   1  -5  -1  114.79   10.80
   1  -5  -1  122.09    9.30
  -1   5   1  114.79   10.00
  -1   5   1  111.49    7.90
  -1   5   1  106.69    8.90
  -1   5   1  114.69    9.30
  -1   5   1  104.99    8.90
  -1   5   1  120.99   10.30
  -1   5   1  119.19   10.70
  -1   5   1  121.79    8.20
   0  -5  -1  394.06   25.00
   0  -5  -1  372.86   24.90
   0  -5  -1  388.76   24.30
   0  -5  -1  369.06   26.30
   0  -5  -1  402.26   24.80
   0  -5  -1  381.76   24.40
   0  -5  -1  389.66   25.90
   0  -5  -1  394.16   24.10
   0  -5  -1  381.06   24.70
   0   5   1  427.16   26.00
   0   5   1  423.06   25.30
   0   5   1  432.26   25.30
   0   5   1  395.16   24.50
   0   5   1  401.96   24.40
  -1  -5  -1  212.68   15.30
  -1  -5  -1  231.18   16.60
  -1  -5  -1  204.08   17.00
  -1  -5  -1  206.18   14.80
  -1  -5  -1  210.28   15.60
  -1  -5  -1  200.58   14.70
  -1  -5  -1  205.78   13.40
  -1  -5  -1  198.08   13.40
  -1  -5  -1  222.08   16.60
   1   5   1  236.48   14.90
   1   5   1  218.28   13.40
   1   5   1  223.78   15.10
   1   5   1  239.88   16.00
   1   5   1  219.28   13.40
  -2  -5  -1 1304.77   81.69
  -2  -5  -1 1342.87   81.79
  -2  -5  -1 1297.67   79.59
  -2  -5  -1 1371.76   81.89
  -2  -5  -1 1318.17   79.59
  -2  -5  -1 1434.96   81.79
  -2  -5  -1 1359.96   81.39
  -3  -5  -1  584.54   37.10
  -3  -5  -1  589.34   37.80
  -3  -5  -1  594.44   37.30
  -3  -5  -1  559.34   34.80
  -3  -5  -1  601.54   37.70
  -3  -5  -1  580.24   38.00
  -3  -5  -1  607.34   37.90
  -3  -5  -1  589.94   34.80
  -3  -5  -1  575.04   37.60
  -4  -5  -1  247.58   17.80
  -4  -5  -1  222.48   18.90
  -4  -5  -1  217.88   18.30
  -4  -5  -1  212.48   17.50
  -4  -5  -1  212.78   14.10
  -4  -5  -1  236.58   18.20
  -4  -5  -1  216.98   14.20
  -4  -5  -1  232.58   18.70
  -4  -5  -1  246.38   20.80
  -4  -5  -1  228.38   18.30
  -4  -5  -1  234.88   18.00
  -5  -5  -1  175.58   16.10
  -5  -5  -1  178.68   17.10
  -5  -5  -1  179.38   11.80
  -5  -5  -1  173.48   11.90
  -5  -5  -1  186.28   18.10
  -5  -5  -1  165.48   16.50
  -5  -5  -1  190.68   20.70
  -5  -5  -1  200.68   16.00
  -5  -5  -1  189.18   16.90
  -5  -5  -1  218.98   17.80
  -5  -5  -1  173.68   17.10
   5   5   1  140.39   10.50
   5   5   1  148.09   10.50
  -6  -5  -1   12.20   10.80
  -6  -5  -1   30.40    5.20
  -6  -5  -1   25.80   11.80
  -6  -5  -1   23.00    9.70
  -6  -5  -1   18.50   14.50
  -6  -5  -1   14.60    7.80
  -6  -5  -1   22.40   10.80
  -6  -5  -1   23.50    5.40
  -6  -5  -1   24.00    8.50
  -6  -5  -1   34.60   12.50
  -6  -5  -1   24.10    7.80
  -6  -5  -1   13.20    9.40
   6   5   1   24.70    3.70
   6   5   1   24.80    3.90
  -7  -5  -1   28.30   11.90
  -7  -5  -1   36.40    8.50
  -7  -5  -1   41.90    8.60
  -7  -5  -1   30.70    7.00
  -7  -5  -1   38.40    9.90
  -7  -5  -1   31.70   10.90
  -7  -5  -1   25.00    6.40
  -7  -5  -1   41.00   17.40
  -7  -5  -1   41.80   15.70
   7   5   1   28.40    4.90
   7   5   1   24.50    4.90
  -8  -5  -1    3.60   14.00
  -8  -5  -1   11.50    8.20
  -8  -5  -1    4.70    8.30
  -8  -5  -1    5.80    8.90
  -8  -5  -1    1.50   15.50
  -8  -5  -1  -17.60    9.60
  -8  -5  -1    5.20    7.30
  -8  -5  -1   -9.90   19.00
   8   5   1    8.40    5.00
   8   5   1    4.70    5.40
   8   5   1    6.00   16.00
  -9  -5  -1   49.20   19.10
  -9  -5  -1   39.10   24.00
  -9  -5  -1   37.80   10.30
  -9  -5  -1   45.40   10.10
  -9  -5  -1   56.49   21.10
   9   5   1   49.00   20.00
   9   5   1   41.20    7.10
   9   5   1   46.20    7.60
 -10  -5  -1   -0.30   24.20
 -10  -5  -1   19.30   10.00
 -10  -5  -1   19.30   21.10
 -10  -5  -1   13.30   11.10
 -10  -5  -1   28.90   17.80
  10   5   1    0.40    6.60
  10   5   1    0.40    7.30
 -11  -5  -1  -10.90   20.80
 -11  -5  -1   41.10   29.10
 -11  -5  -1   13.50   12.40
 -11  -5  -1    2.50   24.00
  11   5   1   -3.00    7.80
  11   5   1   -8.50    6.90
  14  -6  -1  -33.40   17.40
  14  -6  -1  -40.90   25.40
 -14   6   1    8.70   25.20
 -14   6   1  -19.10   25.50
 -14   6   1  -17.70   29.20
 -14   6   1  -35.50   26.40
  13  -6  -1  -23.40   22.90
  13  -6  -1  -12.30   16.50
 -13   6   1    6.40   26.10
 -13   6   1   27.30   23.30
 -13   6   1  -29.20   27.50
 -13   6   1   -0.40   14.40
 -13   6   1   15.60   24.20
  12  -6  -1   14.60   10.60
  12  -6  -1  -43.30   19.50
  12  -6  -1   16.50    8.90
  12  -6  -1    1.70   14.40
  12  -6  -1  -17.00   13.70
 -12   6   1    3.10   19.20
 -12   6   1   -0.70   22.30
 -12   6   1   34.50   20.60
 -12   6   1    4.80   24.80
 -12   6   1   -8.00   12.40
 -12   6   1   24.90   21.90
  11  -6  -1   20.60   19.20
  11  -6  -1   22.60   13.50
  11  -6  -1   15.10   12.60
  11  -6  -1   14.20    9.30
 -11   6   1   20.80   20.40
 -11   6   1   22.40   18.20
 -11   6   1    9.20   12.10
 -11   6   1   42.70   18.40
 -11   6   1   43.30   14.90
 -11   6   1   28.50   17.70
 -11   6   1   19.70   22.70
  10  -6  -1   70.79   14.90
  10  -6  -1   89.49   11.80
  10  -6  -1   72.09   12.00
  10  -6  -1   62.89   18.40
  10  -6  -1   70.29   10.80
  10  -6  -1   60.89   14.30
  10  -6  -1   63.09   13.00
 -10   6   1   55.29   13.00
 -10   6   1   82.39   18.30
 -10   6   1   74.49   18.70
 -10   6   1   73.29   20.30
 -10   6   1   96.29   14.90
 -10   6   1   59.29   17.40
 -10   6   1   67.59   15.20
   9  -6  -1  111.89   15.20
   9  -6  -1  114.49   12.60
   9  -6  -1  122.49   15.40
   9  -6  -1   92.59   13.60
   9  -6  -1   96.89   13.10
   9  -6  -1  109.19   15.50
   9  -6  -1  120.89   18.50
   9  -6  -1  118.59   14.50
  -9   6   1  126.49   17.60
  -9   6   1  135.09   16.60
  -9   6   1  130.39   18.00
  -9   6   1  125.39   15.80
  -9   6   1  101.19   14.30
  -9   6   1  144.39   20.20
  -9   6   1  112.49   18.20
   8  -6  -1  195.28   23.10
   8  -6  -1  187.08   19.10
   8  -6  -1  204.08   18.30
   8  -6  -1  203.18   18.60
   8  -6  -1  193.88   19.60
   8  -6  -1  173.28   17.70
   8  -6  -1  196.98   17.80
   8  -6  -1  226.28   18.20
   8  -6  -1  169.18   17.20
  -8   6   1  196.28   22.70
  -8   6   1  198.08   18.00
  -8   6   1  205.48   24.40
  -8   6   1  184.88   22.60
  -8   6   1  153.98   19.90
  -8   6   1  187.98   21.40
  -8   6   1  177.98   19.90
  -8   6   1  234.48   26.00
   7  -6  -1  288.97   20.30
   7  -6  -1  252.77   21.00
   7  -6  -1  237.18   20.60
   7  -6  -1  237.78   19.90
   7  -6  -1  288.27   19.70
   7  -6  -1  275.07   20.10
   7  -6  -1  245.68   23.80
   7  -6  -1  251.07   21.50
   7  -6  -1  238.08   20.00
  -7   6   1  250.67   19.80
  -7   6   1  255.87   23.50
  -7   6   1  222.38   23.00
  -7   6   1  247.98   22.20
  -7   6   1  266.37   24.40
  -7   6   1  234.48   22.30
  -7   6   1  237.28   23.30
  -7   6   1  262.57   24.00
   6  -6  -1  254.77   19.60
   6  -6  -1  252.77   19.50
   6  -6  -1  248.48   20.60
   6  -6  -1  262.47   20.40
   6  -6  -1  242.08   20.40
   6  -6  -1  274.77   19.40
   6  -6  -1  250.47   22.50
   6  -6  -1  280.27   20.20
   6  -6  -1  275.67   19.80
  -6   6   1  268.67   23.60
  -6   6   1  273.77   22.40
  -6   6   1  266.37   21.00
  -6   6   1  265.67   22.30
  -6   6   1  262.47   24.90
  -6   6   1  274.27   18.90
  -6   6   1  249.97   20.80
  -6   6   1  247.88   23.50
   5  -6  -1   51.59    8.60
   5  -6  -1   53.29    7.70
   5  -6  -1   59.49    8.20
   5  -6  -1   46.80    8.70
   5  -6  -1   54.49    8.50
   5  -6  -1   55.49    7.60
   5  -6  -1   61.99    8.00
   5  -6  -1   58.29    8.60
   5  -6  -1   59.59    9.90
  -5   6   1   63.49   10.20
  -5   6   1   74.79   10.20
  -5   6   1   65.39    9.40
  -5   6   1   73.89   12.40
  -5   6   1   63.49   10.00
  -5   6   1   80.09    9.50
  -5   6   1   88.39    9.70
  -5   6   1   81.19    7.40
   4  -6  -1  107.29   11.20
   4  -6  -1  130.89   11.10
   4  -6  -1  107.59   10.20
   4  -6  -1  127.99   10.40
   4  -6  -1  102.79   10.10
   4  -6  -1  116.29   11.70
   4  -6  -1  114.29   12.70
   4  -6  -1  117.99   10.70
   4  -6  -1  104.59   11.10
  -4   6   1   90.39   12.00
  -4   6   1   80.59   10.40
  -4   6   1   94.99   12.30
  -4   6   1   92.89   11.00
  -4   6   1  100.19   11.50
  -4   6   1   94.79   11.50
  -4   6   1   76.09    9.90
  -4   6   1   69.69   11.90
   3  -6  -1  107.99    9.70
   3  -6  -1   95.89    9.50
   3  -6  -1  103.59   10.40
   3  -6  -1   98.69   10.00
   3  -6  -1  118.29   10.00
   3  -6  -1   88.19    9.80
   3  -6  -1   96.19   11.10
   3  -6  -1   95.69   11.60
   3  -6  -1  106.89    9.60
  -3   6   1  102.09   10.50
  -3   6   1   87.89   12.60
  -3   6   1   95.79    9.50
  -3   6   1  106.79   11.70
  -3   6   1   95.89   11.60
  -3   6   1  110.79   10.90
  -3   6   1   88.89   10.60
   2  -6  -1  271.87   15.80
   2  -6  -1  288.37   18.20
   2  -6  -1  263.87   15.70
   2  -6  -1  282.67   18.90
   2  -6  -1  272.47   19.40
   2  -6  -1  298.17   18.30
   2  -6  -1  257.97   18.00
   2  -6  -1  281.27   17.70
   2  -6  -1  270.57   19.40
   2  -6  -1  290.67   17.60
   2  -6  -1  284.17   18.10
  -2   6   1  225.98   19.70
  -2   6   1  254.67   18.80
  -2   6   1  241.58   17.60
  -2   6   1  236.08   17.20
  -2   6   1  241.58   18.70
  -2   6   1  235.08   19.30
  -2   6   1  227.38   18.20
   1  -6  -1 1083.79   62.49
   1  -6  -1 1017.00   61.39
   1  -6  -1 1011.60   61.09
   1  -6  -1  971.20   60.69
   1  -6  -1 1039.80   61.69
   1  -6  -1  949.40   62.49
   1  -6  -1 1021.90   62.79
   1  -6  -1  986.90   60.79
   1  -6  -1 1011.00   61.29
   1  -6  -1 1022.90   61.29
   1  -6  -1 1019.60   62.49
   1  -6  -1 1041.10   61.69
  -1   6   1 1073.59   60.69
  -1   6   1  993.10   61.39
  -1   6   1 1049.59   60.79
  -1   6   1 1068.19   62.69
  -1   6   1  990.80   61.79
  -1   6   1  999.60   61.79
  -1   6   1 1006.40   61.39
  -1   6   1  962.10   63.39
   0  -6  -1 1598.24   95.69
   0  -6  -1 1578.04   94.29
   0  -6  -1 1544.85   93.59
   0  -6  -1 1653.23   95.39
   0  -6  -1 1584.94   94.59
   0  -6  -1 1580.74   95.39
   0  -6  -1 1590.14   93.89
   0  -6  -1 1573.14   94.29
   0  -6  -1 1527.55   93.69
   0  -6  -1 1637.94   94.69
   0   6   1 1537.35   94.49
   0   6   1 1537.05   94.59
   0   6   1 1591.44   95.39
   0   6   1 1524.55   93.89
  -1  -6  -1  158.28   14.40
  -1  -6  -1  186.18   15.30
  -1  -6  -1  169.68   13.50
  -1  -6  -1  150.88   11.20
  -1  -6  -1  165.18   14.80
  -1  -6  -1  155.28   13.60
  -1  -6  -1  157.48   11.30
  -1  -6  -1  157.78   13.50
  -1  -6  -1  149.39   14.10
  -1  -6  -1  136.29   14.10
   1   6   1  202.38   11.10
   1   6   1  208.28   13.30
   1   6   1  209.38   13.70
  -2  -6  -1   60.79    8.60
  -2  -6  -1   69.19    9.50
  -2  -6  -1   71.29    9.30
  -2  -6  -1   60.79    8.90
  -2  -6  -1   65.19    5.30
  -2  -6  -1   72.79    5.10
  -2  -6  -1   82.39   10.70
  -2  -6  -1   68.89    7.80
  -2  -6  -1   67.69    9.40
  -2  -6  -1   65.69    9.40
  -3  -6  -1  441.96   26.20
  -3  -6  -1  433.76   26.20
  -3  -6  -1  450.65   29.10
  -3  -6  -1  447.46   30.50
  -3  -6  -1  431.56   29.60
  -3  -6  -1  412.96   30.40
  -3  -6  -1  444.96   30.20
  -3  -6  -1  453.55   30.10
  -3  -6  -1  438.86   29.90
  -4  -6  -1   33.60    3.80
  -4  -6  -1   23.80    8.20
  -4  -6  -1   25.50    8.30
  -4  -6  -1   34.40   10.30
  -4  -6  -1   34.40    8.50
  -4  -6  -1   36.40    3.70
  -4  -6  -1   26.80    9.90
  -4  -6  -1   32.50    9.00
  -4  -6  -1   21.40    8.90
  -4  -6  -1   33.00    7.90
  -4  -6  -1   41.40   11.40
  -4  -6  -1   35.30    8.10
  -5  -6  -1  174.88   19.40
  -5  -6  -1  184.58   12.70
  -5  -6  -1  190.38   19.00
  -5  -6  -1  181.88   20.00
  -5  -6  -1  196.58   21.60
  -5  -6  -1  193.68   12.70
  -5  -6  -1  189.78   18.30
  -5  -6  -1  187.88   18.00
  -5  -6  -1  228.68   21.50
  -5  -6  -1  170.18   16.90
  -5  -6  -1  195.08   20.40
  -5  -6  -1  213.28   20.20
  -6  -6  -1  208.08   21.80
  -6  -6  -1  191.88   20.60
  -6  -6  -1  167.68   18.80
  -6  -6  -1  166.28   13.10
  -6  -6  -1  175.28   13.20
  -6  -6  -1  157.08   17.20
  -6  -6  -1  177.38   19.70
  -6  -6  -1  171.28   22.20
  -6  -6  -1  213.18   25.20
  -6  -6  -1  201.08   18.90
  -6  -6  -1  166.98   17.60
  -7  -6  -1   62.89   10.60
  -7  -6  -1   42.90   15.80
  -7  -6  -1   38.70   10.40
  -7  -6  -1   49.80   18.50
  -7  -6  -1   49.30    7.20
  -7  -6  -1   73.29   14.10
  -7  -6  -1   27.40   12.50
  -7  -6  -1   46.70    7.20
  -8  -6  -1  -18.70   11.20
  -8  -6  -1   28.80   21.40
  -8  -6  -1    1.80   19.60
  -8  -6  -1   13.00    7.40
  -8  -6  -1   24.10   14.90
  -8  -6  -1    1.20    9.10
  -8  -6  -1   26.50    9.70
  -9  -6  -1    5.30    8.10
  -9  -6  -1   36.90   18.20
  -9  -6  -1  -13.90   22.00
  -9  -6  -1   12.20    8.80
  -9  -6  -1    0.70   20.30
  -9  -6  -1   15.00   10.10
 -10  -6  -1   -2.80    9.00
 -10  -6  -1  -39.50   25.40
 -10  -6  -1   14.90   19.30
 -10  -6  -1    1.00   23.90
 -10  -6  -1  -11.90    9.40
  14  -7  -1   -1.10   17.80
  14  -7  -1  -24.50   25.60
 -14   7   1   -3.70   25.20
 -14   7   1  -26.20   25.50
 -14   7   1   57.99   33.10
 -14   7   1  -10.90   28.20
  13  -7  -1   -5.80   16.30
  13  -7  -1   10.80   23.40
  13  -7  -1    4.90    9.70
 -13   7   1   -8.20   25.40
 -13   7   1   61.69   29.40
 -13   7   1    2.70   29.40
 -13   7   1  -14.80   15.10
  12  -7  -1  -24.10   20.10
  12  -7  -1   13.80   11.30
  12  -7  -1   26.10   16.00
  12  -7  -1  -21.40   14.90
  12  -7  -1   -1.90   10.10
 -12   7   1  -13.80   19.90
 -12   7   1   13.60   25.50
 -12   7   1    0.50   14.00
 -12   7   1   11.00   23.30
 -12   7   1  -21.80   19.90
 -12   7   1   10.20   19.80
  11  -7  -1   30.30   10.60
  11  -7  -1   35.60   13.10
  11  -7  -1   41.40   11.30
  11  -7  -1   39.30   19.60
  11  -7  -1   18.20   14.40
  11  -7  -1   25.00   14.50
 -11   7   1   30.60   18.30
 -11   7   1   62.49   23.70
 -11   7   1   29.40   20.80
 -11   7   1   31.20   17.90
 -11   7   1   59.39   17.00
 -11   7   1   12.20   14.70
 -11   7   1   45.60   17.70
 -11   7   1   42.60   14.40
  10  -7  -1   23.60    9.70
  10  -7  -1   13.20   12.90
  10  -7  -1    5.30    9.40
  10  -7  -1    6.80   11.30
  10  -7  -1   28.30    9.90
  10  -7  -1    3.20   14.90
  10  -7  -1    5.80   12.90
 -10   7   1    3.00   12.20
 -10   7   1   19.80   16.70
 -10   7   1   29.60   20.00
 -10   7   1   27.20   18.50
 -10   7   1   28.50   14.30
 -10   7   1   22.10   12.50
 -10   7   1   25.80   14.40
 -10   7   1    3.00   16.00
   9  -7  -1    1.40    8.80
   9  -7  -1    7.40   14.00
   9  -7  -1   22.20    9.80
   9  -7  -1    7.60   11.10
   9  -7  -1    2.20   11.20
   9  -7  -1   17.60    8.80
   9  -7  -1    7.60    8.70
  -9   7   1   13.00   14.20
  -9   7   1    8.90   11.90
  -9   7   1    8.60   11.40
  -9   7   1   32.50   16.10
  -9   7   1   21.80   11.60
  -9   7   1   34.00   15.30
  -9   7   1    9.80   13.50
  -9   7   1   20.80   10.80
   8  -7  -1  167.08   18.30
   8  -7  -1  190.38   22.80
   8  -7  -1  151.28   17.90
   8  -7  -1  169.58   17.70
   8  -7  -1  177.48   17.80
   8  -7  -1  162.08   17.40
   8  -7  -1  205.48   17.20
   8  -7  -1  169.98   18.10
   8  -7  -1  156.88   19.30
  -8   7   1  183.98   18.00
  -8   7   1  164.78   21.20
  -8   7   1  177.58   20.40
  -8   7   1  226.08   22.80
  -8   7   1  186.38   22.40
  -8   7   1  261.97   28.20
  -8   7   1  198.08   17.50
  -8   7   1  192.38   21.60
  -8   7   1  232.38   23.80
   7  -7  -1   14.90    8.50
   7  -7  -1   18.40   11.10
   7  -7  -1   16.40    7.60
   7  -7  -1   -2.70    8.00
   7  -7  -1   18.40    7.10
   7  -7  -1   16.30    6.90
   7  -7  -1    3.50    9.60
   7  -7  -1   -0.90    8.40
   7  -7  -1    3.30    8.00
  -7   7   1   10.40    7.40
  -7   7   1    1.60   10.50
  -7   7   1   11.60    9.00
  -7   7   1   -0.70    7.20
  -7   7   1   15.90    9.10
  -7   7   1    1.30   10.70
  -7   7   1    8.50   10.80
  -7   7   1   11.50   11.10
  -7   7   1    4.20   11.40
   6  -7  -1  355.76   26.70
   6  -7  -1  375.16   27.80
   6  -7  -1  397.96   27.20
   6  -7  -1  380.16   26.60
   6  -7  -1  414.76   27.30
   6  -7  -1  392.96   26.50
   6  -7  -1  395.66   27.50
   6  -7  -1  391.86   29.60
   6  -7  -1  422.96   27.60
  -6   7   1  383.06   24.70
  -6   7   1  438.66   32.40
  -6   7   1  373.36   29.30
  -6   7   1  374.86   29.30
  -6   7   1  387.06   28.00
  -6   7   1  356.96   29.00
  -6   7   1  383.66   25.10
  -6   7   1  327.67   29.50
  -6   7   1  359.96   28.00
  -6   7   1  425.56   28.60
   5  -7  -1   47.40    7.80
   5  -7  -1   54.69    7.50
   5  -7  -1   53.29    8.30
   5  -7  -1   64.19   10.70
   5  -7  -1   50.39    7.40
   5  -7  -1   55.69    7.70
   5  -7  -1   35.80    8.30
   5  -7  -1   56.99    8.40
   5  -7  -1   43.80    8.70
  -5   7   1   25.60   10.00
  -5   7   1   45.80    8.60
  -5   7   1   26.40    9.30
  -5   7   1   32.50    8.80
  -5   7   1   36.90    9.40
  -5   7   1   40.30    8.50
  -5   7   1   34.80    3.90
  -5   7   1   41.60    8.90
  -5   7   1   17.60   11.10
  -5   7   1   31.10    3.90
   4  -7  -1   81.09   10.00
   4  -7  -1  104.89   10.30
   4  -7  -1   77.49   10.70
   4  -7  -1   75.59   10.40
   4  -7  -1   74.99    9.80
   4  -7  -1   87.29    9.20
   4  -7  -1   78.69   10.30
   4  -7  -1   84.69    9.70
   4  -7  -1   84.19   10.90
  -4   7   1   89.39   11.30
  -4   7   1  103.19   10.70
  -4   7   1   83.89   10.60
  -4   7   1   82.09   10.70
  -4   7   1   85.29   10.70
  -4   7   1   80.49   10.70
  -4   7   1   87.59   12.90
   3  -7  -1  130.49   13.50
   3  -7  -1  136.59   11.20
   3  -7  -1  152.88   13.50
   3  -7  -1  136.49   11.10
   3  -7  -1  122.89   11.10
   3  -7  -1  142.39   12.30
   3  -7  -1  139.49   11.10
   3  -7  -1  139.49   11.50
   3  -7  -1  138.69   12.00
  -3   7   1   92.79   11.90
  -3   7   1   86.39   11.40
  -3   7   1  100.49   13.30
  -3   7   1   82.49   12.20
  -3   7   1   94.49   13.20
  -3   7   1   88.89   11.20
  -3   7   1   84.69   10.10
   2  -7  -1   97.99   13.30
   2  -7  -1  114.79    8.10
   2  -7  -1  131.59   12.80
   2  -7  -1  113.29   11.20
   2  -7  -1  131.49   13.60
   2  -7  -1  113.19    8.10
   2  -7  -1  106.59   10.40
   2  -7  -1  115.39   10.80
   2  -7  -1  120.49   13.70
   2  -7  -1  126.29   11.50
  -2   7   1  143.79   11.80
  -2   7   1  152.68   10.60
  -2   7   1  159.68   14.50
  -2   7   1  157.18   10.20
  -2   7   1  146.99   13.80
  -2   7   1  134.89   11.90
  -2   7   1  160.88   13.10
  -2   7   1  154.88   13.20
   1  -7  -1   56.29    7.30
   1  -7  -1   54.29    9.20
   1  -7  -1   61.59    9.30
   1  -7  -1   56.39    7.60
   1  -7  -1   61.89    6.70
   1  -7  -1   61.69    8.20
   1  -7  -1   63.09    6.50
   1  -7  -1   61.29    9.10
   1  -7  -1   61.59    6.50
   1  -7  -1   55.99    6.80
   1  -7  -1   60.89    6.80
  -1   7   1   73.99    5.50
  -1   7   1   61.29    6.80
  -1   7   1   68.79    5.60
  -1   7   1   69.99    9.20
  -1   7   1   75.49    9.10
  -1   7   1   59.39    7.00
  -1   7   1   96.79   11.40
  -1   7   1   79.69    9.20
   0  -7  -1   66.99    7.20
   0  -7  -1   62.69    5.60
   0  -7  -1   71.19    8.00
   0  -7  -1   64.29    8.20
   0  -7  -1   68.19    9.70
   0  -7  -1   67.19    9.20
   0  -7  -1   71.09    8.10
   0  -7  -1   71.59    8.80
   0  -7  -1   65.79    7.30
   0  -7  -1   60.89    7.60
   0  -7  -1   76.99   10.00
   0  -7  -1   62.29    5.70
   0   7   1   49.30    6.70
   0   7   1   57.79    7.40
   0   7   1   62.89    9.10
   0   7   1   56.49    7.50
   0   7   1   51.19    6.30
  -1  -7  -1  360.96   25.00
  -1  -7  -1  369.06   24.10
  -1  -7  -1  349.96   23.80
  -1  -7  -1  316.47   24.60
  -1  -7  -1  338.07   25.00
  -1  -7  -1  337.37   23.90
  -1  -7  -1  305.77   24.60
  -1  -7  -1  327.37   21.90
  -1  -7  -1  346.27   25.90
   1   7   1  352.76   21.60
   1   7   1  374.16   23.90
   1   7   1  368.16   21.50
   1   7   1  379.86   25.00
   1   7   1  355.46   24.10
  -2  -7  -1  284.37   23.30
  -2  -7  -1  293.77   23.90
  -2  -7  -1  288.27   23.40
  -2  -7  -1  308.57   21.50
  -2  -7  -1  300.47   21.60
  -2  -7  -1  330.07   22.70
  -2  -7  -1  318.77   23.70
  -2  -7  -1  301.77   18.90
  -2  -7  -1  301.77   22.20
  -3  -7  -1   74.99   11.00
  -3  -7  -1   84.09   10.80
  -3  -7  -1   85.09    9.70
  -3  -7  -1   84.69    5.50
  -3  -7  -1   64.89    9.70
  -3  -7  -1   76.49   11.20
  -3  -7  -1   74.89   11.70
  -3  -7  -1   64.29   11.90
  -3  -7  -1  102.69   13.30
  -3  -7  -1   77.69    5.60
  -4  -7  -1  134.79   17.90
  -4  -7  -1  166.48   18.60
  -4  -7  -1  152.48   18.90
  -4  -7  -1  160.38   17.70
  -4  -7  -1  172.08   18.80
  -4  -7  -1  182.68   19.30
  -4  -7  -1  188.18   18.60
  -4  -7  -1  192.18   19.40
  -4  -7  -1  154.38   17.30
  -4  -7  -1  177.28   17.50
  -5  -7  -1    3.20   11.90
  -5  -7  -1    6.60   10.20
  -5  -7  -1    9.30   11.70
  -5  -7  -1    5.40    3.00
  -5  -7  -1   14.30    9.50
  -5  -7  -1  -18.80    8.20
  -5  -7  -1    0.60    9.30
  -5  -7  -1   -1.80   10.50
  -5  -7  -1  -10.10   13.70
  -5  -7  -1    2.80   10.30
  -5  -7  -1    0.30    9.00
  -5  -7  -1    7.30    2.70
  -6  -7  -1   34.10   10.50
  -6  -7  -1    1.20   15.80
  -6  -7  -1   33.30   15.80
  -6  -7  -1   27.80    4.70
  -6  -7  -1   21.10   13.20
  -6  -7  -1   35.40   10.70
  -6  -7  -1   21.40   10.90
  -7  -7  -1   21.80    5.80
  -7  -7  -1   20.90   18.50
  -7  -7  -1   17.40    5.40
  -7  -7  -1   29.20   11.10
  -7  -7  -1   50.69   14.20
  -7  -7  -1   21.90   17.40
  -7  -7  -1   35.60   11.10
  -7  -7  -1   -2.10   11.60
  -8  -7  -1    4.80    6.50
  -8  -7  -1   -8.50   12.20
  -8  -7  -1    3.60   16.00
  -8  -7  -1    1.60    6.10
  -8  -7  -1  -35.20   19.90
  -8  -7  -1   13.60   11.10
  -8  -7  -1   15.70   18.30
  -9  -7  -1   -9.80   23.50
  -9  -7  -1   20.30    8.10
  -9  -7  -1   17.00   11.80
  -9  -7  -1   32.00   22.00
  -9  -7  -1   41.30   19.40
  -9  -7  -1   23.90    8.20
  -9  -7  -1   20.50   13.50
 -10  -7  -1   -4.70   23.50
 -10  -7  -1   11.60    9.20
 -10  -7  -1   12.60    8.70
 -10  -7  -1    8.50   28.40
 -10  -7  -1   19.10   20.00
  14  -8  -1   -3.20   18.70
  14  -8  -1  -25.90   25.60
 -14   8   1  -11.10   27.10
 -14   8   1  -28.10   27.30
 -14   8   1  -28.20   29.40
 -14   8   1    1.30   33.90
  13  -8  -1   -5.30   11.10
  13  -8  -1    7.60   22.40
  13  -8  -1    7.80   17.30
 -13   8   1   45.00   28.40
 -13   8   1    0.20   16.70
 -13   8   1    8.00   24.20
 -13   8   1   20.00   30.80
 -13   8   1   32.60   25.00
  12  -8  -1   -5.30   15.00
  12  -8  -1  -16.20   18.80
  12  -8  -1   22.20   16.50
  12  -8  -1   -2.70   10.60
 -12   8   1    2.80   21.00
 -12   8   1    8.20   22.00
 -12   8   1   -9.00   15.10
 -12   8   1   -6.20   25.80
 -12   8   1    4.30   19.60
 -12   8   1    2.40   24.20
  11  -8  -1   12.20   15.10
  11  -8  -1   26.70   11.30
  11  -8  -1    2.00   10.60
  11  -8  -1   -0.50   18.10
  11  -8  -1   -0.60   12.90
  11  -8  -1   25.90   14.50
 -11   8   1   16.20   15.80
 -11   8   1    7.80   15.00
 -11   8   1   27.60   17.50
 -11   8   1  -16.80   14.20
 -11   8   1   10.00   20.90
 -11   8   1   27.10   18.80
 -11   8   1    1.30   22.90
 -11   8   1   -2.70   18.00
 -11   8   1   12.90   16.60
  10  -8  -1   13.30   16.50
  10  -8  -1    7.70   10.00
  10  -8  -1   22.50   13.90
  10  -8  -1   20.40   10.40
  10  -8  -1   29.60   10.80
  10  -8  -1    7.30   11.00
  10  -8  -1   13.50   13.20
 -10   8   1    5.10   15.20
 -10   8   1    2.70   20.40
 -10   8   1   27.90   13.20
 -10   8   1   28.10   13.20
 -10   8   1   37.40   15.00
 -10   8   1   22.30   16.10
 -10   8   1   35.40   19.50
 -10   8   1    8.70   13.80
 -10   8   1   19.50   16.50
   9  -8  -1   40.20   14.80
   9  -8  -1   15.00    9.50
   9  -8  -1   15.20   10.30
   9  -8  -1   14.70   12.80
   9  -8  -1   39.60   11.50
   9  -8  -1   31.10   11.90
   9  -8  -1   33.40    9.90
  -9   8   1   27.10   11.10
  -9   8   1   28.10   13.20
  -9   8   1   46.20   18.50
  -9   8   1   47.20   14.30
  -9   8   1   28.00   14.80
  -9   8   1   40.80   16.00
  -9   8   1   51.29   14.10
  -9   8   1   47.10   16.90
  -9   8   1   42.70   11.80
   8  -8  -1  130.59   17.10
   8  -8  -1  146.39   18.50
   8  -8  -1  156.18   17.20
   8  -8  -1  158.88   19.30
   8  -8  -1  157.58   19.70
   8  -8  -1  153.38   17.00
   8  -8  -1  159.08   16.90
   8  -8  -1  155.98   19.40
   8  -8  -1  164.38   17.60
  -8   8   1  121.49   16.90
  -8   8   1  164.58   16.40
  -8   8   1  164.08   23.20
  -8   8   1  158.68   20.20
  -8   8   1  196.18   23.20
  -8   8   1  210.68   21.90
  -8   8   1  182.08   19.30
  -8   8   1  206.88   26.30
  -8   8   1  170.48   20.60
  -8   8   1  190.88   16.90
   7  -8  -1   57.99   13.40
   7  -8  -1   65.09   11.50
   7  -8  -1   65.49   10.60
   7  -8  -1   54.79   13.30
   7  -8  -1   52.49   11.90
   7  -8  -1   67.49   10.60
   7  -8  -1   52.49    9.50
   7  -8  -1   48.20    9.60
   7  -8  -1   62.89    9.30
  -7   8   1   70.29    8.70
  -7   8   1   46.40   12.80
  -7   8   1   56.99   11.80
  -7   8   1   59.09   13.00
  -7   8   1   54.39   16.50
  -7   8   1   66.79   12.10
  -7   8   1   78.29   13.10
  -7   8   1   50.79    7.40
  -7   8   1   60.49   14.50
  -7   8   1   46.20   13.50
   6  -8  -1   12.10    7.10
   6  -8  -1   19.20    8.10
   6  -8  -1    9.00    8.50
   6  -8  -1   15.00    8.20
   6  -8  -1   14.10   10.60
   6  -8  -1   13.50    9.30
   6  -8  -1   18.90    8.50
   6  -8  -1   18.00    7.40
   6  -8  -1   20.80    7.50
  -6   8   1   24.60    8.70
  -6   8   1    5.20    9.40
  -6   8   1   20.60    3.60
  -6   8   1   13.80   13.50
  -6   8   1   23.00   11.00
  -6   8   1    0.10   10.30
  -6   8   1   18.60    3.00
  -6   8   1   21.60   10.00
  -6   8   1   28.50    9.50
  -6   8   1  -11.20   10.70
   5  -8  -1   89.99   11.50
   5  -8  -1   74.99    9.50
   5  -8  -1   91.19   10.70
   5  -8  -1   90.49   10.30
   5  -8  -1   86.19   13.00
   5  -8  -1   96.99   10.50
   5  -8  -1   94.89   10.80
   5  -8  -1   82.89   10.10
   5  -8  -1   85.49   11.30
  -5   8   1   79.49   11.70
  -5   8   1   58.99   12.30
  -5   8   1  104.59   12.20
  -5   8   1   76.69   10.90
  -5   8   1   71.49   12.00
  -5   8   1   80.69   14.50
  -5   8   1   73.99   12.10
   4  -8  -1   14.00    6.70
   4  -8  -1   11.50    7.30
   4  -8  -1   18.60    6.60
   4  -8  -1   16.60    6.20
   4  -8  -1   28.70    6.90
   4  -8  -1   14.10    7.00
   4  -8  -1   14.30    6.70
   4  -8  -1   23.30    8.80
   4  -8  -1   22.40    9.50
  -4   8   1   18.40    8.20
  -4   8   1   15.00   10.40
  -4   8   1   14.40    7.30
  -4   8   1   32.80    9.40
  -4   8   1   10.30    8.30
  -4   8   1   35.90    8.80
  -4   8   1   18.90    6.70
   3  -8  -1  508.95   31.00
   3  -8  -1  487.35   30.80
   3  -8  -1  501.05   32.70
   3  -8  -1  504.85   31.00
   3  -8  -1  488.25   32.60
   3  -8  -1  470.35   31.80
   3  -8  -1  496.95   30.60
   3  -8  -1  499.15   31.30
  -3   8   1  438.76   31.50
  -3   8   1  450.35   30.10
  -3   8   1  412.86   30.50
  -3   8   1  478.35   32.50
  -3   8   1  492.05   32.00
  -3   8   1  442.56   31.20
  -3   8   1  440.46   33.00
  -3   8   1  430.56   32.90
   2  -8  -1   91.99    9.90
   2  -8  -1   94.99   11.20
   2  -8  -1   87.99    9.50
   2  -8  -1   93.59   11.10
   2  -8  -1   93.79    9.20
   2  -8  -1   79.89   10.10
   2  -8  -1   91.39    5.90
   2  -8  -1   91.89    6.00
   2  -8  -1   87.19    9.90
   2  -8  -1   87.09   10.20
   2  -8  -1   97.29   11.40
   2  -8  -1  100.19   11.40
  -2   8   1   70.89    8.30
  -2   8   1   61.29    8.90
  -2   8   1   73.89    8.10
  -2   8   1   68.29   10.50
  -2   8   1   61.09    9.30
  -2   8   1   80.39   10.90
  -2   8   1   61.69    8.90
  -2   8   1   70.99    9.50
   1  -8  -1  335.27   24.70
   1  -8  -1  321.27   21.10
   1  -8  -1  313.97   22.00
   1  -8  -1  341.77   21.30
   1  -8  -1  338.87   25.20
   1  -8  -1  301.67   21.50
   1  -8  -1  342.27   24.30
   1  -8  -1  334.37   22.10
   1  -8  -1  323.47   21.30
   1  -8  -1  356.46   23.40
   1  -8  -1  357.56   23.60
   1  -8  -1  342.77   25.10
  -1   8   1  328.07   19.80
  -1   8   1  319.07   22.00
  -1   8   1  287.67   23.50
  -1   8   1  327.67   19.80
  -1   8   1  333.77   23.70
  -1   8   1  339.07   23.20
  -1   8   1  360.66   25.20
   0  -8  -1   18.70    7.00
   0  -8  -1   20.40    5.00
   0  -8  -1   19.40    3.30
   0  -8  -1   24.70    7.80
   0  -8  -1   25.30    6.20
   0  -8  -1   13.30    8.20
   0  -8  -1   18.90    6.40
   0  -8  -1   18.70    5.00
   0  -8  -1   17.80    3.00
   0  -8  -1    8.80    8.00
   0  -8  -1   17.70    6.10
   0  -8  -1   16.60    8.30
   0   8   1   27.50    4.80
   0   8   1   38.10    8.90
   0   8   1   24.20    5.30
   0   8   1   35.40    7.40
   0   8   1   25.50    7.60
  -1  -8  -1   34.00    5.00
  -1  -8  -1   38.20    9.30
  -1  -8  -1   41.60    8.20
  -1  -8  -1   38.90    8.10
  -1  -8  -1   36.70    9.30
  -1  -8  -1   31.60    7.50
  -1  -8  -1   31.10    5.10
  -1  -8  -1   28.60    9.40
  -1  -8  -1   33.60    8.60
  -1  -8  -1   37.80    8.90
  -1  -8  -1   36.80    7.50
   1   8   1   42.00    7.60
   1   8   1   43.80    5.30
   1   8   1   38.70    4.10
   1   8   1   41.10    7.90
  -2  -8  -1   89.09   12.20
  -2  -8  -1   87.49    7.30
  -2  -8  -1   77.39    7.70
  -2  -8  -1   85.49   11.70
  -2  -8  -1   98.59   12.00
  -2  -8  -1  104.99   13.00
  -2  -8  -1   95.79   11.80
  -2  -8  -1   86.49   10.50
  -2  -8  -1   80.59   12.60
  -2  -8  -1   70.59   11.20
  -2  -8  -1   86.09   10.70
  -3  -8  -1   33.20   11.30
  -3  -8  -1   41.80   12.10
  -3  -8  -1   28.60    9.20
  -3  -8  -1   31.80   10.50
  -3  -8  -1   42.70    9.90
  -3  -8  -1   36.20   10.00
  -3  -8  -1   44.40   10.90
  -3  -8  -1   33.00    3.80
  -3  -8  -1   34.30    8.50
  -4  -8  -1  115.09   16.30
  -4  -8  -1   90.79   15.20
  -4  -8  -1  103.89   14.30
  -4  -8  -1  125.99   15.60
  -4  -8  -1  124.29   16.30
  -4  -8  -1   96.29   13.80
  -4  -8  -1   95.59   13.10
  -4  -8  -1  100.29   13.80
  -4  -8  -1   77.39   13.00
  -4  -8  -1  111.89   13.40
  -4  -8  -1   86.69   12.70
  -5  -8  -1   10.70   11.30
  -5  -8  -1   11.90   10.30
  -5  -8  -1   17.30   13.90
  -5  -8  -1   12.90   10.80
  -5  -8  -1   10.10   14.30
  -5  -8  -1   20.30   11.90
  -5  -8  -1   -5.10   10.80
  -5  -8  -1   14.50   14.50
  -5  -8  -1   20.50   11.30
  -5  -8  -1   20.10   11.50
  -6  -8  -1    8.70   11.80
  -6  -8  -1    9.70   15.10
  -6  -8  -1   -1.50   16.20
  -6  -8  -1   21.50   13.60
  -6  -8  -1   -6.60   11.80
  -6  -8  -1   -2.20   11.50
  -7  -8  -1    0.90   16.70
  -7  -8  -1   -4.70   18.90
  -7  -8  -1   10.40    4.00
  -7  -8  -1   17.40   13.00
  -7  -8  -1   10.00   11.90
  -7  -8  -1   -3.00   20.00
  -7  -8  -1   14.60    4.00
  -8  -8  -1   -0.40   17.40
  -8  -8  -1    0.90   20.40
  -8  -8  -1  -40.90   21.40
  -8  -8  -1   -1.70   13.60
  -8  -8  -1   -2.20    5.30
  -8  -8  -1    1.40    5.10
  -8  -8  -1    8.60   12.80
  -9  -8  -1   12.10   27.10
  -9  -8  -1   12.30   18.90
  -9  -8  -1   -0.80   21.20
  -9  -8  -1   -6.70    6.00
  -9  -8  -1   10.80    6.60
  14  -9  -1   -3.70   18.30
  14  -9  -1  -16.60   24.10
 -14   9   1    4.70   35.20
 -14   9   1   21.10   29.40
 -14   9   1    3.30   30.50
 -14   9   1   35.60   31.40
  13  -9  -1   10.20   12.20
  13  -9  -1   -1.40   22.20
 -13   9   1    5.10   19.10
 -13   9   1   18.00   25.50
 -13   9   1   42.40   28.20
 -13   9   1  -20.40   22.30
 -13   9   1    1.10   31.90
  12  -9  -1    6.70   12.10
  12  -9  -1   -0.40   15.20
  12  -9  -1    5.60   17.10
  12  -9  -1    6.10   20.70
 -12   9   1   22.20   29.30
 -12   9   1   12.70   21.80
 -12   9   1    2.20   16.50
 -12   9   1    7.80   18.40
 -12   9   1   21.20   22.00
 -12   9   1   22.50   24.80
  11  -9  -1   73.79   17.80
  11  -9  -1   61.39   13.50
  11  -9  -1   61.89   21.00
  11  -9  -1   52.19   14.70
  11  -9  -1   78.69   17.30
 -11   9   1  116.09   27.40
 -11   9   1   88.19   25.00
 -11   9   1  107.79   16.70
 -11   9   1   74.49   19.60
 -11   9   1   61.09   16.90
 -11   9   1   91.89   21.80
 -11   9   1   83.39   17.80
 -11   9   1   88.39   22.40
  10  -9  -1   93.79   15.90
  10  -9  -1  133.89   25.60
  10  -9  -1   87.79   14.10
  10  -9  -1   85.49   14.10
  10  -9  -1  101.69   17.80
  10  -9  -1   63.99   14.40
 -10   9   1  115.59   21.10
 -10   9   1  107.39   15.80
 -10   9   1  119.79   19.50
 -10   9   1   76.59   19.70
 -10   9   1   78.89   20.20
 -10   9   1  109.19   15.40
 -10   9   1   82.89   18.00
 -10   9   1  111.39   24.60
 -10   9   1   86.99   26.30
   9  -9  -1   59.69   16.50
   9  -9  -1   46.70   11.40
   9  -9  -1   37.50   14.30
   9  -9  -1   55.59   13.60
   9  -9  -1   41.50   11.50
   9  -9  -1   50.19   11.70
   9  -9  -1   52.49   12.60
  -9   9   1   57.09   14.30
  -9   9   1   54.89   19.50
  -9   9   1   56.29   16.00
  -9   9   1   73.99   11.30
  -9   9   1   57.29   15.70
  -9   9   1   74.59   18.90
  -9   9   1  119.99   16.40
  -9   9   1   56.09   17.60
  -9   9   1   72.59   12.60
   8  -9  -1   98.39   13.40
   8  -9  -1   87.99   11.90
   8  -9  -1  102.29   14.00
   8  -9  -1  107.49   15.60
   8  -9  -1  101.99   14.30
   8  -9  -1   97.59   14.00
   8  -9  -1  106.99   17.00
   8  -9  -1   76.29   12.20
  -8   9   1  113.69   20.10
  -8   9   1  104.79   16.60
  -8   9   1  123.09   18.60
  -8   9   1  106.49   11.70
  -8   9   1  124.89   13.40
  -8   9   1   88.49   15.70
  -8   9   1   96.79   16.60
  -8   9   1  108.19   17.20
   7  -9  -1  262.37   21.40
   7  -9  -1  246.28   23.80
   7  -9  -1  256.97   26.10
   7  -9  -1  292.17   23.00
   7  -9  -1  272.17   21.10
   7  -9  -1  275.57   23.50
   7  -9  -1  279.97   22.20
   7  -9  -1  237.48   21.70
   7  -9  -1  261.47   22.60
  -7   9   1  235.58   23.50
  -7   9   1  213.28   25.00
  -7   9   1  259.27   28.40
  -7   9   1  265.07   24.30
  -7   9   1  222.28   25.60
  -7   9   1  223.18   27.30
  -7   9   1  324.87   31.50
  -7   9   1  302.77   25.50
   6  -9  -1  695.13   45.90
   6  -9  -1  778.62   47.30
   6  -9  -1  693.73   46.50
   6  -9  -1  696.53   46.30
   6  -9  -1  754.32   47.10
   6  -9  -1  735.13   46.70
   6  -9  -1  676.03   45.90
   6  -9  -1  768.32   48.80
   6  -9  -1  727.43   46.70
  -6   9   1  599.84   48.80
  -6   9   1  680.83   46.90
  -6   9   1  710.73   48.40
  -6   9   1  662.53   48.60
  -6   9   1  770.42   52.29
  -6   9   1  784.62   48.30
  -6   9   1  689.13   48.80
  -6   9   1  761.72   47.60
   5  -9  -1  529.25   33.60
   5  -9  -1  500.05   33.20
   5  -9  -1  475.65   33.00
   5  -9  -1  517.05   35.80
   5  -9  -1  503.85   33.90
   5  -9  -1  537.45   35.10
   5  -9  -1  518.55   34.40
   5  -9  -1  503.25   34.00
   5  -9  -1  491.85   33.30
  -5   9   1  501.45   34.40
  -5   9   1  492.75   33.60
  -5   9   1  455.05   35.60
  -5   9   1  472.55   35.30
  -5   9   1  496.85   35.00
  -5   9   1  438.86   38.00
  -5   9   1  483.05   36.30
  -5   9   1  511.45   36.30
   4  -9  -1   20.10    7.90
   4  -9  -1    6.00    7.90
   4  -9  -1   15.70    7.00
   4  -9  -1   23.90    7.20
   4  -9  -1   25.80    6.90
   4  -9  -1   20.30    9.60
   4  -9  -1   14.20    7.40
   4  -9  -1   16.20    7.60
   4  -9  -1   10.40    9.50
  -4   9   1    5.10    8.60
  -4   9   1   15.70    6.50
  -4   9   1   21.30    9.20
  -4   9   1   18.70   10.60
  -4   9   1   21.10    9.70
  -4   9   1   16.80    9.80
  -4   9   1   18.90    7.80
   3  -9  -1   21.00    6.30
   3  -9  -1   15.00    7.30
   3  -9  -1   14.80    6.90
   3  -9  -1   23.50    6.70
   3  -9  -1   21.80    7.00
   3  -9  -1   16.90   10.00
   3  -9  -1   19.60    9.50
   3  -9  -1   13.70    7.80
  -3   9   1   24.10   10.20
  -3   9   1   23.20    6.20
  -3   9   1   35.90   10.10
  -3   9   1   16.70    7.50
  -3   9   1   28.80    9.50
  -3   9   1   21.90    8.90
  -3   9   1   15.20    7.70
  -3   9   1   24.90    6.30
   2  -9  -1  320.37   20.10
   2  -9  -1  358.16   26.50
   2  -9  -1  347.77   24.30
   2  -9  -1  372.56   26.90
   2  -9  -1  331.67   23.70
   2  -9  -1  320.17   25.80
   2  -9  -1  317.77   22.70
   2  -9  -1  325.97   23.00
   2  -9  -1  314.87   20.00
   2  -9  -1  345.17   23.30
   2  -9  -1  322.77   24.90
   2  -9  -1  314.97   22.10
  -2   9   1  368.76   25.50
  -2   9   1  318.87   26.40
  -2   9   1  298.07   23.20
  -2   9   1  337.97   21.30
  -2   9   1  341.17   21.60
  -2   9   1  341.97   25.50
  -2   9   1  346.57   24.40
  -2   9   1  320.87   23.90
   1  -9  -1  310.77   21.70
   1  -9  -1  329.17   21.70
   1  -9  -1  285.87   21.60
   1  -9  -1  339.47   25.40
   1  -9  -1  354.96   24.30
   1  -9  -1  327.37   22.70
   1  -9  -1  352.16   24.00
   1  -9  -1  313.27   26.10
   1  -9  -1  354.36   25.90
   1  -9  -1  345.97   22.80
   1  -9  -1  325.97   21.50
   1  -9  -1  311.47   26.40
  -1   9   1  345.07   22.60
  -1   9   1  367.26   25.00
  -1   9   1  301.37   23.20
  -1   9   1  359.96   26.80
  -1   9   1  343.47   24.30
   0  -9  -1   94.59   12.30
   0  -9  -1   96.69   10.70
   0  -9  -1   93.59   10.40
   0  -9  -1  108.09   11.50
   0  -9  -1   93.39    7.30
   0  -9  -1  105.29   11.50
   0  -9  -1   98.49   10.50
   0  -9  -1   79.49   12.80
   0  -9  -1   95.49   11.70
   0  -9  -1  132.19   17.40
   0  -9  -1  101.49   13.80
   0  -9  -1   83.69    7.10
   0   9   1  106.29   13.10
   0   9   1  109.79   10.50
   0   9   1  108.49    9.60
   0   9   1  114.19   13.40
   0   9   1  124.99   13.10
  -1  -9  -1  214.68   19.60
  -1  -9  -1  246.38   21.50
  -1  -9  -1  242.38   18.70
  -1  -9  -1  239.08   16.10
  -1  -9  -1  245.48   18.70
  -1  -9  -1  200.08   20.30
  -1  -9  -1  243.08   22.10
  -1  -9  -1  217.98   16.30
  -1  -9  -1  236.68   19.80
  -1  -9  -1  253.47   21.50
  -1  -9  -1  206.08   21.50
   1   9   1  214.78   14.80
   1   9   1  234.08   15.00
   1   9   1  234.38   20.00
  -2  -9  -1  177.98   19.70
  -2  -9  -1  147.39   17.20
  -2  -9  -1  157.28   19.00
  -2  -9  -1  162.68   17.50
  -2  -9  -1  123.39   17.40
  -2  -9  -1  146.49   11.80
  -2  -9  -1  205.18   21.30
  -2  -9  -1  161.58   11.40
  -2  -9  -1  152.38   17.70
  -2  -9  -1  157.18   17.50
  -2  -9  -1  177.18   19.50
  -3  -9  -1    0.80   10.80
  -3  -9  -1  -13.30    9.10
  -3  -9  -1   -1.00   10.60
  -3  -9  -1    8.10    2.60
  -3  -9  -1    1.80    2.50
  -3  -9  -1   -3.30    9.40
  -3  -9  -1   -2.20   11.20
  -3  -9  -1    1.20    9.40
  -3  -9  -1    2.30   11.50
  -3  -9  -1    4.00   12.20
  -4  -9  -1    9.80   10.50
  -4  -9  -1    9.10   14.10
  -4  -9  -1   19.80   11.10
  -4  -9  -1   10.80   11.50
  -4  -9  -1   21.30   13.40
  -4  -9  -1    5.40   12.90
  -4  -9  -1  -12.40    9.90
  -4  -9  -1    7.70   12.00
  -4  -9  -1   -4.10   12.20
  -5  -9  -1    5.50   15.70
  -5  -9  -1    3.70   15.20
  -5  -9  -1    7.90   12.70
  -5  -9  -1   -8.50   15.30
  -5  -9  -1   -7.40   11.90
  -5  -9  -1  -28.40   12.60
  -6  -9  -1    4.50   15.20
  -6  -9  -1   -5.10   19.10
  -6  -9  -1    9.80   16.70
  -6  -9  -1  -13.70   12.40
  -6  -9  -1  -12.80   17.90
  -6  -9  -1  -17.00   13.30
  -7  -9  -1   11.50   21.00
  -7  -9  -1    3.80   19.10
  -7  -9  -1   22.10   20.00
  -7  -9  -1   34.80   16.00
  -7  -9  -1   32.00   14.80
  -7  -9  -1   39.30   18.40
  -8  -9  -1   12.40   16.70
  -8  -9  -1   -8.00   15.40
  -8  -9  -1   27.40   22.50
  -8  -9  -1   -7.00   25.30
  -8  -9  -1   -6.00   18.00
  -8  -9  -1  -32.40   20.90
  14 -10  -1  -24.40   18.40
 -14  10   1   12.60   36.80
 -14  10   1  -32.30   32.40
  13 -10  -1  -20.00   17.30
  13 -10  -1  -19.60   21.90
  13 -10  -1   -2.90   13.20
 -13  10   1   -0.20   20.60
 -13  10   1  -20.60   33.10
 -13  10   1   41.00   26.10
 -13  10   1  -12.70   29.70
  12 -10  -1   21.10   17.20
  12 -10  -1   23.90   17.70
  12 -10  -1   -3.70   20.90
  12 -10  -1   25.20   13.90
 -12  10   1    3.00   22.80
 -12  10   1   45.00   24.40
 -12  10   1   21.80   26.80
 -12  10   1   49.90   30.30
 -12  10   1   28.90   18.50
  11 -10  -1   61.39   18.20
  11 -10  -1   82.39   21.30
  11 -10  -1   64.99   17.30
  11 -10  -1   57.99   14.60
 -11  10   1   87.89   16.10
 -11  10   1   74.99   22.80
 -11  10   1   72.29   19.40
 -11  10   1   99.09   27.70
 -11  10   1  113.99   23.10
 -11  10   1   94.99   25.20
  10 -10  -1   54.49   13.50
  10 -10  -1   54.49   15.50
  10 -10  -1   50.39   14.00
  10 -10  -1   69.79   18.90
  10 -10  -1   66.09   16.80
 -10  10   1   35.20   16.40
 -10  10   1   46.20   17.60
 -10  10   1   34.20   20.90
 -10  10   1   53.59   14.50
 -10  10   1   41.00   18.40
 -10  10   1   51.79   20.70
 -10  10   1   56.59   11.90
 -10  10   1   70.69   29.60
   9 -10  -1    7.80   13.80
   9 -10  -1   14.70   12.70
   9 -10  -1   -2.60   15.10
   9 -10  -1    6.00   11.90
   9 -10  -1   29.80   14.30
   9 -10  -1   10.80   11.30
  -9  10   1   -6.30   14.30
  -9  10   1    5.30    7.00
  -9  10   1   11.60    8.70
  -9  10   1   19.70   19.50
  -9  10   1  -10.30   15.90
  -9  10   1   10.50   18.20
  -9  10   1    7.20   14.60
  -9  10   1    0.30   15.30
   8 -10  -1   31.00   12.20
   8 -10  -1   33.20   12.90
   8 -10  -1   42.50   12.90
   8 -10  -1   63.49   12.30
   8 -10  -1   35.40   15.20
   8 -10  -1   53.29   14.00
  -8  10   1   32.50   16.10
  -8  10   1   38.90   14.60
  -8  10   1   24.60   17.80
  -8  10   1   57.49   14.60
  -8  10   1   33.70   17.00
  -8  10   1   54.79   15.00
   7 -10  -1   41.60   14.20
   7 -10  -1   29.40   10.40
   7 -10  -1   32.20   11.80
   7 -10  -1   36.40   10.90
   7 -10  -1   28.60   11.10
   7 -10  -1   27.10   12.30
   7 -10  -1   43.50   10.40
  -7  10   1   20.10   14.50
  -7  10   1   52.99   12.90
  -7  10   1   34.90   16.90
  -7  10   1   41.30   14.00
  -7  10   1   45.80   14.50
  -7  10   1   55.39   12.60
   6 -10  -1   61.19   11.00
   6 -10  -1   61.79   10.80
   6 -10  -1   60.29   12.40
   6 -10  -1   65.89   14.10
   6 -10  -1   50.99   10.20
   6 -10  -1   57.29   10.50
   6 -10  -1   74.39   11.40
   6 -10  -1   66.89   12.50
  -6  10   1   51.89   13.70
  -6  10   1   66.19   11.80
  -6  10   1   30.00   13.50
  -6  10   1   69.29   14.20
  -6  10   1   76.89   18.50
  -6  10   1   42.10   14.30
   5 -10  -1   57.79    9.90
   5 -10  -1   59.69   12.00
   5 -10  -1   34.20   10.20
   5 -10  -1   34.50    9.10
   5 -10  -1   52.59   11.10
   5 -10  -1   42.50    9.60
   5 -10  -1   61.79   10.50
   5 -10  -1   77.49   13.70
  -5  10   1   41.30   12.60
  -5  10   1   62.79   10.10
  -5  10   1   53.59   12.20
  -5  10   1   53.79   13.40
  -5  10   1   48.30   12.90
  -5  10   1   52.29   13.30
  -5  10   1   52.79   15.00
  -5  10   1   74.39   13.50
   4 -10  -1   16.40   10.50
   4 -10  -1    2.90    8.60
   4 -10  -1   18.30   10.60
   4 -10  -1    5.00    7.00
   4 -10  -1   -5.70    7.20
   4 -10  -1    9.10    8.00
   4 -10  -1   -5.10    8.10
   4 -10  -1    4.50    7.70
  -4  10   1   -0.80   10.10
  -4  10   1   11.90    7.80
  -4  10   1   15.60   10.40
  -4  10   1   16.40    9.50
  -4  10   1    6.20   11.60
  -4  10   1   -7.70    8.40
  -4  10   1   18.90    7.10
  -4  10   1   14.30   11.20
   3 -10  -1  296.27   21.10
   3 -10  -1  282.87   21.10
   3 -10  -1  287.37   24.10
   3 -10  -1  263.77   21.60
   3 -10  -1  247.48   22.30
   3 -10  -1  244.68   20.00
   3 -10  -1  298.47   24.90
   3 -10  -1  246.88   23.30
   3 -10  -1  278.37   19.70
   3 -10  -1  252.97   20.20
  -3  10   1  265.17   22.60
  -3  10   1  270.97   25.00
  -3  10   1  239.98   21.30
  -3  10   1  227.48   18.80
  -3  10   1  261.87   19.50
  -3  10   1  261.37   24.20
  -3  10   1  271.47   22.50
  -3  10   1  237.38   21.60
   2 -10  -1  191.38   21.40
   2 -10  -1  203.08   17.90
   2 -10  -1  230.08   20.30
   2 -10  -1  223.98   18.10
   2 -10  -1  238.48   19.90
   2 -10  -1  242.48   19.00
   2 -10  -1  228.18   20.90
   2 -10  -1  278.57   23.60
   2 -10  -1  176.48   16.60
   2 -10  -1  215.48   16.50
  -2  10   1  248.38   21.30
  -2  10   1  203.98   14.50
  -2  10   1  227.18   14.60
  -2  10   1  251.07   23.00
  -2  10   1  199.58   18.30
  -2  10   1  247.18   21.30
  -2  10   1  228.18   20.90
  -2  10   1  207.08   19.50
   1 -10  -1  118.29   10.40
   1 -10  -1  115.39   12.80
   1 -10  -1  107.39   13.00
   1 -10  -1   88.89   10.10
   1 -10  -1  165.58   19.70
   1 -10  -1  121.89   11.00
   1 -10  -1  124.49   15.60
   1 -10  -1  114.19   12.60
   1 -10  -1  101.59   15.10
   1 -10  -1  120.69   15.90
  -1  10   1  164.48   16.90
  -1  10   1  100.59   11.70
  -1  10   1  185.78   19.50
  -1  10   1  172.78   17.20
  -1  10   1  124.59   12.60
   0 -10  -1    4.10    6.90
   0 -10  -1    5.40    8.00
   0 -10  -1    2.30    8.40
   0 -10  -1    2.80   11.00
   0 -10  -1   -3.50   10.30
   0 -10  -1    0.90    5.90
   0 -10  -1    2.60    5.80
   0  10   1   28.50    9.40
   0  10   1   16.20    5.60
   0  10   1   20.80   10.50
   0  10   1    4.00    5.10
   0  10   1   16.30    9.80
  -1 -10  -1   19.40    9.10
  -1 -10  -1   16.20    9.00
  -1 -10  -1   19.60    5.60
  -1 -10  -1   31.60   11.90
  -1 -10  -1   21.90   10.30
  -1 -10  -1   23.00    6.10
  -1 -10  -1   24.10   10.20
  -1 -10  -1   15.70    9.40
  -1 -10  -1   18.30   12.20
   1  10   1   26.20    3.90
   1  10   1   30.80    3.90
  -2 -10  -1    2.00   10.40
  -2 -10  -1    1.60    9.90
  -2 -10  -1   16.60    4.50
  -2 -10  -1   -5.60   11.30
  -2 -10  -1   10.80   12.10
  -2 -10  -1   16.40    4.90
  -2 -10  -1   -3.50   10.30
  -2 -10  -1   20.40   12.20
  -2 -10  -1   16.40   10.40
  -3 -10  -1   22.20   12.40
  -3 -10  -1  -13.00   10.20
  -3 -10  -1   -2.40   11.90
  -3 -10  -1    5.40    2.80
  -3 -10  -1    3.20   13.80
  -3 -10  -1  -13.00   12.60
  -3 -10  -1  -10.10   10.30
  -3 -10  -1    9.40    3.00
  -4 -10  -1   -3.40   13.70
  -4 -10  -1   36.40   15.40
  -4 -10  -1    9.30   13.30
  -4 -10  -1    1.00   11.90
  -4 -10  -1   12.40   14.50
  -4 -10  -1    3.80   12.90
  -5 -10  -1    7.60   14.70
  -5 -10  -1    2.40   13.00
  -5 -10  -1   26.70   17.40
  -5 -10  -1    6.90   15.50
  -6 -10  -1   -7.80   16.20
  -6 -10  -1   22.50   19.20
  -6 -10  -1   -7.20   19.90
  -6 -10  -1   16.90   15.60
  -6 -10  -1   -7.80   19.50
  -6 -10  -1    2.20   17.80
  -7 -10  -1   -3.20   15.00
  -7 -10  -1   24.80   17.80
  -7 -10  -1  -13.10   20.60
  -7 -10  -1   34.50   22.80
  -7 -10  -1    4.40   21.70
  -7 -10  -1   12.20   16.00
  13 -11  -1   17.60   14.90
  13 -11  -1    3.10   23.80
 -13  11   1    4.40   33.30
 -13  11   1  -32.00   20.60
 -13  11   1   63.89   33.40
  12 -11  -1   24.30   17.90
  12 -11  -1   41.70   21.90
  12 -11  -1    6.70   18.90
 -12  11   1   52.99   33.60
 -12  11   1    2.20   19.40
 -12  11   1   75.29   31.90
 -12  11   1   39.10   24.20
 -12  11   1   -3.60   28.70
  11 -11  -1   -0.70   15.90
  11 -11  -1    9.60   17.50
  11 -11  -1    9.60   14.10
  11 -11  -1   11.70   20.70
 -11  11   1    2.80   25.10
 -11  11   1    7.80   22.10
 -11  11   1    8.20   19.30
 -11  11   1  -15.70   25.80
 -11  11   1   45.80   21.70
  10 -11  -1    4.20   12.60
  10 -11  -1   11.70   17.10
  10 -11  -1   25.20   15.10
  10 -11  -1   33.60   16.70
 -10  11   1   63.49   26.90
 -10  11   1   10.30   18.40
 -10  11   1   14.80   22.40
   9 -11  -1   14.10   13.70
   9 -11  -1   10.10   11.90
   9 -11  -1   24.40   13.30
   9 -11  -1    9.20   16.80
   9 -11  -1   10.00   15.10
  -9  11   1   -7.10   20.00
  -9  11   1    5.50   15.50
  -9  11   1   15.10   17.10
  -9  11   1   12.50   17.90
  -9  11   1    8.50   19.20
   8 -11  -1   65.99   16.80
   8 -11  -1   45.90   13.80
   8 -11  -1   62.59   13.70
   8 -11  -1   30.70   12.10
   8 -11  -1   55.99   14.90
  -8  11   1    2.80   17.10
  -8  11   1   28.10   14.30
  -8  11   1   11.60   14.80
  -8  11   1   59.09   17.60
  -8  11   1   41.10   20.30
  -8  11   1   51.79   16.30
   7 -11  -1   17.80   13.10
   7 -11  -1  -16.80   13.40
   7 -11  -1    3.10   10.20
   7 -11  -1   -0.20   12.40
   7 -11  -1   18.70   10.70
  -7  11   1   -0.30   12.80
  -7  11   1  -22.40   14.90
  -7  11   1   18.30   14.90
  -7  11   1  -18.60   14.10
  -7  11   1  -26.20   16.00
   6 -11  -1   73.99   13.90
   6 -11  -1   75.99   13.80
   6 -11  -1   84.19   15.60
   6 -11  -1   64.99   11.60
   6 -11  -1   61.09   10.90
   6 -11  -1   74.09   11.60
  -6  11   1   33.50   15.50
  -6  11   1   57.69   12.90
  -6  11   1   53.09   14.60
  -6  11   1   37.80   15.00
  -6  11   1   45.40   15.50
  -6  11   1   37.00   11.10
   5 -11  -1   27.40    9.80
   5 -11  -1   34.40    9.60
   5 -11  -1   34.70   11.40
   5 -11  -1   47.10   13.60
   5 -11  -1   29.10   12.50
   5 -11  -1   39.60    9.40
   5 -11  -1   47.90   10.50
  -5  11   1   39.80   14.20
  -5  11   1   25.00   13.40
  -5  11   1   46.60    9.80
  -5  11   1   27.80   15.00
  -5  11   1   43.30   13.90
  -5  11   1   26.40   12.40
   4 -11  -1   54.89   12.90
   4 -11  -1   40.70    9.60
   4 -11  -1   18.70    9.40
   4 -11  -1   33.60   10.00
   4 -11  -1   43.00    8.80
   4 -11  -1   23.00   10.60
   4 -11  -1   50.09   13.50
  -4  11   1   53.89   13.30
  -4  11   1   32.00   13.40
  -4  11   1   64.59   13.10
  -4  11   1   39.50   11.50
  -4  11   1   29.50   11.40
  -4  11   1   44.50    8.70
  -4  11   1   54.89   14.20
   3 -11  -1   31.80    9.80
   3 -11  -1   20.00    8.70
   3 -11  -1   25.20   12.00
   3 -11  -1   28.70    7.50
   3 -11  -1   26.50    9.70
   3 -11  -1   19.50   11.80
   3 -11  -1    6.80    8.60
  -3  11   1   60.19   12.70
  -3  11   1   13.90    9.70
  -3  11   1   30.20    6.50
  -3  11   1   38.10   11.10
  -3  11   1   27.10   12.50
  -3  11   1   45.20   12.40
  -3  11   1   50.99   13.80
   2 -11  -1   13.80    9.90
   2 -11  -1   17.10    8.50
   2 -11  -1    1.00   11.70
   2 -11  -1    1.00    8.50
   2 -11  -1    4.00    8.60
   2 -11  -1    6.90   11.10
   2 -11  -1   14.00    5.70
  -2  11   1   12.50    8.00
  -2  11   1   17.20   10.40
  -2  11   1   12.20   11.10
  -2  11   1   21.00    9.80
  -2  11   1   13.70   10.90
   1 -11  -1   58.19    6.70
   1 -11  -1   52.99    9.50
   1 -11  -1   70.79    9.60
   1 -11  -1   63.39   14.60
   1 -11  -1   74.49    9.40
   1 -11  -1   54.99   12.20
   1 -11  -1   63.59   11.20
   1 -11  -1   85.59   15.20
  -1  11   1   68.89   10.00
  -1  11   1   74.09    9.30
  -1  11   1   74.49   12.30
  -1  11   1   92.29   13.20
  -1  11   1   88.79   14.60
   0 -11  -1  114.59   16.60
   0 -11  -1  102.49   13.00
   0 -11  -1  102.69   12.10
   0 -11  -1   45.90   12.90
   0 -11  -1   80.59   12.30
   0 -11  -1   83.89   10.00
   0 -11  -1   80.09   13.20
   0 -11  -1   95.19   11.20
   0 -11  -1  114.99   16.30
   0  11   1   78.89    8.50
   0  11   1  105.59   10.90
   0  11   1   96.29   13.50
   0  11   1   93.39   12.80
  -1 -11  -1   58.29    8.00
  -1 -11  -1   54.59    8.30
  -1 -11  -1   81.29   11.90
  -1 -11  -1   51.39   11.60
  -1 -11  -1   64.29   12.60
  -1 -11  -1   54.69   14.80
  -1 -11  -1   64.89   12.00
  -1 -11  -1   78.09   15.80
   1  11   1   62.59    5.80
   1  11   1   56.29    5.80
  -2 -11  -1   -5.90   12.40
  -2 -11  -1   -0.50    5.10
  -2 -11  -1   10.00   16.10
  -2 -11  -1   -2.50   12.80
  -2 -11  -1  -15.70   10.80
  -2 -11  -1   -1.40    5.50
  -2 -11  -1    7.50   14.40
  -3 -11  -1    8.00   14.20
  -3 -11  -1   17.30    3.20
  -3 -11  -1    4.30   15.20
  -3 -11  -1   27.30   14.90
  -3 -11  -1   15.00   14.90
  -4 -11  -1   11.40   16.00
  -4 -11  -1   10.90   17.00
  -4 -11  -1   29.80   22.10
  -4 -11  -1   22.20   13.20
  -4 -11  -1    7.40   14.20
  -4 -11  -1   24.20   16.20
  -5 -11  -1   -6.90   17.70
  -5 -11  -1    9.30   15.20
  -5 -11  -1    8.60   15.60
  -5 -11  -1    5.60   18.10
  -5 -11  -1    7.60   18.80
  -5 -11  -1   -2.00   15.30
  -6 -11  -1   -5.80   19.50
[truncated: 3,419,183 more chars]
